# Supplementary material for: A multiomic atlas of the aging hippocampus reveals molecular changes in response to environmental enrichment
Source: Nat Commun. 2024 Jul 16;15:5829. doi: 10.1038/s41467-024-49608-z (PMC11252340; doi:10.1038/s41467-024-49608-z)
Supplement: Supplementary file 4 — Supplementary dataset 1 [file 41467_2024_49608_MOESM4_ESM.xlsx]

## Sheet: Sheet1
Experiment	ID	Group	Tissue	Sex	Strain	Sequencing	Library	Sequencing_reads	Reads	Replicate_type
RNA_seq	JCRD1_4	young_control	Dorsal_hippocampus	Male	C57BL_6JRj	Illumina NovaSeq 6000	Illumina TruSeq Stranded mRNA	Paired	100959987	Biological				9180885525
RNA_seq	JCRD2_4	young_control	Dorsal_hippocampus	Male	C57BL_6JRj	Illumina NovaSeq 6000	Illumina TruSeq Stranded mRNA	Paired	95295679	Biological
RNA_seq	JCRD3_4	young_control	Dorsal_hippocampus	Male	C57BL_6JRj	Illumina NovaSeq 6000	Illumina TruSeq Stranded mRNA	Paired	100113048	Biological
RNA_seq	JERC1_4	young_enriched	Dorsal_hippocampus	Male	C57BL_6JRj	Illumina NovaSeq 6000	Illumina TruSeq Stranded mRNA	Paired	85299838	Biological
RNA_seq	JERC2_4	young_enriched	Dorsal_hippocampus	Male	C57BL_6JRj	Illumina NovaSeq 6000	Illumina TruSeq Stranded mRNA	Paired	85417599	Biological
RNA_seq	JERC3_4	young_enriched	Dorsal_hippocampus	Male	C57BL_6JRj	Illumina NovaSeq 6000	Illumina TruSeq Stranded mRNA	Paired	89104943	Biological
RNA_seq	VCRE10_4	old_control	Dorsal_hippocampus	Male	C57BL_6JRj	Illumina NovaSeq 6000	Illumina TruSeq Stranded mRNA	Paired	84970529	Biological
RNA_seq	VCRE11_4	old_control	Dorsal_hippocampus	Male	C57BL_6JRj	Illumina NovaSeq 6000	Illumina TruSeq Stranded mRNA	Paired	89618445	Biological
RNA_seq	VCRE12_4	old_control	Dorsal_hippocampus	Male	C57BL_6JRj	Illumina NovaSeq 6000	Illumina TruSeq Stranded mRNA	Paired	90140802	Biological
RNA_seq	VERE7_4	old_enriched	Dorsal_hippocampus	Male	C57BL_6JRj	Illumina NovaSeq 6000	Illumina TruSeq Stranded mRNA	Paired	90482790	Biological
RNA_seq	VERE8_4	old_enriched	Dorsal_hippocampus	Male	C57BL_6JRj	Illumina NovaSeq 6000	Illumina TruSeq Stranded mRNA	Paired	96479849	Biological
RNA_seq	VERE9_4	old_enriched	Dorsal_hippocampus	Male	C57BL_6JRj	Illumina NovaSeq 6000	Illumina TruSeq Stranded mRNA	Paired	93162000	Biological
ATAC_seq	JC_2_1	young_control	Dorsal_hippocampus	Male	C57BL_6JRj	Illumina NovaSeq 6000	Nextera DNA library kit	Paired	67392342	Biological
ATAC_seq	JC_2_3	young_control	Dorsal_hippocampus	Male	C57BL_6JRj	Illumina NovaSeq 6000	Nextera DNA library kit	Paired	53095944	Biological
ATAC_seq	JE_2_1	young_enriched	Dorsal_hippocampus	Male	C57BL_6JRj	Illumina NovaSeq 6000	Nextera DNA library kit	Paired	55513957	Biological
ATAC_seq	JE_2_3	young_enriched	Dorsal_hippocampus	Male	C57BL_6JRj	Illumina NovaSeq 6000	Nextera DNA library kit	Paired	62085661	Biological
ATAC_seq	VC_2_1	old_control	Dorsal_hippocampus	Male	C57BL_6JRj	Illumina NovaSeq 6000	Nextera DNA library kit	Paired	61671239	Biological
ATAC_seq	VC_2_5	old_control	Dorsal_hippocampus	Male	C57BL_6JRj	Illumina NovaSeq 6000	Nextera DNA library kit	Paired	64918501	Biological
ATAC_seq	VE_2_1	old_enriched	Dorsal_hippocampus	Male	C57BL_6JRj	Illumina NovaSeq 6000	Nextera DNA library kit	Paired	61821404	Biological
ATAC_seq	VE_2_3	old_enriched	Dorsal_hippocampus	Male	C57BL_6JRj	Illumina NovaSeq 6000	Nextera DNA library kit	Paired	52236123	Biological
EM_seq	JC_POOL	young_control	Dorsal_hippocampus	Male	C57BL_6JRj	Illumina NovaSeq 6000	NEBNext Enzymatic Methyl-seq Kit	Paired	461055774	Biological
EM_seq	JE_POOL	young_enriched	Dorsal_hippocampus	Male	C57BL_6JRj	Illumina NovaSeq 6000	NEBNext Enzymatic Methyl-seq Kit	Paired	432247696	Biological
EM_seq	VC_POOL	old_control	Dorsal_hippocampus	Male	C57BL_6JRj	Illumina NovaSeq 6000	NEBNext Enzymatic Methyl-seq Kit	Paired	469341041	Biological
EM_seq	VE_POOL	old_enriched	Dorsal_hippocampus	Male	C57BL_6JRj	Illumina NovaSeq 6000	NEBNext Enzymatic Methyl-seq Kit	Paired	399986604	Biological
CHIP_seq	JC_R1_Input	young_control	Dorsal_hippocampus	Male	C57BL_6JRj	Illumina NovaSeq 6000	iDeal ChIP-seq kit for histones_MicroPlex Library Preparation Kit v3	Paired	49204929	Biological
CHIP_seq	JC_R2_Input	young_control	Dorsal_hippocampus	Male	C57BL_6JRj	Illumina NovaSeq 6000	iDeal ChIP-seq kit for histones_MicroPlex Library Preparation Kit v4	Paired	47144522	Biological
CHIP_seq	JC_R1_H3K9me3	young_control	Dorsal_hippocampus	Male	C57BL_6JRj	Illumina NovaSeq 6000	iDeal ChIP-seq kit for histones_MicroPlex Library Preparation Kit v5	Paired	70814810	Biological
CHIP_seq	JC_R2_H3K9me3	young_control	Dorsal_hippocampus	Male	C57BL_6JRj	Illumina NovaSeq 6000	iDeal ChIP-seq kit for histones_MicroPlex Library Preparation Kit v6	Paired	58683700	Biological
CHIP_seq	JC_R1_H3K4me3	young_control	Dorsal_hippocampus	Male	C57BL_6JRj	Illumina NovaSeq 6000	iDeal ChIP-seq kit for histones_MicroPlex Library Preparation Kit v7	Paired	35315818	Biological
CHIP_seq	JC_R2_H3K4me3	young_control	Dorsal_hippocampus	Male	C57BL_6JRj	Illumina NovaSeq 6000	iDeal ChIP-seq kit for histones_MicroPlex Library Preparation Kit v8	Paired	37879891	Biological
CHIP_seq	JC_R1_H3K4me1	young_control	Dorsal_hippocampus	Male	C57BL_6JRj	Illumina NovaSeq 6000	iDeal ChIP-seq kit for histones_MicroPlex Library Preparation Kit v9	Paired	41997334	Biological
CHIP_seq	JC_R2_H3K4me1	young_control	Dorsal_hippocampus	Male	C57BL_6JRj	Illumina NovaSeq 6000	iDeal ChIP-seq kit for histones_MicroPlex Library Preparation Kit v10	Paired	31046560	Biological
CHIP_seq	JC_R1_H3K36me3	young_control	Dorsal_hippocampus	Male	C57BL_6JRj	Illumina NovaSeq 6000	iDeal ChIP-seq kit for histones_MicroPlex Library Preparation Kit v11	Paired	56920253	Biological
CHIP_seq	JC_R2_H3K36me3	young_control	Dorsal_hippocampus	Male	C57BL_6JRj	Illumina NovaSeq 6000	iDeal ChIP-seq kit for histones_MicroPlex Library Preparation Kit v12	Paired	52803510	Biological
CHIP_seq	JC_R1_H3K27me3	young_control	Dorsal_hippocampus	Male	C57BL_6JRj	Illumina NovaSeq 6000	iDeal ChIP-seq kit for histones_MicroPlex Library Preparation Kit v13	Paired	56411164	Biological
CHIP_seq	JC_R2_H3K27me3	young_control	Dorsal_hippocampus	Male	C57BL_6JRj	Illumina NovaSeq 6000	iDeal ChIP-seq kit for histones_MicroPlex Library Preparation Kit v14	Paired	59884175	Biological
CHIP_seq	JC_R1_H3K27ac	young_control	Dorsal_hippocampus	Male	C57BL_6JRj	Illumina NovaSeq 6000	iDeal ChIP-seq kit for histones_MicroPlex Library Preparation Kit v15	Paired	19093090	Biological
CHIP_seq	JC_R2_H3K27ac	young_control	Dorsal_hippocampus	Male	C57BL_6JRj	Illumina NovaSeq 6000	iDeal ChIP-seq kit for histones_MicroPlex Library Preparation Kit v16	Paired	15697001	Biological
CHIP_seq	JE_R1_Input	young_enriched	Dorsal_hippocampus	Male	C57BL_6JRj	Illumina NovaSeq 6000	iDeal ChIP-seq kit for histones_MicroPlex Library Preparation Kit v17	Paired	49631685	Biological
CHIP_seq	JE_R2_Input	young_enriched	Dorsal_hippocampus	Male	C57BL_6JRj	Illumina NovaSeq 6000	iDeal ChIP-seq kit for histones_MicroPlex Library Preparation Kit v18	Paired	51446288	Biological
CHIP_seq	JE_R1_H3K9me3	young_enriched	Dorsal_hippocampus	Male	C57BL_6JRj	Illumina NovaSeq 6000	iDeal ChIP-seq kit for histones_MicroPlex Library Preparation Kit v19	Paired	46456894	Biological
CHIP_seq	JE_R2_H3K9me3	young_enriched	Dorsal_hippocampus	Male	C57BL_6JRj	Illumina NovaSeq 6000	iDeal ChIP-seq kit for histones_MicroPlex Library Preparation Kit v20	Paired	50045076	Biological
CHIP_seq	JE_R1_H3K4me3	young_enriched	Dorsal_hippocampus	Male	C57BL_6JRj	Illumina NovaSeq 6000	iDeal ChIP-seq kit for histones_MicroPlex Library Preparation Kit v21	Paired	43295613	Biological
CHIP_seq	JE_R2_H3K4me3	young_enriched	Dorsal_hippocampus	Male	C57BL_6JRj	Illumina NovaSeq 6000	iDeal ChIP-seq kit for histones_MicroPlex Library Preparation Kit v22	Paired	35641895	Biological
CHIP_seq	JE_R1_H3K4me1	young_enriched	Dorsal_hippocampus	Male	C57BL_6JRj	Illumina NovaSeq 6000	iDeal ChIP-seq kit for histones_MicroPlex Library Preparation Kit v23	Paired	36927533	Biological
CHIP_seq	JE_R2_H3K4me1	young_enriched	Dorsal_hippocampus	Male	C57BL_6JRj	Illumina NovaSeq 6000	iDeal ChIP-seq kit for histones_MicroPlex Library Preparation Kit v24	Paired	32954168	Biological
CHIP_seq	JE_R1_H3K36me3	young_enriched	Dorsal_hippocampus	Male	C57BL_6JRj	Illumina NovaSeq 6000	iDeal ChIP-seq kit for histones_MicroPlex Library Preparation Kit v25	Paired	43739450	Biological
CHIP_seq	JE_R2_H3K36me3	young_enriched	Dorsal_hippocampus	Male	C57BL_6JRj	Illumina NovaSeq 6000	iDeal ChIP-seq kit for histones_MicroPlex Library Preparation Kit v26	Paired	55011394	Biological
CHIP_seq	JE_R1_H3K27me3	young_enriched	Dorsal_hippocampus	Male	C57BL_6JRj	Illumina NovaSeq 6000	iDeal ChIP-seq kit for histones_MicroPlex Library Preparation Kit v27	Paired	49000690	Biological
CHIP_seq	JE_R2_H3K27me3	young_enriched	Dorsal_hippocampus	Male	C57BL_6JRj	Illumina NovaSeq 6000	iDeal ChIP-seq kit for histones_MicroPlex Library Preparation Kit v28	Paired	45171234	Biological
CHIP_seq	JE_R1_H3K27ac	young_enriched	Dorsal_hippocampus	Male	C57BL_6JRj	Illumina NovaSeq 6000	iDeal ChIP-seq kit for histones_MicroPlex Library Preparation Kit v29	Paired	18210597	Pseudotechnical
CHIP_seq	JE_R2_H3K27ac	young_enriched	Dorsal_hippocampus	Male	C57BL_6JRj	Illumina NovaSeq 6000	iDeal ChIP-seq kit for histones_MicroPlex Library Preparation Kit v30	Paired	18209573	Pseudotechnical
CHIP_seq	VC_R1_Input	old_control	Dorsal_hippocampus	Male	C57BL_6JRj	Illumina NovaSeq 6000	iDeal ChIP-seq kit for histones_MicroPlex Library Preparation Kit v31	Paired	65503297	Biological
CHIP_seq	VC_R2_Input	old_control	Dorsal_hippocampus	Male	C57BL_6JRj	Illumina NovaSeq 6000	iDeal ChIP-seq kit for histones_MicroPlex Library Preparation Kit v32	Paired	48848762	Biological
CHIP_seq	VC_R1_H3K9me3	old_control	Dorsal_hippocampus	Male	C57BL_6JRj	Illumina NovaSeq 6000	iDeal ChIP-seq kit for histones_MicroPlex Library Preparation Kit v33	Paired	52704317	Biological
CHIP_seq	VC_R2_H3K9me3	old_control	Dorsal_hippocampus	Male	C57BL_6JRj	Illumina NovaSeq 6000	iDeal ChIP-seq kit for histones_MicroPlex Library Preparation Kit v34	Paired	57248668	Biological
CHIP_seq	VC_R1_H3K4me3	old_control	Dorsal_hippocampus	Male	C57BL_6JRj	Illumina NovaSeq 6000	iDeal ChIP-seq kit for histones_MicroPlex Library Preparation Kit v35	Paired	35772249	Biological
CHIP_seq	VC_R2_H3K4me3	old_control	Dorsal_hippocampus	Male	C57BL_6JRj	Illumina NovaSeq 6000	iDeal ChIP-seq kit for histones_MicroPlex Library Preparation Kit v36	Paired	39436874	Biological
CHIP_seq	VC_R1_H3K4me1	old_control	Dorsal_hippocampus	Male	C57BL_6JRj	Illumina NovaSeq 6000	iDeal ChIP-seq kit for histones_MicroPlex Library Preparation Kit v37	Paired	32203495	Biological
CHIP_seq	VC_R2_H3K4me1	old_control	Dorsal_hippocampus	Male	C57BL_6JRj	Illumina NovaSeq 6000	iDeal ChIP-seq kit for histones_MicroPlex Library Preparation Kit v38	Paired	37826273	Biological
CHIP_seq	VC_R1_H3K36me3	old_control	Dorsal_hippocampus	Male	C57BL_6JRj	Illumina NovaSeq 6000	iDeal ChIP-seq kit for histones_MicroPlex Library Preparation Kit v39	Paired	58760716	Biological
CHIP_seq	VC_R2_H3K36me3	old_control	Dorsal_hippocampus	Male	C57BL_6JRj	Illumina NovaSeq 6000	iDeal ChIP-seq kit for histones_MicroPlex Library Preparation Kit v40	Paired	57020910	Biological
CHIP_seq	VC_R1_H3K27me3	old_control	Dorsal_hippocampus	Male	C57BL_6JRj	Illumina NovaSeq 6000	iDeal ChIP-seq kit for histones_MicroPlex Library Preparation Kit v41	Paired	61100732	Biological
CHIP_seq	VC_R2_H3K27me3	old_control	Dorsal_hippocampus	Male	C57BL_6JRj	Illumina NovaSeq 6000	iDeal ChIP-seq kit for histones_MicroPlex Library Preparation Kit v42	Paired	44979772	Biological
CHIP_seq	VC_R1_H3K27ac	old_control	Dorsal_hippocampus	Male	C57BL_6JRj	Illumina NovaSeq 6000	iDeal ChIP-seq kit for histones_MicroPlex Library Preparation Kit v43	Paired	14851867	Biological
CHIP_seq	VC_R2_H3K27ac	old_control	Dorsal_hippocampus	Male	C57BL_6JRj	Illumina NovaSeq 6000	iDeal ChIP-seq kit for histones_MicroPlex Library Preparation Kit v44	Paired	23487010	Biological
CHIP_seq	VE_R1_Input	old_enriched	Dorsal_hippocampus	Male	C57BL_6JRj	Illumina NovaSeq 6000	iDeal ChIP-seq kit for histones_MicroPlex Library Preparation Kit v45	Paired	45626026	Biological
CHIP_seq	VE_R2_Input	old_enriched	Dorsal_hippocampus	Male	C57BL_6JRj	Illumina NovaSeq 6000	iDeal ChIP-seq kit for histones_MicroPlex Library Preparation Kit v46	Paired	63387307	Biological
CHIP_seq	VE_R1_H3K9me3	old_enriched	Dorsal_hippocampus	Male	C57BL_6JRj	Illumina NovaSeq 6000	iDeal ChIP-seq kit for histones_MicroPlex Library Preparation Kit v47	Paired	53572427	Biological
CHIP_seq	VE_R2_H3K9me3	old_enriched	Dorsal_hippocampus	Male	C57BL_6JRj	Illumina NovaSeq 6000	iDeal ChIP-seq kit for histones_MicroPlex Library Preparation Kit v48	Paired	46040024	Biological
CHIP_seq	VE_R1_H3K4me3	old_enriched	Dorsal_hippocampus	Male	C57BL_6JRj	Illumina NovaSeq 6000	iDeal ChIP-seq kit for histones_MicroPlex Library Preparation Kit v49	Paired	37539675	Biological
CHIP_seq	VE_R2_H3K4me3	old_enriched	Dorsal_hippocampus	Male	C57BL_6JRj	Illumina NovaSeq 6000	iDeal ChIP-seq kit for histones_MicroPlex Library Preparation Kit v50	Paired	38914956	Biological
CHIP_seq	VE_R1_H3K4me1	old_enriched	Dorsal_hippocampus	Male	C57BL_6JRj	Illumina NovaSeq 6000	iDeal ChIP-seq kit for histones_MicroPlex Library Preparation Kit v51	Paired	39178457	Biological
CHIP_seq	VE_R2_H3K4me1	old_enriched	Dorsal_hippocampus	Male	C57BL_6JRj	Illumina NovaSeq 6000	iDeal ChIP-seq kit for histones_MicroPlex Library Preparation Kit v52	Paired	34816641	Biological
CHIP_seq	VE_R1_H3K36me3	old_enriched	Dorsal_hippocampus	Male	C57BL_6JRj	Illumina NovaSeq 6000	iDeal ChIP-seq kit for histones_MicroPlex Library Preparation Kit v53	Paired	54079004	Biological
CHIP_seq	VE_R2_H3K36me3	old_enriched	Dorsal_hippocampus	Male	C57BL_6JRj	Illumina NovaSeq 6000	iDeal ChIP-seq kit for histones_MicroPlex Library Preparation Kit v54	Paired	59862074	Biological
CHIP_seq	VE_R1_H3K27me3	old_enriched	Dorsal_hippocampus	Male	C57BL_6JRj	Illumina NovaSeq 6000	iDeal ChIP-seq kit for histones_MicroPlex Library Preparation Kit v55	Paired	53014925	Biological
CHIP_seq	VE_R2_H3K27me3	old_enriched	Dorsal_hippocampus	Male	C57BL_6JRj	Illumina NovaSeq 6000	iDeal ChIP-seq kit for histones_MicroPlex Library Preparation Kit v56	Paired	47285560	Biological
CHIP_seq	VE_R1_H3K27ac	old_enriched	Dorsal_hippocampus	Male	C57BL_6JRj	Illumina NovaSeq 6000	iDeal ChIP-seq kit for histones_MicroPlex Library Preparation Kit v57	Paired	16803749	Biological
CHIP_seq	VE_R2_H3K27ac	old_enriched	Dorsal_hippocampus	Male	C57BL_6JRj	Illumina NovaSeq 6000	iDeal ChIP-seq kit for histones_MicroPlex Library Preparation Kit v58	Paired	21925438	Biological
scRNA_seq	YC_S1_RNA	young_control	Dorsal_hippocampus	Male	C57BL_6JRj	Illumina NovaSeq 6000	Single cell Multiome library	10xData	571891375	Biological
scRNA_seq	YE_S2_RNA	young_enriched	Dorsal_hippocampus	Male	C57BL_6JRj	Illumina NovaSeq 6000	Single cell Multiome library	10xData	402857945	Biological
scRNA_seq	OC_S3_RNA	old_control	Dorsal_hippocampus	Male	C57BL_6JRj	Illumina NovaSeq 6000	Single cell Multiome library	10xData	259664174	Biological
scRNA_seq	OE_S4_RNA	old_enriched	Dorsal_hippocampus	Male	C57BL_6JRj	Illumina NovaSeq 6000	Single cell Multiome library	10xData	300441507	Biological
scATAC_seq	YC_S1_ATAC	young_enriched	Dorsal_hippocampus	Male	C57BL_6JRj	Illumina NovaSeq 6000	Single cell Multiome library	10xData	267267840	Biological
scATAC_seq	YE_S2_ATAC	young_enriched	Dorsal_hippocampus	Male	C57BL_6JRj	Illumina NovaSeq 6000	Single cell Multiome library	10xData	358980839	Biological
scATAC_seq	OC_S3_ATAC	old_control	Dorsal_hippocampus	Male	C57BL_6JRj	Illumina NovaSeq 6000	Single cell Multiome library	10xData	280640765	Biological
scATAC_seq	OE_S4_ATAC	old_control	Dorsal_hippocampus	Male	C57BL_6JRj	Illumina NovaSeq 6000	Single cell Multiome library	10xData	292888159	Biological
Proteomics_SWATH	s1_1	young_control	Dorsal_hippocampus	Male	C57BL_6JRj	Sciex TripleTOF 5600+ System & NanoLC 425 System	-	-	-	Technical_1_biological_s1
Proteomics_SWATH	s1_2	young_control	Dorsal_hippocampus	Male	C57BL_6JRj	Sciex TripleTOF 5600+ System & NanoLC 425 System	-	-	-	Technical_2_biological_s1
Proteomics_SWATH	s1_3	young_control	Dorsal_hippocampus	Male	C57BL_6JRj	Sciex TripleTOF 5600+ System & NanoLC 425 System	-	-	-	Technical_3_biological_s1
Proteomics_SWATH	s2_1	young_control	Dorsal_hippocampus	Male	C57BL_6JRj	Sciex TripleTOF 5600+ System & NanoLC 425 System	-	-	-	Technical_1_biological_s2
Proteomics_SWATH	s2_2	young_control	Dorsal_hippocampus	Male	C57BL_6JRj	Sciex TripleTOF 5600+ System & NanoLC 425 System	-	-	-	Technical_2_biological_s2
Proteomics_SWATH	s2_3	young_control	Dorsal_hippocampus	Male	C57BL_6JRj	Sciex TripleTOF 5600+ System & NanoLC 425 System	-	-	-	Technical_3_biological_s2
Proteomics_SWATH	s3_1	young_control	Dorsal_hippocampus	Male	C57BL_6JRj	Sciex TripleTOF 5600+ System & NanoLC 425 System	-	-	-	Technical_1_biological_s3
Proteomics_SWATH	s3_2	young_control	Dorsal_hippocampus	Male	C57BL_6JRj	Sciex TripleTOF 5600+ System & NanoLC 425 System	-	-	-	Technical_2_biological_s3
Proteomics_SWATH	s3_3	young_control	Dorsal_hippocampus	Male	C57BL_6JRj	Sciex TripleTOF 5600+ System & NanoLC 425 System	-	-	-	Technical_3_biological_s3
Proteomics_SWATH	s8_1	young_enriched	Dorsal_hippocampus	Male	C57BL_6JRj	Sciex TripleTOF 5600+ System & NanoLC 425 System	-	-	-	Technical_1_biological_s8
Proteomics_SWATH	s8_2	young_enriched	Dorsal_hippocampus	Male	C57BL_6JRj	Sciex TripleTOF 5600+ System & NanoLC 425 System	-	-	-	Technical_2_biological_s8
Proteomics_SWATH	s8_3	young_enriched	Dorsal_hippocampus	Male	C57BL_6JRj	Sciex TripleTOF 5600+ System & NanoLC 425 System	-	-	-	Technical_3_biological_s8
Proteomics_SWATH	s9_1	young_enriched	Dorsal_hippocampus	Male	C57BL_6JRj	Sciex TripleTOF 5600+ System & NanoLC 425 System	-	-	-	Technical_1_biological_s9
Proteomics_SWATH	s9_2	young_enriched	Dorsal_hippocampus	Male	C57BL_6JRj	Sciex TripleTOF 5600+ System & NanoLC 425 System	-	-	-	Technical_2_biological_s9
Proteomics_SWATH	s9_3	young_enriched	Dorsal_hippocampus	Male	C57BL_6JRj	Sciex TripleTOF 5600+ System & NanoLC 425 System	-	-	-	Technical_3_biological_s9
Proteomics_SWATH	s10_1	young_enriched	Dorsal_hippocampus	Male	C57BL_6JRj	Sciex TripleTOF 5600+ System & NanoLC 425 System	-	-	-	Technical_1_biological_s10
Proteomics_SWATH	s10_2	young_enriched	Dorsal_hippocampus	Male	C57BL_6JRj	Sciex TripleTOF 5600+ System & NanoLC 425 System	-	-	-	Technical_2_biological_s10
Proteomics_SWATH	s10_3	young_enriched	Dorsal_hippocampus	Male	C57BL_6JRj	Sciex TripleTOF 5600+ System & NanoLC 425 System	-	-	-	Technical_3_biological_s10
Proteomics_SWATH	s13_1	old_control	Dorsal_hippocampus	Male	C57BL_6JRj	Sciex TripleTOF 5600+ System & NanoLC 425 System	-	-	-	Technical_1_biological_s13
Proteomics_SWATH	s13_2	old_control	Dorsal_hippocampus	Male	C57BL_6JRj	Sciex TripleTOF 5600+ System & NanoLC 425 System	-	-	-	Technical_2_biological_s13
Proteomics_SWATH	s13_3	old_control	Dorsal_hippocampus	Male	C57BL_6JRj	Sciex TripleTOF 5600+ System & NanoLC 425 System	-	-	-	Technical_3_biological_s13
Proteomics_SWATH	s14_1	old_control	Dorsal_hippocampus	Male	C57BL_6JRj	Sciex TripleTOF 5600+ System & NanoLC 425 System	-	-	-	Technical_1_biological_s14
Proteomics_SWATH	s14_2	old_control	Dorsal_hippocampus	Male	C57BL_6JRj	Sciex TripleTOF 5600+ System & NanoLC 425 System	-	-	-	Technical_2_biological_s14
Proteomics_SWATH	s14_3	old_control	Dorsal_hippocampus	Male	C57BL_6JRj	Sciex TripleTOF 5600+ System & NanoLC 425 System	-	-	-	Technical_3_biological_s14
Proteomics_SWATH	s15_1	old_control	Dorsal_hippocampus	Male	C57BL_6JRj	Sciex TripleTOF 5600+ System & NanoLC 425 System	-	-	-	Technical_1_biological_s15
Proteomics_SWATH	s15_2	old_control	Dorsal_hippocampus	Male	C57BL_6JRj	Sciex TripleTOF 5600+ System & NanoLC 425 System	-	-	-	Technical_2_biological_s15
Proteomics_SWATH	s15_3	old_control	Dorsal_hippocampus	Male	C57BL_6JRj	Sciex TripleTOF 5600+ System & NanoLC 425 System	-	-	-	Technical_3_biological_s15
Proteomics_SWATH	s16_1	old_enriched	Dorsal_hippocampus	Male	C57BL_6JRj	Sciex TripleTOF 5600+ System & NanoLC 425 System	-	-	-	Technical_1_biological_s16
Proteomics_SWATH	s16_2	old_enriched	Dorsal_hippocampus	Male	C57BL_6JRj	Sciex TripleTOF 5600+ System & NanoLC 425 System	-	-	-	Technical_2_biological_s16
Proteomics_SWATH	s16_3	old_enriched	Dorsal_hippocampus	Male	C57BL_6JRj	Sciex TripleTOF 5600+ System & NanoLC 425 System	-	-	-	Technical_3_biological_s16
Proteomics_SWATH	s17_1	old_enriched	Dorsal_hippocampus	Male	C57BL_6JRj	Sciex TripleTOF 5600+ System & NanoLC 425 System	-	-	-	Technical_1_biological_s17
Proteomics_SWATH	s17_2	old_enriched	Dorsal_hippocampus	Male	C57BL_6JRj	Sciex TripleTOF 5600+ System & NanoLC 425 System	-	-	-	Technical_2_biological_s17
Proteomics_SWATH	s17_3	old_enriched	Dorsal_hippocampus	Male	C57BL_6JRj	Sciex TripleTOF 5600+ System & NanoLC 425 System	-	-	-	Technical_3_biological_s17
Proteomics_SWATH	s18_1	old_enriched	Dorsal_hippocampus	Male	C57BL_6JRj	Sciex TripleTOF 5600+ System & NanoLC 425 System	-	-	-	Technical_1_biological_s18
Proteomics_SWATH	s18_2	old_enriched	Dorsal_hippocampus	Male	C57BL_6JRj	Sciex TripleTOF 5600+ System & NanoLC 425 System	-	-	-	Technical_2_biological_s18
Proteomics_SWATH	s18_3	old_enriched	Dorsal_hippocampus	Male	C57BL_6JRj	Sciex TripleTOF 5600+ System & NanoLC 425 System	-	-	-	Technical_3_biological_s18
RNA_seq_validation_cohort	JC1	young_control	Dorsal_hippocampus	Male	C57BL_6JRj	Illumina HiSeq 3000/4000	NEBNext Ultra II Directional RNA Library Prep kit	Paired	69179038	Biological
RNA_seq_validation_cohort	JC2	young_control	Dorsal_hippocampus	Male	C57BL_6JRj	Illumina HiSeq 3000/4000	NEBNext Ultra II Directional RNA Library Prep kit	Paired	59034361	Biological
RNA_seq_validation_cohort	JC3	young_control	Dorsal_hippocampus	Male	C57BL_6JRj	Illumina HiSeq 3000/4000	NEBNext Ultra II Directional RNA Library Prep kit	Paired	45209351	Biological
RNA_seq_validation_cohort	JE1	young_enriched	Dorsal_hippocampus	Male	C57BL_6JRj	Illumina HiSeq 3000/4000	NEBNext Ultra II Directional RNA Library Prep kit	Paired	47283747	Biological
RNA_seq_validation_cohort	JE2	young_enriched	Dorsal_hippocampus	Male	C57BL_6JRj	Illumina HiSeq 3000/4000	NEBNext Ultra II Directional RNA Library Prep kit	Paired	53987172	Biological
RNA_seq_validation_cohort	JE3	young_enriched	Dorsal_hippocampus	Male	C57BL_6JRj	Illumina HiSeq 3000/4000	NEBNext Ultra II Directional RNA Library Prep kit	Paired	57937294	Biological
RNA_seq_validation_cohort	VC1	old_control	Dorsal_hippocampus	Male	C57BL_6JRj	Illumina HiSeq 3000/4000	NEBNext Ultra II Directional RNA Library Prep kit	Paired	51937287	Biological
RNA_seq_validation_cohort	VC2	old_control	Dorsal_hippocampus	Male	C57BL_6JRj	Illumina HiSeq 3000/4000	NEBNext Ultra II Directional RNA Library Prep kit	Paired	54883167	Biological
RNA_seq_validation_cohort	VC3	old_control	Dorsal_hippocampus	Male	C57BL_6JRj	Illumina HiSeq 3000/4000	NEBNext Ultra II Directional RNA Library Prep kit	Paired	50230671	Biological
RNA_seq_validation_cohort	VE1	old_enriched	Dorsal_hippocampus	Male	C57BL_6JRj	Illumina HiSeq 3000/4000	NEBNext Ultra II Directional RNA Library Prep kit	Paired	60040712	Biological
RNA_seq_validation_cohort	VE2	old_enriched	Dorsal_hippocampus	Male	C57BL_6JRj	Illumina HiSeq 3000/4000	NEBNext Ultra II Directional RNA Library Prep kit	Paired	49814716	Biological
RNA_seq_validation_cohort	VE3	old_enriched	Dorsal_hippocampus	Male	C57BL_6JRj	Illumina HiSeq 3000/4000	NEBNext Ultra II Directional RNA Library Prep kit	Paired	53873558	Biological
