# Supplementary material for: A multiomic atlas of the aging hippocampus reveals molecular changes in response to environmental enrichment
Source: Nat Commun. 2024 Jul 16;15:5829. doi: 10.1038/s41467-024-49608-z (PMC11252340; doi:10.1038/s41467-024-49608-z)
Supplement: Supplementary file 5 — Supplementary dataset 2 [file 41467_2024_49608_MOESM5_ESM.xlsx]

## Sheet: DEGs_agingAll
baseMean	log2FoldChange	lfcSE	stat	pvalue	padj	dir	GENEID	SYMBOL
6922.02	1.75213	0.117183	14.9521	1.50885e-50	2.81446e-46	up	ENSMUSG00000073418	C4b
1663.39	0.72635	0.0610197	11.9035	1.13434e-32	1.05795e-28	up	ENSMUSG00000051242	Pcdhb9
2820.23	-0.963849	0.087324	-11.0376	2.51641e-28	1.56462e-24	down	ENSMUSG00000052229	Gpr17
1086.89	0.779835	0.0721235	10.8125	3.00385e-27	1.40077e-23	up	ENSMUSG00000029826	Zc3hav1
3156.44	-0.323189	0.0346461	-9.32828	1.07605e-20	4.01431e-17	down	ENSMUSG00000031864	Ints10
390.362	1.22219	0.138785	8.80638	1.2925e-18	4.01816e-15	up	ENSMUSG00000104674	Gm42756
1761.39	-0.905969	0.103417	-8.76035	1.9465e-18	5.18687e-15	down	ENSMUSG00000032128	Robo3
11985.9	0.204148	0.0234094	8.72074	2.76399e-18	6.4446e-15	up	ENSMUSG00000029426	Scarb2
75.971	1.40742	0.163258	8.62084	6.64664e-18	1.37755e-14	up	ENSMUSG00000003477	Inmt
1063.89	0.332674	0.0392401	8.47789	2.29305e-17	4.27723e-14	up	ENSMUSG00000021306	Gpr137b
90.5514	1.69958	0.200881	8.4606	2.66005e-17	4.51072e-14	up	ENSMUSG00000021070	Bdkrb2
2933.94	-0.407463	0.0495828	-8.21781	2.07246e-16	3.22147e-13	down	ENSMUSG00000021203	Otub2
2876.03	-0.338407	0.0414652	-8.16123	3.31624e-16	4.7583e-13	down	ENSMUSG00000034209	Rasl10a
76.7966	-2.20561	0.270853	-8.14321	3.84929e-16	5.12863e-13	down	ENSMUSG00000115529	9630013A20Rik
12389.9	0.226189	0.0280062	8.07638	6.67202e-16	8.29688e-13	up	ENSMUSG00000032562	Gnai2
1731.18	0.606692	0.0756755	8.01701	1.08348e-15	1.26314e-12	up	ENSMUSG00000018217	Pmp22
898.484	0.447947	0.0559903	8.00045	1.23961e-15	1.36014e-12	up	ENSMUSG00000021136	Smoc1
35.6783	1.97588	0.249549	7.91781	2.41727e-15	2.50496e-12	up	ENSMUSG00000096107	Gm16505
647.135	0.700044	0.0885523	7.90544	2.66997e-15	2.62121e-12	up	ENSMUSG00000051599	Pcdhb2
726.166	0.878166	0.112396	7.81312	5.57886e-15	5.20312e-12	up	ENSMUSG00000001864	Aif1l
2206.96	0.825392	0.106327	7.76274	8.31135e-15	7.38246e-12	up	ENSMUSG00000076617	Ighm
170.584	1.24384	0.161111	7.72041	1.15958e-14	9.83167e-12	up	ENSMUSG00000018819	Lsp1
69.25	2.32859	0.302571	7.696	1.40387e-14	1.13853e-11	up	ENSMUSG00000079293	Clec7a
248.714	0.914212	0.11893	7.687	1.50625e-14	1.17067e-11	up	ENSMUSG00000037708	Spag6
138.276	-0.923494	0.120496	-7.66412	1.80055e-14	1.34343e-11	down	ENSMUSG00000029510	Gpc2
2480.13	0.560026	0.0740602	7.56176	3.97641e-14	2.85277e-11	up	ENSMUSG00000046805	Mpeg1
4493.42	0.689429	0.0917553	7.51378	5.74424e-14	3.96842e-11	up	ENSMUSG00000024810	Il33
4650.55	-0.337802	0.0451862	-7.47577	7.67508e-14	5.11297e-11	down	ENSMUSG00000028243	Ubxn2b
321.728	0.782949	0.106783	7.33218	2.26446e-13	1.45652e-10	up	ENSMUSG00000035778	Ggta1
11728.1	-0.222166	0.0304352	-7.29965	2.88527e-13	1.79396e-10	down	ENSMUSG00000001089	Luzp1
4565.92	0.602249	0.0832015	7.23844	4.53883e-13	2.73106e-10	up	ENSMUSG00000038642	Ctss
22.5909	3.74914	0.51866	7.22851	4.88314e-13	2.83644e-10	up	ENSMUSG00000113342	AA414992
67.7418	-1.8781	0.259951	-7.22481	5.0181e-13	2.83644e-10	down	ENSMUSG00000020914	Top2a
3605.19	-0.570814	0.0798284	-7.15051	8.64549e-13	4.74307e-10	down	ENSMUSG00000030223	Ptpro
166.004	1.65996	0.235121	7.06	1.66498e-12	8.87342e-10	up	ENSMUSG00000092178	Gm45351
145.101	0.86478	0.123242	7.01692	2.26817e-12	1.17523e-09	up	ENSMUSG00000075437	Gm11681
9168.45	-0.269306	0.0384063	-7.01203	2.34889e-12	1.18416e-09	down	ENSMUSG00000032878	Ccdc85a
2846.36	0.544779	0.0779578	6.98813	2.78581e-12	1.36747e-09	up	ENSMUSG00000103332	Pcdhga2
18457.5	-0.283048	0.0406364	-6.96538	3.27525e-12	1.56649e-09	down	ENSMUSG00000031028	Tub
141.923	1.44299	0.207789	6.94448	3.79848e-12	1.75622e-09	up	ENSMUSG00000050063	Klk6
14094.2	0.247522	0.0356547	6.94221	3.86025e-12	1.75622e-09	up	ENSMUSG00000050708	Ftl1
10320	-0.388684	0.0569322	-6.82715	8.66203e-12	3.84697e-09	down	ENSMUSG00000036052	Dnajb5
642.443	0.750378	0.110076	6.81691	9.3019e-12	4.03508e-09	up	ENSMUSG00000004347	Pde1c
86116.8	0.346972	0.0510267	6.79981	1.0476e-11	4.36647e-09	up	ENSMUSG00000002985	Apoe
227.511	0.841176	0.12372	6.79901	1.0534e-11	4.36647e-09	up	ENSMUSG00000054545	Ugt1a6a
5244.16	-0.237766	0.035161	-6.7622	1.3591e-11	5.51115e-09	down	ENSMUSG00000015461	Atf6b
701.846	0.472057	0.0698466	6.75848	1.39447e-11	5.53425e-09	up	ENSMUSG00000030579	Tyrobp
2399.44	0.461461	0.0685751	6.72928	1.7051e-11	6.62608e-09	up	ENSMUSG00000103897	Pcdhga8
2483.73	0.426504	0.063946	6.66976	2.56217e-11	9.7535e-09	up	ENSMUSG00000016256	Ctsz
262.587	-0.831745	0.125026	-6.6526	2.87966e-11	1.07429e-08	down	ENSMUSG00000028364	Tnc
466.184	0.584563	0.0879982	6.64289	3.07585e-11	1.12498e-08	up	ENSMUSG00000042644	Itpr3
377.295	1.05059	0.159713	6.57797	4.76922e-11	1.71077e-08	up	ENSMUSG00000043013	Onecut1
2594.63	-0.269165	0.0412246	-6.52924	6.61024e-11	2.32643e-08	down	ENSMUSG00000024276	Zfp397
3067.07	-0.310324	0.0476884	-6.50733	7.64977e-11	2.6284e-08	down	ENSMUSG00000090946	Ccdc71l
737.592	0.541521	0.0832422	6.50537	7.75005e-11	2.6284e-08	up	ENSMUSG00000023992	Trem2
329.323	0.883764	0.13604	6.49635	8.22921e-11	2.74106e-08	up	ENSMUSG00000105891	A230001M10Rik
3118.92	-0.417605	0.064596	-6.46488	1.01382e-10	3.31768e-08	down	ENSMUSG00000023952	Gtpbp2
243.588	0.617775	0.0960732	6.43026	1.27389e-10	4.09689e-08	up	ENSMUSG00000039891	Txlnb
492.704	0.463543	0.0722247	6.41807	1.38012e-10	4.36328e-08	up	ENSMUSG00000051652	Lrrc3
1810.85	-0.789125	0.123127	-6.40901	1.46465e-10	4.55336e-08	down	ENSMUSG00000063632	Sox11
4859.7	0.342572	0.0534768	6.406	1.49389e-10	4.56813e-08	up	ENSMUSG00000060802	B2m
61.0102	-1.1863	0.18678	-6.35133	2.13458e-10	6.41258e-08	down	ENSMUSG00000029005	Draxin
1479.97	-0.284762	0.0448508	-6.3491	2.16583e-10	6.41258e-08	down	ENSMUSG00000118018
154.762	1.29068	0.203479	6.3431	2.25193e-10	6.56331e-08	up	ENSMUSG00000066477	Gm16551
4511.97	0.29366	0.0463556	6.33495	2.37413e-10	6.81301e-08	up	ENSMUSG00000018042	Cyb5r3
953.279	-0.78139	0.123473	-6.32842	2.47685e-10	7.00009e-08	down	ENSMUSG00000110710	C78859
465.937	0.614424	0.0981812	6.25806	3.89789e-10	1.08518e-07	up	ENSMUSG00000001025	S100a6
498.091	0.546113	0.088121	6.1973	5.74397e-10	1.57562e-07	up	ENSMUSG00000000290	Itgb2
567.877	1.09791	0.177732	6.17735	6.51884e-10	1.76226e-07	up	ENSMUSG00000069516	Lyz2
3194.5	-0.299267	0.0484917	-6.1715	6.76438e-10	1.80251e-07	down	ENSMUSG00000024501	Dpysl3
5076.99	-0.222389	0.0361136	-6.15803	7.36571e-10	1.92177e-07	down	ENSMUSG00000042766	Trim46
5320.01	-0.243391	0.0395313	-6.15691	7.41797e-10	1.92177e-07	down	ENSMUSG00000053080	Zfta
2623.14	0.469065	0.076237	6.15272	7.61652e-10	1.93067e-07	up	ENSMUSG00000041362	Shtn1
159.35	-0.666839	0.108397	-6.15183	7.65934e-10	1.93067e-07	down	ENSMUSG00000092470	Gm20518
2314.01	0.40561	0.0660919	6.13705	8.40679e-10	2.08814e-07	up	ENSMUSG00000021838	Samd4
1058.15	-0.288817	0.0470758	-6.13515	8.50796e-10	2.08814e-07	down	ENSMUSG00000024968	Rcor2
3555.42	0.354465	0.057829	6.12954	8.81337e-10	2.13501e-07	up	ENSMUSG00000028581	Laptm5
1492.14	-0.289151	0.0473185	-6.11075	9.9167e-10	2.37149e-07	down	ENSMUSG00000026355	Mcm6
2763.77	0.570566	0.0934369	6.10643	1.01885e-09	2.40564e-07	up	ENSMUSG00000073411	H2-D1
30.0279	1.95451	0.320837	6.0919	1.11576e-09	2.60154e-07	up	ENSMUSG00000098758	7630403G23Rik
219.258	0.685114	0.113295	6.04716	1.47425e-09	3.39497e-07	up	ENSMUSG00000026303	Mlph
4617.17	0.224076	0.0371849	6.02599	1.6808e-09	3.8234e-07	up	ENSMUSG00000021238	Aldh6a1
401.913	-0.54184	0.0906013	-5.98049	2.22471e-09	4.9997e-07	down	ENSMUSG00000032243	Itga11
800.926	0.615933	0.103101	5.97408	2.31394e-09	5.13833e-07	up	ENSMUSG00000045498	Pcdhb3
1457.16	0.399847	0.0670703	5.9616	2.49773e-09	5.48119e-07	up	ENSMUSG00000076435	Acsf2
6895.73	-0.203949	0.0342367	-5.95703	2.56859e-09	5.57116e-07	down	ENSMUSG00000057637	Prdm2
2170.22	-0.561187	0.0947277	-5.92422	3.13788e-09	6.71232e-07	down	ENSMUSG00000031997	Trpc6
7794.19	-0.208372	0.0351818	-5.92271	3.1667e-09	6.71232e-07	down	ENSMUSG00000070544	Top1
33051.5	0.48416	0.081821	5.91731	3.27258e-09	6.85881e-07	up	ENSMUSG00000020932	Gfap
1828.19	0.369036	0.0626509	5.89035	3.8538e-09	7.98721e-07	up	ENSMUSG00000039661	Dusp26
32.4892	1.93669	0.329364	5.88009	4.10048e-09	8.40509e-07	up	ENSMUSG00000030577	Cd22
9184.38	0.446005	0.0761901	5.85385	4.80327e-09	9.73862e-07	up	ENSMUSG00000021709	Erbin
2352.54	-0.40824	0.0698219	-5.84688	5.00876e-09	1.00461e-06	down	ENSMUSG00000044072	Eml6
6610.06	0.37406	0.0640164	5.8432	5.12082e-09	1.01616e-06	up	ENSMUSG00000033208	S100b
1740.56	0.393246	0.0673419	5.83954	5.23446e-09	1.02777e-06	up	ENSMUSG00000034663	Bmp2k
216.961	0.676205	0.115946	5.83206	5.47481e-09	1.06377e-06	up	ENSMUSG00000086844	B230206H07Rik
24724.3	-0.328319	0.0563603	-5.82536	5.699e-09	1.09591e-06	down	ENSMUSG00000010086	Rnf112
5557.6	0.25146	0.0432414	5.81527	6.05376e-09	1.15225e-06	up	ENSMUSG00000008035	Mid1ip1
3199.26	0.406322	0.0700931	5.79689	6.7555e-09	1.27283e-06	up	ENSMUSG00000059361	Nrsn2
2922.94	-0.233635	0.0403413	-5.79145	6.97794e-09	1.3016e-06	down	ENSMUSG00000006711	D130043K22Rik
3416.42	-0.567773	0.0982818	-5.77699	7.60485e-09	1.40449e-06	down	ENSMUSG00000006362	Cbfa2t3
3324.66	0.420399	0.0728316	5.77221	7.82377e-09	1.43075e-06	up	ENSMUSG00000036887	C1qa
8000.19	0.28083	0.0487549	5.76003	8.40966e-09	1.52296e-06	up	ENSMUSG00000021665	Hexb
8649.05	0.149426	0.0259541	5.75732	8.54617e-09	1.52972e-06	up	ENSMUSG00000040462	Os9
4786.4	-0.162811	0.0282852	-5.75604	8.61095e-09	1.52972e-06	down	ENSMUSG00000039976	Tbc1d16
34.4509	1.66509	0.289614	5.74934	8.95937e-09	1.5766e-06	up	ENSMUSG00000004707	Ly9
5090.54	0.518413	0.0902455	5.74448	9.22063e-09	1.59701e-06	up	ENSMUSG00000020538	Srebf1
5745.12	0.306914	0.0534321	5.744	9.24661e-09	1.59701e-06	up	ENSMUSG00000027339	Rassf2
25.3551	2.79203	0.487964	5.72181	1.05396e-08	1.80363e-06	up	ENSMUSG00000046764	A530053G22Rik
82.1189	1.17239	0.205306	5.71042	1.12695e-08	1.91101e-06	up	ENSMUSG00000111110	Gm36855
1801.83	-0.672218	0.117881	-5.70252	1.1805e-08	1.98377e-06	down	ENSMUSG00000063415	Cyp26b1
152.834	1.57939	0.277075	5.70024	1.19638e-08	1.9925e-06	up	ENSMUSG00000042353	Frem3
2641.82	0.355426	0.0623915	5.69671	1.22144e-08	2.01624e-06	up	ENSMUSG00000030513	Pcsk6
1936.91	0.507141	0.0892531	5.68206	1.33085e-08	2.17757e-06	up	ENSMUSG00000024008	Cpne5
4284.75	0.228381	0.040258	5.67294	1.4037e-08	2.2768e-06	up	ENSMUSG00000020576	Nbas
10.8233	2.83962	0.503419	5.64068	1.69381e-08	NA	up	ENSMUSG00000044303	Cdkn2a
8735.39	0.469843	0.0835681	5.62228	1.88455e-08	3.03038e-06	up	ENSMUSG00000027199	Gatm
16578.4	-0.191	0.0340197	-5.6144	1.9725e-08	3.14471e-06	down	ENSMUSG00000053825	Ppfia2
101.631	1.31719	0.235769	5.5868	2.31285e-08	3.65607e-06	up	ENSMUSG00000073409	H2-Q6
47.9448	-1.24653	0.223203	-5.58472	2.34073e-08	3.66905e-06	down	ENSMUSG00000109882	Gm18706
3201.13	0.742473	0.133121	5.57742	2.44108e-08	3.79446e-06	up	ENSMUSG00000053819	Camk2d
6539.21	-0.221409	0.0397771	-5.56625	2.60278e-08	4.01236e-06	down	ENSMUSG00000024472	Dcp2
599.739	0.945811	0.170098	5.56038	2.69194e-08	4.1158e-06	up	ENSMUSG00000044734	Serpinb1a
8734.2	-0.153305	0.0275863	-5.55728	2.74006e-08	4.15531e-06	down	ENSMUSG00000034602	Mon2
624.373	0.447245	0.0805616	5.5516	2.8307e-08	4.25815e-06	up	ENSMUSG00000116180	Gm49492
2552.42	-0.223433	0.0402729	-5.54797	2.89011e-08	4.31274e-06	down	ENSMUSG00000017418	Arl5b
3507.62	0.519351	0.0937225	5.54137	3.00115e-08	4.4429e-06	up	ENSMUSG00000045193	Cirbp
2784.48	0.334475	0.0605105	5.52756	3.24713e-08	4.76919e-06	up	ENSMUSG00000011884	Gltp
472.749	0.392791	0.0711115	5.5236	3.32124e-08	4.83992e-06	up	ENSMUSG00000010461	Eya4
2633.79	-0.287846	0.0521666	-5.51783	3.43221e-08	4.96287e-06	down	ENSMUSG00000000600	Krit1
505.595	0.442924	0.0803104	5.51515	3.48486e-08	5.00024e-06	up	ENSMUSG00000015950	Ncf1
2896.32	-0.302784	0.0550166	-5.50351	3.72308e-08	5.30127e-06	down	ENSMUSG00000038205	Prkab2
1115.88	0.339179	0.0616578	5.50099	3.77666e-08	5.31353e-06	up	ENSMUSG00000026437	Cdk18
136.755	-0.76857	0.139729	-5.50043	3.78867e-08	5.31353e-06	down	ENSMUSG00000111619	Gm48348
69.8505	1.61504	0.294705	5.48019	4.24877e-08	5.91435e-06	up	ENSMUSG00000097098	9330111N05Rik
19214.1	0.481626	0.0879434	5.47655	4.33705e-08	5.99251e-06	up	ENSMUSG00000030701	Plekhb1
5492.31	-0.201376	0.036849	-5.46489	4.63185e-08	6.35279e-06	down	ENSMUSG00000027201	Myef2
17109.1	-0.154204	0.0282454	-5.45943	4.77656e-08	6.50344e-06	down	ENSMUSG00000035011	Zbtb7a
13835.8	-0.247271	0.0453724	-5.4498	5.04253e-08	6.81582e-06	down	ENSMUSG00000050505	Pcdh20
1879.89	0.335103	0.0615322	5.44597	5.15237e-08	6.91418e-06	up	ENSMUSG00000031665	Sall1
1036.66	0.508903	0.0936368	5.43486	5.48402e-08	7.30667e-06	up	ENSMUSG00000035910	Dcdc2a
9091.22	-0.387756	0.0714082	-5.43013	5.63122e-08	7.44959e-06	down	ENSMUSG00000042599	Kdm7a
221.569	0.645677	0.119137	5.41962	5.97243e-08	7.84533e-06	up	ENSMUSG00000024338	Psmb8
2167.59	-0.188334	0.0347659	-5.4172	6.05391e-08	7.89675e-06	down	ENSMUSG00000033658	Ddx19b
20662.8	-0.206825	0.0381911	-5.41553	6.11075e-08	7.91555e-06	down	ENSMUSG00000037111	Setd7
3010.67	-0.332579	0.0614799	-5.40956	6.31815e-08	8.12776e-06	down	ENSMUSG00000027582	Zgpat
2885.11	0.409269	0.0756943	5.40687	6.41374e-08	8.19421e-06	up	ENSMUSG00000036896	C1qc
8514.7	-0.242004	0.0447836	-5.40385	6.52245e-08	8.27641e-06	down	ENSMUSG00000009406	Elk1
3786.73	-0.262973	0.0487566	-5.3936	6.906e-08	8.70389e-06	down	ENSMUSG00000039860	Srrm3
13558.4	0.340183	0.0631694	5.38525	7.23441e-08	9.05661e-06	up	ENSMUSG00000037071	Scd1
3008.96	-0.214521	0.0399335	-5.37195	7.78905e-08	9.68594e-06	down	ENSMUSG00000019977	Hbs1l
1170.74	0.379496	0.0709212	5.35095	8.74946e-08	1.08082e-05	up	ENSMUSG00000106379	Lhfpl3
14197.7	-0.295561	0.0552662	-5.34795	8.89567e-08	1.09165e-05	down	ENSMUSG00000000416	Cttnbp2
2283.81	-0.272154	0.0510576	-5.33032	9.80381e-08	1.19523e-05	down	ENSMUSG00000076431	Sox4
18901	-0.155353	0.0291902	-5.32208	1.02585e-07	1.24255e-05	down	ENSMUSG00000040687	Madd
37889.9	0.117935	0.0221692	5.31978	1.03895e-07	1.25029e-05	up	ENSMUSG00000036427	Gpi1
54.5956	1.20744	0.227106	5.31665	1.05693e-07	1.26377e-05	up	ENSMUSG00000026548	Slamf9
10441.3	-0.189481	0.0357525	-5.29981	1.15923e-07	1.37727e-05	down	ENSMUSG00000006676	Usp19
4563.56	-0.446459	0.0842831	-5.29714	1.17633e-07	1.38873e-05	down	ENSMUSG00000001774	Chordc1
119.961	0.832865	0.157349	5.2931	1.20261e-07	1.41083e-05	up	ENSMUSG00000057596	Trim30d
4579.58	0.313442	0.0592449	5.29062	1.21904e-07	1.42117e-05	up	ENSMUSG00000052336	Cx3cr1
81.5311	1.13289	0.214296	5.28654	1.2465e-07	1.44415e-05	up	ENSMUSG00000000682	Cd52
530.512	0.523675	0.0993841	5.26921	1.37013e-07	1.57759e-05	up	ENSMUSG00000018774	Cd68
36.2928	1.52799	0.290335	5.26286	1.41833e-07	1.60621e-05	up	ENSMUSG00000048752	Prss50
3010.55	0.334742	0.0636051	5.26282	1.41865e-07	1.60621e-05	up	ENSMUSG00000029413	Naaa
3116.65	-0.205356	0.0390245	-5.26223	1.42321e-07	1.60621e-05	down	ENSMUSG00000060216	Arrb2
927.049	0.516295	0.0981283	5.26143	1.42943e-07	1.60621e-05	up	ENSMUSG00000011148	Adssl1
481.841	0.681223	0.129586	5.25693	1.46478e-07	1.63608e-05	up	ENSMUSG00000030124	Lag3
186.705	0.99225	0.188809	5.25532	1.47769e-07	1.64067e-05	up	ENSMUSG00000056737	Capg
242.862	0.634058	0.120938	5.24285	1.58113e-07	1.73168e-05	up	ENSMUSG00000040483	Xaf1
218.038	0.764352	0.14581	5.24211	1.5875e-07	1.73168e-05	up	ENSMUSG00000118154	9330117O12Rik
281.016	0.504879	0.0963121	5.24211	1.5875e-07	1.73168e-05	up	ENSMUSG00000022831	Hcls1
1932.14	0.521635	0.0996463	5.23486	1.65107e-07	1.78373e-05	up	ENSMUSG00000078771	Evi2a
1035.67	0.406899	0.0777341	5.2345	1.65434e-07	1.78373e-05	up	ENSMUSG00000036908	Unc93b1
9919.79	-0.283456	0.0542997	-5.22021	1.78723e-07	1.91593e-05	down	ENSMUSG00000055805	Fmnl1
442.118	0.424052	0.0812661	5.21807	1.80797e-07	1.92326e-05	up	ENSMUSG00000058715	Fcer1g
185.562	-0.801986	0.153714	-5.21738	1.81469e-07	1.92326e-05	down	ENSMUSG00000104563	Gm43041
342.97	-0.427382	0.0819518	-5.21504	1.83778e-07	1.93673e-05	down	ENSMUSG00000039328	Rnf122
11571.4	-0.259256	0.0498065	-5.20527	1.93718e-07	2.03001e-05	down	ENSMUSG00000028820	Sfpq
26767.2	0.716757	0.138027	5.19286	2.07087e-07	2.15798e-05	up	ENSMUSG00000032554	Trf
2021.2	0.568336	0.109535	5.18863	2.1185e-07	2.19535e-05	up	ENSMUSG00000035441	Myo1d
510.924	0.411395	0.0794125	5.18048	2.21315e-07	2.28076e-05	up	ENSMUSG00000002603	Tgfb1
262.562	0.479142	0.0925843	5.1752	2.27667e-07	2.33334e-05	up	ENSMUSG00000030798	Cd37
180.831	-0.604748	0.116914	-5.1726	2.3086e-07	2.35313e-05	down	ENSMUSG00000078651	Aoc2
1214.81	0.357769	0.0692495	5.16637	2.38684e-07	2.41966e-05	up	ENSMUSG00000016028	Celsr1
6853.42	-0.203287	0.0394003	-5.15952	2.47583e-07	2.48737e-05	down	ENSMUSG00000062760	Shisal1
678.49	0.616384	0.119473	5.15918	2.4803e-07	2.48737e-05	up	ENSMUSG00000020467	Efemp1
134.416	0.894346	0.173501	5.1547	2.54042e-07	2.53404e-05	up	ENSMUSG00000021280	Exoc3l4
5822.44	0.618757	0.120137	5.15042	2.59903e-07	2.57871e-05	up	ENSMUSG00000031167	Rbm3
2392.95	0.499016	0.0969226	5.14861	2.62429e-07	2.58999e-05	up	ENSMUSG00000006301	Tmbim1
106.832	0.777525	0.151152	5.144	2.68948e-07	2.64036e-05	up	ENSMUSG00000100837	1700063D05Rik
21164.8	0.206456	0.0401467	5.14254	2.71044e-07	2.64124e-05	up	ENSMUSG00000031447	Lamp1
5309.83	-0.373368	0.0726118	-5.14197	2.71869e-07	2.64124e-05	down	ENSMUSG00000032705	Exd2
123.32	0.78026	0.151895	5.13683	2.79412e-07	2.70045e-05	up	ENSMUSG00000022952	Runx1
1887.13	-0.254545	0.0495748	-5.13457	2.82797e-07	2.71907e-05	down	ENSMUSG00000034701	Neurod1
3314.9	-0.261485	0.0509572	-5.13145	2.87518e-07	2.75029e-05	down	ENSMUSG00000030279	C2cd5
524.261	0.378304	0.0739287	5.11715	3.10191e-07	2.95204e-05	up	ENSMUSG00000026786	Apbb1ip
3601.1	-0.324067	0.0633427	-5.11609	3.11938e-07	2.95359e-05	down	ENSMUSG00000029068	Ccnl2
3848.84	-0.265131	0.05184	-5.1144	3.14733e-07	2.96501e-05	down	ENSMUSG00000018476	Kdm6b
3517.6	0.560397	0.109657	5.11045	3.21392e-07	2.9843e-05	up	ENSMUSG00000059824	Dbp
1039.66	0.412605	0.0807385	5.11038	3.21505e-07	2.9843e-05	up	ENSMUSG00000044043	Pcdhb14
7157.06	0.30405	0.0594971	5.11034	3.2158e-07	2.9843e-05	up	ENSMUSG00000036503	Rnf13
332.698	0.749522	0.147	5.09879	3.41834e-07	3.14723e-05	up	ENSMUSG00000062488	Ifit3b
3646.68	-0.206376	0.0404784	-5.09841	3.42512e-07	3.14723e-05	down	ENSMUSG00000027612	Mmp24
118.56	1.01154	0.198641	5.09229	3.53761e-07	3.23466e-05	up	ENSMUSG00000040170	Fmo2
5958.1	-0.247217	0.0485701	-5.0899	3.58258e-07	3.2598e-05	down	ENSMUSG00000001229	Dpp9
2597.25	0.240239	0.047296	5.07948	3.78464e-07	3.42693e-05	up	ENSMUSG00000055493	Epm2a
17.7958	1.81	0.356451	5.07783	3.81767e-07	3.44015e-05	up	ENSMUSG00000068129	Cst7
2479.81	0.231068	0.0455847	5.06898	3.99955e-07	3.58672e-05	up	ENSMUSG00000000134	Tfe3
9053.71	-0.212938	0.0421104	-5.05665	4.26688e-07	3.80814e-05	down	ENSMUSG00000001995	Sipa1l2
2045.36	0.240174	0.0477181	5.03318	4.82414e-07	4.26537e-05	up	ENSMUSG00000028063	Lmna
315.256	-0.372886	0.074086	-5.03315	4.82493e-07	4.26537e-05	down	ENSMUSG00000114584	Gm47694
701.088	0.506325	0.100748	5.02567	5.01676e-07	4.41404e-05	up	ENSMUSG00000023959	Clic5
3036.92	0.566244	0.112769	5.02126	5.13333e-07	4.4954e-05	up	ENSMUSG00000063626	Unc5d
206.06	0.848208	0.169026	5.01822	5.21519e-07	4.54574e-05	up	ENSMUSG00000000120	Ngfr
3453.41	-0.24574	0.0490293	-5.01212	5.38342e-07	4.67056e-05	down	ENSMUSG00000018661	Cog1
1472.04	0.305339	0.0609439	5.01017	5.43821e-07	4.69625e-05	up	ENSMUSG00000004508	Gab2
67722.1	-0.157567	0.0314613	-5.00828	5.49182e-07	4.7053e-05	down	ENSMUSG00000033981	Gria2
410.267	-1.28528	0.256671	-5.00748	5.51464e-07	4.7053e-05	down	ENSMUSG00000024793	Tnfrsf25
1118.93	0.582354	0.116305	5.00714	5.52437e-07	4.7053e-05	up	ENSMUSG00000020774	Aspa
2325.29	0.467711	0.0936314	4.99524	5.87628e-07	4.98229e-05	up	ENSMUSG00000060675	Plaat3
303.032	-0.890217	0.178267	-4.99372	5.9226e-07	4.99883e-05	down	ENSMUSG00000035711	Dok3
550.781	-0.410044	0.0821735	-4.98998	6.03864e-07	5.07382e-05	down	ENSMUSG00000022325	Pop1
888.368	-0.413377	0.0830471	-4.97762	6.43706e-07	5.38433e-05	down	ENSMUSG00000062563	Cys1
9864.17	-0.172653	0.034701	-4.97544	6.51003e-07	5.40946e-05	down	ENSMUSG00000032637	Atxn2l
926.174	-0.724934	0.145716	-4.97499	6.52511e-07	5.40946e-05	down	ENSMUSG00000029720	Gm20605
116.756	0.87945	0.176824	4.97359	6.57241e-07	5.42457e-05	up	ENSMUSG00000063804	Lin28b
2524.94	-0.403792	0.0812148	-4.97191	6.62973e-07	5.44777e-05	down	ENSMUSG00000035486	Plk5
2240.19	0.400062	0.0805724	4.96525	6.86141e-07	5.61341e-05	up	ENSMUSG00000027712	Anxa5
126795	0.173393	0.0349718	4.95807	7.11967e-07	5.79926e-05	up	ENSMUSG00000025203	Scd2
379.728	0.736052	0.148486	4.95704	7.1576e-07	5.80482e-05	up	ENSMUSG00000038550	Ciart
1574.32	-0.191375	0.0386769	-4.94803	7.49681e-07	6.05359e-05	down	ENSMUSG00000055723	Rras2
664.669	0.669514	0.135334	4.94711	7.53246e-07	6.05616e-05	up	ENSMUSG00000047361	Gm973
65.8854	0.901574	0.182743	4.93357	8.07415e-07	6.46383e-05	up	ENSMUSG00000001020	S100a4
2021.74	-0.26956	0.0546659	-4.93104	8.17919e-07	6.51994e-05	down	ENSMUSG00000039519	Cyp7b1
10255.2	-0.21549	0.0437212	-4.92874	8.27616e-07	6.54574e-05	down	ENSMUSG00000002748	Baz1b
6684.44	-0.500122	0.101473	-4.92861	8.28175e-07	6.54574e-05	down	ENSMUSG00000028402	Mpdz
24092.3	0.246961	0.0502103	4.91853	8.71971e-07	6.86282e-05	up	ENSMUSG00000028756	Pink1
65.0816	1.14627	0.233147	4.91652	8.80976e-07	6.90456e-05	up	ENSMUSG00000044626	Liph
4594.56	-0.188465	0.0384249	-4.90476	9.354e-07	7.30042e-05	down	ENSMUSG00000033382	Trappc8
206.814	0.703451	0.143616	4.89813	9.67516e-07	7.51962e-05	up	ENSMUSG00000081225	Cyp2j12
2744.19	0.262721	0.0536923	4.89308	9.92723e-07	7.65676e-05	up	ENSMUSG00000074457	S100a16
1822.06	0.204874	0.0418712	4.89295	9.93372e-07	7.65676e-05	up	ENSMUSG00000021180	Rps6ka5
1728.75	-0.268583	0.0549078	-4.89153	1.00053e-06	7.68022e-05	down	ENSMUSG00000074733	Zfp950
23.1834	1.36674	0.279486	4.89021	1.00728e-06	7.70035e-05	up	ENSMUSG00000108444	Klk2-ps
9.44859	3.78115	0.775356	4.87666	1.07895e-06	NA	up	ENSMUSG00000023078	Cxcl13
24819.8	0.123177	0.0252958	4.86946	1.11906e-06	8.51996e-05	up	ENSMUSG00000038615	Nfe2l1
5275.41	-0.192591	0.039578	-4.86612	1.13811e-06	8.62973e-05	down	ENSMUSG00000029060	Mib2
165.262	0.602659	0.123993	4.86045	1.17121e-06	8.84478e-05	up	ENSMUSG00000073590	3222401L13Rik
209.481	0.662073	0.136399	4.85394	1.21032e-06	9.10327e-05	up	ENSMUSG00000097415	AU020206
92.8582	3.59431	0.74066	4.85285	1.21701e-06	9.11685e-05	up	ENSMUSG00000076609	Igkc
11138.6	-0.253247	0.0522135	-4.85021	1.2333e-06	9.20187e-05	down	ENSMUSG00000007850	Hnrnph1
4421.5	-0.765511	0.157908	-4.84784	1.2481e-06	9.24394e-05	down	ENSMUSG00000097545	Mir124a-1hg
4160.13	-0.179345	0.0369956	-4.84773	1.24885e-06	9.24394e-05	down	ENSMUSG00000042719	Naa25
1755.36	0.220254	0.0454471	4.84639	1.25729e-06	9.26968e-05	up	ENSMUSG00000040713	Creg1
2230	-0.204525	0.0422097	-4.84545	1.26327e-06	9.27705e-05	down	ENSMUSG00000003200	Sh3gl1
1024.36	0.430317	0.088855	4.84292	1.27946e-06	9.3227e-05	up	ENSMUSG00000030255	Sspn
7204.1	-0.275185	0.0568271	-4.84249	1.28221e-06	9.3227e-05	down	ENSMUSG00000040721	Zfhx2
936.061	0.275434	0.0568827	4.84214	1.28448e-06	9.3227e-05	up	ENSMUSG00000030814	Bcl7c
4295.16	-0.213038	0.0441682	-4.82332	1.41189e-06	0.000102078	down	ENSMUSG00000038658	Ric1
2100	-0.339315	0.0705279	-4.81108	1.50117e-06	0.000108113	down	ENSMUSG00000052406	Rexo4
457.925	0.34226	0.0712182	4.80579	1.54139e-06	0.000110583	up	ENSMUSG00000034330	Plcg2
4549.23	-0.182122	0.0379282	-4.80176	1.5728e-06	0.000112404	down	ENSMUSG00000001150	Mcm3ap
346.02	-0.648355	0.135376	-4.78928	1.67378e-06	0.000119164	down	ENSMUSG00000022847	Thpo
4974.97	-0.252126	0.0526604	-4.78778	1.68639e-06	0.000119606	down	ENSMUSG00000026349	Ccnt2
1235.46	0.205371	0.0429582	4.78072	1.74671e-06	0.000123314	up	ENSMUSG00000041625	Ggact
2716.76	0.48849	0.102192	4.78012	1.7519e-06	0.000123314	up	ENSMUSG00000026519	Tmem63a
38.6272	3.36086	0.703494	4.77738	1.77591e-06	0.000124534	up	ENSMUSG00000031344	Gabrq
3016.44	0.291548	0.0610447	4.77598	1.78832e-06	0.000124935	up	ENSMUSG00000025780	Itih5
1688.99	-0.195262	0.0409138	-4.77251	1.81942e-06	0.000126633	down	ENSMUSG00000028107	Tars2
2198.71	-0.426506	0.0894041	-4.77054	1.83731e-06	0.000127403	down	ENSMUSG00000007888	Crlf1
1640.71	0.68328	0.143298	4.76825	1.85831e-06	0.000128382	up	ENSMUSG00000004894	Hapln2
6895.22	0.170641	0.0357936	4.76738	1.86638e-06	0.000128463	up	ENSMUSG00000020265	Sumo3
1841.29	-0.215873	0.0453155	-4.76379	1.89994e-06	0.000130293	down	ENSMUSG00000020948	Klhl28
2793.41	-0.207463	0.0436426	-4.75368	1.9975e-06	0.000136328	down	ENSMUSG00000050132	Sarm1
4995.45	-0.236858	0.0498317	-4.75317	2.00256e-06	0.000136328	down	ENSMUSG00000031700	Gpt2
10176.8	0.43091	0.0907356	4.74907	2.04356e-06	0.000138613	up	ENSMUSG00000020486	Septin4
44.2994	1.137	0.239479	4.74779	2.05649e-06	0.000138814	up	ENSMUSG00000024210	Ip6k3
6645.74	0.104089	0.0219259	4.74731	2.0614e-06	0.000138814	up	ENSMUSG00000007458	M6pr
15223.5	-0.408123	0.0860157	-4.74476	2.08758e-06	0.000140071	down	ENSMUSG00000020848	Doc2b
4696.13	-0.233449	0.0492131	-4.74363	2.09923e-06	0.000140348	down	ENSMUSG00000040455	Usp45
7242.74	-0.263649	0.0555914	-4.74262	2.1097e-06	0.000140544	down	ENSMUSG00000022185	Acin1
483.084	0.560426	0.118227	4.74027	2.13438e-06	0.000141682	up	ENSMUSG00000067212	H2-T23
1285.24	0.376174	0.0794254	4.73619	2.17775e-06	0.000143742	up	ENSMUSG00000075284	Wipf1
144.993	0.640971	0.135343	4.7359	2.18082e-06	0.000143742	up	ENSMUSG00000097462	9530026P05Rik
13426.4	-0.171622	0.0362518	-4.73415	2.19974e-06	0.000144478	down	ENSMUSG00000041141	Pnma8a
744.354	0.38987	0.0824911	4.72621	2.28753e-06	0.000149717	up	ENSMUSG00000000732	Icosl
2250.48	0.463994	0.0982065	4.72467	2.30484e-06	0.000150322	up	ENSMUSG00000103793	Pcdhga6
4874.97	0.183106	0.0388033	4.71882	2.37222e-06	0.000154178	up	ENSMUSG00000060002	Chpt1
3312.31	-0.220489	0.0467457	-4.71678	2.39611e-06	0.00015519	down	ENSMUSG00000031060	Rbm10
5019.01	-0.341945	0.0726031	-4.70978	2.47981e-06	0.000160055	down	ENSMUSG00000020674	Pxdn
3979.81	-0.169616	0.036048	-4.70527	2.53532e-06	0.000163074	down	ENSMUSG00000090112	Shprh
2592.82	0.186026	0.0395578	4.70264	2.56814e-06	0.000164617	up	ENSMUSG00000062127	Cttnbp2nl
6804	0.242887	0.0517439	4.69404	2.67868e-06	0.000171115	up	ENSMUSG00000021190	Lgmn
4225.88	-0.167825	0.0357706	-4.6917	2.70948e-06	0.000172491	down	ENSMUSG00000029063	Nadk
97.5906	-1.39362	0.297316	-4.68735	2.76759e-06	0.000175591	down	ENSMUSG00000024136	Dnase1l2
1440.9	-0.235224	0.0502116	-4.68465	2.80434e-06	0.000177233	down	ENSMUSG00000032119	Hinfp
732.528	-0.482089	0.102921	-4.68406	2.81246e-06	0.000177233	down	ENSMUSG00000024299	Adamts10
703.385	0.427692	0.0913896	4.67987	2.87051e-06	0.000180282	up	ENSMUSG00000015217	Hmgb3
370.054	0.494215	0.1057	4.67562	2.93061e-06	0.000183438	up	ENSMUSG00000020182	Ddc
2865.61	-0.269788	0.0578373	-4.66461	3.092e-06	0.000192346	down	ENSMUSG00000024817	Uhrf2
24726.5	-0.234617	0.0502984	-4.66451	3.09354e-06	0.000192346	down	ENSMUSG00000025372	Baiap2
110.341	0.783381	0.168119	4.65968	3.16702e-06	0.00019626	up	ENSMUSG00000018927	Ccl6
1065.55	0.542757	0.116504	4.65871	3.18194e-06	0.000196532	up	ENSMUSG00000032841	Prr5l
2856.72	0.27625	0.0593866	4.65171	3.29193e-06	0.000202654	up	ENSMUSG00000024812	Tjp2
233.534	0.965102	0.207784	4.64473	3.40518e-06	0.000208278	up	ENSMUSG00000104093	A330015K06Rik
4108.54	-0.277259	0.0596983	-4.64434	3.41162e-06	0.000208278	down	ENSMUSG00000032621	Srek1
4672.82	-0.303099	0.0652664	-4.64403	3.41678e-06	0.000208278	down	ENSMUSG00000029439	Sfswap
23645.3	-0.135262	0.0292124	-4.6303	3.65145e-06	0.000221858	down	ENSMUSG00000004980	Hnrnpa2b1
25031.2	-0.194763	0.0420856	-4.62778	3.696e-06	0.000223836	down	ENSMUSG00000062785	Kcnc3
2237	-0.331427	0.0716781	-4.62382	3.76738e-06	0.00022742	down	ENSMUSG00000022974	Paxbp1
1054.54	0.507635	0.109818	4.62251	3.79121e-06	0.000228121	up	ENSMUSG00000047797	Gjb1
145.611	0.527392	0.114305	4.61388	3.95212e-06	0.000237038	up	ENSMUSG00000078945	Naip2
123.683	0.846246	0.1835	4.61168	3.99423e-06	0.000238796	up	ENSMUSG00000097796
5630.09	-0.189167	0.0410531	-4.60785	4.0685e-06	0.000242459	down	ENSMUSG00000028467	Gba2
4037.69	-0.351424	0.0764005	-4.59976	4.22979e-06	0.000251269	down	ENSMUSG00000038564	Ift172
6439.49	-0.200289	0.043591	-4.59473	4.33317e-06	0.000256592	down	ENSMUSG00000030172	Erc1
86.7023	0.807104	0.175867	4.58929	4.4475e-06	0.000262529	up	ENSMUSG00000035208	Slfn8
148.753	1.58946	0.346837	4.58274	4.58925e-06	0.000269775	up	ENSMUSG00000058290	Espl1
5633.12	0.672681	0.1468	4.58229	4.59917e-06	0.000269775	up	ENSMUSG00000092274	Neat1
79.8877	1.42491	0.311071	4.58066	4.63514e-06	0.000271032	up	ENSMUSG00000060550	H2-Q7
301.303	0.498586	0.108889	4.57885	4.67535e-06	0.000272529	up	ENSMUSG00000067594	Krt77
287.523	0.620087	0.135482	4.57688	4.71952e-06	0.000274247	up	ENSMUSG00000064267	Hvcn1
680.853	-0.235622	0.0515593	-4.56993	4.87886e-06	0.000282625	down	ENSMUSG00000047635	Mtrfr
10559.2	-0.197683	0.0432969	-4.56574	4.97726e-06	0.000287433	down	ENSMUSG00000030678	Maz
3344.12	-0.202233	0.04431	-4.56406	5.01744e-06	0.000288859	down	ENSMUSG00000034543	Morc2a
2006.04	-0.198495	0.0435084	-4.56221	5.06169e-06	0.00029051	down	ENSMUSG00000012640	Zfp715
2965.93	0.303382	0.0665898	4.55598	5.2141e-06	0.000297767	up	ENSMUSG00000024593	Megf10
42.0798	-1.43203	0.314334	-4.55574	5.22006e-06	0.000297767	down	ENSMUSG00000099583	H3c4
814.859	0.430974	0.0946554	4.55309	5.28645e-06	0.000299831	up	ENSMUSG00000021998	Lcp1
224.524	0.651982	0.143207	4.55271	5.29584e-06	0.000299831	up	ENSMUSG00000031654	Cbln1
2444.18	-0.287336	0.06313	-4.5515	5.32641e-06	0.000299831	down	ENSMUSG00000052726	Kcnt2
4187.4	0.251284	0.0552109	4.55135	5.33038e-06	0.000299831	up	ENSMUSG00000032537	Ephb1
3659.6	0.167099	0.0367162	4.5511	5.33662e-06	0.000299831	up	ENSMUSG00000071655	Ubxn1
383.946	0.454148	0.0998273	4.54934	5.38152e-06	0.000301446	up	ENSMUSG00000043687	1190005I06Rik
5579.21	0.195573	0.0430009	4.54811	5.41304e-06	0.000301951	up	ENSMUSG00000020611	Gna13
10906.6	-0.2046	0.0449916	-4.54751	5.42847e-06	0.000301951	down	ENSMUSG00000064225	Paqr9
1627.7	0.426774	0.0938565	4.5471	5.4391e-06	0.000301951	up	ENSMUSG00000026255	Efhd1
1515.35	-0.252321	0.0555029	-4.54608	5.46549e-06	0.000302516	down	ENSMUSG00000000976	Heatr6
53.6586	-0.869034	0.191196	-4.54524	5.48729e-06	0.000302823	down	ENSMUSG00000028873	Cdca8
286.428	0.489022	0.107612	4.54432	5.51138e-06	0.000303256	up	ENSMUSG00000026395	Ptprc
5644.28	-0.167675	0.0369041	-4.54352	5.53213e-06	0.000303502	down	ENSMUSG00000030846	Tial1
83.1769	0.943504	0.207735	4.54186	5.57602e-06	0.000304298	up	ENSMUSG00000096727	Psmb9
1523.44	-0.309862	0.0682255	-4.54174	5.57926e-06	0.000304298	down	ENSMUSG00000020752	Recql5
15.2451	2.19691	0.484983	4.52987	5.90199e-06	0.000320961	up	ENSMUSG00000034107	Ano7
2407.33	-0.194133	0.0428631	-4.52914	5.92233e-06	0.000321132	down	ENSMUSG00000021514	Zfp369
1863.75	-0.233328	0.0515329	-4.52774	5.96168e-06	0.000322328	down	ENSMUSG00000046994	Mars2
4105.54	0.35934	0.0794616	4.52218	6.12065e-06	0.000329967	up	ENSMUSG00000060012	Kif13b
8.97624	3.6359	0.804837	4.51756	6.25557e-06	NA	up	ENSMUSG00000114544	Gm49146
3689.58	0.197442	0.0437379	4.51421	6.35528e-06	0.000341628	up	ENSMUSG00000019873	Reep3
1104.31	0.397042	0.0881459	4.50437	6.65699e-06	0.000355823	up	ENSMUSG00000020120	Plek
189.821	0.554632	0.123134	4.5043	6.65924e-06	0.000355823	up	ENSMUSG00000107451	Gm44421
6724.88	-0.18959	0.042096	-4.50375	6.67656e-06	0.000355823	down	ENSMUSG00000017421	Zfp207
813.78	-0.270116	0.0600831	-4.4957	6.93426e-06	0.000368182	down	ENSMUSG00000021692	Dimt1
1697.65	-0.459449	0.102207	-4.49528	6.94795e-06	0.000368182	down	ENSMUSG00000029168	Dpysl5
3087	-0.335473	0.0746413	-4.49446	6.97465e-06	0.00036855	down	ENSMUSG00000026494	Kif26b
549.64	0.5686	0.126548	4.49315	7.01757e-06	0.00036977	up	ENSMUSG00000050854	Tmem125
38.0202	1.21428	0.270351	4.49151	7.07208e-06	0.000371593	up	ENSMUSG00000026175	Vil1
76.0077	-1.3183	0.294004	-4.48395	7.32752e-06	0.000383933	down	ENSMUSG00000031004	Mki67
7070.53	-0.173286	0.038666	-4.48163	7.4076e-06	0.000387042	down	ENSMUSG00000040327	Cul9
6279.02	0.2583	0.0576539	4.48018	7.45787e-06	0.00038858	up	ENSMUSG00000024413	Npc1
1142.21	0.284401	0.0635055	4.47836	7.52173e-06	0.000390816	up	ENSMUSG00000015396	Cd83
39.6449	1.12083	0.250491	4.47451	7.65858e-06	0.000396821	up	ENSMUSG00000112168	Gm34776
99.8038	-0.753028	0.168373	-4.47237	7.73574e-06	0.000399708	down	ENSMUSG00000044139	Prss53
73.5845	0.74921	0.167598	4.47028	7.8116e-06	0.000402513	up	ENSMUSG00000033450	Tagap
5815.2	-0.418626	0.0937028	-4.4676	7.91037e-06	0.000406479	down	ENSMUSG00000023192	Grm2
7.46414	-3.15812	0.707856	-4.46153	8.13774e-06	NA	down	ENSMUSG00000028640	Tfap2c
16520.6	-0.177413	0.0397716	-4.4608	8.16544e-06	0.000418434	down	ENSMUSG00000017670	Elmo2
3124.58	0.334064	0.0749482	4.45727	8.30119e-06	0.000424225	up	ENSMUSG00000021375	Kif13a
25300.6	-0.366302	0.0822087	-4.45576	8.35951e-06	0.000426038	down	ENSMUSG00000029657	Hsph1
785.46	-0.512375	0.115036	-4.45405	8.42648e-06	0.000428281	down	ENSMUSG00000072647	Adam1a
12376.1	0.276059	0.0619998	4.45258	8.48438e-06	0.000430052	up	ENSMUSG00000058135	Gstm1
668.542	0.498968	0.112088	4.45158	8.52388e-06	0.000430847	up	ENSMUSG00000063687	Pcdhb5
2655.96	-0.419945	0.0943543	-4.45072	8.55811e-06	0.000430847	down	ENSMUSG00000029701	Rbm28
3240.68	0.287877	0.064685	4.45044	8.56935e-06	0.000430847	up	ENSMUSG00000035469	Rcbtb1
11.6704	1.92845	0.433424	4.44934	8.61332e-06	0.000431893	up	ENSMUSG00000059089	Fcgr4
2501.66	-0.182499	0.0410678	-4.44383	8.83696e-06	0.000441919	down	ENSMUSG00000013646	Sh3bp5l
1791.14	-0.161566	0.0363689	-4.44242	8.89517e-06	0.000443641	down	ENSMUSG00000042496	Prdm10
34.0413	1.55826	0.350997	4.43951	9.01649e-06	0.000448492	up	ENSMUSG00000027547	Sall4
2581.93	-0.174137	0.0392709	-4.43426	9.23881e-06	0.000458328	down	ENSMUSG00000062519	Zfp398
276.516	0.421123	0.0950002	4.43286	9.29902e-06	0.000460092	up	ENSMUSG00000069920	B3gnt9
321.043	0.445241	0.100545	4.42828	9.49878e-06	0.000468732	up	ENSMUSG00000004266	Ptpn6
9444.5	0.168679	0.0381075	4.42641	9.58121e-06	0.000471552	up	ENSMUSG00000022255	Mtdh
8294.6	0.218931	0.0494787	4.42475	9.65518e-06	0.000473942	up	ENSMUSG00000021792	Prxl2a
291.459	-0.397981	0.0901144	-4.41639	1.00362e-05	0.000490957	down	ENSMUSG00000022948	Setd4
2224.02	-0.360993	0.0817466	-4.416	1.00544e-05	0.000490957	down	ENSMUSG00000002346	Slc25a42
7353.96	-0.329606	0.074665	-4.41446	1.01263e-05	0.000493175	down	ENSMUSG00000000560	Gabra2
11667	0.20266	0.0459193	4.41339	1.01763e-05	0.000494321	up	ENSMUSG00000075706	Gpx4
273.163	0.465101	0.105408	4.41239	1.02235e-05	0.00049532	up	ENSMUSG00000020399	Havcr2
5282.47	-0.196254	0.0444891	-4.41128	1.0276e-05	0.000496575	down	ENSMUSG00000072501	Phf20l1
4476.27	-0.199455	0.0453397	-4.39911	1.08695e-05	0.000523898	down	ENSMUSG00000027804	Ppid
25.1043	1.16495	0.264973	4.39649	1.10017e-05	0.000528905	up	ENSMUSG00000060969	Irx1
3039.05	-0.266727	0.0607267	-4.39226	1.1218e-05	0.000537918	down	ENSMUSG00000033253	Szt2
509.971	-0.302974	0.0689997	-4.39095	1.12856e-05	0.000539546	down	ENSMUSG00000046561	Arsj
2799.07	0.233547	0.0531938	4.39048	1.13098e-05	0.000539546	up	ENSMUSG00000038630	Zkscan16
1925.74	-0.274852	0.0626416	-4.3877	1.14556e-05	0.000545106	down	ENSMUSG00000050244	Heatr1
286.08	-0.522329	0.119099	-4.38566	1.15632e-05	0.000548827	down	ENSMUSG00000074480	Mex3a
391.089	0.402376	0.0917946	4.38344	1.1682e-05	0.000553054	up	ENSMUSG00000004730	Adgre1
4759.84	0.437152	0.0998717	4.37714	1.20248e-05	0.000567844	up	ENSMUSG00000030849	Fgfr2
2778.45	0.276804	0.0632485	4.37645	1.20629e-05	0.000568204	up	ENSMUSG00000039230	Tbcd
10116	-0.228245	0.052173	-4.37477	1.21562e-05	0.000570371	down	ENSMUSG00000031442	Mcf2l
3449.71	0.219483	0.050173	4.37452	1.217e-05	0.000570371	up	ENSMUSG00000023106	Denr
3446.78	0.150362	0.0344072	4.37007	1.24206e-05	0.000580656	up	ENSMUSG00000025825	Iscu
273.036	0.424876	0.0972559	4.36864	1.25022e-05	0.000583009	up	ENSMUSG00000037321	Tap1
64.0804	1.44498	0.330887	4.36701	1.25961e-05	0.000584818	up	ENSMUSG00000015340	Cybb
109.16	0.910279	0.208451	4.36687	1.26037e-05	0.000584818	up	ENSMUSG00000043943	Naalad2
5677.81	-0.131275	0.0300733	-4.36517	1.27023e-05	0.000587932	down	ENSMUSG00000027291	Vps39
1653.8	0.282027	0.064646	4.36264	1.28503e-05	0.000593308	up	ENSMUSG00000059336	Slc14a1
13.5533	2.46038	0.564452	4.35889	1.30724e-05	0.000602074	up	ENSMUSG00000057777	Mab21l2
13.8294	2.01827	0.463234	4.35692	1.31905e-05	0.000606016	up	ENSMUSG00000026285	Pdcd1
6658.46	-0.141844	0.0325733	-4.3546	1.33309e-05	0.000610964	down	ENSMUSG00000058301	Upf1
420.076	0.400334	0.0920161	4.35069	1.35709e-05	0.000620435	up	ENSMUSG00000102101	Zbtb11os1
597.451	0.485771	0.11175	4.34694	1.38051e-05	0.000629599	up	ENSMUSG00000004609	Cd33
1788.04	0.210635	0.048468	4.34585	1.38736e-05	0.000631115	up	ENSMUSG00000022323	Rida
3408.17	-0.172204	0.0396295	-4.34534	1.3906e-05	0.000631115	down	ENSMUSG00000042628	Zfyve1
34.0562	4.17188	0.961188	4.34034	1.42262e-05	0.000644079	up	ENSMUSG00000054667	Irs4
21897.6	-0.195049	0.0449527	-4.33897	1.43152e-05	0.000646542	down	ENSMUSG00000034675	Dbn1
9876.13	0.196887	0.0454294	4.33392	1.46476e-05	0.000659252	up	ENSMUSG00000035805	Mlc1
2440.75	-0.29848	0.0688754	-4.33363	1.46673e-05	0.000659252	down	ENSMUSG00000020522	Mfap3
7351.42	-0.206772	0.0477361	-4.33157	1.48047e-05	0.00066238	down	ENSMUSG00000024772	Ehd1
10100.6	-0.174416	0.0402666	-4.33153	1.48079e-05	0.00066238	down	ENSMUSG00000027130	Slc12a6
4200.04	0.123007	0.0284099	4.32971	1.49304e-05	0.000665804	up	ENSMUSG00000026664	Phyh
17527.6	-0.190386	0.0439757	-4.32934	1.49559e-05	0.000665804	down	ENSMUSG00000021156	Zmynd11
10232.2	0.294054	0.0679596	4.3269	1.51223e-05	0.000671608	up	ENSMUSG00000061436	Hipk2
725.083	-0.395001	0.0914314	-4.32019	1.55896e-05	0.000688011	down	ENSMUSG00000028093	Acp6
1192.15	0.253158	0.0586017	4.31997	1.56051e-05	0.000688011	up	ENSMUSG00000052914	Cyp2j6
2557.01	-0.292223	0.067648	-4.31976	1.56199e-05	0.000688011	down	ENSMUSG00000025370	Cdh9
14544.7	0.137709	0.0318808	4.31949	1.56391e-05	0.000688011	up	ENSMUSG00000028692	Akr1a1
786.819	0.240021	0.055578	4.31864	1.56996e-05	0.000689048	up	ENSMUSG00000049439	Cyp20a1
1948.09	-0.298292	0.0690799	-4.31807	1.57397e-05	0.000689186	down	ENSMUSG00000054409	Tmem74
144.244	0.715814	0.16585	4.31603	1.58862e-05	0.000693968	up	ENSMUSG00000025355	Mmp19
3188.02	-0.119978	0.027804	-4.31513	1.59511e-05	0.000695178	down	ENSMUSG00000035790	Cep19
2780.42	-0.167148	0.0387643	-4.31191	1.61852e-05	0.000703734	down	ENSMUSG00000020610	Amz2
2963.43	-0.344341	0.079885	-4.31046	1.62918e-05	0.000706542	down	ENSMUSG00000029817	Tra2a
4232.96	-0.409699	0.0950579	-4.31	1.63255e-05	0.000706542	down	ENSMUSG00000027677	Ttc14
138.712	-0.450028	0.104449	-4.30861	1.64286e-05	0.000707788	down	ENSMUSG00000063535	Zfp773
3819.1	-0.285871	0.0663492	-4.30859	1.64302e-05	0.000707788	down	ENSMUSG00000037326	Capn15
5453.03	-0.211708	0.0491514	-4.30726	1.65287e-05	0.000710389	down	ENSMUSG00000027933	Ints3
701.995	0.27833	0.0646338	4.30625	1.66043e-05	0.000712001	up	ENSMUSG00000038622	Med30
3377.69	-0.199703	0.0463972	-4.30421	1.67582e-05	0.000716952	down	ENSMUSG00000030584	Dpf1
39.5845	1.08768	0.252767	4.3031	1.68426e-05	0.000718914	up	ENSMUSG00000086509	Nkx2-2os
157.128	-0.590881	0.13738	-4.30107	1.69974e-05	0.000723862	down	ENSMUSG00000064369	mt-Te
1962.78	0.218394	0.0508091	4.29833	1.72089e-05	0.000731187	up	ENSMUSG00000028015	Ctso
12535.7	0.287574	0.0669211	4.29721	1.72962e-05	0.000731187	up	ENSMUSG00000027562	Car2
2538.45	0.139552	0.0324751	4.2972	1.72969e-05	0.000731187	up	ENSMUSG00000057193	Slc44a2
4133.74	-0.373081	0.0868274	-4.29681	1.73273e-05	0.000731187	down	ENSMUSG00000061589	Dot1l
370.791	0.343308	0.0799075	4.29632	1.73654e-05	0.000731187	up	ENSMUSG00000041515	Irf8
1379.74	-0.203866	0.047468	-4.29481	1.74841e-05	0.000734527	down	ENSMUSG00000029034	Ints11
2648.5	-0.153539	0.0357611	-4.29346	1.75913e-05	0.000737371	down	ENSMUSG00000071757	Zhx2
2516.21	-0.212404	0.0494898	-4.29187	1.77173e-05	0.000740942	down	ENSMUSG00000052353	Cemip
3826.69	0.418595	0.0975458	4.29126	1.77658e-05	0.000740942	up	ENSMUSG00000055945	Prr18
1141.64	-0.322777	0.0752238	-4.29089	1.77956e-05	0.000740942	down	ENSMUSG00000058706	0610030E20Rik
783.217	0.758601	0.176848	4.28956	1.79027e-05	0.000742206	up	ENSMUSG00000039316	Rftn1
15199.5	-0.122015	0.0284471	-4.2892	1.79315e-05	0.000742206	down	ENSMUSG00000032570	Atp2c1
635.776	0.398265	0.0928566	4.28903	1.79454e-05	0.000742206	up	ENSMUSG00000021423	Ly86
4865.07	-0.359412	0.0838186	-4.28797	1.80311e-05	0.0007441	down	ENSMUSG00000031328	Flna
201.246	0.462118	0.107827	4.28573	1.82141e-05	0.000749994	up	ENSMUSG00000050737	Ptges
2201.46	0.230206	0.0537316	4.28436	1.83265e-05	0.00075296	up	ENSMUSG00000021036	Sptlc2
240.844	0.682132	0.159248	4.28345	1.8402e-05	0.000754402	up	ENSMUSG00000001665	Gstt3
378.954	1.05828	0.247222	4.2807	1.86306e-05	0.000762097	up	ENSMUSG00000068699	Flnc
335.129	-0.368153	0.0861161	-4.27508	1.91068e-05	0.000779868	down	ENSMUSG00000104965	Gm43437
4112.62	0.431267	0.101024	4.26897	1.9638e-05	0.000799799	up	ENSMUSG00000034714	Ttyh2
15163.3	-0.81929	0.19219	-4.26292	2.01774e-05	0.000819974	down	ENSMUSG00000097767	Miat
302.555	0.560407	0.131534	4.26056	2.03915e-05	0.000826818	up	ENSMUSG00000029994	Anxa4
3507.15	-0.185195	0.0434735	-4.25995	2.04473e-05	0.000826818	down	ENSMUSG00000039804	Ncoa5
2393.76	-0.216699	0.0508731	-4.25961	2.04787e-05	0.000826818	down	ENSMUSG00000053483	Usp21
33.5758	1.64227	0.385631	4.25866	2.05656e-05	0.00082853	up	ENSMUSG00000025479	Cyp2e1
8479.2	-0.159159	0.037383	-4.25753	2.06696e-05	0.000830927	down	ENSMUSG00000025234	Arih1
1963.39	-0.136253	0.0320513	-4.2511	2.12724e-05	0.000852859	down	ENSMUSG00000020620	Abca8b
5941.38	0.472478	0.111152	4.25074	2.13066e-05	0.000852859	up	ENSMUSG00000020889	Nr1d1
1721.26	0.462599	0.108964	4.24543	2.18172e-05	0.000871426	up	ENSMUSG00000073982	Rhog
3981.22	-0.26735	0.0629962	-4.24391	2.19657e-05	0.000875482	down	ENSMUSG00000034059	Ypel4
502.051	2.41699	0.56973	4.24234	2.212e-05	0.000879754	up	ENSMUSG00000024164	C3
34.9677	-1.1035	0.260177	-4.24136	2.22171e-05	0.000881734	down	ENSMUSG00000023505	Cdca3
7641.56	-0.172736	0.0407356	-4.24042	2.23106e-05	0.000883566	down	ENSMUSG00000026159	Agfg1
787.431	-0.297817	0.070407	-4.22993	2.3376e-05	0.000923798	down	ENSMUSG00000001524	Gtf2h4
432.159	-0.421729	0.0998352	-4.22425	2.39742e-05	0.000945436	down	ENSMUSG00000027820	Mme
197.341	0.881264	0.208684	4.22297	2.41105e-05	0.000948805	up	ENSMUSG00000055172	C1ra
9883.29	0.180562	0.0428421	4.21458	2.50239e-05	0.000982675	up	ENSMUSG00000026932	Nacc2
10840.6	-0.36844	0.0875094	-4.21029	2.55038e-05	0.000999415	down	ENSMUSG00000038418	Egr1
376.109	-0.571581	0.136015	-4.20235	2.64163e-05	0.001033	down	ENSMUSG00000109179	Gm35339
23.5045	2.60793	0.620803	4.20091	2.65849e-05	0.00103404	up	ENSMUSG00000031722	Hp
9108	-0.383838	0.0913739	-4.20074	2.66049e-05	0.00103404	down	ENSMUSG00000026354	Lct
320.078	0.687856	0.163748	4.2007	2.6609e-05	0.00103404	up	ENSMUSG00000035929	H2-Q4
2977.04	0.198772	0.0473439	4.19847	2.68722e-05	0.00104209	up	ENSMUSG00000025764	Jade1
3153.27	-0.214486	0.0511038	-4.19707	2.70394e-05	0.00104462	down	ENSMUSG00000005674	Tomm40l
3094.6	-0.220902	0.0526368	-4.19672	2.70805e-05	0.00104462	down	ENSMUSG00000036450	Hif1an
2443.14	-0.183306	0.043684	-4.19618	2.71454e-05	0.00104462	down	ENSMUSG00000031537	Ikbkb
596.611	-0.250062	0.0595948	-4.19605	2.71612e-05	0.00104462	down	ENSMUSG00000052479	A330008L17Rik
1788.73	0.379503	0.0904708	4.19476	2.73156e-05	0.00104836	up	ENSMUSG00000103472	Pcdhga7
2995.66	0.344692	0.0821809	4.1943	2.7371e-05	0.00104836	up	ENSMUSG00000031714	Gab1
6170.85	0.384704	0.0917784	4.19167	2.76911e-05	0.00105521	up	ENSMUSG00000028645	Slc2a1
19.2902	1.472	0.35119	4.19146	2.77164e-05	0.00105521	up	ENSMUSG00000002104	Rapsn
165.645	-0.920409	0.219593	-4.19143	2.77196e-05	0.00105521	down	ENSMUSG00000025473	Adam8
4530.1	0.174631	0.0416781	4.19	2.78958e-05	0.00105976	up	ENSMUSG00000040997	Abhd4
4932.83	-0.217704	0.0519735	-4.18875	2.80493e-05	0.00106342	down	ENSMUSG00000051510	Mafg
710.636	-0.402779	0.0961943	-4.18714	2.82487e-05	0.00106881	down	ENSMUSG00000037243	Zfp692
1283.94	-0.270806	0.0647126	-4.18475	2.85482e-05	0.00107796	down	ENSMUSG00000001034	Mapk7
6287.77	-0.224031	0.053546	-4.1839	2.86552e-05	0.00107981	down	ENSMUSG00000024188	Luc7l
33.5566	1.18095	0.282633	4.17837	2.93603e-05	0.00110173	up	ENSMUSG00000114189	9330199G10Rik
886.166	0.415044	0.0993338	4.17827	2.93732e-05	0.00110173	up	ENSMUSG00000025597	Klhl4
1594.5	0.201454	0.0482183	4.17795	2.94142e-05	0.00110173	up	ENSMUSG00000020100	Slc29a3
282875	0.251914	0.0603232	4.17607	2.96587e-05	0.00110866	up	ENSMUSG00000064367	mt-Nd5
12011.3	-0.168129	0.0402816	-4.17384	2.99511e-05	0.00111736	down	ENSMUSG00000022761	Lztr1
11645.1	-0.126678	0.0303631	-4.17208	3.01829e-05	0.00112246	down	ENSMUSG00000002222	Rmnd5a
2114.79	0.222695	0.0533799	4.17189	3.02082e-05	0.00112246	up	ENSMUSG00000034614	Pik3ip1
32.86	1.27128	0.304784	4.17109	3.03151e-05	0.00112419	up	ENSMUSG00000086189	Gm15462
3017.82	-0.137527	0.0329899	-4.16877	3.06243e-05	0.0011334	down	ENSMUSG00000032290	Ptpn9
229.898	0.721851	0.173241	4.16674	3.08984e-05	0.00114128	up	ENSMUSG00000005087	Cd44
14.2545	1.72327	0.413834	4.16416	3.12495e-05	0.00115192	up	ENSMUSG00000029530	Ccr9
9400.96	-0.154027	0.0369927	-4.16372	3.13102e-05	0.00115192	down	ENSMUSG00000038604	Ripor1
1210.33	-0.240002	0.0576475	-4.16327	3.13717e-05	0.00115192	down	ENSMUSG00000004896	Rrnad1
1624.76	0.273139	0.0656224	4.16228	3.1509e-05	0.00115469	up	ENSMUSG00000022216	Psme1
358.961	-0.507992	0.122157	-4.15851	3.20333e-05	0.00117097	down	ENSMUSG00000097589	Dleu2
176.842	0.821926	0.197665	4.15818	3.20788e-05	0.00117097	up	ENSMUSG00000060843	Ctnna3
10247.7	-0.17243	0.0414847	-4.15646	3.2321e-05	0.00117522	down	ENSMUSG00000022540	Rogdi
6116.85	0.163382	0.0393079	4.15646	3.23213e-05	0.00117522	up	ENSMUSG00000028657	Ppt1
716.688	-0.407872	0.0981957	-4.15367	3.27191e-05	0.00118414	down	ENSMUSG00000046027	Stard5
2137.31	0.267341	0.0643635	4.15362	3.27263e-05	0.00118414	up	ENSMUSG00000029098	Acox3
2058.13	-0.200589	0.0482951	-4.1534	3.2757e-05	0.00118414	down	ENSMUSG00000031536	Polb
2303.42	-0.160889	0.0387635	-4.15052	3.31726e-05	0.00119684	down	ENSMUSG00000025940	Tmem70
12878.3	-0.192092	0.0463199	-4.14708	3.36742e-05	0.00121259	down	ENSMUSG00000028059	Arhgef2
3573.58	0.221815	0.053494	4.14655	3.37525e-05	0.00121308	up	ENSMUSG00000026748	Plxdc2
641.289	0.507547	0.122427	4.14571	3.38759e-05	0.00121517	up	ENSMUSG00000032359	Ctsh
1879.04	0.21754	0.0524835	4.14492	3.39937e-05	0.00121705	up	ENSMUSG00000032434	Cmtm6
148.103	-0.749598	0.180886	-4.14404	3.41236e-05	0.00121936	down	ENSMUSG00000036036	Zfp57
887.245	0.263206	0.0635604	4.14103	3.45744e-05	0.00123192	up	ENSMUSG00000117254	Gm34567
823.619	0.313271	0.0756545	4.14082	3.4607e-05	0.00123192	up	ENSMUSG00000000792	Slc5a5
723.209	0.315849	0.0763534	4.13668	3.52372e-05	0.00125196	up	ENSMUSG00000095115	Itpripl2
5655.5	0.266526	0.064479	4.13353	3.57237e-05	0.00126683	up	ENSMUSG00000021775	Nr1d2
6108.96	-0.128102	0.0310168	-4.1301	3.62607e-05	0.00128344	down	ENSMUSG00000027035	Cers6
107.648	-0.724329	0.175482	-4.12765	3.66495e-05	0.00129474	down	ENSMUSG00000035370	Gm49322
118.483	-0.655131	0.158735	-4.12721	3.6719e-05	0.00129474	down	ENSMUSG00000067653	Ankrd23
517.413	0.314236	0.0762018	4.12373	3.72778e-05	0.00131197	up	ENSMUSG00000079659	Tmem243
1371.1	0.287884	0.0698193	4.12327	3.73528e-05	0.00131213	up	ENSMUSG00000014776	Nol3
1600.43	0.252423	0.0612637	4.12026	3.78443e-05	0.0013269	up	ENSMUSG00000054675	Tmem119
11039.7	-0.318139	0.0772345	-4.11913	3.80305e-05	0.00133092	down	ENSMUSG00000040929	Rfx3
3916.39	-0.315359	0.0766231	-4.11572	3.85969e-05	0.00134822	down	ENSMUSG00000001143	Lman2l
2766.77	0.242327	0.0589134	4.11328	3.90078e-05	0.00136002	up	ENSMUSG00000001018	Snapin
37994.5	-0.140096	0.0341118	-4.10695	4.00922e-05	0.00139522	down	ENSMUSG00000013236	Ptprs
3258.81	-0.180373	0.0439492	-4.10413	4.05841e-05	0.00140971	down	ENSMUSG00000047824	Pygo2
4569.66	-0.212305	0.0517358	-4.10363	4.06723e-05	0.00141015	down	ENSMUSG00000002763	Pex6
6230.21	-0.290797	0.0708761	-4.10289	4.08013e-05	0.001412	down	ENSMUSG00000037364	Srrt
990.756	-0.256695	0.0625788	-4.10195	4.09677e-05	0.00141513	down	ENSMUSG00000026004	Kansl1l
555.471	-0.345684	0.0842912	-4.10107	4.11252e-05	0.00141795	down	ENSMUSG00000068114	Ccdc134
4278.7	0.283526	0.0691973	4.09735	4.17904e-05	0.00143822	up	ENSMUSG00000037843	Vstm2l
265.63	0.343611	0.0839215	4.09443	4.23204e-05	0.00145003	up	ENSMUSG00000046410	Kcnk6
2878.56	0.197761	0.0483006	4.09437	4.2331e-05	0.00145003	up	ENSMUSG00000044768	Macir
1334.72	-0.287792	0.0702929	-4.09418	4.23668e-05	0.00145003	down	ENSMUSG00000066613	Zfp932
144536	0.463854	0.113367	4.09161	4.28387e-05	0.0014635	up	ENSMUSG00000041607	Mbp
6063.12	-0.434731	0.106323	-4.08877	4.33664e-05	0.00147882	down	ENSMUSG00000023473	Celsr3
1581.84	-0.370169	0.0907152	-4.08056	4.49272e-05	0.00152925	down	ENSMUSG00000035898	Uba6
110.646	-0.494569	0.12122	-4.07993	4.50486e-05	0.00153058	down	ENSMUSG00000091405	H4c14
127.115	-0.762461	0.186955	-4.07831	4.53642e-05	0.00153851	down	ENSMUSG00000018554	Ybx2
5404.4	-0.178936	0.0438801	-4.07783	4.54573e-05	0.00153886	down	ENSMUSG00000026024	Als2
10412.9	-0.160008	0.03925	-4.07663	4.56922e-05	0.00154401	down	ENSMUSG00000045671	Spred2
6053.78	-0.210419	0.0516858	-4.07112	4.67868e-05	0.00157814	down	ENSMUSG00000004360	9330159F19Rik
389.538	2.72586	0.669653	4.07055	4.69013e-05	0.00157915	up	ENSMUSG00000040856	Dlk1
407.018	0.494459	0.121591	4.06659	4.77069e-05	0.00160338	up	ENSMUSG00000025511	Tspan4
1691.2	-0.170448	0.0419375	-4.06433	4.81713e-05	0.00161608	down	ENSMUSG00000042369	Rbm45
23767.9	0.0989693	0.0243538	4.06382	4.82766e-05	0.0016167	up	ENSMUSG00000023010	Tmbim6
2066.14	0.230565	0.0567969	4.05946	4.9187e-05	0.00164405	up	ENSMUSG00000020101	Vsir
7027.6	-0.200717	0.0494491	-4.05907	4.92694e-05	0.00164405	down	ENSMUSG00000059208	Hnrnpm
3720.38	-0.288857	0.0711992	-4.05703	4.97012e-05	0.00165549	down	ENSMUSG00000021215	Net1
5538.66	-0.220641	0.0544296	-4.0537	5.04138e-05	0.00167624	down	ENSMUSG00000031256	Cstf2
1472.17	0.332036	0.0819662	4.05089	5.1024e-05	0.00169351	up	ENSMUSG00000022885	St6gal1
5580.67	0.361967	0.0894098	4.04841	5.15676e-05	0.00170851	up	ENSMUSG00000026385	Dbi
18696.6	-0.279489	0.0691224	-4.04339	5.26846e-05	0.00174242	down	ENSMUSG00000053550	Shisa7
2885.53	0.19385	0.0479653	4.04147	5.31176e-05	0.00175363	up	ENSMUSG00000026510	Trp53bp2
7394.35	-0.31757	0.0786498	-4.03778	5.39598e-05	0.00177829	down	ENSMUSG00000025128	Bhlhe22
5402.71	0.319515	0.0792102	4.03376	5.48919e-05	0.00180452	up	ENSMUSG00000030554	Synm
17407	-0.125272	0.0310578	-4.03351	5.49493e-05	0.00180452	down	ENSMUSG00000025982	Sf3b1
392.471	0.391724	0.0972046	4.02989	5.58033e-05	0.00182935	up	ENSMUSG00000021884	Hacl1
2496.08	-0.181185	0.0449696	-4.02905	5.60021e-05	0.00183046	down	ENSMUSG00000038388	Pals2
234.628	0.856451	0.212576	4.02892	5.60335e-05	0.00183046	up	ENSMUSG00000045005	Fzd5
12795.7	-0.135162	0.0335644	-4.02695	5.65053e-05	0.00184265	down	ENSMUSG00000038014	Fam120a
8609.75	-0.364376	0.0904995	-4.02627	5.66676e-05	0.00184438	down	ENSMUSG00000028248	Pnisr
2722.17	-0.243804	0.0605587	-4.02591	5.67563e-05	0.00184438	down	ENSMUSG00000052125	F730043M19Rik
35.5984	0.96435	0.239578	4.0252	5.6926e-05	0.00184668	up	ENSMUSG00000107121	1110006O24Rik
1671.83	-0.35205	0.0874907	-4.02386	5.72529e-05	0.00185406	down	ENSMUSG00000036067	Slc2a6
23.0777	2.03686	0.506471	4.02166	5.77895e-05	0.00186819	up	ENSMUSG00000051663	Pcdhb1
3363.62	-0.193521	0.0481285	-4.02092	5.79703e-05	0.00187079	down	ENSMUSG00000020935	Dcakd
256.152	-0.747581	0.185969	-4.01992	5.82175e-05	0.00187553	down	ENSMUSG00000016356	Col20a1
2999.36	-0.366871	0.0913398	-4.01655	5.90562e-05	0.00189927	down	ENSMUSG00000030002	Dusp11
826.106	0.272571	0.0678896	4.01491	5.94687e-05	0.00190924	up	ENSMUSG00000032523	Hhatl
2958.8	0.323918	0.0806891	4.0144	5.95982e-05	0.00191011	up	ENSMUSG00000036905	C1qb
2780.8	-0.153215	0.0381722	-4.01379	5.97505e-05	0.00191171	down	ENSMUSG00000071719	Nalf2
15406.7	-0.208566	0.0519747	-4.01284	5.99924e-05	0.00191616	down	ENSMUSG00000011751	Sptbn4
225.487	0.524058	0.130614	4.01227	6.01366e-05	0.00191748	up	ENSMUSG00000024300	Myo1f
2170.09	0.286325	0.0714037	4.00994	6.07339e-05	0.00193323	up	ENSMUSG00000030786	Itgam
639.544	-0.495778	0.123654	-4.00938	6.08774e-05	0.00193449	down	ENSMUSG00000029130	Rnf32
10024.1	-0.11823	0.0295216	-4.00487	6.20527e-05	0.0019677	down	ENSMUSG00000021285	Ppp1r13b
1088.16	-0.33623	0.0839618	-4.00456	6.21334e-05	0.0019677	down	ENSMUSG00000086370	Ftx
645.141	-0.414021	0.10341	-4.00368	6.23649e-05	0.00197168	down	ENSMUSG00000059851	Kmt5c
9325.13	0.23098	0.0577247	4.00142	6.29647e-05	0.00198563	up	ENSMUSG00000037419	Endod1
3970.85	-0.318378	0.0795705	-4.00121	6.30191e-05	0.00198563	down	ENSMUSG00000028676	Srsf10
20.6113	1.77793	0.444926	3.99601	6.4419e-05	0.00202632	up	ENSMUSG00000076612	Ighg2c
846.316	-0.497617	0.124597	-3.99381	6.50194e-05	0.00204176	down	ENSMUSG00000040441	Slc26a10
424.081	0.447229	0.111998	3.99319	6.51895e-05	0.00204215	up	ENSMUSG00000027792	Bche
4022.64	0.415815	0.104137	3.99297	6.52508e-05	0.00204215	up	ENSMUSG00000031775	Pllp
895.343	-0.255282	0.0639695	-3.99068	6.58838e-05	0.00205851	down	ENSMUSG00000024528	Srfbp1
7058.54	-0.106201	0.0266176	-3.9899	6.61013e-05	0.00206185	down	ENSMUSG00000033732	Sf3b3
2805.48	-0.370899	0.0930729	-3.98504	6.74687e-05	0.00210099	down	ENSMUSG00000028876	Epha10
132.729	0.730987	0.183704	3.97916	6.91592e-05	0.00214834	up	ENSMUSG00000116793	Gm34256
467.244	0.856631	0.21529	3.97895	6.92196e-05	0.00214834	up	ENSMUSG00000008540	Mgst1
913.071	0.284706	0.0715837	3.97725	6.97169e-05	0.00216018	up	ENSMUSG00000047250	Ptgs1
13222.8	0.120661	0.0303439	3.97643	6.99571e-05	0.00216403	up	ENSMUSG00000025026	Add3
2995.41	-0.137549	0.0346388	-3.97096	7.15844e-05	0.0022107	down	ENSMUSG00000039449	Prpf18
1993.36	-0.162387	0.0409054	-3.96981	7.19299e-05	0.0022177	down	ENSMUSG00000033948	Zswim5
736.948	-0.242122	0.0610068	-3.96878	7.22429e-05	0.00222367	down	ENSMUSG00000033906	Zdhhc15
2025.23	-0.199849	0.0503983	-3.96539	7.32754e-05	0.00225174	down	ENSMUSG00000022556	Hsf1
2769.1	0.204212	0.051519	3.96382	7.37599e-05	0.0022629	up	ENSMUSG00000019338	Zfp687
465.595	-0.369835	0.0933293	-3.96269	7.41113e-05	0.00226995	down	ENSMUSG00000029524	Sirt4
1126.59	0.240347	0.0607283	3.95775	7.56601e-05	0.00231359	up	ENSMUSG00000051950	B3glct
7442.09	-0.112868	0.0285262	-3.95665	7.60079e-05	0.00232042	down	ENSMUSG00000025224	Gbf1
277.682	-0.645069	0.163159	-3.95363	7.69729e-05	0.00234604	down	ENSMUSG00000064346	mt-Tw
159.504	-0.826936	0.209317	-3.95065	7.79405e-05	0.00237165	down	ENSMUSG00000104814	Gm42979
3017.71	-0.167583	0.042436	-3.94909	7.84497e-05	0.00238063	down	ENSMUSG00000073838	Tufm
2235.38	0.45328	0.114785	3.94896	7.84908e-05	0.00238063	up	ENSMUSG00000022091	Sorbs3
134032	0.11402	0.0288844	3.94746	7.89855e-05	0.00239175	up	ENSMUSG00000022892	App
6394.38	0.164535	0.0416865	3.94695	7.91545e-05	0.00239298	up	ENSMUSG00000010095	Slc3a2
2211.96	-0.308554	0.0782617	-3.9426	8.06042e-05	0.00242795	down	ENSMUSG00000078851	H2aw
619.583	0.38399	0.0973965	3.94254	8.0622e-05	0.00242795	up	ENSMUSG00000047996	Prrg1
405.412	-0.593782	0.150618	-3.94231	8.07018e-05	0.00242795	down	ENSMUSG00000109378	Gm49396
770.264	-0.459073	0.116493	-3.94077	8.12201e-05	0.00243961	down	ENSMUSG00000060862	Zbtb40
185.082	-0.432391	0.109841	-3.93651	8.26765e-05	0.00247936	down	ENSMUSG00000102555	6430511E19Rik
991.481	0.211804	0.0538118	3.93602	8.2844e-05	0.0024804	up	ENSMUSG00000047067	Dusp28
2390.78	-0.246843	0.0627369	-3.93458	8.33426e-05	0.00249133	down	ENSMUSG00000031530	Dusp4
780.022	0.238725	0.0607083	3.93232	8.41287e-05	0.0025108	up	ENSMUSG00000020814	Mxra7
2968.53	-0.15886	0.0404431	-3.92798	8.56606e-05	0.00255244	down	ENSMUSG00000035051	Dhx57
1635.54	0.281138	0.071602	3.92639	8.62296e-05	0.0025646	up	ENSMUSG00000109006	B230209E15Rik
8911.17	-0.0898873	0.022895	-3.92607	8.63438e-05	0.0025646	down	ENSMUSG00000018765	Fxr2
884.103	0.310962	0.0792294	3.92483	8.67911e-05	0.00257172	up	ENSMUSG00000040852	Plekhh2
100.554	0.694963	0.177077	3.92464	8.68592e-05	0.00257172	up	ENSMUSG00000110685	Gm5373
122.932	0.684977	0.174553	3.92419	8.70231e-05	0.00257249	up	ENSMUSG00000028885	Smpdl3b
1659.82	0.366219	0.0933394	3.92352	8.72654e-05	0.00257557	up	ENSMUSG00000024816	Frmd8
1608.05	0.173213	0.0441549	3.92285	8.75084e-05	0.00257866	up	ENSMUSG00000048807	Slc35e4
1008.51	-0.380254	0.0969534	-3.92203	8.78067e-05	0.00258337	down	ENSMUSG00000015659	Serac1
1810.26	-0.467812	0.119323	-3.92055	8.83478e-05	0.0025952	down	ENSMUSG00000041354	Rgl2
1665.28	-0.450189	0.114887	-3.91855	8.90829e-05	0.00261268	down	ENSMUSG00000103037	Pcdhgb1
2676.29	-0.188506	0.0481213	-3.9173	8.95478e-05	0.00262219	down	ENSMUSG00000070730	Rmdn3
3195.52	-0.321288	0.0820743	-3.9146	9.05532e-05	0.00264747	down	ENSMUSG00000020601	Trib2
50.3161	0.86171	0.220184	3.91359	9.09323e-05	0.0026544	up	ENSMUSG00000103947	Gm37345
3524.45	0.350094	0.0894904	3.91208	9.15033e-05	0.00266689	up	ENSMUSG00000020099	Unc5b
4281.92	-0.135434	0.0346615	-3.90734	9.33191e-05	0.00271557	down	ENSMUSG00000033623	Pcgf3
482.439	0.720006	0.184317	3.90634	9.37036e-05	0.00272251	up	ENSMUSG00000074896	Ifit3
8924.37	-0.151574	0.0388487	-3.90166	9.55369e-05	0.00277146	down	ENSMUSG00000042772	Smg7
3236.87	-0.257171	0.0659458	-3.89974	9.6296e-05	0.00278914	down	ENSMUSG00000033594	Spata2l
3425.96	0.192575	0.049404	3.89796	9.70063e-05	0.00280536	up	ENSMUSG00000052712	BC004004
77.1242	-0.935101	0.240081	-3.89494	9.82241e-05	0.00283618	down	ENSMUSG00000105368	Gm43759
3976.24	0.172449	0.0442868	3.89391	9.86429e-05	0.00284387	up	ENSMUSG00000069670	Nkain2
3994.5	0.362371	0.0930737	3.89338	9.88578e-05	0.00284567	up	ENSMUSG00000037656	Slc20a2
348.822	0.412825	0.106095	3.89108	9.97983e-05	0.00286407	up	ENSMUSG00000039787	Cercam
233.233	0.52245	0.134269	3.89107	9.98039e-05	0.00286407	up	ENSMUSG00000026170	Cyp27a1
6419.71	0.143074	0.0367787	3.89013	0.000100192	0.00287077	up	ENSMUSG00000050621	Rps27rt
1076.46	-0.453808	0.116763	-3.88659	0.000101662	0.00290845	down	ENSMUSG00000070392	Gm20634
2925.49	-0.11651	0.0300053	-3.88298	0.000103186	0.00294728	down	ENSMUSG00000027439	Gzf1
31.0965	-0.885292	0.228014	-3.88262	0.000103336	0.00294728	down	ENSMUSG00000107317	Gm19719
996.835	0.555411	0.143182	3.87906	0.00010486	0.00298619	up	ENSMUSG00000041309	Nkx6-2
98.148	0.572159	0.147551	3.87769	0.000105453	0.00299849	up	ENSMUSG00000016206	H2-M3
12.405	2.2255	0.574157	3.87611	0.000106138	0.00301339	up	ENSMUSG00000022218	Tgm1
5056.1	-0.159709	0.0412161	-3.87491	0.000106663	0.00302368	down	ENSMUSG00000022514	Il1rap
7765.43	0.341709	0.0882194	3.8734	0.000107327	0.00303534	up	ENSMUSG00000039904	Gpr37
2229.84	-0.147285	0.0380263	-3.87324	0.0001074	0.00303534	down	ENSMUSG00000044950	Pwwp2a
127.303	-0.566941	0.146445	-3.87137	0.000108227	0.0030541	down	ENSMUSG00000103899	Gm37940
4965.19	0.144985	0.0374581	3.8706	0.000108567	0.00305768	up	ENSMUSG00000019054	Fis1
2340.06	-0.16033	0.0414254	-3.87034	0.000108682	0.00305768	down	ENSMUSG00000057342	Sphk2
33.8574	-0.928347	0.240176	-3.86528	0.000110962	0.00311714	down	ENSMUSG00000090273	Prr22
9447.67	0.0950373	0.0245917	3.86461	0.000111265	0.00312095	up	ENSMUSG00000029030	Tprgl
6477.23	-0.143229	0.0370722	-3.86352	0.000111765	0.00313027	down	ENSMUSG00000032030	Cul5
1258.7	0.510744	0.132229	3.86257	0.000112199	0.00313769	up	ENSMUSG00000020758	Itgb4
133.876	0.539197	0.139618	3.86195	0.000112486	0.00314103	up	ENSMUSG00000034792	Gna15
464.36	0.460728	0.119322	3.86122	0.000112823	0.00314573	up	ENSMUSG00000069892	9930111J21Rik2
138.564	1.4543	0.376852	3.85907	0.000113818	0.00316715	up	ENSMUSG00000040605	Bace2
5575.43	-0.108321	0.0280709	-3.85883	0.000113931	0.00316715	down	ENSMUSG00000017686	Rhot1
531.067	0.321306	0.0833065	3.85692	0.000114825	0.00318725	up	ENSMUSG00000050103	Agmo
10334.3	-0.129929	0.0336967	-3.85583	0.000115339	0.00319676	down	ENSMUSG00000019843	Fyn
86.1075	1.77178	0.459587	3.85516	0.000115653	0.0032007	up	ENSMUSG00000029371	Cxcl5
1879.45	-0.205252	0.0532761	-3.85261	0.000116866	0.00322901	down	ENSMUSG00000023938	Aars2
801.131	0.45142	0.117183	3.85228	0.000117022	0.00322901	up	ENSMUSG00000015850	Adamtsl4
945.65	-0.214796	0.0557733	-3.85124	0.00011752	0.00323473	down	ENSMUSG00000041506	Rrp9
12589.1	0.265387	0.0689125	3.85107	0.000117603	0.00323473	up	ENSMUSG00000063297	Luzp2
116.981	0.68249	0.177235	3.85076	0.00011775	0.00323473	up	ENSMUSG00000022766	Serpind1
3826.63	-0.378084	0.0983006	-3.84621	0.00011996	0.00329062	down	ENSMUSG00000019916	P4ha1
4780.24	-0.158207	0.0411398	-3.84558	0.000120266	0.00329416	down	ENSMUSG00000025332	Kdm5c
1618.86	0.413407	0.107556	3.84363	0.000121226	0.00331558	up	ENSMUSG00000025584	Pde8a
1797.89	-0.256933	0.0668662	-3.84249	0.000121792	0.00331646	down	ENSMUSG00000002428	Hltf
911.012	0.489695	0.127442	3.84248	0.000121799	0.00331646	up	ENSMUSG00000037166	Ppp1r14a
185.199	0.478449	0.124529	3.84207	0.000122002	0.00331646	up	ENSMUSG00000020901	Pik3r5
234.838	0.391015	0.101777	3.84187	0.0001221	0.00331646	up	ENSMUSG00000031659	Adcy7
382.333	0.370669	0.0964837	3.84178	0.000122147	0.00331646	up	ENSMUSG00000028599	Tnfrsf1b
9627.49	-0.133211	0.034686	-3.84048	0.000122796	0.00332923	down	ENSMUSG00000025571	Tnrc6c
92.0453	0.692881	0.180506	3.83856	0.000123758	0.00334824	up	ENSMUSG00000031145	Prickle3
215.399	0.40395	0.10524	3.83837	0.000123856	0.00334824	up	ENSMUSG00000026321	Tnfrsf11a
29.6375	1.13195	0.294934	3.83799	0.000124046	0.00334852	up	ENSMUSG00000095224
1236.47	0.493851	0.128748	3.83579	0.000125164	0.00336969	up	ENSMUSG00000049493	Pls1
4569.84	-0.199876	0.0521196	-3.83494	0.000125594	0.00336969	down	ENSMUSG00000030284	Creld1
11583.2	-0.147628	0.0384964	-3.83486	0.000125636	0.00336969	down	ENSMUSG00000040446	Rprd1a
595.114	0.375668	0.097975	3.83433	0.000125909	0.00336969	up	ENSMUSG00000046879	Irgm1
58.984	0.766371	0.199873	3.83429	0.000125926	0.00336969	up	ENSMUSG00000015843	Rxrg
1891.99	-0.275759	0.0719227	-3.83411	0.000126021	0.00336969	down	ENSMUSG00000079499	6530402F18Rik
3903.82	-0.142615	0.0371977	-3.83396	0.000126095	0.00336969	down	ENSMUSG00000022557	Bop1
4925.39	-0.137553	0.0358931	-3.8323	0.00012695	0.00338769	down	ENSMUSG00000035614	Togaram1
876.08	0.339348	0.0886435	3.82824	0.000129064	0.00343907	up	ENSMUSG00000026880	Stom
285.156	0.414526	0.108291	3.82789	0.000129244	0.00343907	up	ENSMUSG00000024965	Fermt3
490.085	0.582885	0.152303	3.82715	0.000129636	0.00344458	up	ENSMUSG00000042115	Klhdc8a
268.843	0.701684	0.183402	3.82593	0.00013028	0.00345677	up	ENSMUSG00000047735	Samd9l
1794.71	-0.214379	0.0560461	-3.82505	0.000130748	0.00346426	down	ENSMUSG00000097929	Tunar
7972.59	-0.229203	0.0599332	-3.82431	0.000131137	0.00346625	down	ENSMUSG00000036800	Fam135b
2641.01	-0.409325	0.107035	-3.82421	0.000131195	0.00346625	down	ENSMUSG00000097156	Gm3764
1951.05	0.434288	0.113597	3.82304	0.000131814	0.00346697	up	ENSMUSG00000034993	Vat1
568.517	0.349269	0.0913595	3.82301	0.00013183	0.00346697	up	ENSMUSG00000055639	Dach1
290.197	-0.762186	0.19938	-3.82278	0.000131957	0.00346697	down	ENSMUSG00000085028	Slc2a4rg-ps
4918.32	-0.164645	0.0430696	-3.82276	0.000131965	0.00346697	down	ENSMUSG00000004568	Arhgef18
10775.3	-0.161059	0.0421388	-3.8221	0.000132317	0.00347133	down	ENSMUSG00000020257	Wdr82
1728.74	0.240799	0.063037	3.81996	0.000133476	0.00349681	up	ENSMUSG00000001786	Fbxo7
11046.7	-0.131071	0.0343231	-3.81874	0.000134136	0.00350701	down	ENSMUSG00000061410	Zcchc14
1099.11	0.486888	0.127506	3.81854	0.000134241	0.00350701	up	ENSMUSG00000034903	Cobll1
33.6231	2.60472	0.682254	3.81782	0.000134635	0.00350777	up	ENSMUSG00000020123	Avpr1a
1991.37	-0.16777	0.0439467	-3.81758	0.000134768	0.00350777	down	ENSMUSG00000021392	Nol8
230.371	0.440892	0.115499	3.8173	0.000134921	0.00350777	up	ENSMUSG00000037977	6430571L13Rik
2927.81	-0.132271	0.0346521	-3.81711	0.000135023	0.00350777	down	ENSMUSG00000026889	Rbm18
1049.43	0.221162	0.0579499	3.81644	0.00013539	0.00350857	up	ENSMUSG00000001962	Fam50a
800.734	0.563077	0.147543	3.81637	0.00013543	0.00350857	up	ENSMUSG00000010307	Tmem86a
269.12	0.317095	0.0831092	3.8154	0.000135961	0.00351746	up	ENSMUSG00000057895	Zfp105
28.7616	1.11259	0.291962	3.81073	0.00013856	0.00357972	up	ENSMUSG00000039853	Trim14
16323.4	-0.139808	0.0366982	-3.80967	0.000139152	0.00358686	down	ENSMUSG00000022957	Itsn1
8553.92	0.172237	0.045212	3.80955	0.000139221	0.00358686	up	ENSMUSG00000081534	Slc48a1
9761.98	-0.156395	0.0411061	-3.80467	0.000141991	0.00365156	down	ENSMUSG00000031511	Arhgef7
842.666	0.281528	0.0740005	3.80441	0.000142141	0.00365156	up	ENSMUSG00000022488	Nckap1l
1505.63	-0.192708	0.0506579	-3.8041	0.000142319	0.00365156	down	ENSMUSG00000028948	Nol9
2789.92	-0.21888	0.0575489	-3.80337	0.000142739	0.00365729	down	ENSMUSG00000025816	Sec61a2
482.971	-0.372254	0.0979208	-3.80158	0.000143778	0.00367393	down	ENSMUSG00000037169	Mycn
6850.79	-0.122511	0.0322265	-3.80157	0.000143782	0.00367393	down	ENSMUSG00000004056	Akt2
939.198	0.203658	0.0535879	3.80045	0.000144432	0.00368548	up	ENSMUSG00000042997	Nhlrc3
656.749	0.327528	0.0862416	3.7978	0.000145985	0.00372002	up	ENSMUSG00000034845	Plvap
1100.42	-0.28404	0.0748215	-3.79623	0.000146911	0.00373852	down	ENSMUSG00000026566	Mpzl1
641.579	0.205649	0.0541769	3.79588	0.00014712	0.00373873	up	ENSMUSG00000003559	As3mt
2097.29	0.200365	0.0527996	3.79481	0.000147756	0.00374979	up	ENSMUSG00000026687	Aldh9a1
2357.99	-0.216159	0.0569855	-3.79323	0.000148701	0.00376865	down	ENSMUSG00000042426	Dhx29
396.005	0.366888	0.0967862	3.79071	0.000150218	0.00380193	up	ENSMUSG00000038718	Pbx3
862.691	0.217287	0.0573489	3.78886	0.000151338	0.00382016	up	ENSMUSG00000055401	Fbxo6
53.606	2.26978	0.599069	3.78885	0.000151348	0.00382016	up	ENSMUSG00000039155	Cdh26
2001.33	0.14353	0.0378876	3.78832	0.000151667	0.00382304	up	ENSMUSG00000056121	Fez2
611.952	0.213628	0.0563974	3.7879	0.000151926	0.00382439	up	ENSMUSG00000095407	Tmem200c
66.5546	-0.852955	0.225264	-3.78647	0.000152802	0.00384127	down	ENSMUSG00000085527	Gm15535
6760.37	-0.077584	0.0205006	-3.78447	0.000154034	0.00386703	down	ENSMUSG00000027067	Ssrp1
53.271	-0.787581	0.208198	-3.78286	0.00015504	0.00388633	down	ENSMUSG00000027715	Ccna2
533.678	0.402941	0.106526	3.78257	0.00015522	0.00388633	up	ENSMUSG00000032766	Gng11
3504.58	0.558448	0.147724	3.78036	0.000156604	0.00391573	up	ENSMUSG00000036777	Anln
1220.32	-0.248326	0.0656946	-3.78001	0.000156821	0.00391592	down	ENSMUSG00000070461	9230112E08Rik
2049.64	0.160603	0.0424958	3.77927	0.000157292	0.00392241	up	ENSMUSG00000024944	Arl2
207.767	0.455178	0.120454	3.77887	0.000157543	0.00392344	up	ENSMUSG00000042213	Zfand4
8042.09	-0.213193	0.0564508	-3.77662	0.000158974	0.00395378	down	ENSMUSG00000040430	Pitpnc1
422.945	0.28056	0.0743183	3.77511	0.000159935	0.00396847	up	ENSMUSG00000034532	Fbxo16
7698.38	0.160424	0.0424962	3.77503	0.00015999	0.00396847	up	ENSMUSG00000060803	Gstp1
5499.88	-0.123624	0.0327786	-3.7715	0.000162269	0.00401967	down	ENSMUSG00000027282	Mtch2
2887	-0.226944	0.0601891	-3.77052	0.000162909	0.00403016	down	ENSMUSG00000028664	Ephb2
1950.07	-0.150289	0.0398693	-3.76954	0.00016355	0.00403645	down	ENSMUSG00000027427	Polr3f
1346.5	-0.243858	0.0646977	-3.76919	0.000163776	0.00403645	down	ENSMUSG00000094936	Rbm4
1024.86	-0.304701	0.0808495	-3.76874	0.000164072	0.00403645	down	ENSMUSG00000037022	Mmaa
7726.41	-0.112779	0.029925	-3.76874	0.000164074	0.00403645	down	ENSMUSG00000022100	Xpo7
4173.95	-0.145247	0.0385425	-3.76848	0.000164245	0.00403645	down	ENSMUSG00000015214	Mtmr1
5950.03	-0.12146	0.032235	-3.76796	0.000164587	0.00403952	down	ENSMUSG00000031858	Mau2
2386.98	-0.202729	0.0538162	-3.76706	0.000165184	0.00404886	down	ENSMUSG00000031974	Abcb10
1350.98	0.676377	0.179605	3.7659	0.000165947	0.00406222	up	ENSMUSG00000041828	Abca8a
7847.71	-0.195905	0.0520466	-3.76404	0.000167189	0.00408701	down	ENSMUSG00000060780	Lrrtm1
1204.25	0.272554	0.072416	3.76373	0.000167398	0.00408701	up	ENSMUSG00000048058	Ldlrad3
664.838	0.453528	0.12051	3.76339	0.000167625	0.0040872	up	ENSMUSG00000030681	Mvp
23.2702	1.35488	0.360316	3.76026	0.000169736	0.00413328	up	ENSMUSG00000073555	Gm4951
31.6639	1.05993	0.282096	3.75733	0.000171734	0.00417287	up	ENSMUSG00000071068	Treml2
806.488	-0.199097	0.0529906	-3.75722	0.00017181	0.00417287	down	ENSMUSG00000054715	Zscan22
17225.5	-0.170721	0.0454661	-3.75491	0.000173403	0.0042061	down	ENSMUSG00000034336	Ina
21663.9	-0.12489	0.0332862	-3.75201	0.000175421	0.00424951	down	ENSMUSG00000000881	Dlg3
2220.16	0.138508	0.0369381	3.74975	0.000177014	0.00428254	up	ENSMUSG00000028821	Syf2
15011.3	0.26797	0.0714744	3.74917	0.000177423	0.00428688	up	ENSMUSG00000018593	Sparc
2460.8	-0.19977	0.0532891	-3.7488	0.000177686	0.00428743	down	ENSMUSG00000019984	Med23
10555.9	0.844296	0.225236	3.74849	0.000177905	0.00428743	up	ENSMUSG00000022548	Apod
2078.97	-0.287997	0.0768439	-3.74782	0.000178377	0.00429324	down	ENSMUSG00000042408	Zmym6
582.015	0.476527	0.127162	3.74739	0.000178682	0.00429506	up	ENSMUSG00000052160	Pld4
350.588	0.504468	0.134757	3.74354	0.000181448	0.00435591	up	ENSMUSG00000051678	Pcdhb6
1645.73	0.28203	0.075368	3.74204	0.000182532	0.00437632	up	ENSMUSG00000049521	Cdc42ep1
452.756	-0.2516	0.0673085	-3.73801	0.000185481	0.0044413	down	ENSMUSG00000045107	Saysd1
17590.4	0.28293	0.075725	3.73629	0.000186758	0.00446478	up	ENSMUSG00000026421	Csrp1
2066.13	0.277537	0.0742864	3.73604	0.00018694	0.00446478	up	ENSMUSG00000026003	Acadl
121.661	0.468655	0.125471	3.73515	0.000187601	0.00447483	up	ENSMUSG00000034786	Gpsm3
1239.32	-0.254874	0.0682796	-3.73279	0.00018937	0.00451125	down	ENSMUSG00000033767	Tmem131l
2054.15	-0.215656	0.0577806	-3.73233	0.00018972	0.0045124	down	ENSMUSG00000021338	Carmil1
3036.55	0.178546	0.0478472	3.7316	0.000190271	0.0045124	up	ENSMUSG00000068290	Ddrgk1
278.407	0.492724	0.132046	3.73145	0.000190379	0.0045124	up	ENSMUSG00000021624	Cd180
959.96	0.40943	0.109724	3.73144	0.000190386	0.0045124	up	ENSMUSG00000103749	Pcdhgb5
133.557	-0.486043	0.13029	-3.73047	0.000191125	0.00452418	down	ENSMUSG00000033762	Recql4
1423.46	-0.234857	0.0629671	-3.72983	0.000191606	0.00452982	down	ENSMUSG00000091474	2610021A01Rik
632.295	0.432768	0.116059	3.72885	0.000192356	0.00454035	up	ENSMUSG00000053475	Tnfaip6
1088.29	-0.321692	0.0862766	-3.72861	0.000192538	0.00454035	down	ENSMUSG00000032267	Usp28
12019.7	0.141518	0.0379582	3.72825	0.000192814	0.0045411	up	ENSMUSG00000024044	Epb41l3
2126.55	0.226453	0.0608061	3.72418	0.000195952	0.00460921	up	ENSMUSG00000025037	Maoa
10808.4	-0.128106	0.0344097	-3.72295	0.000196911	0.00462591	down	ENSMUSG00000007670	Khsrp
496.375	0.36858	0.0990203	3.72227	0.000197441	0.00463254	up	ENSMUSG00000025289	Prdx4
328.26	-0.428458	0.115118	-3.7219	0.000197731	0.00463352	down	ENSMUSG00000020303	Stc2
1438.08	-0.354094	0.0951567	-3.72117	0.000198305	0.00464112	down	ENSMUSG00000020288	Ahsa2
1033.91	-0.197759	0.0531638	-3.71981	0.000199375	0.00466034	down	ENSMUSG00000026504	Sdccag8
846.874	-0.289919	0.0779619	-3.71872	0.000200232	0.00466866	down	ENSMUSG00000000202	Btbd17
1317.79	-0.424322	0.114111	-3.71851	0.000200398	0.00466866	down	ENSMUSG00000052133	Sema5b
4575.77	-0.236783	0.0636785	-3.71841	0.000200482	0.00466866	down	ENSMUSG00000009741	Ubp1
2189.27	0.668372	0.179852	3.71623	0.000202217	0.00469983	up	ENSMUSG00000020604	Arsg
2321.73	0.237077	0.0638052	3.71563	0.000202694	0.00469983	up	ENSMUSG00000026176	Ctdsp1
100.76	0.5567	0.149832	3.7155	0.000202801	0.00469983	up	ENSMUSG00000073478	D730003I15Rik
3533.43	-0.25347	0.0682203	-3.71547	0.000202828	0.00469983	down	ENSMUSG00000031503	Col4a2
151.034	-0.49806	0.134095	-3.71423	0.000203819	0.00471693	down	ENSMUSG00000113529	Gm47484
6818.58	0.403803	0.108773	3.71234	0.000205348	0.00474641	up	ENSMUSG00000036098	Myrf
2382.38	-0.281798	0.0759398	-3.7108	0.000206605	0.00476502	down	ENSMUSG00000041926	Rnpep
137.695	0.559532	0.150788	3.71073	0.000206664	0.00476502	up	ENSMUSG00000109695	Gm31166
413.441	0.31648	0.0853464	3.70818	0.000208752	0.00480722	up	ENSMUSG00000001123	Lgals9
6649.27	0.25242	0.0680867	3.70733	0.000209459	0.00481755	up	ENSMUSG00000074892	B3galt5
290.963	-0.334928	0.0904191	-3.70417	0.000212084	0.00487191	down	ENSMUSG00000117499	Gm50010
708.488	0.260034	0.0702086	3.70373	0.000212453	0.0048744	up	ENSMUSG00000033088	Triobp
35995.7	-0.209364	0.0566299	-3.69706	0.000218108	0.00499799	down	ENSMUSG00000034799	Unc13a
6672.29	-0.332421	0.0899553	-3.6954	0.000219537	0.00502238	down	ENSMUSG00000042978	Sbk1
1063.86	0.198308	0.0536664	3.6952	0.000219711	0.00502238	up	ENSMUSG00000023266	Frs3
123.585	0.603748	0.163428	3.69429	0.000220506	0.00502853	up	ENSMUSG00000039903	Eva1c
5031.88	-0.163015	0.0441264	-3.69427	0.000220519	0.00502853	down	ENSMUSG00000050600	Zfp831
284.792	0.501894	0.135932	3.69224	0.000222288	0.00506269	up	ENSMUSG00000026483	Niban1
285.795	0.55537	0.150545	3.68907	0.000225074	0.00511988	up	ENSMUSG00000020080	Hkdc1
2275.84	0.133646	0.0362347	3.68833	0.000225729	0.00512339	up	ENSMUSG00000036941	Elac1
386.496	0.844161	0.228877	3.68828	0.000225778	0.00512339	up	ENSMUSG00000105388	Rpl36a-ps2
375.809	0.333062	0.0903633	3.68581	0.000227979	0.00516382	up	ENSMUSG00000052384	Nrros
3126.66	-0.419041	0.113695	-3.68566	0.000228113	0.00516382	down	ENSMUSG00000006958	Chrd
6036.76	0.0956391	0.0259641	3.68351	0.000230043	0.00520121	up	ENSMUSG00000029247	Paics
1719.67	-0.19165	0.052044	-3.68246	0.000230991	0.0052163	down	ENSMUSG00000033021	Gmppa
2406.73	0.360239	0.0978709	3.68076	0.00023254	0.00524252	up	ENSMUSG00000031207	Msn
36111.9	-0.250962	0.0681857	-3.68057	0.000232713	0.00524252	down	ENSMUSG00000039218	Srrm2
9579.46	0.0931218	0.0253167	3.67828	0.00023481	0.00528338	up	ENSMUSG00000071533	Pcnp
594.082	0.353132	0.0960311	3.67727	0.000235745	0.00529802	up	ENSMUSG00000033949	Trim36
1212.58	-0.153675	0.0418021	-3.67624	0.000236695	0.00531296	down	ENSMUSG00000031171	Ftsj1
9372.04	0.113135	0.0307893	3.67447	0.000238339	0.00534344	up	ENSMUSG00000022982	Sod1
777.414	0.294066	0.0800687	3.67268	0.000240023	0.00536916	up	ENSMUSG00000044229	Nxpe4
435.084	0.414795	0.112942	3.67263	0.000240062	0.00536916	up	ENSMUSG00000020766	Galk1
2978.84	-0.210504	0.0573567	-3.67009	0.000242462	0.00541635	down	ENSMUSG00000029385	Ccng2
10668.9	0.225298	0.0614604	3.66573	0.00024663	0.00549423	up	ENSMUSG00000003934	Efnb3
134.478	0.495593	0.135213	3.66527	0.000247077	0.00549423	up	ENSMUSG00000045322	Tlr9
2277.98	-0.183684	0.050117	-3.6651	0.000247243	0.00549423	down	ENSMUSG00000031105	Slc25a14
2554.37	-0.202794	0.0553326	-3.665	0.000247335	0.00549423	down	ENSMUSG00000020312	Shc2
240.079	-0.412601	0.112581	-3.66491	0.000247421	0.00549423	down	ENSMUSG00000034164	Emid1
10267.5	0.414829	0.113235	3.66345	0.000248846	0.00551704	up	ENSMUSG00000013523	Bcas1
52.3164	-1.02334	0.279354	-3.66324	0.00024904	0.00551704	down	ENSMUSG00000111692	Gm49373
985.812	0.338484	0.0924235	3.66232	0.000249942	0.00552164	up	ENSMUSG00000051041	Olfml1
11018.6	0.251086	0.0685619	3.66218	0.000250081	0.00552164	up	ENSMUSG00000015806	Qdpr
672.236	0.405576	0.110749	3.66212	0.000250136	0.00552164	up	ENSMUSG00000005043	Sgsh
834.298	-0.254343	0.0694938	-3.65993	0.000252283	0.00556245	down	ENSMUSG00000025050	Pcgf6
4971.23	0.211707	0.0578656	3.6586	0.000253594	0.00558476	up	ENSMUSG00000040596	Pogk
2725.98	-0.170658	0.0466513	-3.65815	0.000254038	0.00558793	down	ENSMUSG00000024955	Esrra
143.574	0.526908	0.144091	3.65677	0.000255411	0.00560172	up	ENSMUSG00000026730	Pter
69.6824	0.989026	0.270471	3.65668	0.000255503	0.00560172	up	ENSMUSG00000021281	Tnfaip2
4005.68	-0.180672	0.0494097	-3.65662	0.000255566	0.00560172	down	ENSMUSG00000035621	Midn
74.2243	0.927006	0.253642	3.65478	0.000257398	0.00563526	up	ENSMUSG00000025592	Dach2
1515.73	-0.338853	0.0927247	-3.65439	0.000257789	0.00563721	down	ENSMUSG00000059602	Syn3
6059.09	-0.178649	0.048907	-3.65283	0.000259364	0.005665	down	ENSMUSG00000021549	Rasa1
340.744	0.387219	0.106074	3.65047	0.000261766	0.00570614	up	ENSMUSG00000020573	Pik3cg
18378.4	0.135749	0.0371878	3.65037	0.000261859	0.00570614	up	ENSMUSG00000030246	Ldhb
4898.52	-0.124632	0.0341452	-3.65005	0.00026219	0.00570669	down	ENSMUSG00000029634	Rnf6
5539.17	-0.136156	0.0373101	-3.64932	0.000262935	0.00571624	down	ENSMUSG00000034820	Cpsf7
3692.15	-0.36908	0.101179	-3.64778	0.000264515	0.00574389	down	ENSMUSG00000022098	Bmp1
794.203	0.408219	0.11192	3.64743	0.000264877	0.00574506	up	ENSMUSG00000033192	Lpcat2
2974.98	-0.2344	0.0642958	-3.64566	0.00026671	0.0057781	down	ENSMUSG00000025402	Nab2
1831.88	0.578937	0.158833	3.64495	0.000267449	0.00577844	up	ENSMUSG00000061232	H2-K1
5913.86	-0.207775	0.0570045	-3.64489	0.000267509	0.00577844	down	ENSMUSG00000039367	Sec24c
827.608	-0.25127	0.0689403	-3.64475	0.000267655	0.00577844	down	ENSMUSG00000039254	Pomt1
1046.74	-0.356289	0.0977688	-3.6442	0.000268223	0.00578026	down	ENSMUSG00000048997	Atxn7l2
595.963	-0.313969	0.0861631	-3.6439	0.000268539	0.00578026	down	ENSMUSG00000022550	Adck5
1052.65	0.372341	0.102186	3.64377	0.000268669	0.00578026	up	ENSMUSG00000051504	Siglech
1207.08	0.335777	0.092211	3.6414	0.000271163	0.0058272	up	ENSMUSG00000074578	Zfas1
6868.4	0.157425	0.043245	3.64031	0.000272312	0.00584012	up	ENSMUSG00000038481	Cdk19
378.056	0.290797	0.0798959	3.63969	0.000272963	0.00584012	up	ENSMUSG00000096606	Tpbgl
3615.55	0.145443	0.0399606	3.63966	0.000273002	0.00584012	up	ENSMUSG00000038871	Bpgm
3468.11	-0.245764	0.0675243	-3.63964	0.000273017	0.00584012	down	ENSMUSG00000037239	Spred3
3226.76	0.2411	0.0662622	3.63857	0.000274156	0.00585777	up	ENSMUSG00000058325	Dock1
937.881	0.347713	0.0956093	3.63681	0.000276035	0.00589116	up	ENSMUSG00000005973	Rcn1
1587.68	0.239426	0.0658516	3.63584	0.000277076	0.00590663	up	ENSMUSG00000078532	Nkain1
48.7461	0.825486	0.227154	3.63404	0.000279018	0.00593467	up	ENSMUSG00000034457	Eda2r
17.4337	-1.44569	0.397842	-3.63384	0.000279234	0.00593467	down	ENSMUSG00000043230	Fam124b
3137.09	-0.131754	0.0362609	-3.6335	0.000279605	0.00593467	down	ENSMUSG00000021824	Ap3m1
1012.53	-0.288007	0.0792657	-3.63344	0.000279664	0.00593467	down	ENSMUSG00000021221	Dpf3
11015.3	-0.20809	0.0572855	-3.6325	0.000280686	0.00594958	down	ENSMUSG00000063511	Snrnp70
4049.01	-0.132134	0.0363831	-3.63173	0.000281523	0.00596056	down	ENSMUSG00000028403	Zdhhc21
3393.5	-0.180768	0.0497981	-3.63002	0.0002834	0.00599349	down	ENSMUSG00000027774	Gfm1
2078.09	-0.268504	0.0739763	-3.6296	0.000283862	0.00599646	down	ENSMUSG00000031508	Ankrd10
72.4548	-1.23193	0.339497	-3.62868	0.000284877	0.0060111	down	ENSMUSG00000116557	4933432I09Rik
5042.13	-0.214422	0.0590988	-3.6282	0.000285405	0.00601544	down	ENSMUSG00000036304	Zdhhc23
335.262	0.54217	0.149547	3.62541	0.0002885	0.0060738	up	ENSMUSG00000038843	Gcnt1
564.736	-0.535027	0.147681	-3.62286	0.000291365	0.00612721	down	ENSMUSG00000029283	Cdc7
17113.7	-0.232945	0.0643082	-3.62232	0.000291977	0.00612885	down	ENSMUSG00000034160	Ogt
1544.02	0.555822	0.153448	3.62221	0.000292101	0.00612885	up	ENSMUSG00000037280	Galnt6
1771.77	-0.127983	0.0353608	-3.61934	0.000295359	0.00619026	down	ENSMUSG00000026309	Ilkap
2096.2	-0.159421	0.0440577	-3.61846	0.000296363	0.00620432	down	ENSMUSG00000050860	Phospho1
4412.83	-0.266135	0.073652	-3.61342	0.00030219	0.00631923	down	ENSMUSG00000053279	Aldh1a1
7108.13	-0.163999	0.0453916	-3.61298	0.000302697	0.00632275	down	ENSMUSG00000024883	Rin1
5480.16	-0.199404	0.055202	-3.61227	0.000303534	0.00632776	down	ENSMUSG00000036943	Rab8b
2762.48	-0.117995	0.0326673	-3.61203	0.00030381	0.00632776	down	ENSMUSG00000038784	Cnot4
380.491	0.397584	0.110076	3.61191	0.000303955	0.00632776	up	ENSMUSG00000020653	Klf11
3720.32	-0.32846	0.0909459	-3.61159	0.000304321	0.00632831	down	ENSMUSG00000019960	Dusp6
63.213	0.761011	0.210796	3.61018	0.000305983	0.00635579	up	ENSMUSG00000038540	Tmc3
4222.48	-0.200633	0.0555936	-3.60893	0.000307466	0.00637949	down	ENSMUSG00000024097	Srsf7
2388.83	-0.157037	0.0435188	-3.60849	0.000307986	0.00638319	down	ENSMUSG00000033799	Tasor2
11.4943	1.93072	0.535159	3.60775	0.000308865	0.00639429	up	ENSMUSG00000039264	Gimap3
4333.09	-0.177977	0.0493447	-3.60681	0.000309987	0.0064104	down	ENSMUSG00000046607	Hrk
6538.25	0.256712	0.0712125	3.60487	0.000312312	0.00645133	up	ENSMUSG00000020023	Tmcc3
4193.41	0.368722	0.102302	3.60424	0.000313068	0.0064598	up	ENSMUSG00000033006	Sox10
7909.74	0.180966	0.0502197	3.60349	0.000313973	0.00647132	up	ENSMUSG00000023236	Scg5
349.658	0.413433	0.114743	3.6031	0.000314439	0.00647377	up	ENSMUSG00000006519	Cyba
933.863	-0.366972	0.101865	-3.60255	0.000315111	0.00648044	down	ENSMUSG00000023191	P3h3
14046.7	-0.208198	0.0578036	-3.60182	0.000316	0.00649157	down	ENSMUSG00000069662	Marcks
167.71	0.451255	0.125393	3.59874	0.00031976	0.00656158	up	ENSMUSG00000034795	Ccdc122
3488.15	-0.228466	0.0634901	-3.59845	0.000320121	0.00656178	down	ENSMUSG00000025137	Pcyt2
576.918	-0.319795	0.0888896	-3.59767	0.000321083	0.00657428	down	ENSMUSG00000067928	Zfp760
634.287	0.362432	0.100763	3.59687	0.000322071	0.00658726	up	ENSMUSG00000040420	Cdh18
164.129	-0.447712	0.124501	-3.59606	0.00032307	0.00659682	down	ENSMUSG00000106651	Gm42608
2851.82	-0.141768	0.0394245	-3.59592	0.000323245	0.00659682	down	ENSMUSG00000024081	Cebpz
1738.63	-0.420859	0.117051	-3.59551	0.00032376	0.00660011	down	ENSMUSG00000102504	Gm21955
4261.16	-0.190522	0.0530213	-3.59332	0.000326492	0.00664853	down	ENSMUSG00000035173	Ccdc186
3543	-0.11979	0.0333442	-3.59252	0.000327496	0.0066617	down	ENSMUSG00000002733	Plekha3
5790.22	0.409921	0.114146	3.5912	0.000329165	0.00668836	up	ENSMUSG00000026830	Ermn
33.736	1.00251	0.279424	3.58777	0.000333524	0.00676956	up	ENSMUSG00000099032	Tcf24
31.0918	1.15799	0.322831	3.58697	0.000334541	0.00678282	up	ENSMUSG00000112276	5033421B08Rik
7555.9	0.225606	0.0629162	3.58581	0.000336029	0.00680559	up	ENSMUSG00000024640	Psat1
428.032	-0.422555	0.117866	-3.58504	0.00033703	0.00681846	down	ENSMUSG00000035606	Ky
1969.07	-0.152849	0.0426406	-3.58459	0.000337602	0.00682264	down	ENSMUSG00000038299	Wdr36
56.6855	0.982605	0.274162	3.58404	0.000338324	0.00682982	up	ENSMUSG00000022468	Endou
7480.86	0.403318	0.112607	3.58165	0.000341426	0.006885	up	ENSMUSG00000005125	Ndrg1
1616.34	0.4223	0.117929	3.58097	0.000342318	0.00689552	up	ENSMUSG00000034317	Trim59
11012.4	-0.180287	0.0503606	-3.57992	0.0003437	0.00691589	down	ENSMUSG00000038174	Fam126b
3194.6	0.602475	0.168373	3.57821	0.000345952	0.00695371	up	ENSMUSG00000026728	Vim
3163.74	-0.301878	0.0843993	-3.57678	0.000347848	0.00696978	down	ENSMUSG00000074575	Kcng1
1548.43	0.449768	0.125747	3.57677	0.000347862	0.00696978	up	ENSMUSG00000022500	Litaf
3617.49	0.156288	0.0436956	3.57674	0.000347911	0.00696978	up	ENSMUSG00000032527	Pccb
468.641	0.240215	0.0671652	3.57648	0.000348246	0.00696978	up	ENSMUSG00000003604	Aven
7675.94	0.289482	0.0809644	3.57542	0.000349663	0.00699064	up	ENSMUSG00000024621	Csf1r
1608.3	-0.241296	0.0674937	-3.57509	0.000350107	0.00699202	down	ENSMUSG00000047415	Gpr68
228.824	0.41582	0.116325	3.57465	0.000350691	0.0069962	up	ENSMUSG00000075324	Fign
429.135	-0.762449	0.213353	-3.57365	0.00035204	0.00701559	down	ENSMUSG00000097391	Mirg
5881.64	-0.127744	0.0357752	-3.57075	0.000355961	0.00708617	down	ENSMUSG00000016921	Srsf6
816.82	0.221061	0.0619157	3.57035	0.000356501	0.00708934	up	ENSMUSG00000033467	Crlf2
6869.77	0.388674	0.108947	3.56756	0.000360319	0.00715765	up	ENSMUSG00000073680	Tmem88b
1114.04	0.223914	0.0627852	3.56635	0.000361992	0.0071802	up	ENSMUSG00000044934	Zfp367
1305.45	-0.211935	0.0594291	-3.56618	0.000362224	0.0071802	down	ENSMUSG00000073436	Eme2
1049.33	0.202179	0.0567048	3.56546	0.000363214	0.00719218	up	ENSMUSG00000030630	Fah
189.195	0.726889	0.203908	3.56478	0.000364155	0.00720316	up	ENSMUSG00000034459	Ifit1
6372.85	0.351872	0.0987285	3.56403	0.000365197	0.0072123	up	ENSMUSG00000023036	Pcdhgc4
281.13	-0.370889	0.104068	-3.5639	0.00036539	0.0072123	down	ENSMUSG00000064348	mt-Tn
15836	-0.224752	0.0630686	-3.56361	0.000365792	0.0072126	down	ENSMUSG00000027692	Tnik
8021.11	-0.22549	0.0633001	-3.56224	0.000367703	0.00724263	down	ENSMUSG00000031310	Zmym3
2853.9	0.263306	0.0739229	3.56191	0.000368173	0.00724422	up	ENSMUSG00000028434	Epb41l4b
11314.2	-0.313023	0.0879263	-3.56006	0.000370764	0.00728753	down	ENSMUSG00000007617	Homer1
15648.9	-0.153144	0.0430276	-3.55919	0.000371999	0.00730411	down	ENSMUSG00000009013	Dynll1
13179.5	-0.306389	0.0860915	-3.55888	0.000372438	0.00730504	down	ENSMUSG00000024112	Cacna1h
1236.4	-0.195214	0.0548664	-3.55799	0.000373701	0.0073221	down	ENSMUSG00000028483	Snapc3
2977.59	-0.129188	0.0363202	-3.55692	0.000375224	0.00734423	down	ENSMUSG00000005069	Pex5
12.5102	2.13445	0.600224	3.5561	0.000376405	0.00735313	up	ENSMUSG00000045502	Hcar2
3433.13	-0.192267	0.0540676	-3.55605	0.000376467	0.00735313	down	ENSMUSG00000052155	Acvr2a
674.781	0.261519	0.0735583	3.55526	0.0003776	0.00736754	up	ENSMUSG00000086841	2410006H16Rik
22400	-0.170306	0.0479096	-3.55474	0.00037835	0.00737403	down	ENSMUSG00000055065	Ddx17
99.3829	-0.675236	0.189967	-3.55448	0.000378723	0.00737403	down	ENSMUSG00000100235	Gm28557
5779.92	-0.141294	0.0397865	-3.5513	0.000383333	0.007456	down	ENSMUSG00000046691	Chtf8
6716.08	-0.143258	0.0403554	-3.5499	0.000385377	0.00748796	down	ENSMUSG00000033526	Ppip5k1
4419.56	-0.111686	0.0314714	-3.54881	0.000386969	0.00751107	down	ENSMUSG00000000441	Raf1
21976.3	-0.148272	0.0417929	-3.54779	0.000388485	0.00753264	down	ENSMUSG00000038170	Pde4dip
25457.4	-0.154098	0.0434625	-3.54553	0.000391828	0.00758957	down	ENSMUSG00000026442	Nfasc
1195.94	-0.349693	0.0986847	-3.54353	0.000394802	0.00763685	down	ENSMUSG00000019763	Rmnd1
3870.12	0.287364	0.0810997	3.54334	0.000395087	0.00763685	up	ENSMUSG00000022817	Itgb5
51997.2	-0.161339	0.0455509	-3.54195	0.000397174	0.00766924	down	ENSMUSG00000016346	Kcnq2
135.239	1.58946	0.448818	3.54143	0.000397971	0.00767668	up	ENSMUSG00000037627	Rgs22
4806.44	-0.145459	0.0410838	-3.54054	0.000399305	0.00768812	down	ENSMUSG00000038102	Trappc11
144.333	-0.411175	0.116135	-3.54049	0.000399388	0.00768812	down	ENSMUSG00000110834	Gm39469
199.064	-0.341335	0.0964265	-3.53984	0.000400366	0.00769899	down	ENSMUSG00000095193	Gm20939
4365.74	-0.136302	0.0385208	-3.53839	0.000402574	0.00773347	down	ENSMUSG00000005936	Kctd20
4678.55	0.201265	0.0568951	3.53747	0.000403975	0.00775242	up	ENSMUSG00000031785	Adgrg1
3861.38	-0.136403	0.0385751	-3.53604	0.000406179	0.00778669	down	ENSMUSG00000003233	Dvl3
198.412	0.40174	0.113637	3.53529	0.000407325	0.00779577	up	ENSMUSG00000106317	Gm43848
402.614	-0.325527	0.092082	-3.53519	0.000407488	0.00779577	down	ENSMUSG00000020000	Moxd1
286.599	0.491736	0.139168	3.53339	0.000410259	0.00784075	up	ENSMUSG00000001663	Gstt1
963.322	-0.191985	0.0543603	-3.53172	0.00041287	0.00788257	down	ENSMUSG00000016239	Lonrf3
546.094	0.27546	0.0780075	3.53119	0.000413692	0.00789017	up	ENSMUSG00000041731	Pgm5
729.294	0.489294	0.138632	3.52944	0.000416435	0.00792724	up	ENSMUSG00000052331	Ankrd44
524.357	-0.475213	0.134644	-3.52941	0.000416485	0.00792724	down	ENSMUSG00000089857	Zfp882
8087.28	-0.106134	0.0300748	-3.52899	0.000417141	0.00793164	down	ENSMUSG00000025777	Gdap1
13952.4	-0.113545	0.0321898	-3.52735	0.000419735	0.00797283	down	ENSMUSG00000052915	Msl1
2526.58	-0.204892	0.0580968	-3.52674	0.000420713	0.00798328	down	ENSMUSG00000025348	Itga7
1590.05	0.218274	0.0619608	3.52278	0.000427048	0.00809526	up	ENSMUSG00000056004	Elapor2
103.565	0.582964	0.165517	3.52208	0.000428177	0.00810842	up	ENSMUSG00000035211	Xrra1
61.3235	0.791861	0.224849	3.52175	0.000428709	0.00811025	up	ENSMUSG00000031995	St14
560.547	0.282675	0.0802972	3.52036	0.00043096	0.0081372	up	ENSMUSG00000020272	Stk10
652.717	-0.237258	0.0673966	-3.52032	0.000431024	0.0081372	down	ENSMUSG00000024891	Slc29a2
1771.47	0.479985	0.136357	3.52006	0.000431442	0.0081372	up	ENSMUSG00000036502	Tmem255a
610.111	-0.391488	0.111234	-3.51951	0.00043235	0.00814608	down	ENSMUSG00000016624	Phf21b
299.585	0.371281	0.105523	3.5185	0.000433997	0.00816628	up	ENSMUSG00000040723	Rcsd1
5103.66	0.175207	0.0497986	3.51831	0.000434297	0.00816628	up	ENSMUSG00000034210	Efcab14
3070.55	-0.1618	0.0460052	-3.517	0.000436457	0.00819862	down	ENSMUSG00000033618	Map3k13
133.845	0.490433	0.139514	3.51529	0.000439281	0.00824238	up	ENSMUSG00000117003	Gm49937
667.705	0.351814	0.100088	3.51505	0.00043967	0.00824238	up	ENSMUSG00000055541	Lair1
2656.23	-0.22772	0.0648004	-3.51418	0.000441106	0.00826099	down	ENSMUSG00000055116	Arntl
11494.3	0.256667	0.0730553	3.51332	0.00044254	0.00827954	up	ENSMUSG00000075415	Fnbp1
2006.53	-0.146052	0.0415873	-3.51193	0.000444859	0.00831018	down	ENSMUSG00000021494	Ddx41
2939.78	0.226004	0.0643555	3.51181	0.000445069	0.00831018	up	ENSMUSG00000020570	Sypl
2346.9	-0.316001	0.0899991	-3.51115	0.000446168	0.00832238	down	ENSMUSG00000055866	Per2
1362.22	0.500327	0.142513	3.51075	0.000446842	0.00832661	up	ENSMUSG00000020173	Cobl
173.129	0.457358	0.130325	3.50937	0.000449163	0.00836152	up	ENSMUSG00000105504	Gbp5
3667.23	-0.174313	0.0496756	-3.50901	0.00044977	0.00836446	down	ENSMUSG00000001632	Brpf1
3026.87	-0.185493	0.0528828	-3.50761	0.000452145	0.00840026	down	ENSMUSG00000069565	Dazap1
7522.57	0.366734	0.104604	3.50594	0.000455001	0.00844492	up	ENSMUSG00000037242	Clic4
266.365	-0.551165	0.157235	-3.50535	0.000456002	0.00845507	down	ENSMUSG00000099041	Gm28035
18966.2	0.132122	0.0377075	3.50387	0.000458547	0.00849382	up	ENSMUSG00000037706	Cd81
3578.4	-0.182022	0.0519609	-3.50306	0.00045994	0.00851117	down	ENSMUSG00000034022	Cpsf1
5413.52	-0.133908	0.0382339	-3.50234	0.000461191	0.0085201	down	ENSMUSG00000019777	Hdac2
4948.94	-0.136933	0.0390985	-3.50226	0.000461336	0.0085201	down	ENSMUSG00000025240	Sacm1l
5073.11	-0.178777	0.0510697	-3.50065	0.000464124	0.00855391	down	ENSMUSG00000005204	Senp3
21420.6	-0.111558	0.0318701	-3.50041	0.000464539	0.00855391	down	ENSMUSG00000005506	Celf1
871.887	0.213165	0.0608973	3.50041	0.000464542	0.00855391	up	ENSMUSG00000078490	Cfap74
23.3618	1.45119	0.414644	3.49983	0.000465547	0.00856396	up	ENSMUSG00000073902	Gvin3
11006.6	-0.235184	0.0672158	-3.49894	0.000467113	0.00857724	down	ENSMUSG00000024966	Stip1
5390.33	-0.128808	0.0368139	-3.4989	0.000467189	0.00857724	down	ENSMUSG00000046822	Slc39a3
8263.14	-0.182628	0.0522329	-3.49641	0.000471568	0.00864912	down	ENSMUSG00000018340	Anxa6
2322.9	0.228914	0.0654791	3.49598	0.000472318	0.00865436	up	ENSMUSG00000044788	Fads6
4406.64	-0.131526	0.0376274	-3.49549	0.000473197	0.00866196	down	ENSMUSG00000055319	Sec23ip
117.217	-0.804186	0.230123	-3.49459	0.000474795	0.00868269	down	ENSMUSG00000032323	Cyp11a1
1599.83	0.249868	0.0715111	3.49411	0.000475649	0.0086898	up	ENSMUSG00000072969	Armcx5
971.758	0.260162	0.0744695	3.49354	0.000476659	0.00869972	up	ENSMUSG00000032014	Oaf
74.2448	-0.675192	0.193326	-3.4925	0.000478524	0.00872523	down	ENSMUSG00000025140	Pycr1
366.634	-0.38095	0.109139	-3.49051	0.000482108	0.00878199	down	ENSMUSG00000090236	Car15
1518.35	0.295887	0.0847837	3.48991	0.000483186	0.00879303	up	ENSMUSG00000032648	Pygm
1018.93	-0.375295	0.107573	-3.48874	0.000485301	0.00882293	down	ENSMUSG00000024427	Spry4
49.0818	2.21649	0.63542	3.48822	0.000486242	0.00883142	up	ENSMUSG00000051354	Samd3
734.927	-0.350512	0.100529	-3.48667	0.000489073	0.00887026	down	ENSMUSG00000029206	Nsun7
127.842	0.888904	0.254954	3.48653	0.000489331	0.00887026	up	ENSMUSG00000027995	Tlr2
4568.67	-0.158196	0.0454258	-3.48251	0.000496739	0.00899579	down	ENSMUSG00000026718	Stam
4460.11	-0.172338	0.0495072	-3.48107	0.000499413	0.00903545	down	ENSMUSG00000039835	Nhsl1
521.247	0.362827	0.10429	3.47902	0.000503251	0.00909607	up	ENSMUSG00000029484	Anxa3
837.534	-0.180274	0.0518223	-3.4787	0.000503855	0.00909817	down	ENSMUSG00000026798	Coq4
2413.01	-0.18405	0.0529184	-3.47799	0.000505192	0.00911349	down	ENSMUSG00000032872	Cyb5r4
15828.8	-0.119058	0.0342348	-3.4777	0.000505742	0.00911459	down	ENSMUSG00000032187	Smarca4
941.161	-0.235794	0.0678549	-3.47497	0.000510907	0.0091988	down	ENSMUSG00000027259	Adal
811.757	-0.254692	0.0733275	-3.47334	0.000514017	0.00924586	down	ENSMUSG00000021519	Mterf3
4154.11	0.176676	0.0508981	3.47118	0.000518177	0.00931172	up	ENSMUSG00000043154	Ppp2r3a
2747.46	-0.186186	0.0536551	-3.47006	0.000520346	0.00934169	down	ENSMUSG00000021752	Kctd6
2046.24	-0.171405	0.049402	-3.4696	0.000521243	0.0093488	down	ENSMUSG00000042570	Mier2
5710.24	0.198128	0.0571086	3.46933	0.000521768	0.00934922	up	ENSMUSG00000056515	Rab31
6595.11	-0.197502	0.0569374	-3.46876	0.000522866	0.0093599	down	ENSMUSG00000056427	Slit3
102.397	0.455551	0.131356	3.46807	0.000524211	0.00937197	up	ENSMUSG00000025727	A930017K11Rik
36.753	1.29141	0.372389	3.4679	0.000524545	0.00937197	up	ENSMUSG00000030789	Itgax
26418.9	-0.140959	0.0406645	-3.46638	0.000527515	0.00941601	down	ENSMUSG00000029478	Ncor2
1357.71	-0.133352	0.0384925	-3.46435	0.000531509	0.00947824	down	ENSMUSG00000047044	D030056L22Rik
29300.5	-0.132693	0.0383054	-3.46409	0.000532028	0.00947843	down	ENSMUSG00000039630	Hnrnpu
20972.8	0.166369	0.0480591	3.46176	0.000536662	0.00955187	up	ENSMUSG00000034377	Tulp4
259.6	0.416301	0.120272	3.46134	0.000537488	0.00955426	up	ENSMUSG00000115263	Gm5089
1318.47	0.487617	0.140882	3.46118	0.000537821	0.00955426	up	ENSMUSG00000091712	Sec14l5
17.3277	-1.25112	0.36152	-3.46073	0.000538706	0.00955649	down	ENSMUSG00000029360	Gm9754
1547.84	-0.196108	0.0566696	-3.46055	0.000539076	0.00955649	down	ENSMUSG00000029056	Pank4
177.924	-0.362393	0.104732	-3.46018	0.000539809	0.00955649	down	ENSMUSG00000110010	Gm45629
84.9551	0.740897	0.214134	3.45997	0.000540244	0.00955649	up	ENSMUSG00000028369	Svep1
259510	0.139332	0.0402723	3.45975	0.000540675	0.00955649	up	ENSMUSG00000064339	mt-Rnr2
3429.68	-0.539096	0.155827	-3.45958	0.00054102	0.00955649	down	ENSMUSG00000026826	Nr4a2
247.65	0.382032	0.110468	3.45831	0.000543585	0.00958354	up	ENSMUSG00000026189	Pecr
216.943	0.419526	0.121313	3.45822	0.000543765	0.00958354	up	ENSMUSG00000075389	2810410L24Rik
10019.6	-0.170728	0.0493712	-3.45805	0.000544093	0.00958354	down	ENSMUSG00000027620	Rbm39
4524.14	-0.240429	0.0695639	-3.45624	0.000547775	0.00963929	down	ENSMUSG00000051166	Eml5
3627.93	-0.228791	0.066238	-3.45407	0.000552193	0.00970788	down	ENSMUSG00000049327	Kmt5a
1154.24	-0.234768	0.0680046	-3.45224	0.000555957	0.00975626	down	ENSMUSG00000028345	Tex10
778.509	0.387008	0.112104	3.45222	0.000555991	0.00975626	up	ENSMUSG00000022723	Crybg3
35175.3	0.0711037	0.0205987	3.45185	0.000556752	0.00976043	up	ENSMUSG00000021939	Ctsb
977.316	-0.22966	0.0665405	-3.45144	0.000557613	0.00976635	down	ENSMUSG00000044952	Kctd21
14.6937	2.00813	0.582053	3.45008	0.000560425	0.00980638	up	ENSMUSG00000068246	Apol9b
2317.09	0.215313	0.0624459	3.44799	0.000564777	0.00986422	up	ENSMUSG00000035342	Lzts2
5097.52	0.134659	0.0390544	3.44798	0.000564788	0.00986422	up	ENSMUSG00000019978	Epb41l2
468.914	-0.301884	0.0875848	-3.44676	0.000567356	0.0098998	down	ENSMUSG00000042817	Flt3
1479.27	0.172448	0.0500498	3.44553	0.000569936	0.00993552	up	ENSMUSG00000028394	Pole3
1422.82	-0.174851	0.0507674	-3.44416	0.000572828	0.0099678	down	ENSMUSG00000014837	4931428F04Rik
1433.07	0.18731	0.054385	3.44414	0.000572875	0.0099678	up	ENSMUSG00000024960	Plcb3
402.486	0.584392	0.169689	3.4439	0.00057339	0.0099678	up	ENSMUSG00000024076	Vit
18825.8	-0.160092	0.0465005	-3.44281	0.000575713	0.00999662	down	ENSMUSG00000043079	Synpo
101.26	-1.24184	0.360725	-3.44261	0.00057612	0.00999662	down	ENSMUSG00000026605	Cenpf
50150.8	0.163799	0.0475985	3.44126	0.000579002	0.0100373	up	ENSMUSG00000055254	Ntrk2
208.651	0.508258	0.147708	3.44096	0.000579646	0.0100391	up	ENSMUSG00000033777	Tlr13
97.574	1.8178	0.528674	3.4384	0.000585153	0.0101251	up	ENSMUSG00000021032	Ngb
2197.51	-0.234002	0.0680637	-3.43799	0.000586048	0.0101312	down	ENSMUSG00000046351	Zfp322a
147326	0.250857	0.0729799	3.43734	0.000587451	0.010146	up	ENSMUSG00000024661	Fth1
10375.7	0.168636	0.0490688	3.43672	0.000588802	0.01016	up	ENSMUSG00000034488	Edil3
4907.1	-0.166331	0.0484097	-3.43591	0.000590562	0.0101809	down	ENSMUSG00000022965	Ifngr2
1595.51	-0.15677	0.0456529	-3.43395	0.000594852	0.0102454	down	ENSMUSG00000019878	Hsf2
9449.82	-0.263656	0.0767856	-3.43367	0.000595477	0.0102467	down	ENSMUSG00000022822	Abcc5
210.618	1.15318	0.335898	3.43314	0.000596643	0.0102573	up	ENSMUSG00000034810	Scn7a
10977.8	-0.146959	0.0428191	-3.43208	0.000598962	0.0102877	down	ENSMUSG00000066232	Ipo7
38649.5	-0.146201	0.0426143	-3.43079	0.000601824	0.0103273	down	ENSMUSG00000008658	Rbfox1
3155.39	-0.279068	0.0814149	-3.42772	0.000608669	0.0104336	down	ENSMUSG00000032295	Man2c1
1441.72	-0.165676	0.048337	-3.42751	0.000609134	0.0104336	down	ENSMUSG00000041488	Stx3
229.404	-0.455489	0.132918	-3.42686	0.000610613	0.0104493	down	ENSMUSG00000044244	Il20rb
24.7674	1.30991	0.382323	3.42617	0.000612148	0.0104584	up	ENSMUSG00000009670	Tex11
1590.52	-0.189699	0.055369	-3.42609	0.000612343	0.0104584	down	ENSMUSG00000031016	Wee1
6753.72	-0.227893	0.0665212	-3.42587	0.000612827	0.0104584	down	ENSMUSG00000057715	A830018L16Rik
113.874	-0.82331	0.240472	-3.42373	0.000617671	0.0105315	down	ENSMUSG00000111837	Gm47135
3043.21	0.191405	0.0559279	3.42236	0.000620808	0.0105753	up	ENSMUSG00000023961	Enpp4
3434.88	-0.158786	0.0464009	-3.42205	0.000621517	0.0105777	down	ENSMUSG00000046861	Hectd3
3257.69	0.176052	0.0514833	3.41959	0.000627166	0.0106641	up	ENSMUSG00000072946	Ptgr2
1465.51	0.395591	0.115724	3.41841	0.000629882	0.0107005	up	ENSMUSG00000027882	Stxbp3
969.462	0.350048	0.102443	3.41701	0.000633137	0.010746	up	ENSMUSG00000020696	Rffl
1755.4	0.182926	0.0535627	3.41518	0.000637407	0.0108087	up	ENSMUSG00000030104	Edem1
9250.46	-0.0931539	0.0272812	-3.41459	0.000638782	0.0108222	down	ENSMUSG00000022191	Drosha
4004.77	0.238915	0.0699741	3.41433	0.000639386	0.0108226	up	ENSMUSG00000032238	Rora
49.5191	-0.746135	0.218563	-3.41382	0.000640594	0.0108319	down	ENSMUSG00000035262	Amh
39306.8	0.213543	0.0625565	3.4136	0.000641102	0.0108319	up	ENSMUSG00000049044	Rapgef4
2415.78	0.176473	0.0517055	3.41304	0.000642427	0.0108431	up	ENSMUSG00000029769	Ccdc136
904.946	0.214824	0.0629519	3.41251	0.000643664	0.0108431	up	ENSMUSG00000020037	Rfx4
6589.62	-0.237366	0.0695607	-3.41236	0.000644027	0.0108431	down	ENSMUSG00000042359	Osbpl6
13064.4	-0.194297	0.0569395	-3.41234	0.000644086	0.0108431	down	ENSMUSG00000051335	Gfod1
4.86676	2.69122	0.788719	3.41214	0.000644539	NA	up	ENSMUSG00000104155	Gm38103
6336.51	-0.0976313	0.0286198	-3.41132	0.000646491	0.0108738	down	ENSMUSG00000039108	Lsm14b
5230.27	-0.0982853	0.0288175	-3.41061	0.00064818	0.0108923	down	ENSMUSG00000029422	Rsrc2
502.015	0.594959	0.174468	3.41012	0.000649338	0.010902	up	ENSMUSG00000040936	Ulk4
1253.09	0.891612	0.261494	3.40968	0.000650383	0.0109097	up	ENSMUSG00000039349	C130074G19Rik
617.807	0.239712	0.0703108	3.40933	0.000651238	0.0109123	up	ENSMUSG00000079057	Cyp4v3
1522.99	-0.191382	0.0561383	-3.40912	0.000651718	0.0109123	down	ENSMUSG00000017176	Nt5c3b
6066.7	-0.0970515	0.0284702	-3.40888	0.000652295	0.0109123	down	ENSMUSG00000039458	Mtmr12
246.708	-0.606652	0.177977	-3.4086	0.000652983	0.0109141	down	ENSMUSG00000103436	Gm36995
1056.03	-0.244782	0.0718186	-3.40834	0.000653587	0.0109144	down	ENSMUSG00000015748	Prpf3
18408	0.102144	0.0299711	3.40807	0.000654252	0.0109157	up	ENSMUSG00000029076	Sdf4
81.6312	1.10708	0.32491	3.40735	0.000655969	0.0109346	up	ENSMUSG00000028871	Rspo1
935.432	0.442387	0.12987	3.40639	0.000658293	0.0109635	up	ENSMUSG00000031980	Agt
612.816	-0.257131	0.0754985	-3.40578	0.000659755	0.0109781	down	ENSMUSG00000037214	Thap1
1623.46	-0.172208	0.0505804	-3.40465	0.000662489	0.0110137	down	ENSMUSG00000064289	Tank
25369.2	0.325125	0.0955226	3.40364	0.000664947	0.0110448	up	ENSMUSG00000006782	Cnp
250.967	-0.538701	0.158328	-3.40243	0.00066789	0.0110838	down	ENSMUSG00000081058	H3c15
1083.8	0.214381	0.0630756	3.3988	0.000676821	0.011222	up	ENSMUSG00000026495	Efcab2
93.3806	0.865758	0.254771	3.39818	0.000678354	0.0112374	up	ENSMUSG00000049436	Upk1b
6419.77	0.158018	0.0465175	3.39695	0.000681407	0.011278	up	ENSMUSG00000022180	Slc7a8
7594.02	-0.230815	0.0679905	-3.39481	0.00068676	0.0113532	down	ENSMUSG00000022829	Stxbp5l
673.228	0.320221	0.0943312	3.39465	0.000687169	0.0113532	up	ENSMUSG00000047307	Pcdhb13
3304.71	-0.139365	0.0410633	-3.39391	0.000689021	0.0113737	down	ENSMUSG00000027605	Acss2
34.5337	-0.755002	0.222484	-3.3935	0.000690048	0.0113806	down	ENSMUSG00000047702	Olfr1388
3076.49	-0.26219	0.0772805	-3.39271	0.00069206	0.0114037	down	ENSMUSG00000070866	Zfp804a
597.522	0.241482	0.0711833	3.3924	0.000692843	0.0114065	up	ENSMUSG00000049721	Gal3st1
1998.13	-0.143713	0.0423885	-3.39038	0.000697953	0.0114805	down	ENSMUSG00000051306	Usp42
1767.8	0.436599	0.128963	3.38547	0.000710569	0.0116777	up	ENSMUSG00000050121	Opalin
9586.84	-0.105644	0.0312095	-3.38501	0.000711769	0.0116872	down	ENSMUSG00000031731	Ap1g1
15.3161	1.21941	0.360337	3.38407	0.000714193	0.0117167	up	ENSMUSG00000084964	Gm15503
3524.13	0.281018	0.0831001	3.38168	0.000720431	0.0117986	up	ENSMUSG00000008393	Carhsp1
192.674	0.894814	0.264607	3.38167	0.000720455	0.0117986	up	ENSMUSG00000062372	Otof
7322.74	-0.2177	0.0644035	-3.38026	0.000724185	0.0118493	down	ENSMUSG00000030357	Fkbp4
710.61	0.397711	0.117673	3.3798	0.000725386	0.0118586	up	ENSMUSG00000024339	Tap2
50695.1	0.455219	0.134712	3.37921	0.000726951	0.0118737	up	ENSMUSG00000032517	Mobp
1102.42	0.301093	0.0891091	3.37893	0.000727685	0.0118753	up	ENSMUSG00000031897	Psmb10
1380.61	-0.319484	0.0945763	-3.37805	0.000730015	0.0119029	down	ENSMUSG00000023994	Nfya
7913.02	0.127242	0.0376811	3.37682	0.000733294	0.011946	up	ENSMUSG00000000346	Dazap2
1156.18	-0.221844	0.0657229	-3.37544	0.000736973	0.0119954	down	ENSMUSG00000025817	Nudt5
3796.08	-0.172823	0.051211	-3.37472	0.000738895	0.0120162	down	ENSMUSG00000072875	Gpr27
2873.69	-0.205092	0.0608007	-3.37318	0.000743067	0.0120634	down	ENSMUSG00000032735	Ablim3
1996.12	-0.115494	0.0342392	-3.37317	0.00074309	0.0120634	down	ENSMUSG00000028252	Ccnc
5363.68	-0.0959356	0.0284482	-3.37229	0.000745463	0.0120914	down	ENSMUSG00000030733	Sh2b1
1564.26	-0.134805	0.0399886	-3.37108	0.000748732	0.0121339	down	ENSMUSG00000018167	Stard3
20.7296	-1.59773	0.474061	-3.37031	0.000750849	0.0121576	down	ENSMUSG00000079173	Zan
4378.21	-0.184431	0.0547578	-3.36813	0.000756806	0.0122435	down	ENSMUSG00000094626	Tmem121b
1585.27	-0.178717	0.0530656	-3.36785	0.000757573	0.0122452	down	ENSMUSG00000030469	Zfp719
1142.13	-0.177087	0.0525939	-3.36707	0.000759724	0.0122533	down	ENSMUSG00000090015	Gm15446
4354.28	-0.150667	0.0447487	-3.36696	0.000760006	0.0122533	down	ENSMUSG00000037475	Thoc2
11956.6	-0.136331	0.0404911	-3.36695	0.000760042	0.0122533	down	ENSMUSG00000021819	Zswim8
3504.65	-0.263674	0.0783322	-3.3661	0.000762396	0.0122806	down	ENSMUSG00000026516	Nvl
2329.97	-0.209888	0.0623653	-3.36546	0.000764156	0.0122916	down	ENSMUSG00000021256	Vash1
77.6577	0.714717	0.212374	3.36538	0.000764394	0.0122916	up	ENSMUSG00000113856	Gm10790
18.7483	1.3687	0.4068	3.36456	0.000766658	0.0123174	up	ENSMUSG00000048065	Cyb5r2
15432.1	-0.12594	0.0374358	-3.36415	0.0007678	0.012321	down	ENSMUSG00000024065	Ehd3
4826.97	-0.133374	0.0396473	-3.364	0.000768208	0.012321	down	ENSMUSG00000021171	Esyt2
1740.45	0.157205	0.0467397	3.36341	0.000769855	0.0123369	up	ENSMUSG00000019478	Rab4a
4925.31	-0.119579	0.0355577	-3.36295	0.000771132	0.0123467	down	ENSMUSG00000030082	Sec61a1
3628.22	-0.121126	0.0360428	-3.36061	0.000777712	0.0124414	down	ENSMUSG00000002608	Ccdc97
54.5525	0.755215	0.224815	3.35927	0.000781489	0.0124911	up	ENSMUSG00000094732	1500015L24Rik
3037.03	-0.179314	0.0534104	-3.35728	0.000787139	0.0125483	down	ENSMUSG00000030741	Spns1
67.328	-0.557737	0.166144	-3.35695	0.000788074	0.0125483	down	ENSMUSG00000085167	Gm12063
101.644	0.538968	0.16056	3.3568	0.000788514	0.0125483	up	ENSMUSG00000070034	Sp110
32832.4	-0.219878	0.0655026	-3.35678	0.000788547	0.0125483	down	ENSMUSG00000029765	Plxna4
5611.57	-0.102169	0.0304369	-3.35676	0.000788622	0.0125483	down	ENSMUSG00000038762	Abcf1
1601.72	-0.234208	0.0697755	-3.35659	0.000789104	0.0125483	down	ENSMUSG00000039178	Tbc1d19
272.558	-0.278509	0.0829997	-3.35554	0.000792106	0.0125853	down	ENSMUSG00000091985	Gm17354
97.0937	0.659783	0.196667	3.35482	0.000794179	0.0126075	up	ENSMUSG00000025176	Hoga1
6059.89	-0.105403	0.0314222	-3.35442	0.000795324	0.0126149	down	ENSMUSG00000021748	Pdhb
4140.29	-0.0987281	0.0294413	-3.35339	0.00079828	0.0126504	down	ENSMUSG00000074247	Dda1
1003.53	0.302559	0.0902307	3.35317	0.000798915	0.0126504	up	ENSMUSG00000026288	Inpp5d
1031.85	0.314573	0.0938211	3.3529	0.000799686	0.0126519	up	ENSMUSG00000061838	Suclg2
5.55103	2.10772	0.62863	3.35288	0.000799742	NA	up	ENSMUSG00000049515	Espnl
564.929	-0.706073	0.210642	-3.352	0.000802305	0.0126824	down	ENSMUSG00000027966	Col11a1
17.1604	-1.1805	0.352202	-3.35177	0.000802974	0.0126824	down	ENSMUSG00000041431	Ccnb1
3462.32	-0.100624	0.0300279	-3.35101	0.000805184	0.0127065	down	ENSMUSG00000028436	Dcaf12
392.488	0.34538	0.103112	3.34957	0.000809381	0.0127602	up	ENSMUSG00000024985	Tcf7l2
3971.37	-0.164269	0.0490446	-3.34937	0.000809952	0.0127602	down	ENSMUSG00000026439	Rbbp5
1999.51	-0.260812	0.0779529	-3.34576	0.000820563	0.0129164	down	ENSMUSG00000028274	Rngtt
147.817	0.479166	0.143277	3.34433	0.000824815	0.0129724	up	ENSMUSG00000019768	Esr1
8273.47	-0.329437	0.0985568	-3.34261	0.000829949	0.013034	down	ENSMUSG00000035545	Leng8
85.3251	0.505902	0.151352	3.34255	0.000830131	0.013034	up	ENSMUSG00000051212	Gpr183
247.381	0.799644	0.239306	3.34152	0.000833216	0.0130715	up	ENSMUSG00000038732	Mboat1
2113.35	0.370442	0.110881	3.34089	0.000835103	0.0130901	up	ENSMUSG00000030616	Sytl2
285.846	0.287823	0.0862013	3.33896	0.000840916	0.0131683	up	ENSMUSG00000034116	Vav1
1749.89	0.224529	0.0672491	3.33877	0.000841506	0.0131683	up	ENSMUSG00000044080	S100a1
3589.07	0.269455	0.0807181	3.33823	0.00084315	0.013183	up	ENSMUSG00000039960	Rhou
207.452	0.565417	0.169501	3.33578	0.000850609	0.0132884	up	ENSMUSG00000052151	Plpp2
1629.82	-0.276618	0.0829315	-3.3355	0.000851463	0.0132907	down	ENSMUSG00000117286	Gm1043
632.573	0.520498	0.156072	3.33498	0.000853048	0.0133043	up	ENSMUSG00000048277	Syngr2
418.409	0.474601	0.142339	3.3343	0.000855152	0.0133259	up	ENSMUSG00000020143	Dock2
6782.94	-0.127909	0.0383724	-3.33335	0.000858077	0.0133531	down	ENSMUSG00000029512	Ulk1
124.827	0.475818	0.142748	3.33327	0.000858327	0.0133531	up	ENSMUSG00000032369	Plscr1
2295.15	0.232439	0.0697541	3.33227	0.00086142	0.0133886	up	ENSMUSG00000003923	Tfam
3386.08	0.242779	0.0728614	3.33206	0.000862046	0.0133886	up	ENSMUSG00000032667	Pon2
863.571	-0.170604	0.0512102	-3.33145	0.00086394	0.0134069	down	ENSMUSG00000057982	Zfp809
4102.75	0.152284	0.0457175	3.33099	0.000865384	0.0134181	up	ENSMUSG00000020409	Slu7
274.103	0.43376	0.130279	3.32948	0.00087007	0.0134753	up	ENSMUSG00000026656	Fcgr2b
4142.38	-0.13882	0.0416958	-3.32934	0.000870513	0.0134753	down	ENSMUSG00000056476	Med12l
11795	0.183896	0.055239	3.3291	0.00087126	0.0134756	up	ENSMUSG00000068267	Cenpb
13787.8	-0.225955	0.0679091	-3.32731	0.00087688	0.0135513	down	ENSMUSG00000025757	Hspa4l
1549.99	0.249499	0.0750207	3.32573	0.000881858	0.0136165	up	ENSMUSG00000028228	Cpne3
40.315	0.727797	0.218853	3.32551	0.000882559	0.0136165	up	ENSMUSG00000035004	Igsf6
409.61	0.500174	0.150482	3.32381	0.000887952	0.0136884	up	ENSMUSG00000037370	Enpp1
160.145	-0.456175	0.137415	-3.31967	0.000901224	0.0138723	down	ENSMUSG00000089922	Gm43517
562.746	0.490643	0.1478	3.31963	0.000901368	0.0138723	up	ENSMUSG00000042129	Rassf4
1321.74	-0.194707	0.0586583	-3.31935	0.000902288	0.013875	down	ENSMUSG00000085566	A730017L22Rik
49.2201	0.676242	0.203748	3.31901	0.000903381	0.0138804	up	ENSMUSG00000002847	Pla1a
1578.97	-0.222026	0.066911	-3.31823	0.000905897	0.0139076	down	ENSMUSG00000039357	Fut11
4177.85	-0.181525	0.0547138	-3.31771	0.000907578	0.0139219	down	ENSMUSG00000028959	Fastk
254.975	0.32755	0.0987501	3.31696	0.000910032	0.0139432	up	ENSMUSG00000034768	Asb16
4134.03	-0.10219	0.0308096	-3.31683	0.000910461	0.0139432	down	ENSMUSG00000024773	Atg2a
203.74	0.708537	0.213764	3.31458	0.000917819	0.0140421	up	ENSMUSG00000044646	Zbtb7c
2698.9	0.244992	0.0739176	3.31439	0.000918424	0.0140421	up	ENSMUSG00000045636	Mtus1
908.85	0.20584	0.0621207	3.31355	0.000921187	0.0140728	up	ENSMUSG00000024132	Eci1
5003.6	0.187539	0.0566079	3.31294	0.000923206	0.0140921	up	ENSMUSG00000000594	Gm2a
463.822	-0.274992	0.0830196	-3.31238	0.000925072	0.014109	down	ENSMUSG00000034551	Hdx
3933.16	0.180597	0.0545381	3.31139	0.000928345	0.0141474	up	ENSMUSG00000036580	Spg20
1708.31	0.236631	0.0714847	3.31023	0.000932183	0.0141943	up	ENSMUSG00000118012	Gm46620
13.5741	1.56836	0.474126	3.3079	0.000939984	0.0143014	up	ENSMUSG00000004864	Mapk13
60069.8	0.180653	0.0546272	3.30702	0.000942947	0.0143348	up	ENSMUSG00000022037	Clu
2020.33	-0.138802	0.0419783	-3.30651	0.000944653	0.014349	down	ENSMUSG00000038594	Cep85l
3434.96	-0.112008	0.0338908	-3.30496	0.000949902	0.0144095	down	ENSMUSG00000036686	Cc2d1a
5201.87	-0.32479	0.0982775	-3.30482	0.000950368	0.0144095	down	ENSMUSG00000002625	Akap8l
2237.29	0.131884	0.0399087	3.30465	0.000950949	0.0144095	up	ENSMUSG00000018287	Spag7
1477.18	-0.209758	0.0634787	-3.30438	0.000951871	0.0144117	down	ENSMUSG00000097119	B230354K17Rik
352.921	0.462774	0.140114	3.30285	0.000957081	0.0144789	up	ENSMUSG00000064201	Krt2
893.358	0.592477	0.179469	3.30128	0.000962437	0.0145481	up	ENSMUSG00000066113	Adamtsl1
2092.62	-0.135511	0.0410544	-3.30078	0.000964159	0.0145525	down	ENSMUSG00000035671	Zswim4
10762.7	0.118614	0.0359354	3.30074	0.000964288	0.0145525	up	ENSMUSG00000022051	Bnip3l
942.754	0.290378	0.0880153	3.29918	0.000969668	0.0146218	up	ENSMUSG00000029570	Lfng
4344.6	-0.148356	0.0449726	-3.29882	0.000970928	0.014629	down	ENSMUSG00000025939	Ube2w
3218.03	-0.184398	0.0559306	-3.29691	0.00097756	0.0147171	down	ENSMUSG00000037253	Mex3c
1775.78	-0.199456	0.0605022	-3.29668	0.000978364	0.0147173	down	ENSMUSG00000020876	Snx11
42.4359	0.882019	0.267579	3.29629	0.000979697	0.0147255	up	ENSMUSG00000041538	H2-Ob
3253.83	-0.249142	0.0756093	-3.29512	0.000983801	0.0147752	down	ENSMUSG00000034949	Zfr2
301.273	-0.376356	0.114244	-3.29432	0.000986597	0.0148053	down	ENSMUSG00000118239	Gm50107
145.772	-0.48272	0.146687	-3.29082	0.000998965	0.0149789	down	ENSMUSG00000086363	A330102I10Rik
7719.12	-0.140059	0.0425708	-3.29003	0.00100176	0.0150086	down	ENSMUSG00000020929	Eftud2
1028.44	0.351292	0.106786	3.28969	0.00100297	0.0150148	up	ENSMUSG00000032763	Ilvbl
8.21006	3.44432	1.04749	3.28815	0.00100848	NA	up	ENSMUSG00000006204	Cdcp3
5224.48	-0.232083	0.070585	-3.28799	0.00100904	0.0150935	down	ENSMUSG00000000823	Zfp512b
46.3668	2.39068	0.727269	3.28721	0.00101187	0.0151237	up	ENSMUSG00000023943	Sult1c1
3510.51	-0.173957	0.0529484	-3.2854	0.00101838	0.0152088	down	ENSMUSG00000019039	Dalrd3
1572.67	0.215175	0.0655013	3.28505	0.00101966	0.0152158	up	ENSMUSG00000035637	Grhpr
1117.94	0.305363	0.0929764	3.2843	0.00102235	0.0152437	up	ENSMUSG00000025510	Cd151
813.839	0.229043	0.0697529	3.28363	0.00102478	0.0152677	up	ENSMUSG00000037410	Tbc1d2b
1686.58	-0.16634	0.0506648	-3.28315	0.00102654	0.0152762	down	ENSMUSG00000004268	Emg1
10.8978	-2.2237	0.677393	-3.28274	0.00102805	NA	down	ENSMUSG00000027379	Bub1
485.22	-0.453019	0.138004	-3.28265	0.00102836	0.0152762	down	ENSMUSG00000047904	Sstr2
919.156	0.254473	0.0775218	3.2826	0.00102853	0.0152762	up	ENSMUSG00000026672	Optn
97.0525	-0.49492	0.150772	-3.28258	0.00102863	0.0152762	down	ENSMUSG00000005465	Il27ra
746.167	-0.453666	0.138236	-3.28183	0.00103134	0.0153044	down	ENSMUSG00000085334	Gm12940
192.254	-0.411233	0.125352	-3.28063	0.00103575	0.0153576	down	ENSMUSG00000073374	C030034I22Rik
5879.68	-0.196062	0.0597685	-3.28035	0.00103679	0.0153608	down	ENSMUSG00000034570	Inpp5j
28854.4	-0.150135	0.0457884	-3.2789	0.00104213	0.0154107	down	ENSMUSG00000034730	Adgrb1
1492.32	0.199258	0.0607705	3.27885	0.00104231	0.0154107	up	ENSMUSG00000027984	Hadh
2291.57	-0.168869	0.051504	-3.27876	0.00104264	0.0154107	down	ENSMUSG00000057894	Zfp329
19571.7	0.0826352	0.0252091	3.27799	0.00104548	0.0154405	up	ENSMUSG00000000787	Ddx3x
15.0486	1.20104	0.366433	3.27765	0.00104674	0.0154468	up	ENSMUSG00000102776	Gm38162
1554.38	-0.40636	0.123988	-3.27742	0.0010476	0.0154473	down	ENSMUSG00000025145	Lrrc45
614.207	0.320274	0.097733	3.27703	0.00104904	0.0154564	up	ENSMUSG00000045932	Ifit2
6323.07	-0.10085	0.0307807	-3.27642	0.00105133	0.015468	down	ENSMUSG00000042207	Kdm5b
1629.14	-0.233201	0.0711767	-3.27638	0.00105149	0.015468	down	ENSMUSG00000034813	Grip1
4170.86	-0.177182	0.0540924	-3.27554	0.00105458	0.0155013	down	ENSMUSG00000026927	Entr1
767.36	-0.210088	0.0641946	-3.27267	0.00106537	0.0156475	down	ENSMUSG00000078861	Zfp931
8159.45	-0.138888	0.0424463	-3.27207	0.00106762	0.0156559	down	ENSMUSG00000027782	Kpna4
666.941	-0.16235	0.0496169	-3.27207	0.00106762	0.0156559	down	ENSMUSG00000047749	Zc3hav1l
544.493	-0.292416	0.0893736	-3.27184	0.0010685	0.0156565	down	ENSMUSG00000034000	Neu4
3781.2	-0.0948355	0.0289944	-3.27083	0.00107234	0.0157004	down	ENSMUSG00000018974	Sart3
294.332	0.490713	0.150144	3.26829	0.001082	0.0158294	up	ENSMUSG00000029832	Nfe2l3
8191.12	0.20422	0.0625368	3.26559	0.00109236	0.0159685	up	ENSMUSG00000017734	Dbndd2
498.217	-0.222048	0.0680292	-3.264	0.0010985	0.0160381	down	ENSMUSG00000036975	Tmem177
23.2559	1.54216	0.472489	3.26391	0.00109884	0.0160381	up	ENSMUSG00000085251	Gm12326
3768.44	-0.293653	0.0899831	-3.26342	0.00110077	0.0160536	down	ENSMUSG00000040860	Crocc
4429.33	-0.135586	0.041575	-3.26124	0.00110926	0.0161648	down	ENSMUSG00000036057	Ptpn23
685.102	-0.420681	0.129044	-3.25997	0.00111424	0.0162248	down	ENSMUSG00000090077	Lime1
15367.9	-0.133938	0.0410988	-3.25894	0.00111829	0.016271	down	ENSMUSG00000024122	Pdpk1
7808.68	0.220466	0.0676622	3.25833	0.00112071	0.0162837	up	ENSMUSG00000034707	Gns
12178.7	-0.124941	0.0383458	-3.25828	0.00112091	0.0162837	down	ENSMUSG00000022905	Kpna1
934.384	-0.409932	0.125839	-3.25758	0.00112367	0.0162999	down	ENSMUSG00000003184	Irf3
11115.5	-0.105996	0.0325386	-3.25755	0.00112377	0.0162999	down	ENSMUSG00000022234	Cct5
2783.3	-0.256186	0.0786563	-3.25703	0.00112585	0.0163174	down	ENSMUSG00000027881	Prpf38b
741.961	-0.348499	0.107055	-3.25534	0.00113258	0.0164021	down	ENSMUSG00000066191	Anks6
15870.3	0.103405	0.0317691	3.2549	0.00113433	0.0164148	up	ENSMUSG00000017404	Rpl19
2235.66	0.265497	0.0815801	3.25443	0.00113621	0.0164292	up	ENSMUSG00000028868	Wasf2
6738.02	-0.173329	0.0532658	-3.25403	0.00113779	0.0164393	down	ENSMUSG00000055531	Cpsf6
9.36052	1.4052	0.431903	3.25352	0.00113985	NA	up	ENSMUSG00000085773	Gm16233
3681.02	-0.173633	0.0533792	-3.25282	0.00114265	0.0164968	down	ENSMUSG00000038291	Snx25
3893.82	-0.142851	0.0439347	-3.25145	0.0011482	0.016564	down	ENSMUSG00000028330	Ncbp1
10442.4	-0.174004	0.0535309	-3.25053	0.00115189	0.0166045	down	ENSMUSG00000039671	Zmynd8
3739.96	0.112047	0.0344757	3.25004	0.00115389	0.0166205	up	ENSMUSG00000074093	Svip
95.33	0.519048	0.159719	3.24975	0.00115506	0.0166245	up	ENSMUSG00000086587	Gm11837
243.663	-0.288446	0.0888136	-3.24777	0.00116314	0.0167278	down	ENSMUSG00000100600	A230077H06Rik
140.372	-0.381021	0.117334	-3.24731	0.00116502	0.0167419	down	ENSMUSG00000031230	Fgf16
111.437	-0.631656	0.194562	-3.24655	0.00116814	0.0167664	down	ENSMUSG00000102302	Gm38190
767.402	0.39957	0.123081	3.2464	0.00116875	0.0167664	up	ENSMUSG00000049191	Rtl5
3770.85	0.224932	0.0692902	3.24624	0.00116942	0.0167664	up	ENSMUSG00000029705	Cux1
21887.6	0.204533	0.0630165	3.24571	0.00117158	0.0167846	up	ENSMUSG00000045962	Wnk1
796.134	-0.568247	0.175153	-3.24429	0.00117742	0.0168553	down	ENSMUSG00000034771	Tle2
5162.12	-0.172987	0.0533266	-3.24392	0.00117898	0.0168646	down	ENSMUSG00000030759	Far1
30.282	0.883243	0.272297	3.24368	0.00117997	0.0168659	up	ENSMUSG00000056418	BC043934
358.801	-0.304276	0.0938294	-3.24286	0.00118336	0.016896	down	ENSMUSG00000031949	Adat1
7218.27	-0.0844772	0.0260513	-3.24272	0.00118393	0.016896	down	ENSMUSG00000053293	Pom121
15.9121	2.21609	0.683449	3.24251	0.0011848	0.016896	up	ENSMUSG00000092312	Zfp419
23762.1	-0.139097	0.0429078	-3.24177	0.00118788	0.0169164	down	ENSMUSG00000034818	Celf5
171.844	-0.652597	0.201311	-3.24174	0.00118804	0.0169164	down	ENSMUSG00000108049	Gm44168
1515.8	0.506192	0.156202	3.24063	0.00119267	0.0169694	up	ENSMUSG00000103144	Pcdhga1
42.4022	1.53188	0.472781	3.24016	0.00119465	0.0169846	up	ENSMUSG00000074981	Dcdc5
10055.7	-0.185318	0.0572007	-3.23979	0.0011962	0.0169936	down	ENSMUSG00000048279	Sacs
20351.1	-0.186569	0.0575947	-3.23935	0.00119804	0.0169996	down	ENSMUSG00000015476	Prrt1
1353.98	0.399295	0.123268	3.23925	0.00119844	0.0169996	up	ENSMUSG00000021010	Npas3
2034.92	-0.187781	0.0580061	-3.23727	0.00120681	0.0170958	down	ENSMUSG00000027829	Ccnl1
12084.3	-0.111891	0.034564	-3.23721	0.00120705	0.0170958	down	ENSMUSG00000024949	Sf1
1378.55	0.184729	0.0570888	3.23581	0.00121297	0.0171541	up	ENSMUSG00000027327	1700037H04Rik
932.416	-0.168998	0.0522276	-3.2358	0.00121301	0.0171541	down	ENSMUSG00000069206	Zfp874a
173.169	0.460953	0.142488	3.23503	0.00121629	0.0171875	up	ENSMUSG00000006395	Hyi
1629.62	0.192894	0.05965	3.23376	0.00122172	0.0172512	up	ENSMUSG00000049090	Zadh2
3760.2	0.231595	0.071654	3.23213	0.00122872	0.0173305	up	ENSMUSG00000032411	Tfdp2
2602.43	0.105982	0.0327913	3.23202	0.0012292	0.0173305	up	ENSMUSG00000013622	Atraid
1387.71	0.304102	0.0940978	3.23176	0.0012303	0.0173329	up	ENSMUSG00000024357	Sil1
4331.64	0.281978	0.0872806	3.23071	0.00123483	0.0173679	up	ENSMUSG00000070047	Fat1
107.618	-5.08881	1.57515	-3.23069	0.00123493	0.0173679	down	ENSMUSG00000115018	Ndor1
18.9025	-1.18841	0.367875	-3.23048	0.00123583	0.0173679	down	ENSMUSG00000103174	Gm37168
50.9778	1.68017	0.520123	3.23032	0.00123651	0.0173679	up	ENSMUSG00000027376	Prom2
3168.36	-0.124021	0.0383965	-3.23001	0.00123788	0.0173741	down	ENSMUSG00000027122	Arl14ep
58.9099	0.803256	0.248765	3.22897	0.00124238	0.0174241	up	ENSMUSG00000063594	Gng8
236.927	0.613135	0.189902	3.2287	0.00124355	0.0174252	up	ENSMUSG00000029334	Prkg2
357.831	0.470434	0.145712	3.22852	0.00124432	0.0174252	up	ENSMUSG00000021185	Dglucy
2999.27	-0.140703	0.0436013	-3.22703	0.00125083	0.0175032	down	ENSMUSG00000029538	Srsf9
83.6789	0.508231	0.157558	3.22568	0.00125676	0.0175645	up	ENSMUSG00000109792	Gm45426
322.151	1.90505	0.590633	3.22544	0.0012578	0.0175645	up	ENSMUSG00000068696	Gpr88
956.678	0.175499	0.0544117	3.22538	0.00125804	0.0175645	up	ENSMUSG00000028223	Decr1
398.953	0.65036	0.201654	3.22512	0.00125919	0.0175675	up	ENSMUSG00000024211	Grm8
573.147	0.34994	0.10859	3.22258	0.00127044	0.0177111	up	ENSMUSG00000042745	Id1
1034.81	-0.308508	0.0957453	-3.22218	0.00127221	0.0177222	down	ENSMUSG00000026199	Ankzf1
10959.5	-0.129357	0.0401483	-3.22197	0.00127313	0.0177222	down	ENSMUSG00000025437	Usp33
2336.66	-0.172189	0.0534592	-3.22095	0.00127766	0.0177661	down	ENSMUSG00000022438	Parvb
1354.36	-0.200226	0.0621658	-3.22083	0.00127819	0.0177661	down	ENSMUSG00000032175	Tyk2
13.354	1.36621	0.424245	3.22032	0.00128047	0.0177846	up	ENSMUSG00000078500	Zfp986
22769	-0.227898	0.0708043	-3.2187	0.00128774	0.0178721	down	ENSMUSG00000021071	Trim9
6732.62	0.113535	0.0353035	3.21598	0.00130002	0.0180292	up	ENSMUSG00000018567	Gabarap
3685.35	-0.142645	0.0443593	-3.21567	0.00130142	0.0180352	down	ENSMUSG00000038984	Tspyl5
18.5655	-1.41255	0.439302	-3.21544	0.00130244	0.0180359	down	ENSMUSG00000022033	Pbk
1526.92	-0.263423	0.0819487	-3.21448	0.00130681	0.018083	down	ENSMUSG00000040033	Stat2
124.206	0.60191	0.187299	3.21364	0.00131066	0.0181228	up	ENSMUSG00000026224	4933407L21Rik
1700	-0.211455	0.0658096	-3.21313	0.00131298	0.0181414	down	ENSMUSG00000014767	Tbp
5596.4	-0.150163	0.046755	-3.2117	0.00131953	0.0182186	down	ENSMUSG00000001415	Smg5
1383.61	0.33313	0.10374	3.21119	0.00132188	0.0182375	up	ENSMUSG00000032531	Amotl2
6502.24	0.151765	0.0473042	3.20828	0.00133532	0.0184093	up	ENSMUSG00000067925	Rtl8a
10115.3	0.226608	0.0706845	3.2059	0.00134639	0.0185481	up	ENSMUSG00000040811	Eml2
5753.63	0.479513	0.14963	3.20465	0.00135226	0.0186152	up	ENSMUSG00000017754	Pltp
50.243	1.3927	0.434653	3.20416	0.00135458	0.0186322	up	ENSMUSG00000078958	Atp6ap1l
15418.6	-0.211683	0.066069	-3.20397	0.00135549	0.0186322	down	ENSMUSG00000010175	Prox1
84.9507	0.769382	0.240257	3.20232	0.00136323	0.0187249	up	ENSMUSG00000092094	Zfp804b
2877.59	-0.186157	0.0581677	-3.20035	0.00137261	0.0188399	down	ENSMUSG00000009207	Lnpk
438.711	-0.383656	0.119891	-3.20004	0.00137408	0.0188461	down	ENSMUSG00000042540	Acot5
513.993	0.38436	0.120173	3.1984	0.00138194	0.0189399	up	ENSMUSG00000036918	Ttc7
11415.3	-0.142927	0.0446998	-3.1975	0.00138626	0.0189852	down	ENSMUSG00000063317	Usp31
1444.72	0.914775	0.286155	3.19679	0.00138967	0.0190167	up	ENSMUSG00000019232	Etnppl
3837.2	-0.151564	0.047414	-3.1966	0.00139059	0.0190167	down	ENSMUSG00000030231	Plekha5
44265.5	-0.100978	0.0316005	-3.19547	0.00139605	0.0190645	down	ENSMUSG00000024163	Mapk8ip3
3816.52	-0.218978	0.068528	-3.19545	0.00139614	0.0190645	down	ENSMUSG00000024054	Smchd1
1269.36	0.499757	0.156414	3.19509	0.00139786	0.0190741	up	ENSMUSG00000045333	Zfp423
145.976	-0.494956	0.154929	-3.19473	0.00139961	0.0190803	down	ENSMUSG00000086095	Gm15328
1484.11	-0.152354	0.0476915	-3.19458	0.00140036	0.0190803	down	ENSMUSG00000048796	Cyb561d1
8879.45	-0.130446	0.0408503	-3.19327	0.00140669	0.0191522	down	ENSMUSG00000026116	Tmem131
312.443	0.384931	0.120552	3.19307	0.00140769	0.0191522	up	ENSMUSG00000022853	Ehhadh
34462.3	-0.212412	0.0665325	-3.1926	0.00140997	0.0191692	down	ENSMUSG00000029406	Pitpnm2
580.529	0.278997	0.0874132	3.19171	0.00141434	0.0192147	up	ENSMUSG00000068874	Selenbp1
43.1805	0.696107	0.218115	3.19147	0.0014155	0.0192164	up	ENSMUSG00000046922	Gpr6
79.8622	0.470559	0.147493	3.19039	0.00142083	0.0192747	up	ENSMUSG00000071203	Naip5
356.411	-0.352006	0.110347	-3.18998	0.00142283	0.0192878	down	ENSMUSG00000054555	Adam12
1856.27	0.149	0.0467206	3.18918	0.00142677	0.0193272	up	ENSMUSG00000030879	Mrpl17
5997.6	-0.163651	0.0513356	-3.18788	0.00143322	0.0194005	down	ENSMUSG00000020124	Usp15
3636.97	-0.220406	0.0691992	-3.18509	0.0014471	0.0195741	down	ENSMUSG00000058420	Syt17
14036.1	-0.230083	0.0722559	-3.18429	0.00145112	0.0196143	down	ENSMUSG00000096847	Tmem151b
1648.06	-0.123664	0.0388573	-3.18252	0.00146	0.01972	down	ENSMUSG00000030330	Ing4
483.672	-0.445563	0.140027	-3.18198	0.00146272	0.019731	down	ENSMUSG00000106990	Gm42547
199.437	0.669877	0.210525	3.18194	0.00146293	0.019731	up	ENSMUSG00000030921	Trim30a
5.25358	2.59024	0.814203	3.18132	0.00146604	NA	up	ENSMUSG00000096446	Gm8104
321.045	0.468048	0.147165	3.18043	0.00147058	0.0198199	up	ENSMUSG00000025017	Pik3ap1
733.764	0.462227	0.145352	3.18006	0.00147244	0.0198307	up	ENSMUSG00000026380	Tfcp2l1
6144	-0.112132	0.0352689	-3.17934	0.0014761	0.0198656	down	ENSMUSG00000020326	Ccng1
2798.41	-0.161117	0.0506945	-3.1782	0.00148194	0.0199298	down	ENSMUSG00000057060	Slc35f3
25.8797	2.30071	0.723962	3.17794	0.00148325	0.019933	up	ENSMUSG00000019787	Trdn
1986.61	0.400586	0.126071	3.17747	0.00148568	0.0199513	up	ENSMUSG00000052609	Plekhg3
204.218	-0.748101	0.235457	-3.17723	0.0014869	0.0199533	down	ENSMUSG00000072572	Slc39a2
13193.3	0.343248	0.108064	3.17633	0.0014915	0.0199982	up	ENSMUSG00000036634	Mag
774.753	-0.727887	0.229172	-3.17616	0.00149238	0.0199982	down	ENSMUSG00000074934	Grem1
1130.41	-0.166008	0.0522829	-3.17518	0.00149742	0.0200512	down	ENSMUSG00000028617	Lrrc42
9948.01	-0.17864	0.0562845	-3.17387	0.00150421	0.0201277	down	ENSMUSG00000070738	Dgkd
8.29312	2.89498	0.912169	3.17373	0.00150492	NA	up	ENSMUSG00000100241	Slc18a3
6867.4	0.108333	0.0341395	3.17326	0.00150739	0.0201558	up	ENSMUSG00000057841	Rpl32
5379.62	-0.118557	0.0373693	-3.17259	0.00151086	0.020165	down	ENSMUSG00000014763	Fam120b
483.101	-0.265142	0.0835749	-3.17251	0.00151127	0.020165	down	ENSMUSG00000097885	5031434O11Rik
2889.91	-0.13938	0.0439339	-3.1725	0.00151132	0.020165	down	ENSMUSG00000028447	Dctn3
1469.77	0.225276	0.0710249	3.17179	0.00151504	0.0202002	up	ENSMUSG00000023186	Vwa5a
1173.14	-0.17749	0.0559745	-3.1709	0.00151968	0.0202476	down	ENSMUSG00000043635	Adamts3
351.899	0.453827	0.14317	3.16984	0.00152525	0.0203073	up	ENSMUSG00000020411	Nipal4
11.7695	1.50057	0.473685	3.16788	0.00153557	0.0203966	up	ENSMUSG00000085262	Gm11574
2090.28	-0.208414	0.0657939	-3.16768	0.00153661	0.0203966	down	ENSMUSG00000002949	Timm44
1787.17	-0.206667	0.0652426	-3.16767	0.00153664	0.0203966	down	ENSMUSG00000021327	Zkscan3
8311.8	-0.148881	0.0470023	-3.16753	0.00153741	0.0203966	down	ENSMUSG00000023050	Map3k12
1110.89	0.261696	0.0826184	3.16752	0.00153743	0.0203966	up	ENSMUSG00000003644	Rps6ka1
6549.22	-0.149528	0.0472205	-3.16659	0.00154237	0.0204476	down	ENSMUSG00000055436	Srsf11
2810.91	-0.125461	0.0396415	-3.16489	0.00155144	0.0205533	down	ENSMUSG00000016200	Syt14
5267.73	-0.250323	0.0791056	-3.16442	0.00155392	0.0205716	down	ENSMUSG00000048482	Bdnf
10.2497	-1.37082	0.433377	-3.16311	0.00156094	NA	down	ENSMUSG00000048655	Ccdc169
283.867	0.380006	0.120142	3.16297	0.00156169	0.0206597	up	ENSMUSG00000069874	Irgm2
3418.72	-0.133231	0.0421267	-3.16261	0.0015636	0.0206704	down	ENSMUSG00000061479	Snrpa
4568.6	-0.186712	0.0590856	-3.16003	0.00157754	0.0208398	down	ENSMUSG00000025958	Creb1
1571.47	0.514059	0.162767	3.15826	0.00158716	0.0209521	up	ENSMUSG00000038393	Txnip
19362.7	-0.224852	0.0712057	-3.15779	0.00158971	0.020961	down	ENSMUSG00000062296	Trank1
574.526	0.290965	0.0921523	3.15744	0.00159163	0.020961	up	ENSMUSG00000045664	Cdc42ep2
790.09	-0.298885	0.094661	-3.15743	0.00159168	0.020961	down	ENSMUSG00000022639	Dubr
107.476	1.07301	0.339849	3.15731	0.00159233	0.020961	up	ENSMUSG00000050335	Lgals3
26018.3	-0.19774	0.062643	-3.15661	0.00159612	0.0209961	down	ENSMUSG00000061911	Myt1l
38.9537	-0.708986	0.224643	-3.15606	0.00159918	0.0210215	down	ENSMUSG00000113080	Gm48928
892.342	-0.478675	0.151714	-3.15511	0.00160436	0.0210747	down	ENSMUSG00000031285	Dcx
1664.8	-0.223356	0.0708012	-3.15469	0.00160666	0.0210901	down	ENSMUSG00000068917	Clk2
1476.05	-0.197161	0.0625184	-3.15365	0.0016124	0.0211506	down	ENSMUSG00000026171	Rnf25
9.41463	1.67973	0.532741	3.153	0.001616	NA	up	ENSMUSG00000068860	Gm128
37.7719	0.820278	0.260169	3.15287	0.00161677	0.0211929	up	ENSMUSG00000028459	Cd72
16122.9	-0.12053	0.0382406	-3.15189	0.00162217	0.0212483	down	ENSMUSG00000020262	Adarb1
454.72	-0.250112	0.079358	-3.15169	0.00162327	0.0212483	down	ENSMUSG00000045822	Zswim3
45.8581	0.812587	0.257843	3.15148	0.00162444	0.0212487	up	ENSMUSG00000025887	Casp12
89.2163	0.737746	0.234151	3.15073	0.0016286	0.0212882	up	ENSMUSG00000039095	En2
2204.36	0.129474	0.0410966	3.15047	0.00163007	0.0212925	up	ENSMUSG00000022808	Snx4
3584.72	0.179134	0.0568915	3.14869	0.00164005	0.0214079	up	ENSMUSG00000036737	Oxsr1
1438.08	0.291582	0.0926204	3.14814	0.00164314	0.0214121	up	ENSMUSG00000034898	Filip1
8316.8	-0.146147	0.0464237	-3.14811	0.00164328	0.0214121	down	ENSMUSG00000071172	Srsf3
6872.2	-0.18994	0.0603364	-3.14802	0.00164382	0.0214121	down	ENSMUSG00000014164	Klhl3
417.789	0.269829	0.0857256	3.14759	0.00164624	0.0214287	up	ENSMUSG00000001773	Folh1
4782.93	-0.0980856	0.0311673	-3.14706	0.00164919	0.0214518	down	ENSMUSG00000003360	Ddx23
120.105	0.644294	0.204742	3.14686	0.00165032	0.0214518	up	ENSMUSG00000071713	Csf2rb
3161.33	-0.222689	0.0707858	-3.14596	0.00165541	0.0215031	down	ENSMUSG00000040998	Npnt
3328.91	-0.232348	0.0738881	-3.1446	0.00166313	0.0215817	down	ENSMUSG00000028456	Unc13b
193.439	0.58822	0.187064	3.14449	0.00166378	0.0215817	up	ENSMUSG00000023949	Tcte1
326.23	-0.40708	0.129514	-3.14314	0.00167146	0.0216662	down	ENSMUSG00000036913	Trim67
7556.35	-0.186063	0.0592119	-3.14232	0.00167614	0.0217118	down	ENSMUSG00000021111	Papola
11467.1	-0.173292	0.055158	-3.14175	0.00167944	0.0217395	down	ENSMUSG00000020607	Lratd1
36.4291	1.17429	0.373907	3.14058	0.00168611	0.0218107	up	ENSMUSG00000113689	Gm29676
372.667	0.316682	0.100893	3.13879	0.00169646	0.0219266	up	ENSMUSG00000039168	Dap
1958.12	0.147548	0.0470102	3.13863	0.00169742	0.0219266	up	ENSMUSG00000028466	Creb3
12213.8	0.143658	0.0457902	3.13731	0.00170507	0.0220102	up	ENSMUSG00000045128	Rpl18a
5212.73	-0.144059	0.0459468	-3.13534	0.00171656	0.0221431	down	ENSMUSG00000038256	Bcl9
721.694	-0.229728	0.0732876	-3.13461	0.00172084	0.022183	down	ENSMUSG00000044707	Ccnjl
2200.48	0.237221	0.0756858	3.13428	0.00172276	0.0221924	up	ENSMUSG00000030541	Idh2
8056.94	-0.121382	0.0387454	-3.13282	0.00173135	0.0222564	down	ENSMUSG00000019432	Ddx39b
737.12	-0.310273	0.0990415	-3.13275	0.00173175	0.0222564	down	ENSMUSG00000026211	Obsl1
3540.64	-0.171089	0.054615	-3.13264	0.00173239	0.0222564	down	ENSMUSG00000010097	Nxf1
21132.1	-0.22622	0.0722142	-3.13263	0.0017325	0.0222564	down	ENSMUSG00000029436	Mmp17
786.655	0.462862	0.147767	3.13238	0.00173398	0.0222601	up	ENSMUSG00000042804	Gpr153
2046.63	-0.192819	0.0615669	-3.13186	0.001737	0.0222835	down	ENSMUSG00000026740	Dnajc1
10670.8	-0.109507	0.0349811	-3.13047	0.00174529	0.0223744	down	ENSMUSG00000023032	Slc4a8
1452.97	-0.262908	0.0839987	-3.12991	0.0017486	0.0223964	down	ENSMUSG00000064344	mt-Tm
835.417	-0.278924	0.0891196	-3.12978	0.0017494	0.0223964	down	ENSMUSG00000103770	Pcdha9
8513.61	-0.143805	0.0459569	-3.12914	0.00175321	0.0224298	down	ENSMUSG00000043909	Trp53bp1
210.022	0.411047	0.131415	3.12786	0.00176081	0.0225116	up	ENSMUSG00000024818	Slc25a45
9645.86	-0.18258	0.0583883	-3.12699	0.00176605	0.0225496	down	ENSMUSG00000026496	Parp1
3354.58	-0.12744	0.0407551	-3.12697	0.0017662	0.0225496	down	ENSMUSG00000026836	Acvr1
178.95	-0.611526	0.195588	-3.12661	0.00176834	0.0225615	down	ENSMUSG00000089736	Tgfbr3l
10.6385	1.49913	0.479496	3.12647	0.00176917	NA	up	ENSMUSG00000113845	Gm39473
24978.6	-0.101787	0.0325716	-3.12501	0.00177799	0.0226691	down	ENSMUSG00000045983	Eif4g1
10715.3	-0.128225	0.0410428	-3.12418	0.001783	0.0227142	down	ENSMUSG00000027162	Lin7c
63.7076	0.907473	0.290482	3.12402	0.00178396	0.0227142	up	ENSMUSG00000037921	Ddx60
224.953	0.708475	0.22682	3.12351	0.00178705	0.022738	up	ENSMUSG00000027684	Mecom
7.53004	1.75054	0.56046	3.1234	0.00178772	NA	up	ENSMUSG00000087480	Gm15910
321.609	0.283567	0.0907917	3.12327	0.00178855	0.0227415	up	ENSMUSG00000027524	Edn3
26.1475	-0.822383	0.263327	-3.12305	0.00178987	0.0227428	down	ENSMUSG00000099468	Gm28271
183.327	0.392628	0.12574	3.12253	0.00179303	0.0227615	up	ENSMUSG00000012017	Scarf2
822.011	0.21818	0.0698782	3.12228	0.00179454	0.0227615	up	ENSMUSG00000032565	Nudt16
2783.44	-0.179596	0.0575247	-3.12206	0.00179591	0.0227615	down	ENSMUSG00000041328	Pcf11
2026.03	-0.147478	0.0472382	-3.12201	0.00179622	0.0227615	down	ENSMUSG00000056501	Cebpb
774.977	0.179972	0.0576594	3.1213	0.00180054	0.0228007	up	ENSMUSG00000021550	2210016F16Rik
23353	-0.19826	0.0635288	-3.12079	0.00180364	0.0228245	down	ENSMUSG00000024589	Nedd4l
5953.31	0.0862817	0.027661	3.11925	0.0018131	0.0229286	up	ENSMUSG00000020946	Gosr2
61.0342	0.699623	0.224398	3.11778	0.00182221	0.0230282	up	ENSMUSG00000094707	A830019P07Rik
1006.1	0.269226	0.0863854	3.11657	0.00182968	0.023107	up	ENSMUSG00000032698	Lmo2
2164.83	-0.262868	0.0844172	-3.11392	0.00184619	0.0232998	down	ENSMUSG00000078485	Plekhn1
105.334	0.484688	0.155761	3.11174	0.00185985	0.0234549	up	ENSMUSG00000086629	2810403D21Rik
1699.72	-0.120085	0.038593	-3.11156	0.001861	0.0234549	down	ENSMUSG00000045948	Mrps12
909.282	-0.238722	0.076745	-3.11059	0.00186715	0.0235165	down	ENSMUSG00000047342	Zfp286
220.46	0.386392	0.12425	3.10979	0.00187219	0.0235506	up	ENSMUSG00000028195	Ccn1
90837.9	0.131339	0.0422346	3.10976	0.00187238	0.0235506	up	ENSMUSG00000063077	Kif1b
9446.98	-0.120286	0.0386857	-3.10931	0.00187526	0.0235709	down	ENSMUSG00000034910	Pygo1
158.489	-0.687988	0.221303	-3.1088	0.00187848	0.0235886	down	ENSMUSG00000072770	Acrbp
2907.93	-0.127033	0.0408663	-3.1085	0.00188043	0.0235886	down	ENSMUSG00000004929	Thop1
201.432	-0.591997	0.190445	-3.10849	0.00188046	0.0235886	down	ENSMUSG00000001128	Cfp
2071.1	-0.14924	0.0480196	-3.10789	0.00188428	0.0236207	down	ENSMUSG00000024169	Ift140
120.326	0.493844	0.158957	3.10677	0.00189144	0.0236924	up	ENSMUSG00000107655	Gm44220
10315.9	0.144088	0.0463838	3.10644	0.00189357	0.0236924	up	ENSMUSG00000033577	Myo6
14363.6	-0.207248	0.0667164	-3.1064	0.00189382	0.0236924	down	ENSMUSG00000025221	Kcnip2
720.266	-0.335548	0.108032	-3.10602	0.00189625	0.0236989	down	ENSMUSG00000038685	Rtel1
7022.85	-0.0859566	0.0276751	-3.10592	0.00189688	0.0236989	down	ENSMUSG00000025156	Gps1
245.099	0.493349	0.158865	3.10546	0.00189986	0.0237202	up	ENSMUSG00000116305	Lncppara
85.5396	0.734386	0.236498	3.10526	0.00190114	0.0237204	up	ENSMUSG00000020227	Irak3
63.1993	0.851123	0.274156	3.10452	0.00190589	0.0237637	up	ENSMUSG00000027323	Rad51
9466.17	-0.166108	0.0535423	-3.10236	0.00191982	0.0239214	down	ENSMUSG00000054843	Atrnl1
1040.23	-0.343549	0.110754	-3.1019	0.0019228	0.0239426	down	ENSMUSG00000042328	Hps4
1931.81	-0.19276	0.0621515	-3.10146	0.00192571	0.0239628	down	ENSMUSG00000049504	Proser1
4362.74	-0.12641	0.0407639	-3.10102	0.00192854	0.0239821	down	ENSMUSG00000024068	Spast
6480.8	-0.105332	0.0339744	-3.10033	0.00193303	0.0240204	down	ENSMUSG00000053436	Mapk14
4298.01	0.210573	0.0679234	3.10015	0.0019342	0.0240204	up	ENSMUSG00000039546	Ajap1
88.9037	0.697837	0.225113	3.09994	0.00193562	0.024022	up	ENSMUSG00000109588	Lnp1
6832.87	-0.167418	0.0540129	-3.09958	0.00193793	0.0240347	down	ENSMUSG00000021037	Ahsa1
2475.92	-0.282489	0.0911582	-3.09889	0.00194249	0.0240752	down	ENSMUSG00000040940	Arhgef1
76.2429	0.444075	0.143325	3.09837	0.00194585	0.0241009	up	ENSMUSG00000047180	Neurl3
439.95	0.230967	0.0745599	3.09774	0.00195003	0.0241366	up	ENSMUSG00000022748	Cmss1
4920.84	0.109396	0.0353177	3.09747	0.00195178	0.0241423	up	ENSMUSG00000003380	Rabac1
3411.72	-0.123365	0.039858	-3.09512	0.00196732	0.0243184	down	ENSMUSG00000021704	Mtx3
1047.04	-0.398141	0.128673	-3.09421	0.0019734	0.0243774	down	ENSMUSG00000052137	Rbm12b2
13.1129	1.85559	0.599835	3.0935	0.00197814	0.0244197	up	ENSMUSG00000000263	Glra1
3545.63	0.150132	0.0485624	3.09153	0.00199126	0.0245655	up	ENSMUSG00000078193	Gm2000
2311.02	-0.213271	0.0690011	-3.09083	0.00199598	0.0245921	down	ENSMUSG00000037300	Ttc13
7003.87	-0.179371	0.0580334	-3.09082	0.00199606	0.0245921	down	ENSMUSG00000020863	Luc7l3
7985.66	-0.285337	0.0923423	-3.08999	0.00200161	0.0246442	down	ENSMUSG00000028341	Nr4a3
194.838	0.49126	0.159048	3.08875	0.00201002	0.0247315	up	ENSMUSG00000040552	C3ar1
2989.25	-0.1566	0.0507108	-3.08811	0.00201436	0.0247685	down	ENSMUSG00000024826	Dpf2
5347.98	0.115175	0.0372993	3.08784	0.00201614	0.0247741	up	ENSMUSG00000057863	Rpl36
81.776	0.761571	0.246981	3.08352	0.00204565	0.0251201	up	ENSMUSG00000070644	Etnk2
2175.73	-0.131096	0.0425472	-3.0812	0.00206171	0.0252988	down	ENSMUSG00000029916	Agk
13.0899	-1.77566	0.57632	-3.08102	0.00206291	0.0252988	down	ENSMUSG00000111053	Gm49343
3601.89	-0.383644	0.12455	-3.08025	0.00206828	0.0253479	down	ENSMUSG00000029135	Fosl2
1605.71	-0.338379	0.109871	-3.07978	0.00207154	0.0253713	down	ENSMUSG00000025316	Banp
468.271	0.319556	0.103775	3.07932	0.00207474	0.0253937	up	ENSMUSG00000029919	Hpgds
1183.76	0.254843	0.082779	3.07859	0.00207982	0.0254264	up	ENSMUSG00000051497	Kcnj16
4370.41	-0.128691	0.0418026	-3.07855	0.00208013	0.0254264	down	ENSMUSG00000037851	Iars
159.715	0.528482	0.1718	3.07615	0.00209694	0.0256151	up	ENSMUSG00000085558	4930412C18Rik
7203.54	-0.153676	0.0499656	-3.07563	0.00210058	0.0256428	down	ENSMUSG00000037234	Hook3
232.151	0.269345	0.0876237	3.07388	0.00211292	0.0257765	up	ENSMUSG00000032392	Parp16
233.594	0.487988	0.158791	3.07315	0.00211809	0.0258228	up	ENSMUSG00000031853	Map3k21
8222.63	0.155609	0.0506392	3.07289	0.00211998	0.0258288	up	ENSMUSG00000039001	Rps21
87.1085	0.78676	0.256149	3.07149	0.00212994	0.0259333	up	ENSMUSG00000047759	Hs3st3a1
10773.9	-0.120588	0.0392818	-3.06983	0.00214183	0.026061	down	ENSMUSG00000025980	Hspd1
2507.93	0.359218	0.11705	3.06894	0.00214823	0.0261219	up	ENSMUSG00000038668	Lpar1
175.757	0.409907	0.133588	3.06844	0.00215177	0.0261457	up	ENSMUSG00000029925	Tbxas1
9442.94	-0.112174	0.0365608	-3.06816	0.00215379	0.0261457	down	ENSMUSG00000045973	Slc25a51
765.584	0.188242	0.0613549	3.06808	0.00215439	0.0261457	up	ENSMUSG00000028980	H6pd
5091.3	-0.174291	0.05683	-3.06689	0.00216298	0.0262286	down	ENSMUSG00000022228	Zscan26
17801.2	-0.117283	0.0382435	-3.06674	0.00216404	0.0262286	down	ENSMUSG00000041729	Coro2b
610.959	-0.373798	0.121901	-3.06641	0.00216644	0.0262407	down	ENSMUSG00000055923	Aasdh
15821.4	-0.190314	0.0620711	-3.06606	0.00216902	0.0262548	down	ENSMUSG00000021027	Ralgapa1
3262.36	-0.234265	0.0764231	-3.06537	0.00217401	0.0262981	down	ENSMUSG00000035275	Raver2
38.1826	-0.990358	0.323212	-3.06411	0.0021832	0.0263922	down	ENSMUSG00000038583	Pln
3011.62	0.108211	0.0353201	3.06373	0.00218595	0.0264019	up	ENSMUSG00000074649	BC029722
962.998	-0.264627	0.0863825	-3.06344	0.00218809	0.0264019	down	ENSMUSG00000032607	Amt
4144.64	-0.120513	0.0393401	-3.06335	0.00218871	0.0264019	down	ENSMUSG00000018209	Stk4
4491.47	-0.17369	0.0567072	-3.06293	0.00219182	0.0264019	down	ENSMUSG00000022601	Zbtb11
28323.4	-0.147914	0.048292	-3.06291	0.00219193	0.0264019	down	ENSMUSG00000055675	Kbtbd11
3278.73	-0.141681	0.0462582	-3.06284	0.00219249	0.0264019	down	ENSMUSG00000000056	Narf
8.55335	-1.9944	0.651261	-3.06236	0.00219599	NA	down	ENSMUSG00000022034	Esco2
1944.52	0.332007	0.108426	3.06207	0.00219816	0.026453	up	ENSMUSG00000039298	Cdk5rap2
18037.2	-0.158935	0.0519252	-3.06084	0.00220714	0.0265338	down	ENSMUSG00000028410	Dnaja1
735.436	0.529843	0.173108	3.06077	0.00220771	0.0265338	up	ENSMUSG00000054509	Parp4
1329.64	0.478585	0.15639	3.0602	0.00221188	0.0265668	up	ENSMUSG00000044447	Dock5
1529.38	-0.322032	0.105247	-3.05978	0.00221503	0.0265875	down	ENSMUSG00000020846	Rflnb
3375.96	-0.163081	0.053306	-3.05933	0.00221829	0.0266095	down	ENSMUSG00000045302	Preb
17.3588	1.07025	0.34994	3.05837	0.00222545	0.0266783	up	ENSMUSG00000044719	E230025N22Rik
5197.9	-0.100328	0.0328131	-3.05756	0.00223149	0.0267335	down	ENSMUSG00000020954	Strn3
91.8463	0.395127	0.129251	3.05705	0.00223524	0.0267612	up	ENSMUSG00000007279	Scube2
460.179	0.291543	0.0954197	3.05538	0.00224775	0.0268788	up	ENSMUSG00000039452	Snx22
3131.1	-0.15788	0.0516732	-3.05535	0.00224794	0.0268788	down	ENSMUSG00000031753	Cog4
1410.25	-0.468258	0.153308	-3.05435	0.00225545	0.0269513	down	ENSMUSG00000034616	Ssh3
1679.71	-0.185946	0.0608908	-3.05376	0.00225994	0.0269876	down	ENSMUSG00000027534	Snx16
2164.77	0.186237	0.0609911	3.05352	0.00226177	0.0269922	up	ENSMUSG00000040759	Cmtm5
40.5848	0.739503	0.242227	3.05294	0.00226613	0.0270269	up	ENSMUSG00000049134	Nrap
82.9034	-0.742949	0.243377	-3.05267	0.00226813	0.0270336	down	ENSMUSG00000114278	Gm49027
6264.8	-0.0872162	0.0285782	-3.05184	0.00227443	0.0270913	down	ENSMUSG00000075376	Rc3h2
59862.9	-0.550126	0.180296	-3.05124	0.00227895	0.0271278	down	ENSMUSG00000021268	Meg3
614.827	0.386075	0.126555	3.05066	0.00228337	0.0271631	up	ENSMUSG00000000275	Trim25
20.6172	-0.945681	0.310103	-3.04958	0.00229165	0.0272408	down	ENSMUSG00000005233	Spc25
312.317	0.637716	0.209127	3.04942	0.00229282	0.0272408	up	ENSMUSG00000037295	Ldlrap1
3797.11	-0.180555	0.059229	-3.04841	0.00230053	0.0273149	down	ENSMUSG00000022280	Rnf19a
5262.69	-0.139758	0.0458607	-3.04743	0.00230804	0.0273867	down	ENSMUSG00000014498	Ankrd52
1761.09	-0.195961	0.064314	-3.04694	0.00231181	0.0274047	down	ENSMUSG00000035237	Lcat
35.984	-0.746941	0.245169	-3.04664	0.00231414	0.0274047	down	ENSMUSG00000082776	Gm7061
1770.76	0.172091	0.0564883	3.04649	0.00231531	0.0274047	up	ENSMUSG00000029782	Tmem209
29.8858	1.7621	0.578432	3.04634	0.00231649	0.0274047	up	ENSMUSG00000018341	Il12rb2
18147.3	-0.112115	0.0368061	-3.04609	0.00231835	0.0274047	down	ENSMUSG00000036565	Ttyh3
1810.87	-0.222277	0.0729711	-3.04609	0.00231837	0.0274047	down	ENSMUSG00000078235	Fam43b
102.548	-0.645183	0.211851	-3.04546	0.00232326	0.027445	down	ENSMUSG00000001517	Foxm1
1006.37	0.212147	0.0697022	3.04362	0.00233748	0.0275956	up	ENSMUSG00000059182	Skap2
336.415	0.425242	0.139755	3.04276	0.00234418	0.0276344	up	ENSMUSG00000039081	Zfp503
5232.12	-0.165594	0.0544242	-3.04266	0.00234494	0.0276344	down	ENSMUSG00000057378	Ryr3
14789.4	0.130275	0.0428166	3.04263	0.00234521	0.0276344	up	ENSMUSG00000036644	Tbc1d9b
42244.5	-0.150149	0.0493638	-3.04168	0.00235262	0.0276986	down	ENSMUSG00000031833	Mast3
74.7338	0.62248	0.204664	3.04147	0.00235422	0.0276986	up	ENSMUSG00000022061	Nkx3-1
10553	-0.187369	0.0616069	-3.04136	0.00235511	0.0276986	down	ENSMUSG00000033955	Tnks1bp1
2271.13	0.167278	0.0550155	3.04056	0.00236138	0.0277548	up	ENSMUSG00000051851	Rtl8c
6375.43	0.142828	0.0469794	3.04023	0.00236395	0.0277674	up	ENSMUSG00000028691	Prdx1
744.631	0.194503	0.0639848	3.03983	0.00236711	0.0277871	up	ENSMUSG00000040675	Mthfd1l
1284.96	0.284921	0.0938337	3.03644	0.00239386	0.0280663	up	ENSMUSG00000032220	Myo1e
281.514	-0.291271	0.0959251	-3.03644	0.0023939	0.0280663	down	ENSMUSG00000051396	Gm45902
21046.8	-0.0551821	0.0181921	-3.03331	0.0024189	0.0283416	down	ENSMUSG00000022186	Oxct1
13.2027	1.45194	0.4788	3.03246	0.00242565	0.0283855	up	ENSMUSG00000114479	Gm49375
10601.8	-0.170607	0.0562604	-3.03246	0.00242569	0.0283855	down	ENSMUSG00000031626	Sorbs2
5800.48	0.109451	0.0361088	3.03114	0.00243635	0.0284923	up	ENSMUSG00000032320	Rcn2
28166	-0.234555	0.077392	-3.03074	0.00243957	0.0285121	down	ENSMUSG00000015829	Tnr
4897.04	-0.116421	0.0384217	-3.03007	0.00244498	0.0285231	down	ENSMUSG00000048271	Rbm33
3376.09	0.149493	0.0493375	3.03	0.00244553	0.0285231	up	ENSMUSG00000022270	Retreg1
1798.35	-0.203787	0.0672581	-3.02993	0.0024461	0.0285231	down	ENSMUSG00000027263	Tubgcp4
3487.21	-0.0886912	0.0292728	-3.02981	0.00244706	0.0285231	down	ENSMUSG00000078908	Mon1b
1748.34	-0.18717	0.0617789	-3.02968	0.00244816	0.0285231	down	ENSMUSG00000062822	4833420G17Rik
416.709	0.286626	0.0946217	3.02917	0.00245223	0.0285495	up	ENSMUSG00000044250	Pced1b
877.602	0.281953	0.0930852	3.02898	0.00245379	0.0285495	up	ENSMUSG00000091735	Gpr62
335.849	0.282314	0.0932088	3.02883	0.00245502	0.0285495	up	ENSMUSG00000018654	Ikzf1
79.6642	-0.510449	0.168576	-3.02801	0.0024617	0.0286094	down	ENSMUSG00000105695	Gm43327
2080.17	-0.114376	0.0377764	-3.02772	0.00246407	0.0286191	down	ENSMUSG00000030689	Ino80e
3698.77	0.179714	0.0593738	3.02683	0.00247135	0.0286812	up	ENSMUSG00000058997	Vwa8
9346.54	0.162813	0.0537947	3.02655	0.00247359	0.0286812	up	ENSMUSG00000049100	Pcdh10
2039.91	-0.180176	0.059533	-3.0265	0.00247403	0.0286812	down	ENSMUSG00000068037	Mas1
25606.5	-0.216396	0.0715333	-3.02511	0.00248543	0.0287881	down	ENSMUSG00000049281	Scn3b
19940.2	-0.148118	0.0489647	-3.025	0.00248634	0.0287881	down	ENSMUSG00000027184	Caprin1
7860.39	0.120626	0.0398825	3.02452	0.00249026	0.0288156	up	ENSMUSG00000067038	Rps12-ps3
900.289	0.226446	0.0748985	3.02338	0.00249971	0.0289071	up	ENSMUSG00000004637	Wwox
4252.38	0.323899	0.107275	3.01934	0.00253324	0.0292767	up	ENSMUSG00000026879	Gsn
292.647	0.822005	0.272287	3.01889	0.00253699	0.0292914	up	ENSMUSG00000031075	Ano1
1777.15	-0.12609	0.0417682	-3.01882	0.00253765	0.0292914	down	ENSMUSG00000014859	E2f4
10560.6	-0.202843	0.0672051	-3.01826	0.0025423	0.0293268	down	ENSMUSG00000051243	Islr2
784.898	-0.260914	0.0864534	-3.01797	0.00254475	0.029337	down	ENSMUSG00000107096	Gm43597
941.628	0.2617	0.0867442	3.01692	0.0025536	0.0294208	up	ENSMUSG00000036362	P2ry13
45950.9	0.10758	0.0356798	3.01515	0.00256848	0.0295701	up	ENSMUSG00000020458	Rtn4
2400.75	0.257724	0.0854878	3.01475	0.00257192	0.0295701	up	ENSMUSG00000105265	Sox2ot
684.817	0.368734	0.122312	3.0147	0.00257232	0.0295701	up	ENSMUSG00000022090	Pdlim2
492.807	0.339598	0.11265	3.01463	0.0025729	0.0295701	up	ENSMUSG00000020388	Pdlim4
3195.78	-0.267117	0.0886427	-3.01341	0.00258333	0.0296718	down	ENSMUSG00000021495	Fam193b
1163.33	0.204153	0.0677578	3.01299	0.00258692	0.0296946	up	ENSMUSG00000031938	4931406C07Rik
4253.31	0.0865083	0.0287157	3.01258	0.00259041	0.0297164	up	ENSMUSG00000028669	Pithd1
2652.07	-0.151349	0.050253	-3.01174	0.00259753	0.0297798	down	ENSMUSG00000022012	Enox1
1750.96	-0.276717	0.091887	-3.01149	0.00259965	0.0297858	down	ENSMUSG00000040738	Ints8
2530.11	0.192435	0.0639113	3.01098	0.0026041	0.0298184	up	ENSMUSG00000019647	Sema6a
17.8777	0.910666	0.302471	3.01076	0.00260599	0.0298218	up	ENSMUSG00000024399	Ltb
347.649	0.627049	0.20829	3.01046	0.00260856	0.0298329	up	ENSMUSG00000055044	Pdlim1
299.988	0.290712	0.0965748	3.01023	0.00261051	0.029837	up	ENSMUSG00000045867	Cradd
4569.38	-0.163048	0.0541896	-3.00884	0.00262243	0.0299548	down	ENSMUSG00000037257	Aagab
53767	0.150727	0.0500997	3.00854	0.0026251	0.029967	up	ENSMUSG00000026223	Itm2c
8367.46	-0.100682	0.0334749	-3.00769	0.00263242	0.0300321	down	ENSMUSG00000001323	Srr
5162.23	-0.130631	0.0434463	-3.00673	0.00264078	0.030109	down	ENSMUSG00000037697	Ddhd1
4581.76	-0.157609	0.0524284	-3.00618	0.00264554	0.0301449	down	ENSMUSG00000018160	Med1
569.576	-0.282766	0.0940757	-3.00573	0.00264944	0.0301709	down	ENSMUSG00000067931	Zfp948
12443.3	0.228129	0.0759125	3.00516	0.0026544	0.030209	up	ENSMUSG00000030096	Slc6a6
1820.62	0.456295	0.151862	3.00467	0.00265869	0.0302394	up	ENSMUSG00000059810	Rgs3
124683	0.291714	0.0970931	3.00448	0.00266039	0.0302403	up	ENSMUSG00000031425	Plp1
1636.12	-0.135197	0.0450017	-3.00427	0.0026622	0.0302424	down	ENSMUSG00000026705	Klhl20
1732.76	-0.203268	0.0676728	-3.00369	0.00266727	0.0302815	down	ENSMUSG00000002017	Fam98a
2242.18	-0.115352	0.0384116	-3.00304	0.00267298	0.0303279	down	ENSMUSG00000041438	Utp4
38572.8	-0.217737	0.0725166	-3.00258	0.00267704	0.0303555	down	ENSMUSG00000038244	Mical2
227.671	0.663896	0.221146	3.00207	0.0026815	0.0303761	up	ENSMUSG00000048905	Bnip5
10062.3	-0.211187	0.0703486	-3.002	0.00268211	0.0303761	down	ENSMUSG00000018379	Srsf1
391.043	0.550669	0.183478	3.00128	0.00268847	0.0304296	up	ENSMUSG00000023885	Thbs2
1196.73	0.281828	0.0939232	3.00062	0.00269426	0.0304767	up	ENSMUSG00000038068	Rnf144b
5761.76	-0.0853671	0.0284536	-3.00023	0.00269777	0.0304979	down	ENSMUSG00000039753	Fbxl5
17106.1	-0.0951877	0.0317518	-2.99787	0.00271875	0.0307164	down	ENSMUSG00000031302	Nlgn3
701.052	0.429068	0.143173	2.99684	0.00272791	0.0308013	up	ENSMUSG00000047216	Cdh19
5538.33	0.111132	0.0370972	2.99569	0.00273823	0.0308991	up	ENSMUSG00000017721	Pigt
641.964	0.229604	0.0766651	2.9949	0.00274537	0.0309609	up	ENSMUSG00000047371	Zfp768
47.656	0.5896	0.196909	2.99429	0.00275088	0.0310043	up	ENSMUSG00000042087	4933440N22Rik
593.139	0.305089	0.101943	2.99273	0.00276494	0.0311242	up	ENSMUSG00000075514	Gm13375
5272.02	0.0863374	0.02885	2.99263	0.00276587	0.0311242	up	ENSMUSG00000033307	Mif
890.416	0.221697	0.074083	2.99256	0.00276652	0.0311242	up	ENSMUSG00000038070	Cntln
3168.78	-0.113084	0.037796	-2.99197	0.00277186	0.0311486	down	ENSMUSG00000022195	6030458C11Rik
4815	-0.112983	0.0377622	-2.99195	0.00277203	0.0311486	down	ENSMUSG00000020883	Fbxl20
4188.73	0.148966	0.0498062	2.99092	0.00278135	0.0312345	up	ENSMUSG00000070509	Rgma
2633.22	0.31679	0.105933	2.99046	0.00278555	0.0312502	up	ENSMUSG00000029119	Man2b2
161.649	0.436129	0.145843	2.9904	0.00278613	0.0312502	up	ENSMUSG00000027765	P2ry1
943.619	0.501788	0.16781	2.99022	0.00278778	0.0312502	up	ENSMUSG00000024420	Zfp521
2364.81	0.18324	0.0612836	2.99003	0.0027895	0.0312508	up	ENSMUSG00000063856	Gpx1
1768.87	-0.203217	0.0679991	-2.98852	0.00280335	0.0313777	down	ENSMUSG00000044857	Lemd2
2778.66	-0.164694	0.0551105	-2.98842	0.00280419	0.0313777	down	ENSMUSG00000038535	Zfp280d
47.2364	-0.909686	0.30449	-2.98757	0.00281202	0.0314465	down	ENSMUSG00000089679	Gm16299
1210.27	-0.249227	0.0834336	-2.98713	0.00281609	0.0314657	down	ENSMUSG00000029416	Slc15a4
2044.15	0.409093	0.136957	2.98702	0.00281712	0.0314657	up	ENSMUSG00000028173	Wls
302.068	1.0086	0.337724	2.98648	0.00282212	0.0315026	up	ENSMUSG00000024610	Cd74
4351.4	-0.197283	0.0660809	-2.98547	0.00283141	0.0315875	down	ENSMUSG00000032020	Ubash3b
89.069	0.598186	0.200406	2.98488	0.00283693	0.0316301	up	ENSMUSG00000061086	Myl4
919.586	0.225854	0.0756809	2.9843	0.0028423	0.0316711	up	ENSMUSG00000053012	Krcc1
6199.54	-0.120985	0.0405448	-2.98399	0.00284519	0.0316843	down	ENSMUSG00000024212	Mllt1
2868.31	0.239927	0.08043	2.98306	0.00285383	0.0317616	up	ENSMUSG00000028542	Slc6a9
194.214	0.297186	0.099638	2.98266	0.00285754	0.0317839	up	ENSMUSG00000047875	Gpr157
469.921	0.517316	0.173453	2.98246	0.00285937	0.0317854	up	ENSMUSG00000022146	Osmr
92.6979	-0.45131	0.151335	-2.9822	0.00286184	0.0317939	down	ENSMUSG00000097063	Pantr2
1513.58	-0.121123	0.0406331	-2.98089	0.00287407	0.0319108	down	ENSMUSG00000009030	Pdcl
4010.76	-0.195807	0.0657057	-2.98006	0.00288192	0.0319618	down	ENSMUSG00000041258	Zfp236
8.79496	1.69546	0.568986	2.97978	0.00288452	NA	up	ENSMUSG00000028362	Tnfsf8
2841.49	-0.103118	0.0346073	-2.97967	0.00288561	0.0319618	down	ENSMUSG00000090935	Synj2bp
123303	-0.150874	0.0506354	-2.97961	0.0028862	0.0319618	down	ENSMUSG00000023944	Hsp90ab1
21.7752	1.21101	0.406435	2.97959	0.00288632	0.0319618	up	ENSMUSG00000090002	Gm16006
2229.44	0.14424	0.0484123	2.97941	0.00288804	0.0319618	up	ENSMUSG00000018659	Pnpo
13929.6	-0.239576	0.0804132	-2.97931	0.00288895	0.0319618	down	ENSMUSG00000021676	Iqgap2
1180.52	0.322192	0.10815	2.97913	0.00289066	0.0319618	up	ENSMUSG00000032812	Arap1
13.8913	1.79226	0.601721	2.97856	0.0028961	0.0319975	up	ENSMUSG00000040728	Esrp1
6845.71	0.174757	0.0586744	2.97843	0.00289732	0.0319975	up	ENSMUSG00000019996	Map7
17.3135	1.63683	0.549654	2.97793	0.00290202	0.0320304	up	ENSMUSG00000033731	3300002A11Rik
2325.13	-0.16696	0.0560757	-2.97739	0.00290711	0.0320676	down	ENSMUSG00000029475	Kdm2b
20.5908	1.06449	0.357666	2.97621	0.00291838	0.0321729	up	ENSMUSG00000054435	Gimap4
2732.24	-0.269052	0.0904127	-2.97583	0.00292201	0.0321939	down	ENSMUSG00000028572	Hook1
25204	0.130594	0.0438964	2.97504	0.00292949	0.0322573	up	ENSMUSG00000062078	Qk
188.315	0.940939	0.316313	2.97471	0.00293266	0.0322731	up	ENSMUSG00000075225	Ccdc162
599.112	-0.175513	0.0590167	-2.97396	0.00293985	0.0323331	down	ENSMUSG00000099689	Zfp383
125.672	0.356156	0.119778	2.97346	0.0029446	0.0323663	up	ENSMUSG00000031101	Sash3
813.182	-0.22425	0.0754663	-2.97152	0.00296328	0.0325524	down	ENSMUSG00000029387	Gtf2h3
3598.99	0.239893	0.0807569	2.97056	0.00297261	0.0326358	up	ENSMUSG00000023092	Fhl1
4511.49	-0.102211	0.034411	-2.97029	0.0029752	0.0326449	down	ENSMUSG00000043019	Edem3
4104.74	0.0994249	0.0334796	2.96971	0.00298077	0.0326868	up	ENSMUSG00000028878	Fam76a
589.359	0.592374	0.199507	2.96919	0.00298584	0.0327231	up	ENSMUSG00000060519	Tor3a
628.901	-0.287076	0.0967056	-2.96856	0.00299196	0.0327634	down	ENSMUSG00000022360	Atad2
825.715	0.299013	0.100739	2.96821	0.00299544	0.0327634	up	ENSMUSG00000051617	Krt9
3280.19	0.15532	0.0523281	2.9682	0.00299553	0.0327634	up	ENSMUSG00000015750	Aph1a
13.4809	-1.11298	0.374981	-2.96809	0.00299654	0.0327634	down	ENSMUSG00000106691	2700029L08Rik
18.0244	1.22218	0.411811	2.96783	0.00299911	0.0327717	up	ENSMUSG00000044254	Pcsk9
11904.7	-0.140122	0.0472164	-2.96765	0.00300081	0.0327717	down	ENSMUSG00000024298	Zfp871
153.687	-0.406588	0.137038	-2.96698	0.00300742	0.0328247	down	ENSMUSG00000096954
2342.03	-0.248045	0.0836209	-2.9663	0.00301405	0.0328725	down	ENSMUSG00000037465	Klf10
58.4527	0.609348	0.205432	2.96617	0.00301532	0.0328725	up	ENSMUSG00000006219	Fblim1
1978.54	0.332009	0.11196	2.96541	0.00302275	0.0329142	up	ENSMUSG00000031385	Plxnb3
7948.79	0.0987399	0.0332976	2.96537	0.00302315	0.0329142	up	ENSMUSG00000024030	Abcg1
1732.83	-0.202223	0.0681978	-2.96524	0.00302445	0.0329142	down	ENSMUSG00000060257	Scrt2
254.354	0.296828	0.100113	2.96494	0.00302742	0.0329274	up	ENSMUSG00000020709	Adap2
397.763	0.476585	0.160789	2.96404	0.00303628	0.0329881	up	ENSMUSG00000026896	Ifih1
72.4109	0.490156	0.165369	2.96401	0.00303654	0.0329881	up	ENSMUSG00000006585	Cdt1
632.622	-0.266734	0.0899978	-2.96378	0.00303881	0.0329935	down	ENSMUSG00000027281	Slx4ip
37.3553	-0.715967	0.241602	-2.96341	0.00304247	0.0330141	down	ENSMUSG00000097760	6030442K20Rik
1061.08	-0.175106	0.0591087	-2.96243	0.0030522	0.0330869	down	ENSMUSG00000025505	Tmem80
149.421	1.2276	0.414422	2.96221	0.00305444	0.0330869	up	ENSMUSG00000044017	Adgrd1
506.397	0.380268	0.128383	2.96198	0.00305668	0.0330869	up	ENSMUSG00000024079	Eif2ak2
20.0985	-0.882198	0.297852	-2.96187	0.0030578	0.0330869	down	ENSMUSG00000111229	Gm39323
3612.99	-0.226501	0.076473	-2.96184	0.00305805	0.0330869	down	ENSMUSG00000034163	Zfc3h1
1044.65	-0.274875	0.092823	-2.96128	0.00306363	0.0331281	down	ENSMUSG00000022160	Mettl3
2354.08	-0.164967	0.0557209	-2.96059	0.00307047	0.0331712	down	ENSMUSG00000042770	Hebp1
3792.24	-0.143943	0.0486207	-2.96052	0.00307118	0.0331712	down	ENSMUSG00000022637	Cblb
988.253	-0.199732	0.0674739	-2.96013	0.00307506	0.0331939	down	ENSMUSG00000087088	Gm16638
26.514	1.24468	0.420628	2.95909	0.0030855	0.0332863	up	ENSMUSG00000073489	Ifi204
1199.9	-0.265698	0.0897989	-2.95881	0.00308826	0.0332863	down	ENSMUSG00000060771	Tsga10
154.326	-0.365531	0.123543	-2.95874	0.00308897	0.0332863	down	ENSMUSG00000104394	Gm37254
97.9008	1.08514	0.366882	2.95774	0.00309908	0.033376	up	ENSMUSG00000073421	H2-Ab1
9955.77	-0.0832985	0.0281873	-2.95518	0.00312485	0.0336341	down	ENSMUSG00000023118	Sympk
7401.74	-0.088072	0.0298057	-2.95487	0.00312796	0.0336481	down	ENSMUSG00000025583	Rptor
525.617	0.273269	0.0924982	2.95432	0.0031336	0.033688	up	ENSMUSG00000021260	Hhipl1
3926.75	-0.21302	0.0721085	-2.95415	0.00313528	0.033688	down	ENSMUSG00000020074	Ccar1
18.0541	0.936637	0.317142	2.95337	0.00314328	0.0337546	up	ENSMUSG00000110441	Gm45790
7226.4	0.189871	0.0642938	2.95318	0.0031452	0.0337558	up	ENSMUSG00000054162	Spock3
759.344	0.225872	0.0765111	2.95214	0.00315579	0.0338182	up	ENSMUSG00000028683	Eif2b3
1481.89	0.279241	0.0945907	2.9521	0.00315624	0.0338182	up	ENSMUSG00000079055	Slc8a3
13941.8	-0.126472	0.0428416	-2.95208	0.00315646	0.0338182	down	ENSMUSG00000038095	Sbno1
1080.93	0.150397	0.0509574	2.95143	0.00316305	0.0338543	up	ENSMUSG00000090258	Churc1
28.5629	0.818313	0.277279	2.95123	0.00316515	0.0338543	up	ENSMUSG00000054763	Defb42
3550.96	0.203375	0.0689158	2.95106	0.00316689	0.0338543	up	ENSMUSG00000032280	Tle3
21.9897	-0.826361	0.280024	-2.95104	0.0031671	0.0338543	down	ENSMUSG00000017716	Birc5
4259.92	-0.143513	0.0486466	-2.9501	0.00317667	0.0339373	down	ENSMUSG00000017929	B4galt5
34.1047	1.99819	0.677447	2.9496	0.0031819	0.0339736	up	ENSMUSG00000041534	Rbp3
59.0563	0.716964	0.243098	2.94929	0.0031851	0.0339852	up	ENSMUSG00000045467	Ttll13
197.742	-0.372437	0.126287	-2.94914	0.00318663	0.0339852	down	ENSMUSG00000109829	Gm45605
679.091	0.215717	0.0731936	2.94721	0.00320653	0.0341779	up	ENSMUSG00000033147	Slc22a15
1086.64	-0.316904	0.107542	-2.94679	0.00321095	0.0341989	down	ENSMUSG00000071226	Cecr2
3255.18	0.116891	0.0396688	2.94667	0.00321216	0.0341989	up	ENSMUSG00000033096	Apmap
151.406	0.321767	0.109282	2.94438	0.003236	0.0344331	up	ENSMUSG00000097709	2810429I04Rik
3537.09	0.291334	0.0989593	2.94398	0.00324025	0.0344586	up	ENSMUSG00000005142	Man2b1
9576.71	0.101898	0.0346172	2.94355	0.00324469	0.0344862	up	ENSMUSG00000009927	Rps25
396.424	0.402999	0.136977	2.94208	0.00326015	0.0346307	up	ENSMUSG00000030220	Arhgdib
9222.37	-0.233796	0.0794871	-2.94131	0.00326827	0.0346792	down	ENSMUSG00000054889	Dsp
7954.67	0.121016	0.0411437	2.9413	0.00326843	0.0346792	up	ENSMUSG00000031029	Eif3f
3856.68	0.228253	0.0776167	2.94077	0.00327395	0.0347159	up	ENSMUSG00000030256	Bhlhe41
165.434	0.478699	0.162789	2.94062	0.00327561	0.0347159	up	ENSMUSG00000041669	Prima1
1867.24	-0.225624	0.0767332	-2.94037	0.00327821	0.0347237	down	ENSMUSG00000039233	Tbce
55625.6	0.124964	0.0425033	2.94011	0.00328097	0.0347332	up	ENSMUSG00000079037	Prnp
45.0686	-0.798913	0.271773	-2.93963	0.00328603	0.034767	down	ENSMUSG00000038943	Prc1
1364.92	-0.172064	0.0585788	-2.9373	0.00331083	0.0350096	down	ENSMUSG00000028300	C9orf72
12161.5	-0.0877169	0.029867	-2.93691	0.00331496	0.0350159	down	ENSMUSG00000032777	Gtf3c1
13.1312	1.39673	0.475582	2.93689	0.00331518	0.0350159	up	ENSMUSG00000040706	Agmat
7062.82	-0.19251	0.0655731	-2.9358	0.00332689	0.0351196	down	ENSMUSG00000015143	Actn1
1457.21	0.158159	0.0538788	2.93545	0.00333062	0.0351196	up	ENSMUSG00000039231	Suv39h1
786.138	0.305922	0.104216	2.93545	0.00333065	0.0351196	up	ENSMUSG00000006931	P3h4
18.9886	1.1033	0.375989	2.93439	0.00334203	0.0352198	up	ENSMUSG00000096257	Ccer2
3162.18	-0.123552	0.0421103	-2.93402	0.00334602	0.0352397	down	ENSMUSG00000021711	Trappc13
589.823	-0.300365	0.102379	-2.93386	0.00334771	0.0352397	down	ENSMUSG00000111481	Gm47652
4538.56	0.106321	0.0362573	2.93239	0.00336359	0.035387	up	ENSMUSG00000004070	Hmox2
11282.7	0.175355	0.0598083	2.93195	0.00336841	0.0354177	up	ENSMUSG00000021143	Pacs2
52.0074	0.810727	0.276624	2.93078	0.00338107	0.0355308	up	ENSMUSG00000090113	Nhlrc4
302.594	0.365715	0.1248	2.93042	0.00338506	0.0355526	up	ENSMUSG00000020334	Slc22a4
932.974	0.247869	0.0846022	2.92982	0.00339157	0.035601	up	ENSMUSG00000085586	Gm11613
1236.61	0.184593	0.0630095	2.9296	0.00339396	0.0356056	up	ENSMUSG00000031534	Smim19
14.3533	-1.44044	0.491713	-2.92943	0.00339583	0.0356056	down	ENSMUSG00000001403	Ube2c
11103.5	0.217032	0.0740947	2.92912	0.0033992	0.0356139	up	ENSMUSG00000020821	Kif1c
320.996	-0.258126	0.0881275	-2.92901	0.00340043	0.0356139	down	ENSMUSG00000051444	Bbs12
59.0474	-0.705322	0.240826	-2.92877	0.0034031	0.0356218	down	ENSMUSG00000108825	Gm45838
2494.98	-0.190337	0.0650296	-2.92693	0.00342325	0.0357943	down	ENSMUSG00000028226	Mmp16
275.291	0.394651	0.134835	2.92692	0.00342341	0.0357943	up	ENSMUSG00000041842	Fhdc1
2218.28	0.228813	0.0782033	2.92587	0.00343496	0.0358948	up	ENSMUSG00000061740	Cyp2d22
2001.94	-0.11753	0.0401723	-2.92566	0.00343728	0.035899	down	ENSMUSG00000091512	Lamtor3
48.5379	-0.77718	0.265704	-2.92498	0.00344477	0.0359457	down	ENSMUSG00000109460	Gm45591
1206.11	0.147414	0.0504026	2.92474	0.00344749	0.0359457	up	ENSMUSG00000033022	Cdo1
841.051	0.206805	0.0707091	2.92473	0.00344754	0.0359457	up	ENSMUSG00000028158	Mttp
25.0853	1.06399	0.363861	2.92418	0.00345369	0.0359898	up	ENSMUSG00000039232	Stx11
185.598	0.585793	0.200355	2.92377	0.00345817	0.0360163	up	ENSMUSG00000049571	Cfap46
16541.7	0.147207	0.0503541	2.92344	0.00346183	0.0360343	up	ENSMUSG00000037972	Snn
2257.99	-0.127388	0.0435913	-2.92233	0.00347423	0.0361432	down	ENSMUSG00000002550	Uck1
27.4607	0.778206	0.266379	2.92142	0.0034844	0.0362288	up	ENSMUSG00000070390	Nlrp1b
2359.8	-0.294296	0.100757	-2.92087	0.0034906	0.0362731	down	ENSMUSG00000116594	Gm49601
47.1798	0.557153	0.190799	2.9201	0.00349916	0.03634	up	ENSMUSG00000070942	Il1rl2
424.253	0.546488	0.187157	2.91994	0.00350099	0.03634	up	ENSMUSG00000041445	Mmrn2
6475.73	-0.0918163	0.0314479	-2.91963	0.00350444	0.03634	down	ENSMUSG00000012535	Tnpo3
1717.09	-0.238735	0.0817698	-2.9196	0.00350483	0.03634	down	ENSMUSG00000103677	Pcdhga4
325.417	-0.403636	0.138264	-2.91931	0.00350805	0.0363531	down	ENSMUSG00000006241	Ccdc159
15646.4	-0.112843	0.0386643	-2.91852	0.00351692	0.0364248	down	ENSMUSG00000062014	Gmfb
111.013	1.07567	0.368932	2.91563	0.0035497	0.0367439	up	ENSMUSG00000036594	H2-Aa
5662.66	0.110803	0.0380187	2.91443	0.00356333	0.0368646	up	ENSMUSG00000054226	Tprkb
9.25806	-1.76211	0.604656	-2.91424	0.00356557	NA	down	ENSMUSG00000020808	Pimreg
25.2053	-0.851267	0.292148	-2.91382	0.00357034	0.0369166	down	ENSMUSG00000025401	Myo1a
20780.3	0.144594	0.0496328	2.91328	0.00357651	0.0369599	up	ENSMUSG00000008734	Gprc5b
86.0171	0.468498	0.160831	2.91299	0.00357985	0.0369739	up	ENSMUSG00000023031	Cela1
10.2513	1.82277	0.625758	2.9129	0.0035809	NA	up	ENSMUSG00000026358	Rgs1
390.102	-0.219813	0.0754645	-2.9128	0.00358203	0.036976	down	ENSMUSG00000028992	Nmnat1
2570.06	0.179481	0.0616336	2.91206	0.00359052	0.0370431	up	ENSMUSG00000051390	Zbtb22
93.5743	-0.870824	0.299063	-2.91184	0.00359302	0.0370484	down	ENSMUSG00000019737	Syne4
157.999	-0.322452	0.110753	-2.91147	0.00359736	0.0370726	down	ENSMUSG00000033486	Catsper2
491.103	0.266801	0.0916576	2.91084	0.00360453	0.0371261	up	ENSMUSG00000035697	Arhgap45
775.782	-0.208659	0.0716955	-2.91035	0.00361021	0.0371438	down	ENSMUSG00000004561	Mettl17
7316.59	-0.117637	0.0404202	-2.91035	0.00361023	0.0371438	down	ENSMUSG00000043259	Fam13c
6042.2	0.115485	0.039685	2.91005	0.00361377	0.0371596	up	ENSMUSG00000038077	Kcna6
7908.4	0.109643	0.0376878	2.90924	0.00362307	0.0372347	up	ENSMUSG00000071415	Rpl23
3900.4	0.241865	0.083177	2.90783	0.00363947	0.0373602	up	ENSMUSG00000030739	Myh14
616.761	-0.188532	0.064836	-2.90782	0.00363955	0.0373602	down	ENSMUSG00000079083	Jrkl
18939.3	0.119482	0.0410931	2.90758	0.00364235	0.0373602	up	ENSMUSG00000021130	Galnt16
2821.36	0.137675	0.0473529	2.90743	0.00364408	0.0373602	up	ENSMUSG00000002332	Dhrs1
6380.22	0.110617	0.038053	2.90692	0.00365012	0.0373602	up	ENSMUSG00000036199	Ndufa13
942.475	-0.264131	0.0908636	-2.9069	0.00365035	0.0373602	down	ENSMUSG00000059839	Zfp874b
17453.9	-0.140447	0.0483153	-2.90689	0.00365042	0.0373602	down	ENSMUSG00000031229	Atrx
10296.2	-0.157065	0.0540333	-2.90681	0.0036513	0.0373602	down	ENSMUSG00000026933	Camsap1
7163.54	0.17126	0.0589259	2.90635	0.00365668	0.0373947	up	ENSMUSG00000046240	Hepacam
4723.56	-0.11099	0.0382022	-2.90535	0.00366848	0.0374949	down	ENSMUSG00000024483	Ankhd1
1809.13	-0.163969	0.0564475	-2.9048	0.00367492	0.0375304	down	ENSMUSG00000061759	Armt1
180.43	0.506909	0.17452	2.90458	0.00367741	0.0375304	up	ENSMUSG00000028864	Hgf
2160.66	-0.099375	0.0342151	-2.90442	0.00367931	0.0375304	down	ENSMUSG00000036352	Ubac1
970.163	0.256935	0.0884653	2.90436	0.00368001	0.0375304	up	ENSMUSG00000022912	Pros1
575.112	0.396061	0.136415	2.90335	0.00369191	0.0376312	up	ENSMUSG00000030494	Rhpn2
12441.2	-0.103712	0.0357379	-2.90203	0.00370754	0.0377356	down	ENSMUSG00000038485	Socs7
7204.86	-0.106571	0.0367251	-2.90185	0.00370967	0.0377356	down	ENSMUSG00000040242	Fgfr1op2
45.6252	0.568712	0.19599	2.90174	0.00371095	0.0377356	up	ENSMUSG00000052776	Oas1a
206.33	0.590666	0.203561	2.90167	0.00371183	0.0377356	up	ENSMUSG00000040714	Klc3
5344.45	-0.150299	0.0517995	-2.90156	0.00371306	0.0377356	down	ENSMUSG00000037907	Ankrd13b
1111.48	0.79869	0.275272	2.90146	0.00371429	0.0377356	up	ENSMUSG00000038872	Zfhx3
8364.52	-0.104624	0.0360666	-2.90086	0.00372146	0.0377879	down	ENSMUSG00000040028	Elavl1
193.634	-0.368173	0.126995	-2.89912	0.00374208	0.0379766	down	ENSMUSG00000103983	Gm20045
11.4075	1.45088	0.500759	2.89736	0.00376323	0.0381505	up	ENSMUSG00000112968	Gm48530
3178.23	0.307842	0.106249	2.89735	0.0037633	0.0381505	up	ENSMUSG00000030342	Cd9
12743.4	-0.182847	0.0631181	-2.8969	0.00376866	0.038184	down	ENSMUSG00000033597	Caskin1
35.7742	0.854778	0.295156	2.89602	0.00377931	0.0382711	up	ENSMUSG00000094083	Gm1604b
468.942	0.632058	0.218289	2.89551	0.00378539	0.0383038	up	ENSMUSG00000048915	Efna5
1298.43	-0.28986	0.10011	-2.89541	0.00378664	0.0383038	down	ENSMUSG00000021916	Glt8d1
2599.26	-0.121884	0.0421048	-2.89478	0.00379424	0.0383599	down	ENSMUSG00000063884	Ptcd3
4683.81	-0.214316	0.0740532	-2.89408	0.00380269	0.0384219	down	ENSMUSG00000071337	Tia1
663.425	0.415301	0.14351	2.89389	0.00380502	0.0384219	up	ENSMUSG00000020019	Ntn4
512.708	0.291997	0.100906	2.89376	0.00380655	0.0384219	up	ENSMUSG00000036856	Wnt4
1500.54	0.402552	0.139119	2.89358	0.0038088	0.0384237	up	ENSMUSG00000029810	Tmem176b
2838.23	-0.133932	0.0462975	-2.89286	0.00381756	0.0384913	down	ENSMUSG00000037197	Rbm17
9087.89	0.127718	0.0441526	2.89265	0.00382008	0.038494	up	ENSMUSG00000004530	Coro1c
395.696	-0.230003	0.0795171	-2.8925	0.00382195	0.038494	down	ENSMUSG00000028578	Caap1
2803.11	0.187848	0.0649542	2.89201	0.00382789	0.0385075	up	ENSMUSG00000042524	Sun2
385.193	0.437407	0.151257	2.89182	0.00383016	0.0385075	up	ENSMUSG00000079235	Ccdc13
1697.79	-0.174925	0.0604918	-2.89171	0.00383148	0.0385075	down	ENSMUSG00000027176	Cstf3
394.499	0.487078	0.16844	2.89171	0.00383155	0.0385075	up	ENSMUSG00000033488	Cryzl2
6014.08	0.232846	0.0805275	2.89151	0.00383394	0.0385108	up	ENSMUSG00000032412	Atp1b3
34.5412	0.645594	0.223302	2.89112	0.0038387	0.0385379	up	ENSMUSG00000063458	Lrmda
513.546	-0.267291	0.0924915	-2.8899	0.00385363	0.0386669	down	ENSMUSG00000036968	Cnpy4
109.347	-0.496194	0.17172	-2.88956	0.00385783	0.0386767	down	ENSMUSG00000097330	Gm26672
861.629	-0.200519	0.0693962	-2.88948	0.00385875	0.0386767	down	ENSMUSG00000028693	Nasp
30.2706	-0.749082	0.259282	-2.88906	0.00386392	0.0386896	down	ENSMUSG00000086165	Gm15690
1006.61	0.279098	0.0966059	2.88904	0.00386419	0.0386896	up	ENSMUSG00000038305	Spats2l
7565.44	0.169182	0.0585712	2.88848	0.00387109	0.038722	up	ENSMUSG00000026737	Pip4k2a
889.689	-0.191689	0.0663641	-2.88844	0.00387158	0.038722	down	ENSMUSG00000006763	Saal1
9204.77	0.141444	0.0489802	2.88778	0.00387973	0.0387828	up	ENSMUSG00000069682	Gm10275
4550.84	-0.151577	0.0525107	-2.88659	0.00389442	0.0389048	down	ENSMUSG00000052713	Zfp608
12.9502	1.65715	0.574112	2.88645	0.00389611	0.0389048	up	ENSMUSG00000085925	Rtl1
595.569	0.279409	0.0968088	2.88619	0.00389933	0.0389161	up	ENSMUSG00000006411	Nectin4
84.0308	-0.486293	0.168534	-2.88544	0.00390872	0.0389863	down	ENSMUSG00000116883	Gm49700
2359.4	-0.150241	0.0520713	-2.88529	0.00391054	0.0389863	down	ENSMUSG00000031155	Pim2
892.794	-0.201413	0.0698224	-2.88465	0.00391845	0.0390443	down	ENSMUSG00000032264	Zw10
3842.2	-0.104928	0.0364029	-2.8824	0.00394661	0.0393038	down	ENSMUSG00000012076	Brms1l
3863.36	0.222603	0.077233	2.88222	0.00394884	0.0393051	up	ENSMUSG00000028927	Padi2
21.819	0.865751	0.300442	2.88159	0.00395674	0.0393627	up	ENSMUSG00000075122	Cd80
1702.46	-0.136589	0.0474052	-2.88131	0.00396029	0.039377	down	ENSMUSG00000037461	Ints7
11843.8	0.219991	0.0763584	2.88103	0.00396381	0.039391	up	ENSMUSG00000053024	Cntn2
439.08	-0.467484	0.162306	-2.88027	0.00397337	0.0394517	down	ENSMUSG00000106944	Gm43843
4245.26	-0.090462	0.0314092	-2.88011	0.00397532	0.0394517	down	ENSMUSG00000020810	Cygb
759.178	-0.172488	0.0598923	-2.87997	0.00397708	0.0394517	down	ENSMUSG00000051518	Rps19bp1
7282.89	-0.13989	0.048575	-2.87987	0.00397838	0.0394517	down	ENSMUSG00000029547	Ints1
21.2225	1.32215	0.459129	2.87969	0.00398071	0.0394539	up	ENSMUSG00000058669	Nkx2-9
3636.3	-0.119906	0.041644	-2.87931	0.00398551	0.0394805	down	ENSMUSG00000079184	Mphosph8
6701.72	-0.148038	0.0514198	-2.87902	0.00398918	0.0394959	down	ENSMUSG00000024201	Kdm4b
122.132	-0.339599	0.117983	-2.87837	0.00399733	0.0395556	down	ENSMUSG00000040666	Sh3bgr
4007.69	-0.250011	0.0868681	-2.87805	0.00400143	0.0395752	down	ENSMUSG00000020484	Xbp1
14.0072	1.76368	0.613076	2.87677	0.00401762	0.0397142	up	ENSMUSG00000005892	Trh
8925.86	-0.164884	0.057322	-2.87645	0.00402172	0.0397336	down	ENSMUSG00000068663	Clec16a
819.371	0.567483	0.197344	2.8756	0.00403264	0.0398204	up	ENSMUSG00000073910	Mob3b
10.6345	1.89947	0.660648	2.87516	0.00403817	NA	up	ENSMUSG00000086296	D030055H07Rik
4965.49	-0.0988401	0.0343804	-2.8749	0.00404158	0.0398876	down	ENSMUSG00000040029	Ipo8
2692.68	-0.171685	0.0597365	-2.87404	0.00405263	0.0399756	down	ENSMUSG00000015697	Setdb1
5161.16	-0.143806	0.0500497	-2.87326	0.00406254	0.0400521	down	ENSMUSG00000028630	Dyrk2
776.944	-0.23313	0.0811453	-2.873	0.00406596	0.0400646	down	ENSMUSG00000050471	Fam118b
190.857	0.684486	0.238306	2.87231	0.00407489	0.0401314	up	ENSMUSG00000049555	Tmie
29.192	0.824464	0.287057	2.87213	0.00407719	0.0401328	up	ENSMUSG00000042451	Mybph
49.5623	0.695027	0.24201	2.87189	0.00408022	0.0401415	up	ENSMUSG00000043441	Gpr149
1407.19	-0.124966	0.0435181	-2.87158	0.00408423	0.0401518	down	ENSMUSG00000066148	Prpf4
11.2434	1.25973	0.438729	2.87131	0.00408772	0.0401518	up	ENSMUSG00000103469	Gm9910
8605.34	-0.220715	0.0768696	-2.87129	0.00408806	0.0401518	down	ENSMUSG00000053199	Arhgap20
1412.67	-0.168241	0.0585971	-2.87115	0.00408987	0.0401518	down	ENSMUSG00000037957	Wdr20
3089.5	-0.151756	0.0528609	-2.87085	0.00409372	0.0401684	down	ENSMUSG00000034674	Tdg
85.2545	0.499727	0.174212	2.8685	0.00412429	0.0404471	up	ENSMUSG00000026637	Traf5
951.379	0.330498	0.115253	2.86758	0.00413621	0.040524	up	ENSMUSG00000056666	Retsat
12614.7	0.0699036	0.0243774	2.86756	0.00413648	0.040524	up	ENSMUSG00000002981	Clptm1
101.317	1.14275	0.398726	2.86599	0.00415704	0.040704	up	ENSMUSG00000060586	H2-Eb1
7961.99	-0.148081	0.0516776	-2.86547	0.00416384	0.0407493	down	ENSMUSG00000025427	Rnf165
2044.3	0.122979	0.0429366	2.86419	0.00418077	0.0408642	up	ENSMUSG00000032388	Spg21
33.966	1.07969	0.376971	2.86412	0.00418168	0.0408642	up	ENSMUSG00000058818	Pirb
2288.65	0.232116	0.0810437	2.86408	0.00418216	0.0408642	up	ENSMUSG00000048163	Selplg
117.854	0.434326	0.151657	2.86387	0.00418495	0.0408701	up	ENSMUSG00000056529	Ptafr
98.1759	-0.610484	0.213183	-2.86366	0.00418772	0.0408758	down	ENSMUSG00000084904	Gm14827
84.5741	-0.508774	0.17776	-2.86214	0.00420787	0.0410509	down	ENSMUSG00000051228	Nyx
16020.2	-0.161532	0.0564503	-2.8615	0.00421642	0.0411129	down	ENSMUSG00000029245	Epha5
179.332	-0.401732	0.140458	-2.86015	0.00423436	0.0412662	down	ENSMUSG00000107000	Gm43481
4059.59	-0.127016	0.0444333	-2.85857	0.00425553	0.0414509	down	ENSMUSG00000106864	Gtf3c2
303.409	0.368213	0.128842	2.85787	0.00426502	0.0415216	up	ENSMUSG00000045259	Klhdc9
5044.35	0.18365	0.0642717	2.85741	0.00427119	0.04156	up	ENSMUSG00000031983	2310022B05Rik
77.5269	2.39223	0.837534	2.85628	0.00428642	0.0416864	up	ENSMUSG00000079466	Prdm12
4503.28	-0.102513	0.0358959	-2.85584	0.00429234	0.0417223	down	ENSMUSG00000006169	Clint1
3862.55	-0.176139	0.0617048	-2.85454	0.00430992	0.0418713	down	ENSMUSG00000026819	Slc25a25
246.706	-0.300921	0.105427	-2.85431	0.00431301	0.0418795	down	ENSMUSG00000020513	Tubd1
115.968	0.794004	0.278256	2.8535	0.00432401	0.0419238	up	ENSMUSG00000079547	H2-DMb1
13.8261	-1.18302	0.41459	-2.85348	0.00432429	0.0419238	down	ENSMUSG00000015880	Ncapg
3571.64	-0.123689	0.0433466	-2.85348	0.00432432	0.0419238	down	ENSMUSG00000031985	Gnpat
15483.7	0.0883198	0.0309541	2.85325	0.0043275	0.0419329	up	ENSMUSG00000031751	Amfr
838.352	-0.212592	0.0745499	-2.85167	0.00434903	0.0421197	down	ENSMUSG00000110723	Gm49353
80.8843	0.392178	0.137599	2.85014	0.00436996	0.0423004	up	ENSMUSG00000114220	Gm10353
748.414	-0.369493	0.129676	-2.84937	0.00438064	0.0423818	down	ENSMUSG00000090086	AI480526
4027.93	-0.224468	0.0788355	-2.8473	0.00440919	0.0426359	down	ENSMUSG00000058966	Tlcd3b
1961.34	0.256122	0.0899618	2.84701	0.00441317	0.0426407	up	ENSMUSG00000050271	Prag1
210.347	0.331404	0.116407	2.84693	0.00441426	0.0426407	up	ENSMUSG00000000811	Txnrd3
1374.11	-0.182704	0.06418	-2.84674	0.0044169	0.0426442	down	ENSMUSG00000027001	Dusp19
71.4744	-0.600247	0.210902	-2.84609	0.00442597	0.0427004	down	ENSMUSG00000073437	D330041H03Rik
402.496	0.29754	0.104547	2.84599	0.0044273	0.0427004	up	ENSMUSG00000048965	Mrgpre
266.257	0.611395	0.214886	2.84521	0.00443824	0.0427838	up	ENSMUSG00000117864	Gm19500
398.637	0.44343	0.155879	2.84471	0.00444515	0.0428282	up	ENSMUSG00000017057	Il13ra1
13126.1	-0.164559	0.0578555	-2.8443	0.00445088	0.0428612	down	ENSMUSG00000015002	Efr3a
285.756	0.252591	0.0888778	2.84201	0.00448306	0.0431489	up	ENSMUSG00000039395	Mreg
65.2069	0.752854	0.265148	2.83937	0.00452022	0.0434735	up	ENSMUSG00000111994	A330049N07Rik
269.984	-0.257389	0.090656	-2.83918	0.004523	0.0434735	down	ENSMUSG00000086877	A230072C01Rik
2240.07	-0.176159	0.0620471	-2.83912	0.00452378	0.0434735	down	ENSMUSG00000004815	Dgkq
15.9451	1.81824	0.640517	2.83871	0.00452968	0.0435078	up	ENSMUSG00000052469	Tcp10c
2991.43	-0.116942	0.0412269	-2.83654	0.0045605	0.0437813	down	ENSMUSG00000063334	Krr1
1057.41	0.385057	0.135763	2.83625	0.00456461	0.0437982	up	ENSMUSG00000043531	Sorcs1
2437.63	-0.167623	0.0591058	-2.83598	0.00456858	0.0438138	down	ENSMUSG00000005374	Tbl2
30714.3	-0.101964	0.0359566	-2.83575	0.00457183	0.0438223	down	ENSMUSG00000022961	Son
3106.37	-0.137233	0.0484232	-2.83403	0.00459648	0.0440294	down	ENSMUSG00000021893	Capn7
11549.9	-0.111534	0.0393568	-2.83392	0.00459815	0.0440294	down	ENSMUSG00000060657	Marf1
1393.87	-0.234382	0.0827262	-2.83322	0.0046081	0.0440997	down	ENSMUSG00000031093	Dock11
60.1431	0.459152	0.162068	2.83308	0.00461022	0.0440997	up	ENSMUSG00000085315	A430018G15Rik
125.134	0.564212	0.199179	2.83268	0.00461597	0.0441321	up	ENSMUSG00000021367	Edn1
319.402	0.282361	0.099708	2.83188	0.00462759	0.0442141	up	ENSMUSG00000049734	Trex1
10802.9	-0.109588	0.0386995	-2.83176	0.00462928	0.0442141	down	ENSMUSG00000040415	Dtx3
214.867	0.40254	0.142164	2.83153	0.00463258	0.0442229	up	ENSMUSG00000025202	Scd3
81.4346	0.581137	0.205262	2.8312	0.00463739	0.0442462	up	ENSMUSG00000086645	Gm15743
2796.52	-0.143148	0.050566	-2.83092	0.00464144	0.0442621	down	ENSMUSG00000013539	Tango2
845.793	0.171584	0.0606313	2.82997	0.00465531	0.0443717	up	ENSMUSG00000036632	Alg5
1361.36	0.312316	0.110375	2.82959	0.00466071	0.0444005	up	ENSMUSG00000045087	S1pr5
3578.99	0.100063	0.0353751	2.82863	0.0046747	0.0445111	up	ENSMUSG00000115987	Vps28
1261.58	-0.223072	0.0788803	-2.82798	0.0046843	0.0445767	down	ENSMUSG00000034248	Slc25a37
2293.71	-0.179053	0.0633219	-2.82766	0.00468898	0.0445767	down	ENSMUSG00000039372	Marchf4
37.1	-0.716649	0.253446	-2.82762	0.00468954	0.0445767	down	ENSMUSG00000048327	Ckap2l
246.363	0.52881	0.187023	2.82751	0.00469115	0.0445767	up	ENSMUSG00000038147	Cd84
927.581	-0.186492	0.0659629	-2.82723	0.00469524	0.0445928	down	ENSMUSG00000028312	Smc2
1402.93	-0.12022	0.0425272	-2.82689	0.00470018	0.044617	down	ENSMUSG00000027650	Tti1
31.2665	-0.802995	0.284204	-2.82542	0.00472189	0.0448003	down	ENSMUSG00000111390	Gm48796
712.903	0.510917	0.180867	2.82482	0.00473068	0.0448608	up	ENSMUSG00000095687	Rnaset2a
4776.29	0.103308	0.0365754	2.82451	0.00473537	0.0448825	up	ENSMUSG00000024588	Fech
12.0516	1.15737	0.409935	2.8233	0.00475321	0.0450288	up	ENSMUSG00000021213	Akr1c13
886.848	0.219314	0.0777016	2.82252	0.0047648	0.0451156	up	ENSMUSG00000041801	Phlda3
5335.03	-0.1217	0.0431246	-2.82205	0.00477184	0.0451594	down	ENSMUSG00000027589	Pcmtd2
610.971	0.338126	0.119868	2.82082	0.00479003	0.0453086	up	ENSMUSG00000034485	Uaca
210.314	0.801614	0.284258	2.82002	0.00480203	0.045399	up	ENSMUSG00000070564	Ntn5
1248.22	0.448339	0.159009	2.81959	0.00480855	0.0454376	up	ENSMUSG00000024887	Asah2
151.912	0.404846	0.143596	2.81934	0.00481218	0.0454489	up	ENSMUSG00000006360	Crip1
534.038	0.410294	0.145579	2.81837	0.00482682	0.0455641	up	ENSMUSG00000043298	Smco3
18985.2	-0.150334	0.0533572	-2.81751	0.00483973	0.0456628	down	ENSMUSG00000043460	Elfn2
695.878	-0.223778	0.0794286	-2.81734	0.00484227	0.0456638	down	ENSMUSG00000031585	Gtf2e2
99508.1	-0.116142	0.0412311	-2.81686	0.00484958	0.0457096	down	ENSMUSG00000057738	Sptan1
[truncated: 17,836 more rows]

## Sheet: DEGs_agingControl_samples
baseMean	log2FoldChange	lfcSE	stat	pvalue	padj	dir	GENEID	SYMBOL
7350.42	1.79756	0.171432	10.4856	1.00609e-25	1.68037e-21	up	ENSMUSG00000073418	C4b
2956.85	-0.829575	0.0862233	-9.62124	6.50421e-22	5.43167e-18	down	ENSMUSG00000052229	Gpr17
1694.98	0.71808	0.0867415	8.27838	1.24857e-16	6.95122e-13	up	ENSMUSG00000051242	Pcdhb9
2790.51	-0.459889	0.0587695	-7.82531	5.06412e-15	2.11452e-11	down	ENSMUSG00000021203	Otub2
70.338	-9.49715	1.21894	-7.7913	6.63249e-15	2.21552e-11	down	ENSMUSG00000115018	Ndor1
23959	-0.412882	0.0575556	-7.17362	7.30401e-13	2.03319e-09	down	ENSMUSG00000010086	Rnf112
432.277	1.07539	0.15053	7.14398	9.06647e-13	2.16326e-09	up	ENSMUSG00000104674	Gm42756
1104.43	0.702476	0.103783	6.76868	1.29963e-11	2.7133e-08	up	ENSMUSG00000029826	Zc3hav1
8387.39	-0.311657	0.046986	-6.63299	3.28965e-11	6.10486e-08	down	ENSMUSG00000009406	Elk1
83.4606	-1.96572	0.30739	-6.39487	1.60686e-10	2.68378e-07	down	ENSMUSG00000115529	9630013A20Rik
363.185	1.06196	0.169	6.28381	3.30373e-10	5.01627e-07	up	ENSMUSG00000062488	Ifit3b
1879.04	0.853439	0.140121	6.09075	1.12385e-09	1.56421e-06	up	ENSMUSG00000076617	Ighm
2020.19	-0.540252	0.0890198	-6.0689	1.28792e-09	1.65469e-06	down	ENSMUSG00000031997	Trpc6
80.7559	2.71205	0.454043	5.97311	2.32778e-09	2.77705e-06	up	ENSMUSG00000079293	Clec7a
2854.12	0.544319	0.0932724	5.8358	5.35328e-09	5.9607e-06	up	ENSMUSG00000073411	H2-D1
9191.23	-0.381704	0.0662831	-5.75869	8.47676e-09	8.84868e-06	down	ENSMUSG00000054889	Dsp
1542.35	0.487935	0.0851721	5.72881	1.01136e-08	9.93627e-06	up	ENSMUSG00000076435	Acsf2
181.642	1.04482	0.185511	5.63214	1.77987e-08	1.65152e-05	up	ENSMUSG00000018819	Lsp1
82.8675	1.52494	0.27205	5.60535	2.07837e-08	1.827e-05	up	ENSMUSG00000003477	Inmt
8623.85	-0.547978	0.100994	-5.42583	5.7687e-08	4.81744e-05	down	ENSMUSG00000026354	Lct
230.182	0.982218	0.181629	5.40782	6.3796e-08	5.07391e-05	up	ENSMUSG00000054545	Ugt1a6a
391.517	-0.69515	0.129054	-5.38651	7.18402e-08	5.45398e-05	down	ENSMUSG00000032243	Itga11
5259.23	-0.272512	0.050933	-5.35039	8.77638e-08	6.37318e-05	down	ENSMUSG00000015461	Atf6b
1597.35	-0.881346	0.166441	-5.29524	1.18859e-07	8.04111e-05	down	ENSMUSG00000032128	Robo3
3554.71	-0.622679	0.117643	-5.29295	1.20362e-07	8.04111e-05	down	ENSMUSG00000030223	Ptpro
15648.4	-0.20571	0.039138	-5.25603	1.47202e-07	9.15277e-05	down	ENSMUSG00000045482	Trrap
623.149	0.779694	0.148405	5.25381	1.48981e-07	9.15277e-05	up	ENSMUSG00000051599	Pcdhb2
5097.82	0.638189	0.121597	5.24838	1.53441e-07	9.15277e-05	up	ENSMUSG00000024810	Il33
4948.37	0.375686	0.0722626	5.19889	2.00477e-07	0.000115461	up	ENSMUSG00000060802	B2m
298.619	-1.46897	0.283251	-5.18611	2.14735e-07	0.00011955	down	ENSMUSG00000032572	Col6a4
16400.5	-0.209237	0.0406431	-5.14816	2.63053e-07	0.000141726	down	ENSMUSG00000053825	Ppfia2
2553.48	0.535277	0.104337	5.13025	2.89356e-07	0.000151026	up	ENSMUSG00000103897	Pcdhga8
13035.2	-0.455637	0.0889151	-5.12441	2.98469e-07	0.000151062	down	ENSMUSG00000024112	Cacna1h
2334.61	-0.390747	0.077059	-5.07075	3.96252e-07	0.000190365	down	ENSMUSG00000116594	Gm49601
9323.14	-0.288169	0.056844	-5.06947	3.9892e-07	0.000190365	down	ENSMUSG00000032878	Ccdc85a
2497.41	0.479183	0.0951556	5.03578	4.75912e-07	0.000220562	up	ENSMUSG00000021838	Samd4
7378.31	-0.369111	0.0734252	-5.02704	4.98121e-07	0.000220562	down	ENSMUSG00000025128	Bhlhe22
3550.56	-0.336199	0.066897	-5.02562	5.01818e-07	0.000220562	down	ENSMUSG00000031503	Col4a2
1858.87	0.57052	0.114025	5.00345	5.63144e-07	0.000237811	up	ENSMUSG00000018217	Pmp22
226.797	1.08047	0.216039	5.00127	5.69539e-07	0.000237811	up	ENSMUSG00000000120	Ngfr
244.087	1.03028	0.207139	4.97385	6.56369e-07	0.000267382	up	ENSMUSG00000037708	Spag6
3546.24	0.974107	0.196776	4.95032	7.4091e-07	0.000294635	up	ENSMUSG00000053819	Camk2d
2230.75	-0.552998	0.112348	-4.92219	8.5583e-07	0.00033242	down	ENSMUSG00000007888	Crlf1
3060.21	0.765849	0.156295	4.90002	9.58246e-07	0.000363742	up	ENSMUSG00000063626	Unc5d
3101.38	0.304346	0.0622651	4.88791	1.01912e-06	0.000378254	up	ENSMUSG00000025764	Jade1
2385.31	-0.463044	0.0949412	-4.87717	1.07618e-06	0.000390747	down	ENSMUSG00000044072	Eml6
10457.8	-0.263102	0.0544667	-4.83052	1.36177e-06	0.00048392	down	ENSMUSG00000064225	Paqr9
522.041	0.550925	0.114529	4.81036	1.50658e-06	0.000521407	up	ENSMUSG00000051652	Lrrc3
72.4111	-1.99443	0.414874	-4.80732	1.52969e-06	0.000521407	down	ENSMUSG00000020914	Top2a
2578.98	0.47945	0.100179	4.78591	1.70215e-06	0.000568585	up	ENSMUSG00000006301	Tmbim1
2047.31	0.637503	0.13333	4.78138	1.74093e-06	0.000570138	up	ENSMUSG00000024008	Cpne5
144.995	1.18117	0.248656	4.75022	2.03191e-06	0.000652632	up	ENSMUSG00000097796
1508.17	0.886478	0.18754	4.72687	2.28002e-06	0.000718507	up	ENSMUSG00000041828	Abca8a
31.5113	2.12307	0.45241	4.69281	2.69484e-06	0.000833504	up	ENSMUSG00000096107	Gm16505
952.344	-0.743728	0.158688	-4.68673	2.77603e-06	0.000843003	down	ENSMUSG00000110710	C78859
6617.06	-0.24362	0.0520931	-4.67664	2.9162e-06	0.000869758	down	ENSMUSG00000024472	Dcp2
3118.51	-0.303797	0.0650937	-4.66707	3.05527e-06	0.000895249	down	ENSMUSG00000031864	Ints10
4718.62	0.586699	0.126011	4.65594	3.22498e-06	0.000899496	up	ENSMUSG00000038642	Ctss
14625.3	0.220651	0.0474076	4.65434	3.25022e-06	0.000899496	up	ENSMUSG00000050708	Ftl1
3127.35	-0.285108	0.0612731	-4.65307	3.27022e-06	0.000899496	down	ENSMUSG00000040998	Npnt
2568	0.274248	0.0589519	4.65207	3.28625e-06	0.000899496	up	ENSMUSG00000029769	Ccdc136
3877.96	-0.336298	0.0724512	-4.64172	3.45524e-06	0.000899496	down	ENSMUSG00000024054	Smchd1
240.156	-0.834105	0.179757	-4.64018	3.48114e-06	0.000899496	down	ENSMUSG00000016356	Col20a1
313.217	0.745607	0.160715	4.63933	3.49546e-06	0.000899496	up	ENSMUSG00000001663	Gstt1
80.2828	3.20821	0.69157	4.63902	3.50061e-06	0.000899496	up	ENSMUSG00000076609	Igkc
14236.5	-0.528229	0.115607	-4.56919	4.89618e-06	0.00123903	down	ENSMUSG00000020848	Doc2b
2924.52	0.495617	0.109048	4.54494	5.49516e-06	0.00136985	up	ENSMUSG00000103332	Pcdhga2
168.518	1.75753	0.389663	4.51037	6.47144e-06	0.0015895	up	ENSMUSG00000092178	Gm45351
13053.9	0.336619	0.0749804	4.48943	7.14146e-06	0.00172865	up	ENSMUSG00000063297	Luzp2
98.2445	1.43419	0.319893	4.48335	7.34813e-06	0.00174926	up	ENSMUSG00000021070	Bdkrb2
965.18	0.38255	0.0853753	4.48081	7.43609e-06	0.00174926	up	ENSMUSG00000021136	Smoc1
5456.34	0.466034	0.104818	4.44611	8.74376e-06	0.00202831	up	ENSMUSG00000020538	Srebf1
1829.04	-0.713006	0.161533	-4.41399	1.01483e-05	0.00232188	down	ENSMUSG00000063415	Cyp26b1
16445.1	-0.23008	0.0522212	-4.40587	1.05362e-05	0.00235902	down	ENSMUSG00000017670	Elmo2
796.177	0.571829	0.129823	4.4047	1.05931e-05	0.00235902	up	ENSMUSG00000015217	Hmgb3
3488.76	0.483888	0.109936	4.40156	1.07475e-05	0.0023619	up	ENSMUSG00000059361	Nrsn2
1095.51	0.351376	0.0799065	4.39733	1.09589e-05	0.00237708	up	ENSMUSG00000021306	Gpr137b
2521.29	0.550049	0.125385	4.38689	1.14985e-05	0.00246215	up	ENSMUSG00000046805	Mpeg1
614.532	0.484472	0.111393	4.34921	1.3663e-05	0.0028886	up	ENSMUSG00000046879	Irgm1
2253.49	0.301505	0.0694334	4.34236	1.40963e-05	0.00294295	up	ENSMUSG00000034614	Pik3ip1
28420.5	-0.203166	0.04685	-4.33653	1.44749e-05	0.00295925	down	ENSMUSG00000055675	Kbtbd11
4152.06	0.549114	0.126649	4.33572	1.45287e-05	0.00295925	up	ENSMUSG00000059824	Dbp
1616.06	-0.378474	0.0873873	-4.33099	1.48439e-05	0.00298701	down	ENSMUSG00000031935	Med17
233.576	0.739461	0.171052	4.32302	1.5391e-05	0.00306024	up	ENSMUSG00000026303	Mlph
864.019	-0.63411	0.148096	-4.28176	1.85421e-05	0.00364342	down	ENSMUSG00000029720	Gm20605
5303.03	-0.265724	0.0621137	-4.27802	1.88563e-05	0.00366206	down	ENSMUSG00000053080	Zfta
340.88	0.685553	0.161399	4.24757	2.16105e-05	0.00414871	up	ENSMUSG00000035778	Ggta1
3412.88	-0.280246	0.0660861	-4.24062	2.22907e-05	0.00423067	down	ENSMUSG00000024501	Dpysl3
129.037	1.48236	0.35028	4.23192	2.31708e-05	0.00431287	up	ENSMUSG00000026639	Lamb3
1483.99	-0.301301	0.0712289	-4.23004	2.33652e-05	0.00431287	down	ENSMUSG00000026355	Mcm6
786.409	0.791358	0.187137	4.22876	2.34984e-05	0.00431287	up	ENSMUSG00000001864	Aif1l
18805	-0.28634	0.067772	-4.22504	2.38895e-05	0.00433698	down	ENSMUSG00000031028	Tub
21.9596	2.55374	0.604459	4.22484	2.39111e-05	NA	up	ENSMUSG00000046764	A530053G22Rik
457.219	0.813298	0.19269	4.22077	2.43474e-05	0.00437258	up	ENSMUSG00000038550	Ciart
1708.9	-0.419132	0.0996655	-4.20539	2.60638e-05	0.00463104	down	ENSMUSG00000036067	Slc2a6
28.9798	2.17688	0.518755	4.19635	2.71253e-05	0.00476307	up	ENSMUSG00000034855	Cxcl10
5964.84	0.246637	0.0588035	4.19425	2.73773e-05	0.00476307	up	ENSMUSG00000008035	Mid1ip1
2954.45	0.38535	0.0920077	4.18823	2.81137e-05	0.00484078	up	ENSMUSG00000028434	Epb41l4b
9961.27	-0.187772	0.0449264	-4.17956	2.92077e-05	0.00497783	down	ENSMUSG00000032637	Atxn2l
4874.65	0.241031	0.0577085	4.17669	2.9578e-05	0.00499001	up	ENSMUSG00000021238	Aldh6a1
2861.34	0.501639	0.120348	4.16824	3.06958e-05	0.00512681	up	ENSMUSG00000041362	Shtn1
2600.64	-0.319399	0.0767072	-4.16387	3.12901e-05	0.00517434	down	ENSMUSG00000034209	Rasl10a
2498.07	0.437581	0.1052	4.15952	3.18918e-05	0.00522212	up	ENSMUSG00000016256	Ctsz
1704.3	0.297367	0.0717158	4.14646	3.37652e-05	0.00544629	up	ENSMUSG00000049090	Zadh2
101.558	1.42259	0.343168	4.14546	3.3913e-05	0.00544629	up	ENSMUSG00000073409	H2-Q6
7770.02	-0.201314	0.0486164	-4.14087	3.45997e-05	0.00550366	down	ENSMUSG00000020929	Eftud2
4788.99	-0.33787	0.0816688	-4.13707	3.51762e-05	0.00553821	down	ENSMUSG00000029439	Sfswap
67.6867	1.45396	0.35176	4.13338	3.57472e-05	0.00553821	up	ENSMUSG00000027323	Rad51
3471.95	-0.280045	0.067759	-4.13296	3.58117e-05	0.00553821	down	ENSMUSG00000018661	Cog1
259.289	0.668467	0.16188	4.12941	3.637e-05	0.00557295	up	ENSMUSG00000039891	Txlnb
134.796	1.19451	0.289478	4.12642	3.68457e-05	0.00559452	up	ENSMUSG00000040170	Fmo2
13081.7	-0.393171	0.0957874	-4.10462	4.04981e-05	0.00609368	down	ENSMUSG00000021676	Iqgap2
15.0804	2.91271	0.711355	4.0946	4.22901e-05	NA	up	ENSMUSG00000049723	Mmp12
872.983	0.634506	0.154972	4.09432	4.23406e-05	0.00631405	up	ENSMUSG00000049191	Rtl5
8930.63	-0.246835	0.0603491	-4.09012	4.31143e-05	0.00636215	down	ENSMUSG00000001995	Sipa1l2
655.652	0.569342	0.139257	4.08843	4.34294e-05	0.00636215	up	ENSMUSG00000028766	Alpl
12657.2	0.199173	0.0487401	4.08643	4.3806e-05	0.00636215	up	ENSMUSG00000029426	Scarb2
4616.83	0.282823	0.0694923	4.06984	4.70454e-05	0.00677373	up	ENSMUSG00000021273	Fdft1
998.749	0.52892	0.130026	4.06778	4.74626e-05	0.00677539	up	ENSMUSG00000005973	Rcn1
4579.03	-0.312467	0.0769878	-4.05865	4.93562e-05	0.00697914	down	ENSMUSG00000028243	Ubxn2b
13194	0.21169	0.0522076	4.05478	5.01821e-05	0.00697914	up	ENSMUSG00000032562	Gnai2
24244.1	-0.276119	0.0681421	-4.05211	5.07584e-05	0.00697914	down	ENSMUSG00000025372	Baiap2
3132.05	-0.350853	0.0866057	-4.05115	5.09657e-05	0.00697914	down	ENSMUSG00000027582	Zgpat
570.589	0.96613	0.238486	4.05109	5.09792e-05	0.00697914	up	ENSMUSG00000069516	Lyz2
3176.82	-0.243121	0.0601487	-4.042	5.29982e-05	0.00716024	down	ENSMUSG00000060216	Arrb2
20.984	3.50007	0.866074	4.04131	5.31538e-05	NA	up	ENSMUSG00000113342	AA414992
7873.06	-0.254396	0.0629833	-4.03911	5.36552e-05	0.00716024	down	ENSMUSG00000060780	Lrrtm1
2463.81	0.463411	0.114773	4.03762	5.39964e-05	0.00716024	up	ENSMUSG00000060675	Plaat3
690.632	0.384138	0.0951419	4.03753	5.40169e-05	0.00716024	up	ENSMUSG00000116180	Gm49492
90505.7	0.323677	0.0802731	4.03219	5.52589e-05	0.00726719	up	ENSMUSG00000002985	Apoe
2574.5	-0.314823	0.078129	-4.02953	5.5889e-05	0.00729264	down	ENSMUSG00000025348	Itga7
716.606	0.756787	0.187946	4.02662	5.65854e-05	0.00732628	up	ENSMUSG00000004347	Pde1c
5115.47	-0.20263	0.050371	-4.02274	5.75238e-05	0.00739049	down	ENSMUSG00000042766	Trim46
845.336	-0.696402	0.173394	-4.01629	5.91206e-05	0.00753765	down	ENSMUSG00000040441	Slc26a10
35.6701	1.90078	0.473981	4.01024	6.06577e-05	0.00767503	up	ENSMUSG00000004707	Ly9
2839.44	-0.331868	0.0832607	-3.98589	6.7229e-05	0.00844255	down	ENSMUSG00000038205	Prkab2
781.923	0.685227	0.172234	3.97847	6.93607e-05	0.00864525	up	ENSMUSG00000045498	Pcdhb3
10770.5	-0.425975	0.107174	-3.97463	7.04892e-05	0.0086996	down	ENSMUSG00000040929	Rfx3
2050.12	0.399225	0.100473	3.97345	7.08385e-05	0.0086996	up	ENSMUSG00000039661	Dusp26
159.323	0.896251	0.225876	3.96789	7.25116e-05	0.00884007	up	ENSMUSG00000075437	Gm11681
15026.1	-0.286992	0.0725286	-3.95694	7.59144e-05	0.00918785	down	ENSMUSG00000010175	Prox1
56.4149	3.48736	0.883968	3.94512	7.97601e-05	0.00957437	up	ENSMUSG00000031344	Gabrq
3306.22	-0.250052	0.0634158	-3.94306	8.04497e-05	0.00957437	down	ENSMUSG00000020935	Dcakd
44.5891	1.79638	0.455709	3.94193	8.08278e-05	0.00957437	up	ENSMUSG00000048752	Prss50
14327.3	-0.279905	0.0710724	-3.93831	8.20588e-05	0.00965174	down	ENSMUSG00000025221	Kcnip2
180.198	1.3819	0.351414	3.93239	8.41056e-05	0.0098233	up	ENSMUSG00000050063	Klk6
133.826	1.02563	0.261265	3.92564	8.65009e-05	0.0100329	up	ENSMUSG00000021280	Exoc3l4
32547.3	-0.286451	0.073036	-3.92206	8.77964e-05	0.0101129	down	ENSMUSG00000029765	Plxna4
7126.92	-0.265977	0.067927	-3.91562	9.01713e-05	0.0103154	down	ENSMUSG00000000560	Gabra2
93.0293	1.09915	0.282491	3.8909	9.98719e-05	0.0113473	up	ENSMUSG00000111110	Gm36855
988.915	0.507377	0.130518	3.8874	0.000101324	0.0114345	up	ENSMUSG00000011148	Adssl1
485.878	0.562913	0.145168	3.87766	0.000105467	0.0118222	up	ENSMUSG00000067212	H2-T23
4630.54	-0.205634	0.0530946	-3.87298	0.000107515	0.0119714	down	ENSMUSG00000002763	Pex6
13182.7	-0.269118	0.0696677	-3.86289	0.000112056	0.0123944	down	ENSMUSG00000049630	C1ql3
574.166	0.692991	0.179796	3.85432	0.000116051	0.0127518	up	ENSMUSG00000042115	Klhdc8a
11088	-0.24248	0.0629494	-3.85198	0.000117165	0.0127902	down	ENSMUSG00000020607	Lratd1
3408.28	-0.390951	0.101561	-3.84942	0.000118396	0.0128077	down	ENSMUSG00000019960	Dusp6
13699.1	-0.29257	0.0760224	-3.84847	0.00011886	0.0128077	down	ENSMUSG00000050505	Pcdh20
6100.1	-0.467102	0.121578	-3.842	0.000122035	0.0128885	down	ENSMUSG00000022602	Arc
5397.61	-0.358627	0.0933463	-3.84189	0.000122089	0.0128885	down	ENSMUSG00000032705	Exd2
4854.96	-0.317458	0.0826349	-3.84169	0.000122189	0.0128885	down	ENSMUSG00000048482	Bdnf
3198.66	-0.748934	0.195	-3.84068	0.000122696	0.0128885	down	ENSMUSG00000026826	Nr4a2
109.325	0.987593	0.2573	3.83829	0.000123895	0.012933	up	ENSMUSG00000110685	Gm5373
195.576	1.03623	0.270279	3.83394	0.000126107	0.0130822	up	ENSMUSG00000034459	Ifit1
15107.6	0.157684	0.0411832	3.82885	0.000128744	0.0132734	up	ENSMUSG00000002028	Kmt2a
400.444	0.739482	0.193986	3.81204	0.000137824	0.0141223	up	ENSMUSG00000043013	Onecut1
408.093	0.590679	0.155101	3.80834	0.000139903	0.0142479	up	ENSMUSG00000026896	Ifih1
1049	0.465907	0.122484	3.80382	0.000142479	0.0144113	up	ENSMUSG00000038305	Spats2l
22150.3	0.202458	0.0532431	3.80252	0.000143233	0.0144113	up	ENSMUSG00000034377	Tulp4
4000.21	0.338796	0.0893196	3.79308	0.000148792	0.014881	up	ENSMUSG00000029705	Cux1
511.776	0.815264	0.215357	3.78564	0.000153311	0.0152417	up	ENSMUSG00000074896	Ifit3
1607.33	0.298091	0.078793	3.78322	0.000154813	0.0153	up	ENSMUSG00000032312	Csk
442.815	0.691071	0.183061	3.77509	0.000159949	0.0157145	up	ENSMUSG00000086922	Gm13835
2915.56	-0.294245	0.0780476	-3.77008	0.000163198	0.015881	down	ENSMUSG00000090946	Ccdc71l
2989.47	0.256269	0.0679841	3.76955	0.000163545	0.015881	up	ENSMUSG00000026510	Trp53bp2
6336.94	0.461562	0.122584	3.76526	0.000166377	0.0160047	up	ENSMUSG00000031167	Rbm3
372.981	0.684781	0.181894	3.76472	0.000166735	0.0160047	up	ENSMUSG00000105891	A230001M10Rik
243956	-0.180831	0.0480635	-3.76233	0.000168336	0.016066	down	ENSMUSG00000028833	Ncdn
5811.26	0.615959	0.163867	3.7589	0.000170659	0.0161299	up	ENSMUSG00000092274	Neat1
1930.72	-0.302144	0.0803904	-3.75845	0.000170966	0.0161299	down	ENSMUSG00000054409	Tmem74
199.528	0.714952	0.190324	3.75651	0.000172302	0.0161299	up	ENSMUSG00000028864	Hgf
9397.3	-0.293347	0.078113	-3.75541	0.000173055	0.0161299	down	ENSMUSG00000036052	Dnajb5
1427.37	0.373007	0.099355	3.75429	0.000173834	0.0161299	up	ENSMUSG00000014776	Nol3
2541.59	-0.371422	0.0990565	-3.7496	0.000177117	0.0163437	down	ENSMUSG00000021116	Eif2s1
1715.86	0.560463	0.149668	3.7447	0.000180612	0.0165746	up	ENSMUSG00000030259	Rassf8
11.9677	5.19581	1.38914	3.74032	0.00018379	NA	up	ENSMUSG00000100241	Slc18a3
1282.25	0.394707	0.105679	3.73497	0.000187735	0.0171342	up	ENSMUSG00000051497	Kcnj16
18647.2	-0.313755	0.0842686	-3.72327	0.000196657	0.0178509	down	ENSMUSG00000053550	Shisa7
76.6111	1.39333	0.375922	3.70644	0.000210191	0.0189762	up	ENSMUSG00000025592	Dach2
34961.4	0.506925	0.136968	3.70104	0.000214719	0.0192808	up	ENSMUSG00000020932	Gfap
6.32262	-6.02926	1.63783	-3.68125	0.000232092	NA	down	ENSMUSG00000114432	Gm49391
2283.94	0.760658	0.206833	3.67765	0.000235393	0.0209922	up	ENSMUSG00000020604	Arsg
34123.6	-0.269591	0.0733245	-3.67668	0.000236291	0.0209922	down	ENSMUSG00000029406	Pitpnm2
15499.4	-0.658856	0.179442	-3.6717	0.000240942	0.0211602	down	ENSMUSG00000097767	Miat
3972.87	0.43699	0.119016	3.6717	0.000240944	0.0211602	up	ENSMUSG00000045193	Cirbp
11536.4	-0.191668	0.052217	-3.6706	0.000241983	0.0211602	down	ENSMUSG00000001089	Luzp1
3986.19	-0.300124	0.0820289	-3.65876	0.000253436	0.0220463	down	ENSMUSG00000038564	Ift172
457.257	0.59495	0.162718	3.65633	0.000255852	0.0221412	up	ENSMUSG00000025511	Tspan4
47.7575	1.76244	0.482715	3.6511	0.000261122	0.0224807	up	ENSMUSG00000057836	Xlr3a
389.142	0.548795	0.150403	3.64883	0.000263434	0.0225634	up	ENSMUSG00000030768	Disp1
375.669	1.17889	0.323378	3.64553	0.000266836	0.0226672	up	ENSMUSG00000063564	Col23a1
2967.54	0.446948	0.122618	3.64503	0.000267359	0.0226672	up	ENSMUSG00000036890	Gtdc1
6577.64	-0.35671	0.0979594	-3.6414	0.000271156	0.0228008	down	ENSMUSG00000028402	Mpdz
1151.08	0.339168	0.0931545	3.64092	0.000271665	0.0228008	up	ENSMUSG00000051950	B3glct
269.298	0.745486	0.205018	3.63619	0.000276697	0.023107	up	ENSMUSG00000040483	Xaf1
2440.99	-0.269668	0.0745438	-3.61758	0.000297368	0.0245817	down	ENSMUSG00000022438	Parvb
2561.39	0.269302	0.0744623	3.61663	0.000298464	0.0245817	up	ENSMUSG00000000134	Tfe3
80.8658	-1.03742	0.286869	-3.61636	0.000298771	0.0245817	down	ENSMUSG00000024136	Dnase1l2
41297.4	-0.178682	0.0495036	-3.60948	0.000306806	0.025119	down	ENSMUSG00000044667	Plppr4
297.505	-0.884349	0.245392	-3.60382	0.000313569	0.0255001	down	ENSMUSG00000024793	Tnfrsf25
1267.75	0.30102	0.0835459	3.60304	0.000314514	0.0255001	up	ENSMUSG00000016028	Celsr1
15811.3	-0.261712	0.0727319	-3.59831	0.000320294	0.0258432	down	ENSMUSG00000011751	Sptbn4
12.5632	2.99088	0.831989	3.59485	0.00032458	NA	up	ENSMUSG00000086296	D030055H07Rik
4889.53	-0.249981	0.0695658	-3.59345	0.000326322	0.0262031	down	ENSMUSG00000022965	Ifngr2
1182.52	0.333288	0.0928244	3.59052	0.000330013	0.0263726	up	ENSMUSG00000026437	Cdk18
1284.54	0.436798	0.121738	3.58802	0.000333197	0.0265003	up	ENSMUSG00000106379	Lhfpl3
38450.1	-0.20967	0.0585371	-3.58183	0.000341192	0.0270075	down	ENSMUSG00000008658	Rbfox1
1089.35	0.427711	0.119532	3.57821	0.000345951	0.0271052	up	ENSMUSG00000032763	Ilvbl
4492.8	-0.243089	0.0679564	-3.57714	0.000347377	0.0271052	down	ENSMUSG00000052713	Zfp608
2248.21	-0.285345	0.079792	-3.57611	0.000348751	0.0271052	down	ENSMUSG00000031201	Brcc3
28399.2	-0.314297	0.0878917	-3.57596	0.000348949	0.0271052	down	ENSMUSG00000015829	Tnr
2587.95	-0.210233	0.0588439	-3.57272	0.000353286	0.0271052	down	ENSMUSG00000024276	Zfp397
109.584	1.6969	0.475115	3.57155	0.000354872	0.0271052	up	ENSMUSG00000028871	Rspo1
145.108	1.71566	0.480501	3.57057	0.000356208	0.0271052	up	ENSMUSG00000058290	Espl1
77.1924	1.88174	0.527059	3.57026	0.000356625	0.0271052	up	ENSMUSG00000097098	9330111N05Rik
488.992	0.435174	0.121928	3.5691	0.000358205	0.0271052	up	ENSMUSG00000010461	Eya4
1995.15	0.316092	0.0885716	3.56877	0.000358655	0.0271052	up	ENSMUSG00000031665	Sall1
28231.9	0.593341	0.166481	3.56401	0.000365229	0.0274777	up	ENSMUSG00000032554	Trf
110.612	0.846248	0.237579	3.56197	0.000368084	0.0275684	up	ENSMUSG00000100837	1700063D05Rik
10162.7	0.251439	0.0706538	3.55874	0.000372633	0.0277845	up	ENSMUSG00000031561	Tenm3
5128	-0.20331	0.0571694	-3.55627	0.000376165	0.0279231	down	ENSMUSG00000033342	Plppr5
6331.19	-0.294342	0.0827964	-3.55501	0.000377964	0.0279326	down	ENSMUSG00000042686	Jph1
5915.25	-0.247895	0.0697849	-3.55226	0.000381931	0.0281014	down	ENSMUSG00000001229	Dpp9
6778.13	0.194921	0.0548993	3.55051	0.000384479	0.0281648	up	ENSMUSG00000067925	Rtl8a
2814.8	0.317904	0.0895944	3.54825	0.000387793	0.0282835	up	ENSMUSG00000030513	Pcsk6
11389.7	-0.205816	0.058171	-3.53812	0.000402983	0.0291926	down	ENSMUSG00000028820	Sfpq
11244.1	-0.223884	0.0633016	-3.53679	0.000405024	0.0291926	down	ENSMUSG00000032087	Dscaml1
2031.84	0.429521	0.121454	3.53648	0.000405502	0.0291926	up	ENSMUSG00000039298	Cdk5rap2
1670.31	0.336207	0.0951568	3.53319	0.000410575	0.029431	up	ENSMUSG00000056004	Elapor2
24872.2	-0.343012	0.0971429	-3.531	0.000413987	0.0295488	down	ENSMUSG00000049281	Scn3b
2401.52	-0.232973	0.0660346	-3.52804	0.000418648	0.0297543	down	ENSMUSG00000021514	Zfp369
6682.67	-0.155862	0.0442487	-3.5224	0.000427659	0.030266	down	ENSMUSG00000058301	Upf1
13429	-0.163256	0.0464122	-3.51752	0.000435599	0.0306978	down	ENSMUSG00000041141	Pnma8a
110.652	-1.8888	0.538266	-3.50905	0.000449709	0.031428	down	ENSMUSG00000026605	Cenpf
136.216	-0.784838	0.223687	-3.50865	0.000450383	0.031428	down	ENSMUSG00000029510	Gpc2
26709	0.200229	0.0570789	3.50793	0.000451606	0.031428	up	ENSMUSG00000005871	Apc
523.649	0.554043	0.158054	3.50541	0.000455906	0.0315956	up	ENSMUSG00000042644	Itpr3
766.566	0.792716	0.226452	3.50059	0.000464232	0.0318488	up	ENSMUSG00000050390	C77080
912.394	-0.436666	0.124773	-3.49968	0.00046581	0.0318488	down	ENSMUSG00000103770	Pcdha9
84.5939	0.974053	0.278348	3.4994	0.000466299	0.0318488	up	ENSMUSG00000113856	Gm10790
2158.34	0.484669	0.138522	3.49885	0.000467261	0.0318488	up	ENSMUSG00000035441	Myo1d
2300.15	0.500405	0.143062	3.49781	0.000469093	0.0318488	up	ENSMUSG00000030616	Sytl2
3548.99	-0.231647	0.0662668	-3.49568	0.000472861	0.0319746	down	ENSMUSG00000025137	Pcyt2
5418.3	-0.198103	0.0566989	-3.49394	0.000475944	0.0320017	down	ENSMUSG00000029060	Mib2
718.819	0.565055	0.161754	3.4933	0.000477093	0.0320017	up	ENSMUSG00000020467	Efemp1
66761	-0.164939	0.0473324	-3.48471	0.000492677	0.0328164	down	ENSMUSG00000033981	Gria2
4560.75	0.32501	0.0932748	3.48444	0.00049317	0.0328164	up	ENSMUSG00000037843	Vstm2l
784.736	0.524096	0.150745	3.4767	0.000507617	0.0335336	up	ENSMUSG00000023992	Trem2
188.722	1.51925	0.437003	3.47652	0.000507963	0.0335336	up	ENSMUSG00000042353	Frem3
848.202	0.310247	0.0893301	3.47303	0.000514609	0.0336604	up	ENSMUSG00000025981	Coq10b
57.9375	-1.09083	0.31414	-3.47245	0.000515732	0.0336604	down	ENSMUSG00000029005	Draxin
40.2173	1.73799	0.500524	3.47235	0.00051593	0.0336604	up	ENSMUSG00000030577	Cd22
152.866	-0.866417	0.249796	-3.4685	0.000523381	0.0340136	down	ENSMUSG00000025473	Adam8
14389.9	0.310807	0.0896393	3.46731	0.000525698	0.0340318	up	ENSMUSG00000037071	Scd1
2299.75	-0.330923	0.0956912	-3.45824	0.000543726	0.035063	down	ENSMUSG00000031530	Dusp4
1592.98	0.32337	0.0935731	3.4558	0.000548664	0.0352454	up	ENSMUSG00000079055	Slc8a3
277.489	-0.626457	0.181546	-3.45068	0.000559177	0.035783	down	ENSMUSG00000028364	Tnc
1247.09	0.618595	0.179444	3.44729	0.000566231	0.0360961	up	ENSMUSG00000024887	Asah2
4552.23	-0.244159	0.0709506	-3.44125	0.000579028	0.0367716	down	ENSMUSG00000040455	Usp45
6366.9	-0.19733	0.0573637	-3.43997	0.00058177	0.0368058	down	ENSMUSG00000031557	Plekha2
21289.5	-0.154606	0.0451256	-3.42612	0.000612269	0.0385028	down	ENSMUSG00000000881	Dlg3
6237.35	0.301937	0.0881386	3.42571	0.000613205	0.0385028	up	ENSMUSG00000021775	Nr1d2
3719.09	0.510399	0.149415	3.41599	0.000635505	0.0396267	up	ENSMUSG00000027210	Meis2
142.186	-0.758148	0.22195	-3.41584	0.000635849	0.0396267	down	ENSMUSG00000111619	Gm48348
1775.71	0.375326	0.109963	3.41321	0.000642033	0.0396741	up	ENSMUSG00000031365	Zfp275
3140.65	-0.341958	0.100202	-3.41269	0.000643255	0.0396741	down	ENSMUSG00000023952	Gtpbp2
2147.3	0.7741	0.226843	3.41248	0.000643736	0.0396741	up	ENSMUSG00000021303	Gng4
8842.5	0.170871	0.0500999	3.4106	0.000648202	0.0398024	up	ENSMUSG00000040462	Os9
400.242	0.533767	0.15664	3.40761	0.000655348	0.0400938	up	ENSMUSG00000043687	1190005I06Rik
9671.13	0.383327	0.112881	3.39584	0.000684185	0.0414386	up	ENSMUSG00000027199	Gatm
20576	-0.234241	0.0689804	-3.39576	0.000684378	0.0414386	down	ENSMUSG00000015476	Prrt1
35.4187	1.49156	0.439261	3.3956	0.000684771	0.0414386	up	ENSMUSG00000025479	Cyp2e1
2338.87	0.446899	0.131674	3.39397	0.000688878	0.0415366	up	ENSMUSG00000022091	Sorbs3
4866.63	-0.233972	0.0690828	-3.38684	0.000707038	0.0424782	down	ENSMUSG00000050600	Zfp831
571.939	1.03404	0.305508	3.38464	0.000712706	0.0426653	up	ENSMUSG00000048915	Efna5
161.031	-0.714224	0.211272	-3.3806	0.000723285	0.043144	down	ENSMUSG00000102712	Gm37758
308.336	0.685849	0.203145	3.37615	0.000735076	0.0436159	up	ENSMUSG00000029994	Anxa4
6997.96	-0.207898	0.0615876	-3.37565	0.000736419	0.0436159	down	ENSMUSG00000024883	Rin1
28.7424	2.07533	0.615148	3.3737	0.00074164	0.0436541	up	ENSMUSG00000074449	Potefam3a
1453.31	0.278097	0.0824367	3.37346	0.000742293	0.0436541	up	ENSMUSG00000023186	Vwa5a
94.9496	1.2259	0.364908	3.35948	0.000780891	0.0456038	up	ENSMUSG00000092094	Zfp804b
357.197	-0.47337	0.140906	-3.35948	0.000780906	0.0456038	down	ENSMUSG00000054555	Adam12
8642.06	0.172038	0.0512326	3.35797	0.000785164	0.0456927	up	ENSMUSG00000018451	6330403K07Rik
10215.9	0.238381	0.0710414	3.35553	0.000792145	0.0459389	up	ENSMUSG00000049100	Pcdh10
3320.44	0.3614	0.107826	3.35171	0.000803146	0.0463777	up	ENSMUSG00000021375	Kif13a
13563.2	-0.283655	0.0846483	-3.35098	0.000805264	0.0463777	down	ENSMUSG00000035566	Pcdh17
14299.9	0.197491	0.0589751	3.34872	0.000811872	0.0465975	up	ENSMUSG00000049336	Tenm2
1198.09	-0.309833	0.0925848	-3.34647	0.000818461	0.0468149	down	ENSMUSG00000070461	9230112E08Rik
457.225	-0.496665	0.148624	-3.34176	0.000832503	0.0474555	down	ENSMUSG00000042540	Acot5
22133.3	0.191459	0.0573655	3.33752	0.000845281	0.0477803	up	ENSMUSG00000031447	Lamp1
107.161	0.828533	0.248271	3.33721	0.000846242	0.0477803	up	ENSMUSG00000086587	Gm11837
24644.2	-0.309005	0.0925987	-3.33703	0.000846782	0.0477803	down	ENSMUSG00000048251	Bcl11b
111.714	0.978001	0.293365	3.33373	0.000856885	0.0481875	up	ENSMUSG00000043943	Naalad2
5036.82	-0.183868	0.0551848	-3.33185	0.000862703	0.0482958	down	ENSMUSG00000039976	Tbc1d16
1845.99	0.273509	0.0821043	3.33124	0.000864593	0.0482958	up	ENSMUSG00000029782	Tmem209
1023.03	-0.387746	0.116533	-3.32735	0.000876773	0.0486594	down	ENSMUSG00000042328	Hps4
3119.06	0.29887	0.089829	3.3271	0.000877561	0.0486594	up	ENSMUSG00000029413	Naaa
10011	0.380037	0.11425	3.32637	0.000879843	0.0486594	up	ENSMUSG00000021709	Erbin
17.8416	2.55101	0.767254	3.32486	0.000884617	NA	up	ENSMUSG00000000263	Glra1
7977.27	-0.248236	0.0747467	-3.32102	0.000896876	0.0493136	down	ENSMUSG00000040430	Pitpnc1
2173.03	-0.318789	0.0959974	-3.32081	0.000897576	0.0493136	down	ENSMUSG00000002346	Slc25a42
1703.68	0.301868	0.0910374	3.31587	0.000913587	0.0499125	up	ENSMUSG00000022216	Psme1
680.524	-1.07612	0.324661	-3.31459	0.000917769	0.0499125	down	ENSMUSG00000074934	Grem1
1454.8	-0.501481	0.151307	-3.31434	0.000918609	0.0499125	down	ENSMUSG00000030592	Ryr1
6770.55	-0.176578	0.053286	-3.31378	0.000920432	0.0499125	down	ENSMUSG00000057637	Prdm2
2199.3	0.249527	0.0753534	3.31142	0.000928223	0.0501348	up	ENSMUSG00000033105	Lss
27406.5	-0.184344	0.0556954	-3.30986	0.000933437	0.0501348	down	ENSMUSG00000008575	Nfib
1365.71	0.563824	0.170349	3.30983	0.000933536	0.0501348	up	ENSMUSG00000049493	Pls1
20611.6	-0.304805	0.0922346	-3.30467	0.000950882	0.0507553	down	ENSMUSG00000029436	Mmp17
1603.43	0.266556	0.0806626	3.30459	0.000951167	0.0507553	up	ENSMUSG00000024378	Stard4
513.931	-0.376003	0.11392	-3.30059	0.000964811	0.0513194	down	ENSMUSG00000038644	Pold1
390.604	-0.629086	0.190751	-3.29795	0.000973944	0.051602	down	ENSMUSG00000109378	Gm49396
1884.56	-0.262685	0.0796676	-3.29727	0.000976305	0.051602	down	ENSMUSG00000050244	Heatr1
9748.03	-0.219945	0.0668031	-3.29244	0.000993231	0.052331	down	ENSMUSG00000033214	Slitrk5
13553.5	-0.294752	0.0896473	-3.2879	0.00100937	0.0530142	down	ENSMUSG00000000416	Cttnbp2
4479.31	-0.604552	0.183956	-3.28639	0.00101481	0.0531218	down	ENSMUSG00000097545	Mir124a-1hg
21356.6	0.375329	0.114236	3.28556	0.00101778	0.0531218	up	ENSMUSG00000030701	Plekhb1
48.6441	-3.06346	0.932982	-3.28351	0.00102522	0.0533433	down	ENSMUSG00000083012	Fam220a
22045.9	-0.212989	0.0649631	-3.27862	0.00104317	0.0541086	down	ENSMUSG00000034675	Dbn1
1398.36	-0.271746	0.0829287	-3.27686	0.00104969	0.0541909	down	ENSMUSG00000091474	2610021A01Rik
5347.29	0.241287	0.0736429	3.27644	0.00105124	0.0541909	up	ENSMUSG00000040596	Pogk
2987.34	-0.332214	0.10149	-3.27337	0.00106272	0.0546141	down	ENSMUSG00000070866	Zfp804a
136140	0.187379	0.0572601	3.27241	0.00106634	0.0546317	up	ENSMUSG00000025203	Scd2
2966.83	-0.203007	0.0621118	-3.26842	0.0010815	0.0552393	down	ENSMUSG00000020601	Trib2
1145.42	0.553028	0.169295	3.26665	0.00108827	0.0554154	up	ENSMUSG00000034903	Cobll1
3599.94	-0.281399	0.0861763	-3.26538	0.00109316	0.0554954	down	ENSMUSG00000029068	Ccnl2
2280.71	-0.256998	0.0789127	-3.25674	0.001127	0.0570399	down	ENSMUSG00000076431	Sox4
1572.06	0.320256	0.098395	3.2548	0.00113471	0.0572567	up	ENSMUSG00000032648	Pygm
3325.02	-0.230476	0.0708376	-3.25358	0.00113961	0.0573306	down	ENSMUSG00000030279	C2cd5
3455.04	0.248532	0.0765045	3.2486	0.00115975	0.0581687	up	ENSMUSG00000058325	Dock1
27508.9	-0.288168	0.0887949	-3.24533	0.00117316	0.0585591	down	ENSMUSG00000030583	Sipa1l3
15324.9	-0.201322	0.0620408	-3.24499	0.00117455	0.0585591	down	ENSMUSG00000009013	Dynll1
129.83	0.990311	0.30528	3.24394	0.00117887	0.0585998	up	ENSMUSG00000063804	Lin28b
2227.77	-0.215979	0.0666711	-3.23946	0.00119755	0.0591461	down	ENSMUSG00000003200	Sh3gl1
884.736	0.814518	0.251467	3.23907	0.00119921	0.0591461	up	ENSMUSG00000039316	Rftn1
237.958	1.4774	0.456213	3.23841	0.001202	0.0591461	up	ENSMUSG00000051747	Ttn
4250.05	0.344165	0.106292	3.23792	0.00120403	0.0591461	up	ENSMUSG00000032238	Rora
303.826	0.539023	0.166711	3.23327	0.00122381	0.0599184	up	ENSMUSG00000064267	Hvcn1
7097.51	0.160415	0.0496249	3.23255	0.00122693	0.0599184	up	ENSMUSG00000020265	Sumo3
146.062	0.641021	0.1986	3.22769	0.00124793	0.0607664	up	ENSMUSG00000026730	Pter
6989.22	0.357207	0.110746	3.22546	0.00125769	0.0610636	up	ENSMUSG00000033208	S100b
1826.96	0.39197	0.121695	3.22092	0.00127781	0.0618609	up	ENSMUSG00000034663	Bmp2k
1706.95	-0.286633	0.0890789	-3.21774	0.00129205	0.0623695	down	ENSMUSG00000035237	Lcat
751.317	-0.48347	0.150409	-3.21437	0.00130731	0.0629242	down	ENSMUSG00000024299	Adamts10
6599.47	0.313709	0.0976394	3.21293	0.00131388	0.0629407	up	ENSMUSG00000020889	Nr1d1
278.357	-0.74372	0.231503	-3.21257	0.00131552	0.0629407	down	ENSMUSG00000064346	mt-Tw
4443.65	-0.37479	0.116691	-3.21182	0.00131896	0.0629407	down	ENSMUSG00000053279	Aldh1a1
1710.71	-0.233373	0.0727793	-3.20658	0.00134321	0.0639156	down	ENSMUSG00000028107	Tars2
437.681	0.493394	0.153997	3.20392	0.0013557	0.0643266	up	ENSMUSG00000038718	Pbx3
192.378	0.916539	0.286171	3.20276	0.00136117	0.0643463	up	ENSMUSG00000049571	Cfap46
1467.15	-0.257613	0.0804599	-3.20175	0.00136595	0.0643463	down	ENSMUSG00000118018
243.675	1.31334	0.410241	3.20139	0.00136768	0.0643463	up	ENSMUSG00000070564	Ntn5
1832.93	-0.250456	0.0782536	-3.20057	0.00137156	0.0643478	down	ENSMUSG00000061759	Armt1
149.805	1.52562	0.477029	3.19816	0.00138306	0.0647057	up	ENSMUSG00000040605	Bace2
10475.6	-0.172751	0.0540379	-3.19684	0.0013894	0.0647257	down	ENSMUSG00000006676	Usp19
7240.52	-0.213928	0.0669265	-3.19646	0.00139124	0.0647257	down	ENSMUSG00000040327	Cul9
6951.04	-0.213773	0.0669464	-3.1932	0.00140706	0.0652799	down	ENSMUSG00000040699	Limd2
152.185	0.650832	0.204162	3.18783	0.00143346	0.0663205	up	ENSMUSG00000097462	9530026P05Rik
545.633	0.721073	0.226505	3.18347	0.0014552	0.0668422	up	ENSMUSG00000060519	Tor3a
875.149	-0.35626	0.111928	-3.18294	0.00145786	0.0668422	down	ENSMUSG00000062563	Cys1
499.222	0.644983	0.202661	3.18257	0.00145975	0.0668422	up	ENSMUSG00000030124	Lag3
23090	-0.273142	0.0858297	-3.18237	0.00146075	0.0668422	down	ENSMUSG00000024589	Nedd4l
2060.58	-0.31489	0.0990664	-3.17857	0.00148003	0.0675393	down	ENSMUSG00000052406	Rexo4
141.88	2.3785	0.74858	3.17736	0.00148625	0.0676385	up	ENSMUSG00000021032	Ngb
243.164	1.00047	0.31506	3.17549	0.00149582	0.0678892	up	ENSMUSG00000048905	Bnip5
2923.17	-0.396119	0.124864	-3.17241	0.00151182	0.0684291	down	ENSMUSG00000006362	Cbfa2t3
3504.26	0.485504	0.153136	3.17042	0.00152219	0.0687124	up	ENSMUSG00000099083	Atf7
2639	-0.238624	0.0752859	-3.16957	0.00152666	0.0687283	down	ENSMUSG00000000600	Krit1
24601.1	-0.214161	0.0676546	-3.16551	0.00154813	0.0695075	down	ENSMUSG00000062785	Kcnc3
248.492	0.603182	0.190746	3.16222	0.00156569	0.0701077	up	ENSMUSG00000086844	B230206H07Rik
309.851	0.833198	0.263645	3.1603	0.00157604	0.0703826	up	ENSMUSG00000029334	Prkg2
2848.65	0.276069	0.087398	3.15875	0.00158445	0.0703997	up	ENSMUSG00000039230	Tbcd
842.896	0.457765	0.144923	3.15868	0.00158486	0.0703997	up	ENSMUSG00000015850	Adamtsl4
30131.7	-0.144745	0.0458456	-3.15722	0.00159283	0.0705664	down	ENSMUSG00000052040	Klf13
773.612	-0.551116	0.174603	-3.1564	0.00159731	0.0705775	down	ENSMUSG00000060862	Zbtb40
1762.02	-0.271297	0.0859749	-3.15554	0.00160201	0.0705986	down	ENSMUSG00000040618	Pck2
3066.57	-0.268318	0.0851176	-3.15232	0.00161978	0.0709554	down	ENSMUSG00000033253	Szt2
21482.6	-0.210643	0.0668277	-3.15203	0.00162139	0.0709554	down	ENSMUSG00000025314	Ptprj
1745.71	-0.26141	0.0829433	-3.15167	0.00162341	0.0709554	down	ENSMUSG00000033021	Gmppa
213.293	0.703262	0.223187	3.151	0.00162711	0.0709554	up	ENSMUSG00000052151	Plpp2
9596.02	-0.265676	0.0844025	-3.14773	0.00164546	0.0714957	down	ENSMUSG00000055805	Fmnl1
2158.56	0.215249	0.068408	3.14654	0.00165215	0.0714957	up	ENSMUSG00000024944	Arl2
6475.13	-0.176198	0.0559981	-3.14651	0.00165234	0.0714957	down	ENSMUSG00000030172	Erc1
4371.75	0.290476	0.0924535	3.14186	0.00167878	0.072452	up	ENSMUSG00000030168	Adipor2
10288.2	-0.225207	0.0717018	-3.14088	0.0016844	0.0725074	down	ENSMUSG00000022540	Rogdi
8166.2	-0.316871	0.100917	-3.13993	0.00168991	0.0725575	down	ENSMUSG00000042599	Kdm7a
1449.62	0.552968	0.176192	3.13844	0.00169852	0.0727401	up	ENSMUSG00000021010	Npas3
4838.11	-0.190475	0.0607145	-3.13723	0.00170553	0.0728538	down	ENSMUSG00000031119	Gpc4
11198.9	-0.242532	0.0773855	-3.13407	0.00172398	0.073454	down	ENSMUSG00000007850	Hnrnph1
11.2607	2.99816	0.956955	3.13302	0.00173017	NA	up	ENSMUSG00000044303	Cdkn2a
3081.74	0.189691	0.0605526	3.13266	0.00173228	0.0736195	up	ENSMUSG00000028890	Mtf1
2057.5	-0.280301	0.0896646	-3.12611	0.00177135	0.0750892	down	ENSMUSG00000039519	Cyp7b1
47.4248	2.06882	0.66313	3.11978	0.00180985	0.0765268	up	ENSMUSG00000058626	Capn11
1714.77	-0.54399	0.17454	-3.1167	0.0018289	0.0769197	down	ENSMUSG00000063632	Sox11
6118.79	-0.338949	0.108756	-3.11661	0.00182944	0.0769197	down	ENSMUSG00000023473	Celsr3
2117.18	0.269463	0.0865029	3.11507	0.001839	0.0769197	up	ENSMUSG00000028063	Lmna
730.209	0.567667	0.18226	3.1146	0.00184192	0.0769197	up	ENSMUSG00000036834	Plch1
26.0563	2.12596	0.682586	3.11456	0.00184217	0.0769197	up	ENSMUSG00000076612	Ighg2c
230.418	0.53425	0.17166	3.11226	0.00185659	0.0773284	up	ENSMUSG00000024338	Psmb8
3028.51	0.320948	0.103179	3.1106	0.00186705	0.0774846	up	ENSMUSG00000011884	Gltp
6086.7	0.169412	0.0544767	3.10981	0.00187205	0.0774846	up	ENSMUSG00000032320	Rcn2
59.777	1.1958	0.384592	3.10927	0.00187547	0.0774846	up	ENSMUSG00000026548	Slamf9
3787.02	0.248998	0.0800962	3.10874	0.00187889	0.0774846	up	ENSMUSG00000026748	Plxdc2
201.366	0.992981	0.319937	3.10368	0.00191131	0.0785466	up	ENSMUSG00000056737	Capg
39401.9	-0.125626	0.040482	-3.10325	0.00191405	0.0785466	down	ENSMUSG00000013236	Ptprs
1255.08	0.728187	0.234756	3.10189	0.00192286	0.0787148	up	ENSMUSG00000033061	Resp18
2777.59	-0.288595	0.0930835	-3.10039	0.00193266	0.0788256	down	ENSMUSG00000052125	F730043M19Rik
370.488	-0.511068	0.164873	-3.09976	0.00193677	0.0788256	down	ENSMUSG00000090236	Car15
7029.89	-0.168846	0.0544787	-3.09931	0.00193973	0.0788256	down	ENSMUSG00000062760	Shisal1
20408.3	-0.186544	0.0603425	-3.09141	0.00199207	0.0806173	down	ENSMUSG00000037111	Setd7
5353.61	-0.340948	0.110296	-3.0912	0.00199347	0.0806173	down	ENSMUSG00000023192	Grm2
1542.21	0.306033	0.0990477	3.08975	0.00200324	0.0806439	up	ENSMUSG00000004508	Gab2
2918.09	-0.221316	0.0716311	-3.08967	0.00200379	0.0806439	down	ENSMUSG00000006711	D130043K22Rik
1202.19	0.242273	0.0787691	3.07573	0.00209987	0.0843076	up	ENSMUSG00000024369	Nelfe
3764.73	-0.180053	0.0585965	-3.07276	0.00212092	0.0849488	down	ENSMUSG00000022637	Cblb
2150.58	0.288765	0.0940345	3.07084	0.00213454	0.0852898	up	ENSMUSG00000021036	Sptlc2
3050.9	0.251014	0.0817953	3.0688	0.00214919	0.0856702	up	ENSMUSG00000024812	Tjp2
1843.93	0.223338	0.0728487	3.06578	0.00217107	0.086336	up	ENSMUSG00000040713	Creg1
5.28536	4.91411	1.60296	3.06564	0.00217202	NA	up	ENSMUSG00000096446	Gm8104
2377.12	-0.275294	0.0898261	-3.06474	0.00217858	0.086429	down	ENSMUSG00000041710	Trpc5
8153.81	-0.216262	0.0706334	-3.06174	0.00220051	0.0870923	down	ENSMUSG00000031310	Zmym3
23826.9	-0.203688	0.066586	-3.05903	0.00222058	0.0876788	down	ENSMUSG00000031605	Klhl2
1581.1	-0.382976	0.125226	-3.05829	0.00222603	0.0876868	down	ENSMUSG00000039358	Drd5
753.684	0.393871	0.128946	3.05454	0.00225406	0.0882693	up	ENSMUSG00000030579	Tyrobp
2517.73	0.295499	0.0967553	3.05408	0.00225751	0.0882693	up	ENSMUSG00000031591	Asah1
746.133	0.467192	0.153001	3.05352	0.00226175	0.0882693	up	ENSMUSG00000023959	Clic5
21.1489	1.57207	0.514934	3.05295	0.00226603	NA	up	ENSMUSG00000108444	Klk2-ps
1159.99	-0.306578	0.100431	-3.05261	0.00226857	0.0882693	down	ENSMUSG00000026566	Mpzl1
4900.04	-0.238995	0.0782952	-3.05248	0.00226958	0.0882693	down	ENSMUSG00000020674	Pxdn
388.223	1.19344	0.391023	3.05209	0.00227253	0.0882693	up	ENSMUSG00000085007	Smim43
36038.8	-0.222487	0.0729268	-3.05082	0.00228218	0.0882998	down	ENSMUSG00000034799	Unc13a
5942.51	-0.250304	0.0820508	-3.05059	0.00228389	0.0882998	down	ENSMUSG00000004360	9330159F19Rik
1077.07	0.334066	0.109607	3.04787	0.00230471	0.0887653	up	ENSMUSG00000040957	Cables1
9557.09	0.286892	0.0941364	3.04762	0.00230659	0.0887653	up	ENSMUSG00000040265	Dnm3
4643.85	0.259152	0.0850534	3.04694	0.00231187	0.0887653	up	ENSMUSG00000018042	Cyb5r3
3900.99	-0.349727	0.114869	-3.04457	0.00233011	0.0892604	down	ENSMUSG00000001143	Lman2l
3003.22	0.256379	0.0844193	3.03698	0.00238965	0.0913315	up	ENSMUSG00000044768	Macir
7.9957	4.60799	1.5184	3.03478	0.00240714	NA	up	ENSMUSG00000023078	Cxcl13
760.35	0.317308	0.104576	3.03423	0.00241149	0.0918234	up	ENSMUSG00000033088	Triobp
6542.8	0.250457	0.0825507	3.03398	0.00241351	0.0918234	up	ENSMUSG00000037386	Rims2
63.162	2.02689	0.668398	3.03246	0.00242572	0.0919791	up	ENSMUSG00000078958	Atp6ap1l
1142.13	0.445179	0.146822	3.0321	0.00242862	0.0919791	up	ENSMUSG00000027245	Hypk
12.5174	3.88114	1.28025	3.03156	0.00243296	NA	up	ENSMUSG00000117063	Gm49936
26351.4	-0.243875	0.0804901	-3.02988	0.00244654	0.0924042	down	ENSMUSG00000061911	Myt1l
66.9172	1.15657	0.381791	3.02934	0.00245091	0.0924042	up	ENSMUSG00000044626	Liph
4285.56	-0.264811	0.0874396	-3.0285	0.00245769	0.0924512	down	ENSMUSG00000027677	Ttc14
1974.36	0.313576	0.103583	3.02731	0.00246741	0.0926082	up	ENSMUSG00000103472	Pcdhga7
939.606	-0.357651	0.118297	-3.02334	0.00250001	0.0936215	down	ENSMUSG00000023191	P3h3
616.864	0.345117	0.114307	3.0192	0.00253442	0.094461	up	ENSMUSG00000075514	Gm13375
7639.89	-0.194501	0.0644329	-3.01867	0.0025389	0.094461	down	ENSMUSG00000070544	Top1
2878.1	0.268987	0.0891098	3.01861	0.0025394	0.094461	up	ENSMUSG00000038630	Zkscan16
452.246	0.457364	0.151585	3.01721	0.00255113	0.0946867	up	ENSMUSG00000020766	Galk1
3480.05	-0.247748	0.0821462	-3.01594	0.0025618	0.0948435	down	ENSMUSG00000037239	Spred3
335.644	-0.668854	0.221839	-3.01504	0.00256942	0.0948435	down	ENSMUSG00000022847	Thpo
1578.37	-0.226018	0.074986	-3.01414	0.00257707	0.0948435	down	ENSMUSG00000055723	Rras2
265.012	0.834899	0.277005	3.01402	0.00257807	0.0948435	up	ENSMUSG00000038147	Cd84
51.6548	-1.5428	0.512004	-3.01326	0.00258458	0.094874	down	ENSMUSG00000028702	Rad54l
885.489	0.354614	0.117726	3.01218	0.00259376	0.095002	up	ENSMUSG00000029468	P2rx7
4462.61	0.304227	0.101042	3.01091	0.00260468	0.0951932	up	ENSMUSG00000060012	Kif13b
817.657	-0.332883	0.110593	-3.00999	0.00261259	0.0952738	down	ENSMUSG00000021692	Dimt1
3212.97	-0.247736	0.0823232	-3.00931	0.00261838	0.0952771	down	ENSMUSG00000005674	Tomm40l
3064.43	0.256105	0.0851593	3.00737	0.00263522	0.0956003	up	ENSMUSG00000020570	Sypl
35.9951	-1.31126	0.436151	-3.00645	0.00264321	0.0956003	down	ENSMUSG00000079414	Gm11110
935.284	-0.270011	0.089815	-3.00631	0.00264443	0.0956003	down	ENSMUSG00000059839	Zfp874b
5112.97	-0.209768	0.0698289	-3.00403	0.00266429	0.09611	down	ENSMUSG00000022514	Il1rap
53.287	1.42659	0.475097	3.00274	0.00267563	0.0963113	up	ENSMUSG00000107677	Olfr316
3127.78	0.187961	0.0626521	3.00008	0.00269909	0.0969465	up	ENSMUSG00000068290	Ddrgk1
1861.5	-0.242656	0.0809338	-2.99821	0.00271573	0.0971786	down	ENSMUSG00000035649	Zcchc7
91.9224	1.41641	0.472446	2.99804	0.00271718	0.0971786	up	ENSMUSG00000060550	H2-Q7
2321.26	0.330308	0.110221	2.99677	0.00272855	0.0973766	up	ENSMUSG00000027712	Anxa5
2965.18	0.364256	0.121662	2.99399	0.00275358	0.0979036	up	ENSMUSG00000026519	Tmem63a
5721.18	-0.215386	0.0719435	-2.99382	0.00275504	0.0979036	down	ENSMUSG00000028467	Gba2
11200.4	0.209194	0.0699045	2.99257	0.00276636	0.0980971	up	ENSMUSG00000034488	Edil3
718.795	0.432651	0.14461	2.99185	0.00277289	0.0981003	up	ENSMUSG00000005043	Sgsh
1253.24	0.503531	0.168337	2.9912	0.00277881	0.0981003	up	ENSMUSG00000020774	Aspa
655.853	-0.310361	0.103778	-2.99063	0.00278407	0.0981003	down	ENSMUSG00000063849	Ppcdc
461.124	-0.396612	0.132659	-2.9897	0.00279249	0.0981899	down	ENSMUSG00000029524	Sirt4
11644.1	-0.157811	0.0528057	-2.98853	0.00280323	0.0982964	down	ENSMUSG00000040446	Rprd1a
7238.63	-0.1972	0.0660085	-2.9875	0.00281269	0.0982964	down	ENSMUSG00000022185	Acin1
219.102	-0.655769	0.21953	-2.98716	0.00281584	0.0982964	down	ENSMUSG00000044244	Il20rb
5829.38	0.301973	0.101102	2.98681	0.00281906	0.0982964	up	ENSMUSG00000056999	Ide
168.839	-0.676029	0.226558	-2.98391	0.00284593	0.098647	down	ENSMUSG00000064369	mt-Te
4983.1	-0.41211	0.138112	-2.98388	0.00284614	0.098647	down	ENSMUSG00000031328	Flna
15154.5	-0.146218	0.0490059	-2.98368	0.00284804	0.098647	down	ENSMUSG00000024065	Ehd3
8815.51	0.290654	0.0974496	2.98261	0.00285802	0.098647	up	ENSMUSG00000048078	Tenm4
148.849	0.944278	0.316602	2.98254	0.00285865	0.098647	up	ENSMUSG00000066477	Gm16551
18.5577	1.81823	0.609782	2.98178	0.00286582	NA	up	ENSMUSG00000068129	Cst7
3466.99	0.333528	0.111933	2.97972	0.00288516	0.0993565	up	ENSMUSG00000036887	C1qa
1211.87	0.265087	0.0889857	2.97899	0.00289205	0.0993889	up	ENSMUSG00000044934	Zfp367
32969.9	0.205611	0.0690373	2.97825	0.00289897	0.0994222	up	ENSMUSG00000019923	Zwint
2146.51	-0.254713	0.0856746	-2.97303	0.00294878	0.100923	down	ENSMUSG00000021338	Carmil1
8536.4	0.210154	0.0707184	2.9717	0.00296152	0.101121	up	ENSMUSG00000021792	Prxl2a
172.221	2.00866	0.676146	2.97075	0.00297074	0.101121	up	ENSMUSG00000049928	Glp2r
829.625	0.338844	0.114092	2.96991	0.00297884	0.101121	up	ENSMUSG00000006931	P3h4
983.79	0.539946	0.181866	2.96891	0.00298855	0.101121	up	ENSMUSG00000054836	Elp6
386.922	-0.442153	0.148934	-2.96879	0.00298975	0.101121	down	ENSMUSG00000043155	Hpdl
366.312	0.476517	0.160515	2.96867	0.00299089	0.101121	up	ENSMUSG00000035407	Kank4
490.414	0.508737	0.171481	2.96673	0.00300989	0.101274	up	ENSMUSG00000001025	S100a6
750.851	-0.281622	0.094933	-2.96654	0.00301175	0.101274	down	ENSMUSG00000033906	Zdhhc15
2086.69	-0.187861	0.0633306	-2.96635	0.00301361	0.101274	down	ENSMUSG00000035671	Zswim4
3739.5	0.173944	0.0586841	2.96407	0.00303602	0.101687	up	ENSMUSG00000029629	Phf14
1565.47	-0.265995	0.0897462	-2.96386	0.00303806	0.101687	down	ENSMUSG00000000976	Heatr6
10899.6	0.283448	0.0957728	2.95959	0.00308052	0.102902	up	ENSMUSG00000061436	Hipk2
462.693	-0.958454	0.323924	-2.95889	0.00308754	0.10293	down	ENSMUSG00000035783	Acta2
5796.32	-0.182501	0.0616986	-2.95795	0.00309693	0.103038	down	ENSMUSG00000030846	Tial1
4328.98	-0.211417	0.0715464	-2.95496	0.00312708	0.103699	down	ENSMUSG00000038658	Ric1
6432.29	-0.229915	0.077812	-2.95475	0.00312922	0.103699	down	ENSMUSG00000047712	Ust
10678.4	-0.174379	0.0590784	-2.95165	0.00316079	0.104401	down	ENSMUSG00000027162	Lin7c
597.411	-0.325599	0.110318	-2.95144	0.00316292	0.104401	down	ENSMUSG00000049107	Ntf3
2372.5	0.276552	0.0937403	2.95019	0.00317577	0.104619	up	ENSMUSG00000076441	Ass1
12940.4	-0.208015	0.0706486	-2.94436	0.00323625	0.106401	down	ENSMUSG00000028059	Arhgef2
6125.89	-0.229786	0.0780593	-2.94374	0.00324273	0.106405	down	ENSMUSG00000021549	Rasa1
17.7092	-3.7041	1.25846	-2.94335	0.00324676	NA	down	ENSMUSG00000118124	Gm50139
3162.65	-0.352545	0.119856	-2.94141	0.00326717	0.106997	down	ENSMUSG00000026494	Kif26b
1311.3	-0.347324	0.11824	-2.93745	0.00330919	0.10816	down	ENSMUSG00000067028	Cntnap5b
4140.05	-0.326314	0.111214	-2.93411	0.00334505	0.109119	down	ENSMUSG00000061589	Dot1l
2004.97	-0.25446	0.0867431	-2.93349	0.00335179	0.109126	down	ENSMUSG00000100750	Gm29084
246.387	0.742937	0.253422	2.93162	0.00337194	0.109386	up	ENSMUSG00000031654	Cbln1
297166	0.219617	0.0749154	2.93154	0.00337289	0.109386	up	ENSMUSG00000064367	mt-Nd5
2363.88	0.23529	0.0803598	2.92795	0.00341202	0.110441	up	ENSMUSG00000051851	Rtl8c
6304.51	-0.282117	0.0963812	-2.92709	0.00342147	0.110533	down	ENSMUSG00000037364	Srrt
5953.71	0.204827	0.0700114	2.92563	0.00343762	0.11084	up	ENSMUSG00000020611	Gna13
1682.01	-0.246287	0.0842403	-2.92363	0.0034598	0.11134	down	ENSMUSG00000004268	Emg1
260514	0.251072	0.0859531	2.92104	0.00348865	0.111995	up	ENSMUSG00000115783	Bc1
1043.1	-0.279083	0.0955566	-2.9206	0.00349355	0.111995	down	ENSMUSG00000024968	Rcor2
53.5174	1.92901	0.661812	2.91474	0.00355981	0.1139	up	ENSMUSG00000112466	Gm29674
3228.69	-0.168885	0.0579682	-2.91341	0.00357506	0.11417	down	ENSMUSG00000021824	Ap3m1
5724.07	-0.153547	0.052739	-2.91146	0.00359749	0.114496	down	ENSMUSG00000027291	Vps39
534.733	0.419572	0.144117	2.91132	0.003599	0.114496	up	ENSMUSG00000000290	Itgb2
1551.19	-0.275239	0.0945622	-2.91067	0.0036066	0.11452	down	ENSMUSG00000020459	Mtif2
5542.29	-0.214131	0.0735926	-2.90968	0.00361803	0.114665	down	ENSMUSG00000027933	Ints3
17.7141	2.02529	0.69641	2.90819	0.00363524	NA	up	ENSMUSG00000004864	Mapk13
3828.71	-0.247117	0.0850009	-2.90723	0.00364647	0.114814	down	ENSMUSG00000039860	Srrm3
212.697	0.933076	0.321008	2.9067	0.00365258	0.114814	up	ENSMUSG00000104713	Gbp6
769.167	0.399091	0.137304	2.90662	0.00365359	0.114814	up	ENSMUSG00000000732	Icosl
446.644	0.924846	0.318249	2.90605	0.00366028	0.114814	up	ENSMUSG00000024211	Grm8
6718.41	-0.205	0.070546	-2.90591	0.00366187	0.114814	down	ENSMUSG00000024201	Kdm4b
538.319	-0.364529	0.125452	-2.90573	0.00366398	0.114814	down	ENSMUSG00000022325	Pop1
12800.1	0.221813	0.0763584	2.90489	0.00367382	0.114868	up	ENSMUSG00000037259	Dzank1
21236	-0.19837	0.0682997	-2.90441	0.00367947	0.114868	down	ENSMUSG00000050751	Pgbd5
3340.32	-0.20048	0.0690469	-2.90353	0.00368983	0.114977	down	ENSMUSG00000031060	Rbm10
17493.9	-0.231514	0.0798361	-2.89987	0.0037332	0.116112	down	ENSMUSG00000048240	Gng7
604.78	-0.31176	0.107559	-2.89849	0.00374961	0.116383	down	ENSMUSG00000028011	Tdo2
1393.36	-0.424244	0.146393	-2.89797	0.00375586	0.116383	down	ENSMUSG00000022519	Srl
3650.47	0.485681	0.167676	2.89654	0.00377303	0.116698	up	ENSMUSG00000040536	Necab1
7568.91	0.238622	0.0824404	2.89447	0.00379794	0.117235	up	ENSMUSG00000036503	Rnf13
53.0426	1.67142	0.577558	2.89394	0.0038044	0.117235	up	ENSMUSG00000058492	Scp2-ps2
272.856	-0.679898	0.235242	-2.89021	0.00384985	0.118417	down	ENSMUSG00000035711	Dok3
14.5287	2.13013	0.737089	2.88992	0.00385337	NA	up	ENSMUSG00000052912	Smarca5-ps
236.869	1.21092	0.419135	2.8891	0.00386344	0.118616	up	ENSMUSG00000062372	Otof
2334.71	-0.371588	0.128698	-2.88729	0.00388574	0.119082	down	ENSMUSG00000035486	Plk5
92.0814	0.779638	0.270233	2.88506	0.00391345	0.119711	up	ENSMUSG00000047759	Hs3st3a1
4498.25	0.222071	0.0770953	2.88047	0.00397079	0.121141	up	ENSMUSG00000020576	Nbas
6856.55	-0.204935	0.0711538	-2.88016	0.00397471	0.121141	down	ENSMUSG00000017421	Zfp207
15.5627	2.23573	0.776542	2.87908	0.00398834	NA	up	ENSMUSG00000034107	Ano7
30.6935	1.71872	0.597047	2.8787	0.00399321	0.121295	up	ENSMUSG00000098758	7630403G23Rik
338.353	0.466481	0.16205	2.87861	0.00399427	0.121295	up	ENSMUSG00000004266	Ptpn6
1509.74	0.475204	0.165155	2.87733	0.00401062	0.121571	up	ENSMUSG00000027882	Stxbp3
1558.67	-0.331505	0.115305	-2.87501	0.00404011	0.122118	down	ENSMUSG00000020752	Recql5
2837.75	-0.219635	0.0764011	-2.87476	0.00404332	0.122118	down	ENSMUSG00000050132	Sarm1
1210.58	0.559632	0.194805	2.87277	0.00406884	0.122668	up	ENSMUSG00000043531	Sorcs1
9932.58	-0.213258	0.0742807	-2.87097	0.00409212	0.122923	down	ENSMUSG00000070738	Dgkd
819.241	0.249853	0.0870429	2.87046	0.00409879	0.122923	up	ENSMUSG00000040675	Mthfd1l
3874.73	-0.205352	0.0715409	-2.87041	0.0040994	0.122923	down	ENSMUSG00000019785	Clvs2
1666.72	0.298608	0.104054	2.86973	0.00410818	0.122966	up	ENSMUSG00000072969	Armcx5
398.402	0.450928	0.157189	2.8687	0.00412164	0.123148	up	ENSMUSG00000021884	Hacl1
489.29	2.45666	0.856846	2.8671	0.00414257	0.123542	up	ENSMUSG00000068696	Gpr88
25920.8	-0.209036	0.0729225	-2.86656	0.00414963	0.123542	down	ENSMUSG00000032174	Icam5
3304.39	-0.169918	0.0593338	-2.86377	0.00418637	0.12417	down	ENSMUSG00000047824	Pygo2
190.353	0.725303	0.253286	2.86357	0.00418892	0.12417	up	ENSMUSG00000055172	C1ra
82.2991	1.21807	0.425413	2.86326	0.00419302	0.12417	up	ENSMUSG00000033633	Clec18a
2119.28	0.533993	0.186583	2.86197	0.00421023	0.124459	up	ENSMUSG00000034993	Vat1
2479.26	-0.228102	0.079771	-2.85946	0.00424361	0.125124	down	ENSMUSG00000017418	Arl5b
8791.52	-0.168834	0.0590505	-2.85915	0.00424772	0.125124	down	ENSMUSG00000051323	Pcdh19
3305.97	-0.408472	0.142962	-2.8572	0.00427398	0.125676	down	ENSMUSG00000040136	Abcc8
11234.2	0.21567	0.07552	2.8558	0.0042929	0.126008	up	ENSMUSG00000033577	Myo6
4304.74	-0.15896	0.0557004	-2.85383	0.00431952	0.126008	down	ENSMUSG00000042590	Ipo11
498.616	-0.399339	0.139937	-2.85371	0.00432117	0.126008	down	ENSMUSG00000037169	Mycn
135.294	1.8791	0.658633	2.85303	0.00433049	0.126008	up	ENSMUSG00000105594	Gm43398
2038.34	-0.326471	0.114435	-2.85291	0.00433212	0.126008	down	ENSMUSG00000107068	Gm42742
1043.39	0.422417	0.14809	2.85243	0.00433864	0.126008	up	ENSMUSG00000103749	Pcdhgb5
48.7049	1.12411	0.394115	2.85225	0.00434116	0.126008	up	ENSMUSG00000015134	Aldh1a3
5948.14	-0.184824	0.0648069	-2.85192	0.00434562	0.126008	down	ENSMUSG00000024270	Slc39a6
70.941	-1.0294	0.361221	-2.84978	0.00437502	0.12664	down	ENSMUSG00000085527	Gm15535
13553.2	-0.257067	0.0902286	-2.84907	0.00438478	0.126646	down	ENSMUSG00000018334	Ksr1
367.522	0.410773	0.144242	2.8478	0.00440221	0.126646	up	ENSMUSG00000039787	Cercam
5084.77	0.243596	0.0855452	2.84757	0.00440541	0.126646	up	ENSMUSG00000019970	Sgk1
11096.5	-0.136398	0.0479001	-2.84756	0.00440556	0.126646	down	ENSMUSG00000061410	Zcchc14
13770.1	-0.136478	0.0479408	-2.84681	0.00441593	0.126684	down	ENSMUSG00000024935	Slc1a1
1046.77	0.343256	0.120594	2.84637	0.00442202	0.126684	up	ENSMUSG00000044043	Pcdhb14
69.2582	1.00793	0.354245	2.84528	0.00443719	0.126901	up	ENSMUSG00000037921	Ddx60
964.799	-0.248832	0.0874718	-2.84471	0.0044452	0.126912	down	ENSMUSG00000033721	Vav3
1758.32	0.439058	0.154455	2.84264	0.00447421	0.127367	up	ENSMUSG00000004894	Hapln2
113.108	0.864548	0.304183	2.8422	0.00448035	0.127367	up	ENSMUSG00000057596	Trim30d
3687.25	0.28753	0.101174	2.84194	0.00448401	0.127367	up	ENSMUSG00000028581	Laptm5
8240.92	-0.18707	0.065879	-2.83959	0.00451713	0.12809	down	ENSMUSG00000018340	Anxa6
8255.86	0.233067	0.0822141	2.83488	0.00458426	0.129429	up	ENSMUSG00000021665	Hexb
10382.3	-0.221279	0.078057	-2.83484	0.00458487	0.129429	down	ENSMUSG00000002748	Baz1b
1485.92	0.644654	0.227452	2.83425	0.00459337	0.129429	up	ENSMUSG00000020173	Cobl
1390.62	0.288924	0.101966	2.83353	0.00460376	0.129429	up	ENSMUSG00000075284	Wipf1
248.858	-0.67532	0.238371	-2.83306	0.0046104	0.129429	down	ENSMUSG00000099041	Gm28035
671.162	0.689241	0.243287	2.83303	0.00461085	0.129429	up	ENSMUSG00000044734	Serpinb1a
1782.85	-0.209834	0.0741309	-2.83059	0.00464622	0.129804	down	ENSMUSG00000074733	Zfp950
9101.41	0.239547	0.0846366	2.8303	0.00465046	0.129804	up	ENSMUSG00000053141	Ptprt
2753.14	0.212922	0.0752308	2.83025	0.00465114	0.129804	up	ENSMUSG00000028522	Mier1
187.184	-1.00847	0.356354	-2.82997	0.00465529	0.129804	down	ENSMUSG00000032085	Tagln
5280.08	0.229972	0.0814401	2.82382	0.00474556	0.132101	up	ENSMUSG00000034210	Efcab14
1617.47	-0.4438	0.157333	-2.82077	0.00479078	0.133137	down	ENSMUSG00000102504	Gm21955
4922.95	-0.236595	0.0838947	-2.82015	0.00480017	0.133177	down	ENSMUSG00000036304	Zdhhc23
4232.49	-0.199675	0.0708473	-2.81839	0.00482652	0.133686	down	ENSMUSG00000106864	Gtf3c2
264.236	0.739363	0.262408	2.81761	0.00483821	0.133788	up	ENSMUSG00000104093	A330015K06Rik
2980.29	-0.196968	0.069966	-2.8152	0.00487475	0.134575	down	ENSMUSG00000019977	Hbs1l
1221.95	-0.213221	0.0758171	-2.81231	0.00491865	0.135563	down	ENSMUSG00000031171	Ftsj1
33.5663	1.71937	0.611524	2.81162	0.00492927	0.135632	up	ENSMUSG00000027547	Sall4
5410.98	-0.176939	0.0629807	-2.80942	0.00496315	0.13622	down	ENSMUSG00000024548	Setbp1
4684.23	-0.215242	0.0766213	-2.80917	0.00496694	0.13622	down	ENSMUSG00000045174	Amer3
217.513	0.483079	0.172085	2.80722	0.00499712	0.136821	up	ENSMUSG00000000811	Txnrd3
1533.69	-0.204591	0.072894	-2.8067	0.00500524	0.136821	down	ENSMUSG00000040033	Stat2
1874.99	-0.207539	0.0739605	-2.80608	0.00501486	0.13686	down	ENSMUSG00000046994	Mars2
596.848	-0.29672	0.105778	-2.80512	0.00502986	0.136872	down	ENSMUSG00000052479	A330008L17Rik
2319.43	-0.224271	0.0799616	-2.80473	0.00503585	0.136872	down	ENSMUSG00000042770	Hebp1
1053.44	-0.327385	0.116741	-2.80438	0.00504131	0.136872	down	ENSMUSG00000071226	Cecr2
2855.05	-0.270294	0.0964105	-2.80358	0.00505391	0.136872	down	ENSMUSG00000029385	Ccng2
935.625	-0.246224	0.0878296	-2.80343	0.00505627	0.136872	down	ENSMUSG00000092416	Zfp141
11383.5	0.354166	0.126611	2.79728	0.00515345	0.138956	up	ENSMUSG00000020486	Septin4
13366.4	0.265045	0.0947687	2.79675	0.00516189	0.138956	up	ENSMUSG00000027562	Car2
8765.65	-0.562309	0.201076	-2.7965	0.00516589	0.138956	down	ENSMUSG00000033585	Ndn
678.714	0.446835	0.159808	2.79608	0.00517272	0.138956	up	ENSMUSG00000033249	Hsf4
350.166	-0.44067	0.157611	-2.79594	0.00517488	0.138956	down	ENSMUSG00000097589	Dleu2
14.3351	2.39249	0.856192	2.79434	0.00520052	NA	up	ENSMUSG00000068246	Apol9b
459.701	0.372031	0.133186	2.79331	0.00521718	0.139867	up	ENSMUSG00000064247	Plcxd1
1953.13	0.493231	0.176853	2.78894	0.0052881	0.141542	up	ENSMUSG00000059810	Rgs3
5328.77	-0.149747	0.0537245	-2.78732	0.00531463	0.142024	down	ENSMUSG00000038256	Bcl9
293.111	-0.473727	0.169992	-2.78677	0.00532365	0.142038	down	ENSMUSG00000053560	Ier2
5363.39	-0.209544	0.0752613	-2.78422	0.00536573	0.142932	down	ENSMUSG00000026024	Als2
19.2257	1.94759	0.699603	2.78385	0.00537177	NA	up	ENSMUSG00000094365	Gm21982
19743.7	-0.247913	0.0891457	-2.78099	0.00541932	0.143999	down	ENSMUSG00000028289	Epha7
573.256	0.565013	0.203186	2.78077	0.00542303	0.143999	up	ENSMUSG00000024798	Htr7
6191.7	-0.329446	0.118501	-2.78011	0.00543407	0.144063	down	ENSMUSG00000056306	Sertm1
6301.1	0.244613	0.0880071	2.77947	0.00544482	0.144119	up	ENSMUSG00000027339	Rassf2
179.772	3.21966	1.1596	2.77654	0.00549416	0.145195	up	ENSMUSG00000051985	Igfn1
3692.54	-0.388682	0.140039	-2.77552	0.00551139	0.145382	down	ENSMUSG00000022098	Bmp1
4437.48	-0.321686	0.115919	-2.77509	0.00551862	0.145382	down	ENSMUSG00000001774	Chordc1
874.096	0.428816	0.154604	2.77364	0.00554328	0.145486	up	ENSMUSG00000021998	Lcp1
2035.25	0.355091	0.128027	2.77357	0.00554444	0.145486	up	ENSMUSG00000050271	Prag1
440.999	-0.42586	0.153556	-2.77332	0.0055487	0.145486	down	ENSMUSG00000027820	Mme
97.847	2.22418	0.802146	2.77278	0.00555795	0.1455	up	ENSMUSG00000048721	Fndc9
19176.2	-0.175962	0.0635127	-2.7705	0.00559696	0.146292	down	ENSMUSG00000040640	Erc2
3563.27	-0.162963	0.0588682	-2.76826	0.0056356	0.147057	down	ENSMUSG00000038482	Tfdp1
4332.01	0.189801	0.068575	2.76779	0.00564386	0.147057	up	ENSMUSG00000048249	Crebrf
41891.8	-0.215231	0.0777904	-2.76681	0.00566077	0.147258	down	ENSMUSG00000031833	Mast3
6.59281	5.19071	1.87608	2.76678	0.00566132	NA	up	ENSMUSG00000079845	Xlr4a
744.511	0.724568	0.261925	2.76633	0.0056692	0.147258	up	ENSMUSG00000034755	Pcdh11x
4257.24	-0.189327	0.0685112	-2.76344	0.00571956	0.148307	down	ENSMUSG00000029063	Nadk
4983.34	0.182307	0.0659817	2.763	0.00572736	0.148307	up	ENSMUSG00000060002	Chpt1
6348.77	-0.163249	0.0591039	-2.76206	0.00574373	0.148326	down	ENSMUSG00000055745	Rtl6
35.4269	1.92271	0.696145	2.76194	0.00574582	0.148326	up	ENSMUSG00000032719	Sbspon
623.872	0.424178	0.153615	2.7613	0.00575713	0.148388	up	ENSMUSG00000000275	Trim25
3193.58	-0.193188	0.0699815	-2.76055	0.00577034	0.1485	down	ENSMUSG00000022306	Zfpm2
225.153	1.6557	0.5999	2.75995	0.00578095	0.148544	up	ENSMUSG00000010825	Grid2ip
157.635	-0.626352	0.227052	-2.75862	0.00580453	0.148805	down	ENSMUSG00000104814	Gm42979
3158.43	-0.424678	0.153979	-2.75802	0.00581531	0.148805	down	ENSMUSG00000006958	Chrd
40.0635	1.09307	0.396344	2.75787	0.00581785	0.148805	up	ENSMUSG00000095224
2784.44	-0.186378	0.0676247	-2.75607	0.0058501	0.149401	down	ENSMUSG00000020610	Amz2
6680.15	0.18101	0.0657238	2.7541	0.00588539	0.150073	up	ENSMUSG00000024413	Npc1
12347.1	0.264426	0.0960467	2.7531	0.00590348	0.150229	up	ENSMUSG00000075415	Fnbp1
34963.5	-0.223216	0.081104	-2.75222	0.00591932	0.150229	down	ENSMUSG00000026872	Zeb2
1442.1	-0.215665	0.0783657	-2.75203	0.00592264	0.150229	down	ENSMUSG00000025316	Banp
2507.25	-0.237566	0.0863323	-2.75177	0.00592749	0.150229	down	ENSMUSG00000019984	Med23
18343.6	-0.171097	0.0622732	-2.74753	0.00600468	0.151861	down	ENSMUSG00000020785	Camkk1
771.884	-0.278314	0.101307	-2.74723	0.00601008	0.151861	down	ENSMUSG00000014554	Dguok
11120.2	0.27311	0.099465	2.74579	0.00603649	0.152099	up	ENSMUSG00000032009	Sesn3
2803.93	-0.379573	0.138261	-2.74534	0.00604489	0.152099	down	ENSMUSG00000028876	Epha10
2101.37	0.389969	0.142053	2.74523	0.0060468	0.152099	up	ENSMUSG00000052609	Plekhg3
1043.37	-0.250714	0.0913784	-2.74369	0.00607531	0.152586	down	ENSMUSG00000026504	Sdccag8
2074.91	-0.200471	0.0730815	-2.74311	0.00608601	0.152625	down	ENSMUSG00000028245	Nsmaf
13833.4	-0.178403	0.0650827	-2.74118	0.00612192	0.153296	down	ENSMUSG00000039156	Stim2
71.82	1.13549	0.41436	2.74034	0.00613754	0.153457	up	ENSMUSG00000054457	9430021M05Rik
451.033	0.429021	0.156683	2.73814	0.00617873	0.153875	up	ENSMUSG00000031283	Chrdl1
6093.3	-0.145566	0.0531626	-2.73812	0.00617911	0.153875	down	ENSMUSG00000031858	Mau2
5016	0.378559	0.138262	2.73797	0.00618192	0.153875	up	ENSMUSG00000030849	Fgfr2
254.316	-0.488221	0.178364	-2.73721	0.00619622	0.154002	down	ENSMUSG00000034164	Emid1
9.29867	-3.26349	1.19241	-2.73689	0.00620229	NA	down	ENSMUSG00000113948	Rpl17-ps3
658.576	-0.264197	0.0965593	-2.73611	0.00621697	0.154288	down	ENSMUSG00000047635	Mtrfr
17734.9	-0.148586	0.0543629	-2.73322	0.00627193	0.155421	down	ENSMUSG00000021156	Zmynd11
429.032	0.603783	0.221145	2.73026	0.00632839	0.156588	up	ENSMUSG00000042942	Greb1l
551.899	1.12028	0.410788	2.72714	0.00638857	0.157843	up	ENSMUSG00000046321	Hs3st2
4190.3	0.304762	0.11178	2.72644	0.0064022	0.157946	up	ENSMUSG00000040543	Pitpnm3
4365.62	0.14773	0.0542701	2.72212	0.00648654	0.159495	up	ENSMUSG00000026664	Phyh
1494.21	-0.193396	0.0710551	-2.72178	0.00649311	0.159495	down	ENSMUSG00000048796	Cyb561d1
1473.9	0.359921	0.132259	2.72133	0.00650192	0.159495	up	ENSMUSG00000021587	Pcsk1
116.487	0.755529	0.277639	2.72127	0.0065032	0.159495	up	ENSMUSG00000030598	Fbxo17
18.6085	1.5436	0.567563	2.7197	0.00653421	NA	up	ENSMUSG00000002104	Rapsn
91.037	-0.81816	0.300842	-2.71957	0.00653672	0.160082	down	ENSMUSG00000091491	Vmn2r97
1180.01	0.329831	0.121326	2.71855	0.00655682	0.160255	up	ENSMUSG00000097431	Gm26782
516.303	-0.395117	0.145357	-2.71824	0.00656296	0.160255	down	ENSMUSG00000097587	4930578M01Rik
1890.45	-0.201812	0.0743496	-2.71437	0.00664017	0.161904	down	ENSMUSG00000051062	Fbll1
14511.9	-0.211482	0.0779474	-2.71313	0.00666505	0.162272	down	ENSMUSG00000069662	Marcks
6326.7	0.190957	0.0703948	2.71265	0.00667468	0.162272	up	ENSMUSG00000028657	Ppt1
5596.04	-0.153343	0.0565633	-2.71101	0.00670796	0.162843	down	ENSMUSG00000027201	Myef2
1454.84	0.342341	0.126303	2.71046	0.00671895	0.162874	up	ENSMUSG00000032531	Amotl2
2184.03	-0.25262	0.0932218	-2.70988	0.00673083	0.162925	down	ENSMUSG00000027009	Itga4
44245.9	-0.285241	0.105295	-2.70898	0.00674912	0.162964	down	ENSMUSG00000049313	Sorl1
336.918	0.605885	0.22367	2.70884	0.00675193	0.162964	up	ENSMUSG00000035929	H2-Q4
5637.6	0.246909	0.0911697	2.70824	0.00676409	0.163021	up	ENSMUSG00000028525	Pde4b
5797	-0.185952	0.0686782	-2.70759	0.00677742	0.163107	down	ENSMUSG00000046691	Chtf8
8834.61	0.15814	0.0584641	2.70491	0.00683235	0.163746	up	ENSMUSG00000025104	Hdgfl3
3489.2	-0.246468	0.0911282	-2.70463	0.00683795	0.163746	down	ENSMUSG00000026489	Coq8a
4481.84	-0.193488	0.0715476	-2.70433	0.00684428	0.163746	down	ENSMUSG00000046607	Hrk
2069.21	-0.213384	0.0789066	-2.70426	0.00684573	0.163746	down	ENSMUSG00000024169	Ift140
395.418	0.661785	0.244751	2.70391	0.00685296	0.163746	up	ENSMUSG00000023885	Thbs2
3617.63	-0.191216	0.0707491	-2.70274	0.00687701	0.164085	down	ENSMUSG00000038291	Snx25
4322.6	-0.131151	0.0485371	-2.70207	0.00689093	0.164183	down	ENSMUSG00000020810	Cygb
1112.56	-0.262289	0.0970938	-2.7014	0.00690486	0.164281	down	ENSMUSG00000018509	Cenpv
128.828	0.934317	0.345993	2.7004	0.00692571	0.164542	up	ENSMUSG00000100162	Gm20687
1513.38	-0.194219	0.0720135	-2.69698	0.00699725	0.165914	down	ENSMUSG00000036898	Zfp157
37795.7	-0.257341	0.0954285	-2.69669	0.0070033	0.165914	down	ENSMUSG00000065947	mt-Nd4l
8311.16	1.24829	0.463684	2.69212	0.00710003	0.1676	up	ENSMUSG00000026463	Atp2b4
66.5721	1.2174	0.452233	2.69196	0.00710328	0.1676	up	ENSMUSG00000015340	Cybb
9462.81	-0.242708	0.0901843	-2.69125	0.00711858	0.1676	down	ENSMUSG00000026496	Parp1
11258.5	0.198363	0.0737174	2.69086	0.0071268	0.1676	up	ENSMUSG00000020821	Kif1c
8850.3	-0.317103	0.117854	-2.69064	0.00713161	0.1676	down	ENSMUSG00000028248	Pnisr
534.036	0.378469	0.140682	2.69024	0.00714014	0.1676	up	ENSMUSG00000041959	S100a10
7195.46	-0.197645	0.0734733	-2.69002	0.00714473	0.1676	down	ENSMUSG00000024772	Ehd1
3655.74	-0.266059	0.0989482	-2.68887	0.00716948	0.167945	down	ENSMUSG00000058420	Syt17
327.249	-0.357522	0.13302	-2.68773	0.00719393	0.168164	down	ENSMUSG00000114584	Gm47694
9236.94	-0.238883	0.0888867	-2.6875	0.00719899	0.168164	down	ENSMUSG00000038418	Egr1
52124	-0.173743	0.0646849	-2.686	0.00723139	0.168657	down	ENSMUSG00000016346	Kcnq2
3360.94	0.233483	0.0869702	2.68463	0.00726108	0.168657	up	ENSMUSG00000072946	Ptgr2
766.982	-0.337363	0.125669	-2.68455	0.00726284	0.168657	down	ENSMUSG00000032586	Traip
244.769	0.586525	0.218509	2.68421	0.00727022	0.168657	up	ENSMUSG00000001665	Gstt3
168.936	0.617488	0.230083	2.68376	0.00727993	0.168657	up	ENSMUSG00000073590	3222401L13Rik
74.8046	-0.871546	0.324815	-2.68321	0.00729199	0.168657	down	ENSMUSG00000031004	Mki67
748.076	0.586173	0.218532	2.68232	0.00731127	0.168657	up	ENSMUSG00000054509	Parp4
4465.6	-0.189732	0.0707399	-2.68211	0.00731592	0.168657	down	ENSMUSG00000039835	Nhsl1
1303.78	0.413169	0.15405	2.68205	0.00731728	0.168657	up	ENSMUSG00000038068	Rnf144b
11588.8	0.157651	0.058786	2.68177	0.0073234	0.168657	up	ENSMUSG00000034245	Hdac11
435.35	0.349255	0.130264	2.68114	0.00733721	0.168657	up	ENSMUSG00000034532	Fbxo16
3695.82	0.256261	0.0956019	2.6805	0.00735128	0.168657	up	ENSMUSG00000022351	Sqle
280.621	0.431784	0.161084	2.68049	0.00735134	0.168657	up	ENSMUSG00000037321	Tap1
3796.91	-0.221003	0.0824862	-2.67928	0.00737813	0.169039	down	ENSMUSG00000037326	Capn15
1075.71	-0.760161	0.283842	-2.67812	0.00740376	0.169154	down	ENSMUSG00000073879	Gm54215
303.583	0.402722	0.15038	2.67802	0.00740581	0.169154	up	ENSMUSG00000039395	Mreg
1262.02	-0.234024	0.0873982	-2.67767	0.00741354	0.169154	down	ENSMUSG00000073436	Eme2
28.2957	2.76165	1.03206	2.67586	0.00745374	0.16984	up	ENSMUSG00000023943	Sult1c1
14519.4	0.122039	0.0456674	2.67233	0.00753261	0.171242	up	ENSMUSG00000035133	Arhgap5
19101.3	-0.128979	0.048267	-2.67219	0.00753581	0.171242	down	ENSMUSG00000040687	Madd
629.984	-0.515385	0.192909	-2.67165	0.007548	0.171286	down	ENSMUSG00000029130	Rnf32
99935	-0.143226	0.0536255	-2.67086	0.00756572	0.171367	down	ENSMUSG00000057738	Sptan1
312.971	-0.364967	0.136676	-2.67031	0.0075781	0.171367	down	ENSMUSG00000048603	Gm9828
1214.85	-0.342477	0.128279	-2.66978	0.00759019	0.171367	down	ENSMUSG00000102748	Pcdhgb2
5968.26	0.130056	0.0487163	2.66967	0.00759259	0.171367	up	ENSMUSG00000034157	Cipc
335.147	1.20972	0.453417	2.66801	0.0076302	0.171983	up	ENSMUSG00000029754	Dlx6
5357.71	-0.261477	0.0980453	-2.6669	0.00765552	0.172321	down	ENSMUSG00000000823	Zfp512b
24.3177	1.51104	0.566765	2.66608	0.00767403	NA	up	ENSMUSG00000096257	Ccer2
3197.86	-0.296288	0.11114	-2.6659	0.00767824	0.172453	down	ENSMUSG00000035275	Raver2
1662.17	1.27591	0.478657	2.66561	0.0076849	0.172453	up	ENSMUSG00000039349	C130074G19Rik
1761.51	-0.241041	0.0904417	-2.66516	0.00769523	0.172453	down	ENSMUSG00000022515	Anks3
86.1853	0.971222	0.364459	2.66483	0.00770265	0.172453	up	ENSMUSG00000096727	Psmb9
1759.87	-0.376587	0.141461	-2.66213	0.00776485	0.173414	down	ENSMUSG00000029168	Dpysl5
4994.8	-0.226077	0.0849271	-2.66201	0.00776754	0.173414	down	ENSMUSG00000031700	Gpt2
1032.79	0.426331	0.160205	2.66117	0.00778707	0.173414	up	ENSMUSG00000035910	Dcdc2a
21406.2	-0.123594	0.0464437	-2.66116	0.00778714	0.173414	down	ENSMUSG00000005506	Celf1
171703	-0.363769	0.136807	-2.65899	0.00783764	0.173815	down	ENSMUSG00000020431	Adcy1
207.983	0.665507	0.250326	2.65856	0.00784752	0.173815	up	ENSMUSG00000030921	Trim30a
2076.17	0.228192	0.0858393	2.65837	0.00785207	0.173815	up	ENSMUSG00000028015	Ctso
769.178	-0.347413	0.130689	-2.65832	0.00785319	0.173815	down	ENSMUSG00000029084	Cd38
407.577	1.08546	0.408354	2.65815	0.00785716	0.173815	up	ENSMUSG00000068699	Flnc
920.667	-0.260541	0.0980606	-2.65693	0.0078855	0.174211	down	ENSMUSG00000032126	Hmbs
7044.89	-0.146938	0.0553296	-2.65568	0.00791489	0.174235	down	ENSMUSG00000059208	Hnrnpm
37708.4	-0.215705	0.0812265	-2.6556	0.0079167	0.174235	down	ENSMUSG00000021719	Rgs7bp
3557.68	0.225576	0.0849452	2.65555	0.00791788	0.174235	up	ENSMUSG00000023106	Denr
2209.37	-0.270967	0.102078	-2.6545	0.00794259	0.174549	down	ENSMUSG00000022974	Paxbp1
699.234	0.615275	0.231839	2.65389	0.00795703	0.174636	up	ENSMUSG00000095687	Rnaset2a
88.2685	1.01997	0.384455	2.65302	0.00797742	0.174854	up	ENSMUSG00000070644	Etnk2
1017.25	-0.321591	0.121256	-2.65216	0.00799789	0.175073	down	ENSMUSG00000037022	Mmaa
688.868	0.523311	0.197513	2.6495	0.008061	0.176224	up	ENSMUSG00000047361	Gm973
1014.15	-0.24692	0.0932392	-2.64825	0.00809102	0.176649	down	ENSMUSG00000013150	Gfod2
2338.96	0.171982	0.0649553	2.64769	0.00810433	0.176708	up	ENSMUSG00000028868	Wasf2
576.437	-0.531808	0.201017	-2.64559	0.00815492	0.177463	down	ENSMUSG00000029283	Cdc7
2402.94	0.171406	0.0647949	2.64537	0.00816018	0.177463	up	ENSMUSG00000036941	Elac1
31.1583	1.80377	0.682025	2.64473	0.00817571	0.177569	up	ENSMUSG00000079017	Ifi27l2a
10052.8	-0.144284	0.0545698	-2.64402	0.00819284	0.17771	down	ENSMUSG00000021285	Ppp1r13b
455.422	0.347728	0.13158	2.64271	0.00822464	0.177884	up	ENSMUSG00000046688	Tifa
8909.95	-0.176672	0.0668639	-2.64226	0.0082355	0.177884	down	ENSMUSG00000068663	Clec16a
10877.8	-0.150343	0.0569004	-2.64221	0.00823672	0.177884	down	ENSMUSG00000007670	Khsrp
13.7172	1.9435	0.735903	2.64097	0.0082669	NA	up	ENSMUSG00000113845	Gm39473
11970.1	0.174817	0.0661943	2.64096	0.00826703	0.177884	up	ENSMUSG00000075706	Gpx4
44.3612	1.23673	0.468329	2.64073	0.00827281	0.177884	up	ENSMUSG00000099759	1700030C10Rik
10657.5	-0.135946	0.0514852	-2.64048	0.00827876	0.177884	down	ENSMUSG00000019843	Fyn
41.0673	1.31362	0.497563	2.64012	0.00828778	0.177884	up	ENSMUSG00000030789	Itgax
524.904	-0.348218	0.131905	-2.63991	0.00829292	0.177884	down	ENSMUSG00000036968	Cnpy4
894.59	0.265172	0.100455	2.6397	0.00829803	0.177884	up	ENSMUSG00000031928	Mre11a
4219.57	-0.136561	0.0517412	-2.63932	0.00830737	0.177884	down	ENSMUSG00000074247	Dda1
945.472	0.39385	0.149385	2.63648	0.00837706	0.179126	up	ENSMUSG00000035131	Brinp3
459.901	0.759118	0.288021	2.63564	0.008398	0.179126	up	ENSMUSG00000008540	Mgst1
5806.31	-0.243726	0.092491	-2.63513	0.00841056	0.179126	down	ENSMUSG00000034570	Inpp5j
1459.72	0.258082	0.0979472	2.6349	0.00841609	0.179126	up	ENSMUSG00000040711	Sh3pxd2b
104.414	-1.14692	0.43535	-2.63448	0.00842664	0.179126	down	ENSMUSG00000084010	Gm13302
4867.72	0.159428	0.0605188	2.63436	0.00842969	0.179126	up	ENSMUSG00000105263	Gm42427
388.919	0.380488	0.144464	2.63379	0.00844387	0.179199	up	ENSMUSG00000052384	Nrros
19981.6	-0.210126	0.0798075	-2.63291	0.0084656	0.179432	down	ENSMUSG00000021557	Agtpbp1
14137.6	0.266973	0.101558	2.62878	0.00856905	0.181395	up	ENSMUSG00000055430	Nap1l5
1192.14	0.47169	0.179614	2.62613	0.00863616	0.182584	up	ENSMUSG00000032841	Prr5l
396.122	0.407988	0.155409	2.62525	0.00865858	0.182826	up	ENSMUSG00000028599	Tnfrsf1b
171.581	-0.57287	0.218375	-2.62334	0.00870736	0.183624	down	ENSMUSG00000078651	Aoc2
2296.34	-0.190592	0.0726644	-2.62291	0.00871833	0.183624	down	ENSMUSG00000031974	Abcb10
22306.5	-0.214168	0.0817301	-2.62043	0.00878191	0.18473	down	ENSMUSG00000021071	Trim9
1190.54	0.346738	0.132389	2.61907	0.0088169	0.185233	up	ENSMUSG00000020120	Plek
2110.91	0.341778	0.130518	2.61863	0.00882844	0.185242	up	ENSMUSG00000078771	Evi2a
6425.34	-0.234227	0.0894742	-2.61781	0.00884952	0.185451	down	ENSMUSG00000056427	Slit3
23.8119	2.55774	0.97768	2.61614	0.00889311	NA	up	ENSMUSG00000033196	Myh2
79.9762	1.26075	0.482293	2.61407	0.00894703	0.187252	up	ENSMUSG00000038760	Trhr
581.418	0.331327	0.126775	2.6135	0.00896192	0.187252	up	ENSMUSG00000042662	Dusp15
6620.6	-0.194981	0.0746154	-2.61315	0.00897122	0.187252	down	ENSMUSG00000014164	Klhl3
623.268	-0.438369	0.167777	-2.6128	0.00898027	0.187252	down	ENSMUSG00000059851	Kmt5c
91.328	-0.684074	0.26207	-2.61027	0.00904702	0.188177	down	ENSMUSG00000051228	Nyx
470.536	-0.305668	0.117102	-2.61027	0.00904721	0.188177	down	ENSMUSG00000046561	Arsj
7488.14	-0.194003	0.0743446	-2.60951	0.0090672	0.188247	down	ENSMUSG00000040620	Dhx33
2348.77	0.562941	0.215745	2.60929	0.0090731	0.188247	up	ENSMUSG00000004633	Chn2
281.017	0.495224	0.189906	2.60773	0.00911446	0.188871	up	ENSMUSG00000022544	Eef2kmt
2237.22	0.269428	0.10336	2.60668	0.00914243	0.189215	up	ENSMUSG00000029098	Acox3
5220.1	-0.171845	0.0659629	-2.60518	0.00918262	0.189812	down	ENSMUSG00000072501	Phf20l1
1918.59	0.205815	0.0790567	2.60339	0.0092308	0.190572	up	ENSMUSG00000021180	Rps6ka5
4.10841	-5.36929	2.06299	-2.60267	0.00925011	NA	down	ENSMUSG00000069303	H2bc24
339.474	0.826975	0.317997	2.60058	0.00930665	0.191901	up	ENSMUSG00000045868	Gvin1
75.3518	0.821422	0.315951	2.59984	0.00932674	0.191921	up	ENSMUSG00000001020	S100a4
156.621	0.633978	0.243866	2.5997	0.00933059	0.191921	up	ENSMUSG00000046167	Gldn
284.413	-0.631832	0.243173	-2.59828	0.00936909	0.192475	down	ENSMUSG00000085028	Slc2a4rg-ps
34942.6	0.187008	0.0719969	2.59745	0.00939181	0.192621	up	ENSMUSG00000054459	Vsnl1
1468.63	-0.345526	0.133075	-2.59646	0.00941886	0.192621	down	ENSMUSG00000059602	Syn3
1780.91	-0.281013	0.108232	-2.5964	0.00942064	0.192621	down	ENSMUSG00000002428	Hltf
416.22	0.364304	0.140319	2.59625	0.00942471	0.192621	up	ENSMUSG00000030498	Gas2
1365.72	-0.237159	0.0913705	-2.59557	0.00944336	0.192621	down	ENSMUSG00000032175	Tyk2
4791.38	-0.139284	0.0536706	-2.59516	0.00945474	0.192621	down	ENSMUSG00000038102	Trappc11
701.516	-0.329626	0.12702	-2.59508	0.00945692	0.192621	down	ENSMUSG00000046027	Stard5
34130.9	-0.251246	0.0968494	-2.59419	0.0094813	0.192845	down	ENSMUSG00000026163	Sphkap
9334.36	-0.157025	0.0605374	-2.59384	0.00949099	0.192845	down	ENSMUSG00000038604	Ripor1
13148.9	0.187145	0.0721658	2.59326	0.00950702	0.192936	up	ENSMUSG00000058135	Gstm1
2958.34	0.145509	0.0561436	2.59172	0.00954971	0.193567	up	ENSMUSG00000032101	Ddx25
636.856	0.328972	0.127	2.59033	0.00958827	0.194113	up	ENSMUSG00000045664	Cdc42ep2
3132.33	-0.195812	0.0756314	-2.58903	0.00962478	0.194616	down	ENSMUSG00000069565	Dazap1
58.407	0.887456	0.343171	2.58605	0.00970835	0.195526	up	ENSMUSG00000015843	Rxrg
86.8796	0.891391	0.344701	2.58599	0.00971011	0.195526	up	ENSMUSG00000000682	Cd52
250.482	0.677198	0.26188	2.58591	0.0097123	0.195526	up	ENSMUSG00000102758	Naaladl2
2922.49	0.211887	0.0819454	2.58571	0.00971793	0.195526	up	ENSMUSG00000074457	S100a16
2495.84	0.23791	0.0920227	2.58534	0.00972832	0.195526	up	ENSMUSG00000035342	Lzts2
1188.69	-0.296911	0.11489	-2.58431	0.00975734	0.195874	down	ENSMUSG00000019763	Rmnd1
2074.8	0.307109	0.118883	2.58328	0.00978657	0.19603	up	ENSMUSG00000028673	Fuca1
7064.58	0.262313	0.101545	2.58321	0.00978858	0.19603	up	ENSMUSG00000028033	Kcnq5
33876.9	-0.238282	0.0923352	-2.58062	0.00986233	0.19703	down	ENSMUSG00000024873	Cnih2
1564.72	0.217236	0.0841896	2.58032	0.00987096	0.19703	up	ENSMUSG00000022466	Rpap3
7468.52	-0.19749	0.0765402	-2.58021	0.0098739	0.19703	down	ENSMUSG00000022829	Stxbp5l
996.295	0.252624	0.0979642	2.57874	0.00991607	0.197423	up	ENSMUSG00000030814	Bcl7c
20044.5	-0.220809	0.085628	-2.5787	0.00991725	0.197423	down	ENSMUSG00000034040	Galnt17
15.6141	2.33931	0.907297	2.57833	0.00992784	NA	up	ENSMUSG00000108929	Cc2d2b
146.419	0.65418	0.253933	2.57619	0.00998956	0.198626	up	ENSMUSG00000116793	Gm34256
1899.68	0.585912	0.227499	2.57545	0.010011	0.198815	up	ENSMUSG00000036502	Tmem255a
160.464	-0.599796	0.233007	-2.57415	0.0100486	0.199056	down	ENSMUSG00000113529	Gm47484
3966.89	0.205725	0.0799227	2.57405	0.0100516	0.199056	up	ENSMUSG00000019873	Reep3
442.277	-0.947498	0.368132	-2.5738	0.0100589	0.199056	down	ENSMUSG00000096862	Gm5859
15081.3	-0.200464	0.0779397	-2.57204	0.0101101	0.199833	down	ENSMUSG00000044352	Sowaha
274.412	1.052	0.409144	2.57121	0.0101344	0.199938	up	ENSMUSG00000024610	Cd74
253.675	0.395985	0.154028	2.57086	0.0101446	0.199938	up	ENSMUSG00000026189	Pecr
2929.73	-0.245224	0.0953943	-2.57063	0.0101513	0.199938	down	ENSMUSG00000029817	Tra2a
280.2	-0.376431	0.146493	-2.56962	0.0101809	0.200285	down	ENSMUSG00000038225	Primpol
1943.74	-0.172267	0.0670665	-2.5686	0.0102111	0.20045	down	ENSMUSG00000027427	Polr3f
1814.49	-0.226248	0.088085	-2.56852	0.0102133	0.20045	down	ENSMUSG00000042473	Tbc1d8b
24035.1	-0.200867	0.0782417	-2.56726	0.0102504	0.200775	down	ENSMUSG00000034731	Dgkh
1009.17	0.284164	0.110693	2.56715	0.0102539	0.200775	up	ENSMUSG00000031980	Agt
427.825	-0.391736	0.152665	-2.56597	0.0102886	0.201219	down	ENSMUSG00000028749	Pla2g2f
1391.98	0.477754	0.186273	2.56481	0.0103234	0.201449	up	ENSMUSG00000044447	Dock5
101.976	1.74672	0.681262	2.56394	0.0103491	0.201449	up	ENSMUSG00000029371	Cxcl5
8716	-0.162777	0.0635002	-2.56341	0.0103649	0.201449	down	ENSMUSG00000026116	Tmem131
816.498	0.321137	0.125288	2.56319	0.0103715	0.201449	up	ENSMUSG00000103585	Pcdhgb4
417.156	0.560967	0.218867	2.56306	0.0103756	0.201449	up	ENSMUSG00000024076	Vit
1552.44	0.509826	0.198931	2.56283	0.0103822	0.201449	up	ENSMUSG00000001260	Gabrg1
864.914	0.243897	0.0951704	2.56274	0.0103848	0.201449	up	ENSMUSG00000037410	Tbc1d2b
48.6245	1.03795	0.40524	2.56132	0.0104275	0.202042	up	ENSMUSG00000112168	Gm34776
2721.41	0.188882	0.0737632	2.56065	0.0104476	0.202197	up	ENSMUSG00000055493	Epm2a
15.8163	-2.10836	0.823536	-2.56013	0.0104633	NA	down	ENSMUSG00000111053	Gm49343
23956.7	-0.325552	0.127222	-2.55892	0.0104997	0.20297	down	ENSMUSG00000029657	Hsph1
2968.73	0.212391	0.0830259	2.55813	0.0105236	0.203196	up	ENSMUSG00000019338	Zfp687
736.816	-0.350396	0.137074	-2.55625	0.0105807	0.204063	down	ENSMUSG00000037243	Zfp692
1782.86	0.35597	0.139311	2.55521	0.0106124	0.20444	up	ENSMUSG00000034317	Trim59
2817.5	0.219894	0.0860902	2.55422	0.0106425	0.204782	up	ENSMUSG00000015127	Unkl
4112.15	0.344037	0.134743	2.55329	0.0106711	0.205097	up	ENSMUSG00000037656	Slc20a2
13.0421	1.97128	0.772282	2.55254	0.010694	NA	up	ENSMUSG00000057777	Mab21l2
3756.52	-0.218403	0.0855818	-2.55198	0.0107113	0.205486	down	ENSMUSG00000038459	Abhd17c
977.195	0.32093	0.125833	2.55045	0.0107585	0.205486	up	ENSMUSG00000026672	Optn
4411.83	-0.126648	0.0496672	-2.54993	0.0107746	0.205486	down	ENSMUSG00000022771	Ppil2
2567.05	-0.24806	0.0972907	-2.54967	0.0107824	0.205486	down	ENSMUSG00000048988	Elfn1
3843.38	-0.2962	0.116176	-2.54958	0.0107853	0.205486	down	ENSMUSG00000040860	Crocc
2301.21	-0.171425	0.0672446	-2.54928	0.0107946	0.205486	down	ENSMUSG00000002550	Uck1
2741.65	-0.190083	0.0745653	-2.54921	0.0107968	0.205486	down	ENSMUSG00000039205	Ciz1
42.0856	2.54044	0.99683	2.54852	0.0108182	0.205486	up	ENSMUSG00000020123	Avpr1a
22079.6	-0.230018	0.0902737	-2.548	0.0108342	0.205486	down	ENSMUSG00000038020	Rapgefl1
384.683	-0.519421	0.203868	-2.54782	0.0108397	0.205486	down	ENSMUSG00000109179	Gm35339
33910.9	-0.235999	0.0926336	-2.54766	0.0108447	0.205486	down	ENSMUSG00000062098	Btbd3
4478.1	0.266553	0.104634	2.54747	0.0108508	0.205486	up	ENSMUSG00000032537	Ephb1
2875.01	-0.215284	0.0845189	-2.54717	0.0108601	0.205486	down	ENSMUSG00000024817	Uhrf2
14479.6	0.168047	0.065977	2.54706	0.0108636	0.205486	up	ENSMUSG00000026123	Plekhb2
3061.15	0.243137	0.0955111	2.54564	0.0109076	0.206057	up	ENSMUSG00000058886	Deaf1
18123.4	-0.161083	0.0632863	-2.5453	0.0109185	0.206057	down	ENSMUSG00000030077	Chl1
890.148	0.354377	0.139266	2.54461	0.01094	0.20623	up	ENSMUSG00000039345	Mettl22
3797.43	-0.18187	0.0714923	-2.5439	0.0109621	0.206414	down	ENSMUSG00000030231	Plekha5
2108.47	0.326561	0.12845	2.54231	0.0110121	0.207025	up	ENSMUSG00000044042	Fmn1
94.913	-9.93256	3.90725	-2.54208	0.0110193	0.207025	down	ENSMUSG00000093996	Fam205a3
1591.44	0.262494	0.10335	2.53987	0.0110894	0.208107	up	ENSMUSG00000028228	Cpne3
291.06	0.523996	0.206392	2.53884	0.0111221	0.208487	up	ENSMUSG00000041842	Fhdc1
500.257	-0.358736	0.141335	-2.53819	0.0111426	0.208541	down	ENSMUSG00000032374	Plod2
1964.15	-0.186297	0.0734096	-2.53777	0.0111561	0.208541	down	ENSMUSG00000004356	Utp20
51144.9	0.186758	0.073597	2.53757	0.0111625	0.208541	up	ENSMUSG00000055254	Ntrk2
4703.83	0.193936	0.0764484	2.53683	0.0111863	0.208752	up	ENSMUSG00000039782	Cpeb2
3023.92	0.187367	0.0738749	2.53628	0.0112037	0.208844	up	ENSMUSG00000024063	Lbh
2866.45	-0.260766	0.102837	-2.53572	0.0112215	0.208943	down	ENSMUSG00000028360	Slc44a5
27137.1	-0.146281	0.0577128	-2.53464	0.0112563	0.209356	down	ENSMUSG00000059146	Ntrk3
2172.97	-0.326094	0.128708	-2.5336	0.0112897	0.209445	down	ENSMUSG00000078851	H2aw
9700	-0.146988	0.0580176	-2.53351	0.0112928	0.209445	down	ENSMUSG00000031511	Arhgef7
12930.1	-0.143269	0.0565537	-2.53332	0.0112986	0.209445	down	ENSMUSG00000029621	Arpc1a
48018.5	-0.209093	0.0825677	-2.53238	0.0113291	0.209777	down	ENSMUSG00000030000	Add2
8713.11	0.177257	0.070017	2.53163	0.0113532	0.209991	up	ENSMUSG00000035596	Mboat7
14484.1	-0.309281	0.1222	-2.53095	0.0113753	0.210165	down	ENSMUSG00000037679	Inf2
3937.02	0.303512	0.119953	2.53027	0.0113976	0.210346	up	ENSMUSG00000022817	Itgb5
16.2421	1.88719	0.745904	2.53007	0.0114039	NA	up	ENSMUSG00000026205	Slc23a3
162.373	0.5907	0.233514	2.52961	0.0114188	0.210505	up	ENSMUSG00000034795	Ccdc122
14674.2	-0.1981	0.0783322	-2.52897	0.0114398	0.210603	down	ENSMUSG00000021559	Dapk1
8369.76	-0.121529	0.048067	-2.52832	0.0114611	0.210603	down	ENSMUSG00000001323	Srr
746.53	0.310737	0.122906	2.52825	0.0114632	0.210603	up	ENSMUSG00000038622	Med30
516.983	0.359258	0.142117	2.5279	0.0114746	0.210603	up	ENSMUSG00000015950	Ncf1
1686.61	0.54891	0.217225	2.52692	0.0115068	0.210961	up	ENSMUSG00000025795	Rassf3
4129.01	0.238462	0.0943932	2.52626	0.0115285	0.211128	up	ENSMUSG00000043067	Dpy19l1
419.179	-0.515269	0.20401	-2.52571	0.0115465	0.211227	down	ENSMUSG00000035606	Ky
29.6337	2.77539	1.09923	2.52484	0.0115752	0.211519	up	ENSMUSG00000076498	Trbc2
58.6063	1.82306	0.722486	2.52332	0.0116254	0.21209	up	ENSMUSG00000017607	Tns4
8796.36	-0.133396	0.0528746	-2.52288	0.0116397	0.21209	down	ENSMUSG00000034602	Mon2
1317.88	-0.237826	0.094273	-2.52274	0.0116445	0.21209	down	ENSMUSG00000085566	A730017L22Rik
2453.11	-0.198821	0.0788243	-2.52233	0.011658	0.212105	down	ENSMUSG00000049401	Ogfr
7.71505	3.13467	1.2428	2.52227	0.01166	NA	up	ENSMUSG00000102568	Gm37040
418.453	0.626055	0.248351	2.52084	0.0117074	0.212771	up	ENSMUSG00000033488	Cryzl2
72.4368	-0.993376	0.394182	-2.52009	0.0117324	0.212995	down	ENSMUSG00000105993	Tex13d
140.297	0.642655	0.2552	2.51824	0.0117943	0.213559	up	ENSMUSG00000028885	Smpdl3b
5793.96	0.32188	0.127827	2.51809	0.0117993	0.213559	up	ENSMUSG00000030554	Synm
3904.46	-0.188634	0.0749138	-2.51801	0.0118019	0.213559	down	ENSMUSG00000021733	Slc4a7
149.879	0.506475	0.201302	2.51599	0.0118697	0.214555	up	ENSMUSG00000078945	Naip2
129.489	-0.834718	0.331978	-2.51438	0.0119243	0.215308	down	ENSMUSG00000018554	Ybx2
728.8	0.310025	0.123331	2.51376	0.011945	0.215449	up	ENSMUSG00000015085	Entpd2
16.7581	1.57901	0.628645	2.51178	0.0120125	NA	up	ENSMUSG00000061039	Olfr920
901.395	0.626715	0.249595	2.51093	0.0120412	0.21695	up	ENSMUSG00000042804	Gpr153
476.948	-0.350879	0.139786	-2.51012	0.0120692	0.217219	down	ENSMUSG00000071636	Rimbp3
274.079	0.359894	0.143464	2.50861	0.0121208	0.217656	up	ENSMUSG00000046410	Kcnk6
34.7857	1.04991	0.418539	2.5085	0.0121244	0.217656	up	ENSMUSG00000040663	Clcf1
517.087	-0.416052	0.165875	-2.50823	0.0121337	0.217656	down	ENSMUSG00000025578	Cbx8
753.95	0.517225	0.206271	2.50751	0.0121586	0.217656	up	ENSMUSG00000052331	Ankrd44
44.7742	1.23646	0.493104	2.50751	0.0121586	0.217656	up	ENSMUSG00000079330	Lemd1
61682.5	0.180852	0.0721538	2.50648	0.0121939	0.21797	up	ENSMUSG00000022037	Clu
8461.66	-0.15025	0.0599503	-2.50624	0.0122022	0.21797	down	ENSMUSG00000040028	Elavl1
2003.63	0.464196	0.185244	2.50586	0.0122154	0.217973	up	ENSMUSG00000028173	Wls
1244.49	-0.283171	0.113036	-2.50514	0.0122402	0.218181	down	ENSMUSG00000025962	Fastkd2
245.007	0.607242	0.242536	2.50372	0.0122895	0.218826	up	ENSMUSG00000118154	9330117O12Rik
250.006	0.483941	0.193342	2.50303	0.0123136	0.218929	up	ENSMUSG00000020865	Abcc3
916.812	-0.391405	0.156387	-2.5028	0.0123215	0.218929	down	ENSMUSG00000003184	Irf3
5192.87	-0.279162	0.111569	-2.50214	0.0123444	0.218964	down	ENSMUSG00000002625	Akap8l
421.779	0.345312	0.138019	2.50192	0.0123521	0.218964	up	ENSMUSG00000020182	Ddc
6972.77	-0.210298	0.0840648	-2.50162	0.0123627	0.218964	down	ENSMUSG00000057715	A830018L16Rik
1656.46	-0.213805	0.0854918	-2.50089	0.0123883	0.219183	down	ENSMUSG00000022668	Gtpbp8
998.966	0.460518	0.184245	2.49949	0.0124373	0.219809	up	ENSMUSG00000037166	Ppp1r14a
340.058	0.371257	0.148565	2.49896	0.012456	0.219809	up	ENSMUSG00000027524	Edn3
1994.62	0.229793	0.0919632	2.49875	0.0124631	0.219809	up	ENSMUSG00000094002	Gm9866
5830.6	-0.201456	0.0806689	-2.49732	0.0125136	0.220466	down	ENSMUSG00000039367	Sec24c
9267.16	0.320579	0.12842	2.49632	0.0125488	0.220853	up	ENSMUSG00000030854	Ptpn5
2233.76	0.270729	0.108481	2.49562	0.0125735	0.221056	up	ENSMUSG00000033278	Ptprm
17568.2	-0.112737	0.0452334	-2.49234	0.0126905	0.222878	down	ENSMUSG00000031302	Nlgn3
15.2758	2.12435	0.852467	2.49201	0.0127023	NA	up	ENSMUSG00000022218	Tgm1
3956.09	0.270949	0.108735	2.49184	0.0127085	0.222941	up	ENSMUSG00000030256	Bhlhe41
1437.21	0.215514	0.0865	2.49149	0.0127208	0.222941	up	ENSMUSG00000027327	1700037H04Rik
2429.06	0.255197	0.102557	2.48835	0.0128337	0.224427	up	ENSMUSG00000007613	Tgfbr1
1421.04	0.518505	0.20839	2.48815	0.012841	0.224427	up	ENSMUSG00000020758	Itgb4
5152.87	-0.172804	0.0694621	-2.48775	0.0128555	0.224427	down	ENSMUSG00000030816	Rnf40
1489.72	0.604591	0.243038	2.48764	0.0128593	0.224427	up	ENSMUSG00000019232	Etnppl
10175.7	-0.160047	0.0643758	-2.48613	0.0129139	0.225145	down	ENSMUSG00000045671	Spred2
1644.61	-0.192666	0.0775276	-2.48512	0.0129507	0.225551	down	ENSMUSG00000064289	Tank
2143.55	0.280396	0.112881	2.484	0.0129917	0.226028	up	ENSMUSG00000026003	Acadl
5739.22	0.430625	0.173418	2.48315	0.0130224	0.226328	up	ENSMUSG00000017754	Pltp
2082.28	-0.208954	0.0841988	-2.48167	0.0130768	0.227036	down	ENSMUSG00000022241	Tars
21.0908	-1.78008	0.717375	-2.48138	0.0130873	NA	down	ENSMUSG00000002020	Ltbp2
16034.5	-0.130239	0.0525013	-2.48069	0.013113	0.227196	down	ENSMUSG00000027692	Tnik
613.691	0.342972	0.138257	2.48068	0.0131132	0.227196	up	ENSMUSG00000052613	Pcdh15
3231.26	-0.182686	0.0736907	-2.4791	0.0131715	0.227783	down	ENSMUSG00000105867	Gm42517
2989.12	0.288107	0.116218	2.47902	0.0131744	0.227783	up	ENSMUSG00000036896	C1qc
544.794	0.34554	0.139516	2.47671	0.0132598	0.228844	up	ENSMUSG00000079659	Tmem243
7527.56	-0.176899	0.0714352	-2.47636	0.0132728	0.228844	down	ENSMUSG00000036800	Fam135b
147.679	0.541093	0.218512	2.47626	0.0132768	0.228844	up	ENSMUSG00000117003	Gm49937
809.904	-0.368204	0.148727	-2.47571	0.0132972	0.228958	down	ENSMUSG00000107096	Gm43597
1175.13	0.411626	0.16632	2.47491	0.0133271	0.229029	up	ENSMUSG00000047797	Gjb1
5707.99	-0.188733	0.0762721	-2.47447	0.0133435	0.229029	down	ENSMUSG00000047786	Lix1
1620.75	-0.26683	0.107847	-2.47416	0.0133551	0.229029	down	ENSMUSG00000103567	Pcdhga5
21667.3	-0.199124	0.0804826	-2.47413	0.0133562	0.229029	down	ENSMUSG00000035735	Dagla
21069.6	-0.175044	0.0707666	-2.47354	0.013378	0.229169	down	ENSMUSG00000039747	Orai2
19989.9	-0.205095	0.0829291	-2.47314	0.0133933	0.229195	down	ENSMUSG00000035168	Tanc1
912.25	-0.29939	0.121117	-2.47191	0.0134394	0.229288	down	ENSMUSG00000000202	Btbd17
1711.4	0.24251	0.0981119	2.47177	0.0134446	0.229288	up	ENSMUSG00000020629	Adi1
3014.68	-0.193945	0.0784753	-2.47141	0.0134581	0.229288	down	ENSMUSG00000038368	Focad
8138.63	0.190579	0.0771303	2.47087	0.0134785	0.229288	up	ENSMUSG00000023236	Scg5
6078.63	-0.148514	0.0601067	-2.47084	0.0134796	0.229288	down	ENSMUSG00000021065	Fut8
1162.45	0.325262	0.131642	2.4708	0.0134811	0.229288	up	ENSMUSG00000027257	Pacsin3
62.5855	1.41925	0.574654	2.46975	0.0135206	0.229528	up	ENSMUSG00000038775	Vill
366.448	0.563182	0.22804	2.46966	0.0135241	0.229528	up	ENSMUSG00000021185	Dglucy
4595.18	-0.191468	0.0775383	-2.46934	0.0135364	0.229528	down	ENSMUSG00000030284	Creld1
53.4676	0.867073	0.351301	2.46818	0.0135802	0.230009	up	ENSMUSG00000079434	Neu2
286.925	-0.37981	0.153903	-2.46786	0.0135923	0.230009	down	ENSMUSG00000025938	Slco5a1
3428.62	-0.166097	0.0673151	-2.46746	0.0136075	0.230033	down	ENSMUSG00000042628	Zfyve1
2275.01	-0.353803	0.143432	-2.46669	0.0136367	0.230293	down	ENSMUSG00000041378	Cldn5
9701.12	-0.246369	0.0999424	-2.46511	0.0136972	0.231081	down	ENSMUSG00000023019	Gpd1
719.196	-0.380923	0.154661	-2.46296	0.0137793	0.232233	down	ENSMUSG00000085334	Gm12940
809.663	-0.43322	0.175927	-2.4625	0.0137973	0.2323	down	ENSMUSG00000079110	Capn3
609.272	0.256619	0.104239	2.46183	0.013823	0.232468	up	ENSMUSG00000028010	Gar1
146.76	-0.529275	0.21502	-2.46152	0.013835	0.232468	down	ENSMUSG00000092470	Gm20518
8.49534	4.2267	1.7191	2.45867	0.0139452	NA	up	ENSMUSG00000036853	Mcoln3
25159.6	0.0921374	0.0374771	2.4585	0.0139519	0.233834	up	ENSMUSG00000038615	Nfe2l1
236.435	0.627257	0.25514	2.45848	0.0139527	0.233834	up	ENSMUSG00000031853	Map3k21
564.192	0.332566	0.135281	2.45833	0.0139584	0.233834	up	ENSMUSG00000020272	Stk10
3614.26	0.139157	0.056635	2.45708	0.014007	0.2341	up	ENSMUSG00000022664	Slc35a5
2923.13	-0.182962	0.0744667	-2.45696	0.0140117	0.2341	down	ENSMUSG00000025402	Nab2
15.7085	1.48393	0.603998	2.45685	0.014016	NA	up	ENSMUSG00000050010	Shisa3
5176.55	0.307054	0.124982	2.45678	0.0140188	0.2341	up	ENSMUSG00000029330	Cds1
2423.6	0.215793	0.0878639	2.45599	0.0140496	0.2341	up	ENSMUSG00000026176	Ctdsp1
1926.28	0.323188	0.131601	2.45582	0.0140564	0.2341	up	ENSMUSG00000046178	Nxph1
1817.38	0.230514	0.0938786	2.45545	0.0140709	0.2341	up	ENSMUSG00000001786	Fbxo7
3076.36	-0.201708	0.0821483	-2.45541	0.0140724	0.2341	down	ENSMUSG00000034674	Tdg
36.2259	-1.01362	0.413012	-2.45422	0.014119	0.234642	down	ENSMUSG00000023505	Cdca3
3951.76	0.235174	0.0958964	2.45238	0.0141914	0.235528	up	ENSMUSG00000040606	Kazn
1369.49	0.592051	0.241442	2.45215	0.0142005	0.235528	up	ENSMUSG00000045333	Zfp423
88.5072	-1.00737	0.410905	-2.45158	0.014223	0.235666	down	ENSMUSG00000114278	Gm49027
40.0185	-0.899031	0.366888	-2.45042	0.0142689	0.236193	down	ENSMUSG00000109882	Gm18706
148.694	-0.659611	0.269292	-2.44943	0.0143084	0.236589	down	ENSMUSG00000086363	A330102I10Rik
319.673	0.512282	0.209171	2.44911	0.0143211	0.236589	up	ENSMUSG00000067594	Krt77
37957.1	-0.257609	0.105208	-2.44856	0.0143428	0.236713	down	ENSMUSG00000038244	Mical2
3629.43	0.375265	0.153376	2.44671	0.0144167	0.237571	up	ENSMUSG00000051146	Camk2n2
6562.22	0.13153	0.0537614	2.44655	0.0144232	0.237571	up	ENSMUSG00000020387	Jade2
70657.2	-0.153142	0.0626883	-2.44291	0.0145693	0.23974	down	ENSMUSG00000027002	Nckap1
2912.95	0.210379	0.086137	2.44238	0.0145908	0.239857	up	ENSMUSG00000001018	Snapin
4788.78	0.190217	0.0778961	2.44193	0.014609	0.239882	up	ENSMUSG00000052336	Cx3cr1
114.311	0.903699	0.370161	2.44137	0.0146318	0.239882	up	ENSMUSG00000033355	Rtp4
975.621	0.318333	0.130431	2.44063	0.0146618	0.239882	up	ENSMUSG00000004637	Wwox
1463.2	-0.230787	0.0945754	-2.44024	0.0146775	0.239882	down	ENSMUSG00000025138	Sirt7
374.158	0.974709	0.399437	2.4402	0.0146789	0.239882	up	ENSMUSG00000105388	Rpl36a-ps2
1162.45	0.26436	0.108344	2.44	0.0146872	0.239882	up	ENSMUSG00000002058	Unc119
3800.13	-0.18769	0.0769426	-2.43935	0.0147137	0.239882	down	ENSMUSG00000018476	Kdm6b
38940.4	0.110017	0.045107	2.43902	0.0147273	0.239882	up	ENSMUSG00000036427	Gpi1
15765.6	-0.218316	0.0895203	-2.43874	0.0147386	0.239882	down	ENSMUSG00000021027	Ralgapa1
323.177	0.578815	0.237373	2.43841	0.0147519	0.239882	up	ENSMUSG00000064201	Krt2
1577.66	-0.221246	0.0907539	-2.43787	0.0147742	0.239882	down	ENSMUSG00000029056	Pank4
54.8029	0.805392	0.330385	2.43774	0.0147794	0.239882	up	ENSMUSG00000097638	Carlr
591.632	0.907443	0.372286	2.43749	0.0147897	0.239882	up	ENSMUSG00000068859	Sp9
268.203	0.527123	0.21629	2.43711	0.0148052	0.239882	up	ENSMUSG00000047735	Samd9l
1855.61	-0.212642	0.0872663	-2.4367	0.0148219	0.239882	down	ENSMUSG00000034701	Neurod1
328.812	-0.40361	0.165662	-2.43635	0.0148364	0.239882	down	ENSMUSG00000104965	Gm43437
1818.07	0.255154	0.104728	2.43635	0.0148365	0.239882	up	ENSMUSG00000008682	Rpl10
1156.89	-0.217326	0.0892586	-2.43479	0.0149003	0.240454	down	ENSMUSG00000058706	0610030E20Rik
104026	-0.186111	0.0764383	-2.43479	0.0149006	0.240454	down	ENSMUSG00000020524	Gria1
56.5371	0.924129	0.379614	2.43439	0.0149169	0.240484	up	ENSMUSG00000103947	Gm37345
5473.64	-0.134247	0.0551602	-2.43376	0.0149431	0.240537	down	ENSMUSG00000019777	Hdac2
1123.2	-0.22333	0.0917689	-2.43361	0.0149489	0.240537	down	ENSMUSG00000002688	Prkd1
288.151	-0.350938	0.144238	-2.43305	0.0149724	0.240612	down	ENSMUSG00000044519	Zfp488
17128.2	-0.12152	0.0499506	-2.4328	0.0149824	0.240612	down	ENSMUSG00000035011	Zbtb7a
345.722	-0.380281	0.156373	-2.43188	0.0150206	0.240661	down	ENSMUSG00000050944	Efcab5
8635.22	-0.16468	0.0677216	-2.43173	0.015027	0.240661	down	ENSMUSG00000041638	Gcn1
13397.4	-0.1747	0.0718431	-2.43169	0.0150287	0.240661	down	ENSMUSG00000001036	Epn2
1434.77	-0.427375	0.175867	-2.4301	0.0150948	0.241197	down	ENSMUSG00000052133	Sema5b
15315.9	-0.15016	0.0617959	-2.42994	0.0151013	0.241197	down	ENSMUSG00000024122	Pdpk1
109.96	0.716117	0.294718	2.42984	0.0151055	0.241197	up	ENSMUSG00000032000	Birc3
5540.66	-0.167117	0.0688133	-2.42856	0.015159	0.241819	down	ENSMUSG00000046822	Slc39a3
785.024	-0.388228	0.160041	-2.42581	0.0152744	0.243046	down	ENSMUSG00000072647	Adam1a
2943.71	0.197383	0.0813704	2.42574	0.0152773	0.243046	up	ENSMUSG00000002332	Dhrs1
5031.46	0.18127	0.0747303	2.42565	0.015281	0.243046	up	ENSMUSG00000045294	Insig1
24941	0.209627	0.0864319	2.42534	0.0152941	0.243046	up	ENSMUSG00000028756	Pink1
219.982	0.619371	0.255858	2.42076	0.0154881	0.245896	up	ENSMUSG00000091586	Cyp4f17
1935.67	0.28798	0.11901	2.41978	0.0155297	0.246292	up	ENSMUSG00000061167	Rpl15-ps3
2415.32	-0.206176	0.0852147	-2.41948	0.0155426	0.246292	down	ENSMUSG00000053483	Usp21
829.554	-0.640324	0.264781	-2.41831	0.0155926	0.246697	down	ENSMUSG00000049482	Ctu2
302.862	0.347596	0.143767	2.41778	0.0156157	0.246697	up	ENSMUSG00000069874	Irgm2
920.416	0.240346	0.0994136	2.41764	0.0156216	0.246697	up	ENSMUSG00000037493	Cib2
7377.66	0.260619	0.107839	2.41675	0.0156597	0.246697	up	ENSMUSG00000054162	Spock3
468.35	-0.325797	0.134814	-2.41665	0.0156639	0.246697	down	ENSMUSG00000078580	E430018J23Rik
155.193	1.34745	0.557711	2.41603	0.0156907	0.246697	up	ENSMUSG00000020374	Rasgef1c
2714.28	-0.150187	0.0621697	-2.41575	0.0157026	0.246697	down	ENSMUSG00000070730	Rmdn3
66.9549	0.82387	0.341052	2.41567	0.0157061	0.246697	up	ENSMUSG00000051159	Cited1
295.394	-0.381061	0.157771	-2.41528	0.0157231	0.246697	down	ENSMUSG00000022948	Setd4
553.949	0.32116	0.132988	2.41495	0.0157372	0.246697	up	ENSMUSG00000042745	Id1
7061.94	0.194652	0.0806087	2.41478	0.0157446	0.246697	up	ENSMUSG00000021190	Lgmn
1104.53	0.37686	0.156065	2.41477	0.0157453	0.246697	up	ENSMUSG00000100252	Mir124-2hg
812.671	0.291821	0.120893	2.41387	0.015784	0.247071	up	ENSMUSG00000044229	Nxpe4
9528.41	-0.122436	0.0507387	-2.41306	0.015819	0.247387	down	ENSMUSG00000045973	Slc25a51
4582.93	-0.183687	0.0761381	-2.41256	0.015841	0.2475	down	ENSMUSG00000033382	Trappc8
1666.9	0.297269	0.123292	2.41109	0.0159048	0.247999	up	ENSMUSG00000109006	B230209E15Rik
3090.69	-0.220086	0.091282	-2.41105	0.0159066	0.247999	down	ENSMUSG00000030741	Spns1
900.328	0.341116	0.141495	2.4108	0.0159175	0.247999	up	ENSMUSG00000021585	Cast
172.914	-0.624904	0.25933	-2.40969	0.0159662	0.248475	down	ENSMUSG00000104563	Gm43041
1982.86	0.260143	0.107969	2.40942	0.0159779	0.248475	up	ENSMUSG00000026930	Gpsm1
2103.84	0.287975	0.119584	2.40814	0.0160342	0.249119	up	ENSMUSG00000073481	Mtarc2
1455.84	-0.303311	0.125988	-2.40745	0.0160644	0.249356	down	ENSMUSG00000031093	Dock11
2177.81	0.205515	0.0853795	2.40708	0.0160808	0.24938	up	ENSMUSG00000020101	Vsir
12688.9	-0.199347	0.0828551	-2.40598	0.0161293	0.2499	down	ENSMUSG00000020950	Foxg1
1038.9	0.624381	0.259653	2.40467	0.0161871	0.250562	up	ENSMUSG00000024420	Zfp521
8539.38	-0.228768	0.0951627	-2.40397	0.0162182	0.250678	down	ENSMUSG00000053199	Arhgap20
2932.74	0.374281	0.155702	2.40382	0.0162246	0.250678	up	ENSMUSG00000042807	Hecw2
1861.85	-0.34145	0.142095	-2.40296	0.016263	0.251039	down	ENSMUSG00000041354	Rgl2
5154.35	-0.195992	0.081596	-2.40198	0.0163068	0.251482	down	ENSMUSG00000030930	Chst15
2685.51	0.155008	0.0645766	2.40037	0.0163783	0.252353	up	ENSMUSG00000021236	Entpd5
1524.63	-0.200844	0.0836964	-2.39967	0.0164097	0.252603	down	ENSMUSG00000026171	Rnf25
9325.65	0.258401	0.107701	2.39924	0.0164292	0.25262	up	ENSMUSG00000041417	Pik3r1
34.3293	1.20101	0.500653	2.39888	0.0164454	0.25262	up	ENSMUSG00000099032	Tcf24
2495.82	-0.182924	0.0762616	-2.39864	0.0164561	0.25262	down	ENSMUSG00000052353	Cemip
3154.03	-0.214001	0.0892465	-2.39786	0.0164912	0.252754	down	ENSMUSG00000031753	Cog4
524.977	0.313335	0.130678	2.39777	0.0164951	0.252754	up	ENSMUSG00000063972	Nr6a1
21504.1	-0.143275	0.0597909	-2.39626	0.0165633	0.253539	down	ENSMUSG00000038170	Pde4dip
6861.61	-0.121791	0.050833	-2.39591	0.016579	0.253539	down	ENSMUSG00000031754	Nudt21
2477.51	-0.268446	0.112057	-2.39563	0.0165919	0.253539	down	ENSMUSG00000055116	Arntl
5646.24	0.269839	0.11268	2.39473	0.0166324	0.253752	up	ENSMUSG00000062209	Erbb4
1821.71	0.266049	0.111101	2.39465	0.0166363	0.253752	up	ENSMUSG00000026077	Npas2
2019.57	0.520517	0.217456	2.39366	0.016681	0.254203	up	ENSMUSG00000062184	Hs6st2
3404.95	-0.158335	0.0661665	-2.39298	0.0167122	0.254445	down	ENSMUSG00000025170	Rab40b
123.277	0.911432	0.381039	2.39197	0.0167584	0.254488	up	ENSMUSG00000027995	Tlr2
5108.33	-0.146551	0.0612714	-2.39183	0.0167648	0.254488	down	ENSMUSG00000005204	Senp3
806.289	-0.303644	0.126954	-2.39176	0.0167676	0.254488	down	ENSMUSG00000020651	Slc26a4
49.6296	1.15499	0.482961	2.39149	0.0167803	0.254488	up	ENSMUSG00000109674	Gm45470
16330.3	-0.123365	0.0515901	-2.39125	0.0167912	0.254488	down	ENSMUSG00000019796	Lrp11
2533.24	-0.243019	0.10165	-2.39074	0.0168143	0.254608	down	ENSMUSG00000028226	Mmp16
29.3155	2.42622	1.01514	2.39004	0.0168463	0.254862	up	ENSMUSG00000085139	A730046J19Rik
34.1385	-1.17413	0.491524	-2.38876	0.0169053	0.255313	down	ENSMUSG00000100515	Gm17916
1326.37	-0.208269	0.0871881	-2.38873	0.0169067	0.255313	down	ENSMUSG00000023994	Nfya
4280.71	-0.211176	0.0884545	-2.3874	0.0169679	0.256005	down	ENSMUSG00000028959	Fastk
591.013	-0.296632	0.124305	-2.38631	0.0170182	0.256533	down	ENSMUSG00000035305	Ror1
3442.54	0.244873	0.102659	2.38531	0.0170646	0.256867	up	ENSMUSG00000035469	Rcbtb1
2080.8	-0.212058	0.0889066	-2.38517	0.0170712	0.256867	down	ENSMUSG00000022556	Hsf1
4862.93	0.143606	0.0602647	2.38291	0.0171762	0.258183	up	ENSMUSG00000040997	Abhd4
10023.1	-0.102274	0.0429248	-2.38263	0.0171896	0.258183	down	ENSMUSG00000025871	4833439L19Rik
7876.91	-0.173941	0.0730247	-2.38195	0.0172212	0.258203	down	ENSMUSG00000028944	Prkag2
5004.91	-0.141019	0.0592036	-2.38194	0.0172218	0.258203	down	ENSMUSG00000040029	Ipo8
6604.85	-0.133482	0.056068	-2.38072	0.0172789	0.258826	down	ENSMUSG00000036792	Mbd5
608.014	0.579821	0.243597	2.38025	0.0173009	0.258925	up	ENSMUSG00000019876	Pkib
237.3	0.729669	0.30669	2.37918	0.0173513	0.259446	up	ENSMUSG00000045005	Fzd5
17.6729	1.85524	0.780172	2.37799	0.0174072	NA	up	ENSMUSG00000085620	G630018N14Rik
5140.17	0.213421	0.0897488	2.37798	0.0174076	0.260056	up	ENSMUSG00000005881	Ergic3
688.256	0.41767	0.175712	2.37701	0.0174536	0.26051	up	ENSMUSG00000030681	Mvp
76.5464	0.859467	0.361743	2.37591	0.0175059	0.260845	up	ENSMUSG00000030406	Gipr
286.736	0.373785	0.157325	2.37588	0.0175073	0.260845	up	ENSMUSG00000057895	Zfp105
994.156	0.516361	0.217402	2.37514	0.0175422	0.26105	up	ENSMUSG00000066113	Adamtsl1
852.048	0.381356	0.160579	2.37487	0.017555	0.26105	up	ENSMUSG00000034402	Kcnh5
111.651	0.669292	0.281854	2.3746	0.0175679	0.26105	up	ENSMUSG00000035211	Xrra1
971.101	0.219283	0.0923683	2.37401	0.0175963	0.261238	up	ENSMUSG00000020037	Rfx4
544.568	0.491913	0.207245	2.37358	0.0176166	0.261308	up	ENSMUSG00000046593	Tmem215
3815.16	-0.124135	0.0523135	-2.37292	0.0176482	0.261545	down	ENSMUSG00000026819	Slc25a25
10525.7	0.17155	0.0723497	2.37113	0.0177338	0.26258	up	ENSMUSG00000026932	Nacc2
6.64425	-5.41624	2.28785	-2.36739	0.017914	NA	down	ENSMUSG00000026580	Selp
4744.84	-0.130151	0.0549867	-2.36695	0.0179355	0.265332	down	ENSMUSG00000024483	Ankhd1
7516.78	-0.146707	0.061995	-2.36643	0.0179605	0.265465	down	ENSMUSG00000026159	Agfg1
2289.52	0.347347	0.146816	2.36587	0.0179877	0.265632	up	ENSMUSG00000066705	Fxyd6
811.346	0.374853	0.158533	2.36451	0.0180539	0.26627	up	ENSMUSG00000033192	Lpcat2
10655.1	0.176469	0.0746386	2.36431	0.0180638	0.26627	up	ENSMUSG00000035805	Mlc1
3329.7	-0.269322	0.113933	-2.36385	0.018086	0.26627	down	ENSMUSG00000032295	Man2c1
1627.72	-0.200859	0.0849774	-2.36368	0.0180946	0.26627	down	ENSMUSG00000021179	Nrde2
2555.19	-0.271117	0.114838	-2.36087	0.0182322	0.268059	down	ENSMUSG00000025812	Pard3
761.91	-0.372943	0.158016	-2.36015	0.0182675	0.26834	down	ENSMUSG00000037818	Abhd18
40.7984	-1.32954	0.563558	-2.35919	0.0183147	0.268523	down	ENSMUSG00000083396	Gm15542
109.022	0.684458	0.290174	2.35878	0.018335	0.268523	up	ENSMUSG00000102828	Gm38182
3655.82	-0.135668	0.0575195	-2.35864	0.0183418	0.268523	down	ENSMUSG00000027612	Mmp24
2957.86	-0.141512	0.0599992	-2.35856	0.0183462	0.268523	down	ENSMUSG00000035051	Dhx57
9.91124	3.65119	1.54812	2.35846	0.0183509	NA	up	ENSMUSG00000106718	Gm20052
60.0152	1.03088	0.437133	2.35827	0.0183603	0.268523	up	ENSMUSG00000030107	Usp18
8.4141	-2.14848	0.911597	-2.35683	0.0184314	NA	down	ENSMUSG00000086533	Mypopos
227.181	0.545445	0.23149	2.35624	0.0184612	0.269668	up	ENSMUSG00000024300	Myo1f
690.032	0.419611	0.1781	2.35604	0.0184708	0.269668	up	ENSMUSG00000040420	Cdh18
10184.5	-0.213673	0.0907054	-2.35568	0.0184889	0.269695	down	ENSMUSG00000031442	Mcf2l
761.362	-0.215097	0.0913916	-2.35357	0.018594	0.270764	down	ENSMUSG00000048668	Rhno1
88.2083	0.737577	0.313388	2.35356	0.0185945	0.270764	up	ENSMUSG00000035208	Slfn8
719.909	-0.316242	0.134388	-2.3532	0.0186127	0.270792	down	ENSMUSG00000028093	Acp6
4459.26	-0.16196	0.0688403	-2.35269	0.0186383	0.270815	down	ENSMUSG00000018820	Zfyve27
2042.5	-0.212836	0.0904828	-2.35223	0.0186612	0.270815	down	ENSMUSG00000042570	Mier2
31.304	1.09351	0.464888	2.3522	0.0186629	0.270815	up	ENSMUSG00000039853	Trim14
407.599	0.580089	0.246686	2.35152	0.0186967	0.270853	up	ENSMUSG00000102692	Dchs2
4662.26	-0.157522	0.0669952	-2.35125	0.0187106	0.270853	down	ENSMUSG00000024158	Hagh
2616.84	-0.297225	0.126416	-2.35118	0.0187142	0.270853	down	ENSMUSG00000021721	Htr1a
2482.62	-0.21069	0.0896339	-2.35056	0.018745	0.271064	down	ENSMUSG00000029359	Tesc
1837.09	0.191597	0.0815339	2.3499	0.0187782	0.271309	up	ENSMUSG00000030104	Edem1
7092.8	0.164504	0.0700326	2.34897	0.0188254	0.271757	up	ENSMUSG00000019996	Map7
1073.77	-0.389305	0.16583	-2.34762	0.0188938	0.272078	down	ENSMUSG00000001707	Eef1e1
7716.43	0.165466	0.0704833	2.34759	0.0188951	0.272078	up	ENSMUSG00000020029	Nudt4
1141.33	-0.207773	0.0885056	-2.34756	0.0188966	0.272078	down	ENSMUSG00000025817	Nudt5
1873.01	-0.278691	0.118745	-2.34697	0.0189268	0.272279	down	ENSMUSG00000029427	Zcchc8
1572.76	-0.178383	0.0760215	-2.34648	0.0189516	0.272401	down	ENSMUSG00000002280	Ciao3
3488.51	-0.1542	0.0657573	-2.34498	0.0190279	0.273223	down	ENSMUSG00000046861	Hectd3
21984.7	-0.150797	0.0643133	-2.34472	0.0190415	0.273223	down	ENSMUSG00000002341	Ncan
74.9832	0.757301	0.323096	2.34389	0.0190839	0.273596	up	ENSMUSG00000033450	Tagap
37061.5	0.119698	0.0510764	2.34351	0.0191032	0.273638	up	ENSMUSG00000035847	Ids
6812.55	-0.150519	0.0642434	-2.34294	0.0191322	0.273818	down	ENSMUSG00000033526	Ppip5k1
925.875	0.210045	0.0896843	2.34205	0.0191781	0.274241	up	ENSMUSG00000028521	Slc35d1
4562.04	0.126216	0.0539211	2.34075	0.0192451	0.274903	up	ENSMUSG00000015597	Zfp318
1959.64	-0.206363	0.08817	-2.34051	0.0192574	0.274903	down	ENSMUSG00000020656	Grhl1
270.689	-0.490828	0.209795	-2.33956	0.0193065	0.275369	down	ENSMUSG00000040701	Ap1g2
217.065	0.51971	0.222304	2.33783	0.0193958	0.276128	up	ENSMUSG00000097415	AU020206
589.337	0.397789	0.170156	2.3378	0.0193977	0.276128	up	ENSMUSG00000030494	Rhpn2
1197.27	0.266627	0.114076	2.33727	0.019425	0.276128	up	ENSMUSG00000003644	Rps6ka1
1125.37	0.307218	0.131444	2.33726	0.0194258	0.276128	up	ENSMUSG00000030255	Sspn
735.76	-0.242971	0.104005	-2.33615	0.0194832	0.27624	down	ENSMUSG00000067567	Hdac8
527.56	0.687921	0.294521	2.33572	0.0195056	0.27624	up	ENSMUSG00000026471	Mr1
188.338	-0.479852	0.205448	-2.33563	0.0195104	0.27624	down	ENSMUSG00000102555	6430511E19Rik
4569.48	0.295826	0.126661	2.33557	0.0195138	0.27624	up	ENSMUSG00000033006	Sox10
1672.97	0.4211	0.180314	2.33537	0.0195243	0.27624	up	ENSMUSG00000037280	Galnt6
208.62	0.468552	0.200647	2.3352	0.019533	0.27624	up	ENSMUSG00000106317	Gm43848
14.983	-2.3555	1.00883	-2.33488	0.0195495	NA	down	ENSMUSG00000040838	Gm11639
1056.57	0.596423	0.255457	2.33473	0.0195576	0.276265	up	ENSMUSG00000019817	Plagl1
1204.28	0.572619	0.245282	2.33453	0.0195678	0.276265	up	ENSMUSG00000034295	Fhod3
13.58	1.62947	0.698148	2.33398	0.0195966	NA	up	ENSMUSG00000029530	Ccr9
9947.15	-0.17437	0.0747619	-2.33234	0.0196829	0.277496	down	ENSMUSG00000063160	Numbl
5425.37	0.218545	0.0937063	2.33224	0.0196882	0.277496	up	ENSMUSG00000031983	2310022B05Rik
101.017	0.804201	0.344936	2.33145	0.0197297	0.277846	up	ENSMUSG00000026922	Agpat2
2582.04	-0.191175	0.0820683	-2.32946	0.0198345	0.278783	down	ENSMUSG00000022012	Enox1
2545.3	-0.159137	0.068319	-2.32933	0.0198417	0.278783	down	ENSMUSG00000013646	Sh3bp5l
29.3367	-1.06391	0.456761	-2.32924	0.0198463	0.278783	down	ENSMUSG00000086165	Gm15690
3145.16	0.879398	0.37766	2.32854	0.0198832	0.278963	up	ENSMUSG00000036815	Dpp10
463.484	0.314131	0.134918	2.3283	0.0198962	0.278963	up	ENSMUSG00000058715	Fcer1g
7457.83	-0.138975	0.0596958	-2.32805	0.0199093	0.278963	down	ENSMUSG00000023868	Pde10a
2788.2	0.220166	0.0946081	2.32713	0.0199581	0.279183	up	ENSMUSG00000042688	Mapk6
10577.3	-0.204546	0.0878961	-2.32713	0.0199584	0.279183	down	ENSMUSG00000056296	Synpr
24627.1	-0.106501	0.0457722	-2.32677	0.0199774	0.279215	down	ENSMUSG00000034636	Zyg11b
139536	-0.194554	0.0836424	-2.32602	0.0200175	0.279542	down	ENSMUSG00000057897	Camk2b
9.98961	3.01626	1.29691	2.32573	0.0200332	NA	up	ENSMUSG00000068327	Tlx2
252.299	0.403258	0.173431	2.32518	0.0200621	0.27967	up	ENSMUSG00000029771	Irf5
41.1836	-1.24184	0.534113	-2.32505	0.0200691	0.27967	down	ENSMUSG00000038583	Pln
15002.5	0.144148	0.0620018	2.32491	0.0200769	0.27967	up	ENSMUSG00000028692	Akr1a1
241.413	0.823982	0.354491	2.32441	0.0201037	0.27981	up	ENSMUSG00000044646	Zbtb7c
647.402	0.43935	0.189106	2.3233	0.0201633	0.280406	up	ENSMUSG00000032359	Ctsh
89.9289	0.792409	0.341227	2.32223	0.0202204	0.280869	up	ENSMUSG00000028369	Svep1
551.031	0.315165	0.135727	2.32205	0.0202303	0.280869	up	ENSMUSG00000026786	Apbb1ip
1371.78	0.322279	0.138825	2.32147	0.0202617	0.281072	up	ENSMUSG00000024357	Sil1
3677.09	0.152316	0.0656414	2.32042	0.0203179	0.281618	up	ENSMUSG00000034912	Mdga2
2310.57	-0.150118	0.0647047	-2.32004	0.0203385	0.281652	down	ENSMUSG00000025940	Tmem70
937.022	-0.218491	0.0941933	-2.31961	0.0203621	0.281652	down	ENSMUSG00000020832	Eral1
128.226	3.36001	1.4488	2.31916	0.0203861	0.281652	up	ENSMUSG00000079466	Prdm12
679.901	-0.411911	0.177614	-2.31913	0.0203878	0.281652	down	ENSMUSG00000090077	Lime1
1549.41	-0.26746	0.115348	-2.31873	0.0204098	0.281723	down	ENSMUSG00000015852	Fcrls
1918.65	0.320963	0.138465	2.318	0.0204491	0.282032	up	ENSMUSG00000073982	Rhog
188.385	0.558605	0.241099	2.31691	0.0205087	0.282543	up	ENSMUSG00000105504	Gbp5
6881.81	-0.276763	0.119467	-2.31666	0.0205224	0.282543	down	ENSMUSG00000063531	Sema3e
4478.61	0.329576	0.14228	2.31639	0.0205369	0.282543	up	ENSMUSG00000070047	Fat1
9067.02	-0.210772	0.0910237	-2.31558	0.0205814	0.282922	down	ENSMUSG00000034648	Lrrn1
13.5083	2.00654	0.866566	2.3155	0.0205853	NA	up	ENSMUSG00000026285	Pdcd1
1813.87	0.43716	0.188828	2.31513	0.0206059	0.282956	up	ENSMUSG00000031026	Trim66
559.271	2.70619	1.16902	2.31491	0.0206177	0.282956	up	ENSMUSG00000040856	Dlk1
797.686	-0.388956	0.1681	-2.31384	0.0206763	0.283498	down	ENSMUSG00000021809	Nudt13
2346.15	0.344489	0.148899	2.31357	0.0206912	0.283498	up	ENSMUSG00000103793	Pcdhga6
8.33323	2.36429	1.02198	2.31345	0.0206981	NA	up	ENSMUSG00000068860	Gm128
28365.9	-0.165212	0.0714533	-2.31217	0.0207683	0.284322	down	ENSMUSG00000003948	Mmd
4960.23	-0.164363	0.0711003	-2.3117	0.020794	0.28444	down	ENSMUSG00000026349	Ccnt2
5364.84	0.356347	0.154217	2.31068	0.0208505	0.284737	up	ENSMUSG00000036306	Lzts1
1256.52	-0.267698	0.115861	-2.31051	0.0208599	0.284737	down	ENSMUSG00000093445	Lrch4
1058.2	0.2208	0.0955683	2.31038	0.0208669	0.284737	up	ENSMUSG00000047067	Dusp28
823.525	-0.32038	0.138776	-2.30861	0.0209651	0.285742	down	ENSMUSG00000118125	Gm50387
519.41	-0.721569	0.312578	-2.30844	0.0209747	0.285742	down	ENSMUSG00000018830	Myh11
6404.27	0.209709	0.090876	2.30764	0.0210189	0.286111	up	ENSMUSG00000028645	Slc2a1
542.915	0.394905	0.171192	2.3068	0.0210661	0.28652	up	ENSMUSG00000018774	Cd68
3309.57	0.31573	0.136897	2.30633	0.0210922	0.286641	up	ENSMUSG00000031841	Cdh13
1910.51	-0.192999	0.0837172	-2.30537	0.0211458	0.287136	down	ENSMUSG00000049504	Proser1
5.90043	-2.87358	1.24659	-2.30515	0.0211582	NA	down	ENSMUSG00000055820	Olfr967
12.4144	1.96469	0.852413	2.30486	0.0211743	NA	up	ENSMUSG00000040706	Agmat
49500.5	-0.18361	0.0796891	-2.30408	0.0212184	0.287404	down	ENSMUSG00000026235	Epha4
391.625	0.345507	0.149973	2.30379	0.0212343	0.287404	up	ENSMUSG00000032313	Tmem266
5743.53	0.339791	0.147502	2.30364	0.0212427	0.287404	up	ENSMUSG00000026385	Dbi
37.3459	2.66296	1.15601	2.30358	0.021246	0.287404	up	ENSMUSG00000109868	Gm39244
667.09	0.522217	0.226707	2.30349	0.0212516	0.287404	up	ENSMUSG00000020019	Ntn4
4365.52	-0.241514	0.104862	-2.30315	0.0212702	0.287423	down	ENSMUSG00000037470	Uggt1
3563.03	0.433981	0.18849	2.30241	0.0213122	0.287692	up	ENSMUSG00000056158	Car10
1104.19	-0.345492	0.150071	-2.30219	0.0213246	0.287692	down	ENSMUSG00000032267	Usp28
18.3336	1.59402	0.692538	2.30171	0.0213517	NA	up	ENSMUSG00000027840	Wnt2b
1191.06	0.284739	0.123711	2.30164	0.0213552	0.287873	up	ENSMUSG00000033705	Stard9
2939.84	0.214594	0.0932503	2.30127	0.0213765	0.287928	up	ENSMUSG00000046982	Tshz1
11362.2	-0.20238	0.0879852	-2.30016	0.0214394	0.288423	down	ENSMUSG00000063511	Snrnp70
783.769	0.474645	0.206367	2.30001	0.0214478	0.288423	up	ENSMUSG00000010307	Tmem86a
68.4961	0.831257	0.361625	2.29867	0.0215237	0.289211	up	ENSMUSG00000025888	Casp1
543.013	0.312053	0.135789	2.29807	0.0215576	0.289433	up	ENSMUSG00000064246	Chil1
4362.13	-0.157602	0.0686113	-2.29703	0.0216169	0.289721	down	ENSMUSG00000037475	Thoc2
2822.31	-0.188658	0.0821385	-2.29683	0.0216284	0.289721	down	ENSMUSG00000038607	Gng10
34778.4	-0.141608	0.0616677	-2.29631	0.0216579	0.289721	down	ENSMUSG00000061576	Dpp6
995.199	-0.251174	0.109383	-2.29628	0.0216598	0.289721	down	ENSMUSG00000087088	Gm16638
1839.51	0.216841	0.0944359	2.29618	0.0216658	0.289721	up	ENSMUSG00000022323	Rida
1250.49	-0.235933	0.102847	-2.29402	0.0217892	0.29112	down	ENSMUSG00000004896	Rrnad1
9114.66	-0.188177	0.0820445	-2.2936	0.0218136	0.29112	down	ENSMUSG00000048304	Slitrk3
10284.8	-0.237349	0.10349	-2.29344	0.0218227	0.29112	down	ENSMUSG00000007617	Homer1
1510.98	-0.178096	0.0777087	-2.29184	0.0219146	0.291619	down	ENSMUSG00000038132	Rbm24
639.478	0.701532	0.306118	2.29171	0.0219226	0.291619	up	ENSMUSG00000034037	Fgd5
797.686	0.257583	0.112403	2.2916	0.0219289	0.291619	up	ENSMUSG00000025792	Slc25a10
1946.58	0.197538	0.0862016	2.29158	0.0219299	0.291619	up	ENSMUSG00000032434	Cmtm6
1470.93	-0.190341	0.0830831	-2.29097	0.021965	0.29167	down	ENSMUSG00000032119	Hinfp
6588.47	0.119465	0.0521515	2.29072	0.0219794	0.29167	up	ENSMUSG00000010095	Slc3a2
3693.64	-0.156741	0.0684279	-2.29061	0.0219862	0.29167	down	ENSMUSG00000020134	Peli1
270.751	0.549204	0.239806	2.2902	0.0220097	0.291751	up	ENSMUSG00000117864	Gm19500
1281.86	0.255801	0.111717	2.28972	0.0220374	0.291886	up	ENSMUSG00000052914	Cyp2j6
4484.34	-0.189662	0.0828454	-2.28935	0.0220591	0.291942	down	ENSMUSG00000039176	Polg
1703.7	-0.16363	0.0714966	-2.28864	0.0221	0.292252	down	ENSMUSG00000030330	Ing4
12078.6	-0.222434	0.097211	-2.28816	0.0221285	0.292317	down	ENSMUSG00000051331	Cacna1c
1522.33	-0.300786	0.131491	-2.28749	0.0221671	0.292317	down	ENSMUSG00000064344	mt-Tm
1069.12	-0.360848	0.157751	-2.28745	0.0221693	0.292317	down	ENSMUSG00000048997	Atxn7l2
230.042	0.629235	0.275115	2.28717	0.0221859	0.292317	up	ENSMUSG00000004952	Rasa4
24696.9	-0.198873	0.0869639	-2.28685	0.0222048	0.292317	down	ENSMUSG00000025020	Slit1
235.705	0.438007	0.19154	2.28676	0.02221	0.292317	up	ENSMUSG00000034226	Rhov
2481.4	-0.265983	0.116365	-2.28576	0.0222682	0.292706	down	ENSMUSG00000025370	Cdh9
76.8537	0.65933	0.288479	2.28554	0.0222814	0.292706	up	ENSMUSG00000005124	Ccn4
122.733	0.508685	0.222662	2.28456	0.0223384	0.292706	up	ENSMUSG00000037994	Slc9b2
35.3451	1.76643	0.773257	2.2844	0.022348	0.292706	up	ENSMUSG00000020566	Atp6v1c2
29.7471	1.89605	0.830025	2.28433	0.0223524	0.292706	up	ENSMUSG00000024553	Galr1
241.781	-0.373095	0.163329	-2.28432	0.0223529	0.292706	down	ENSMUSG00000085622	3110056K07Rik
6184.84	-0.152797	0.0668943	-2.28416	0.0223621	0.292706	down	ENSMUSG00000027889	Ampd2
9.72491	6.79853	2.97885	2.28227	0.0224737	NA	up	ENSMUSG00000095366	Gm21860
733.198	-0.242304	0.106201	-2.28157	0.0225146	0.293651	down	ENSMUSG00000103255	Pcdhac1
515.431	-0.313645	0.137484	-2.28133	0.022529	0.293651	down	ENSMUSG00000027487	Cdk5rap1
5455.91	-0.146155	0.0640657	-2.28133	0.0225291	0.293651	down	ENSMUSG00000029878	Dbpht2
1762.97	0.175115	0.0767688	2.28107	0.0225445	0.293651	up	ENSMUSG00000024101	Washc1
102.192	-1.01457	0.444794	-2.28099	0.0225489	0.293651	down	ENSMUSG00000026043	Col3a1
723.255	-0.280508	0.122977	-2.28099	0.0225491	0.293651	down	ENSMUSG00000043872	Zmym1
101.462	0.779902	0.341935	2.28085	0.0225575	0.293651	up	ENSMUSG00000103800	Pcdha8
664.432	0.31914	0.139993	2.27969	0.0226261	0.294266	up	ENSMUSG00000047996	Prrg1
255.54	0.990355	0.434513	2.27923	0.0226534	0.294266	up	ENSMUSG00000046718	Bst2
317.267	-0.363537	0.159505	-2.27916	0.0226576	0.294266	down	ENSMUSG00000049929	Lpar4
20.0035	2.78159	1.22081	2.27849	0.0226976	NA	up	ENSMUSG00000092624	Gm3654
1691.24	0.176059	0.0772902	2.27789	0.0227329	0.294628	up	ENSMUSG00000030029	Lrig1
850.714	-0.203388	0.0892882	-2.27788	0.0227336	0.294628	down	ENSMUSG00000020268	Lyrm7
7.69035	3.03282	1.33143	2.27787	0.0227345	NA	up	ENSMUSG00000000385	Tmprss2
7042.24	-0.100221	0.0439994	-2.27778	0.0227396	0.294628	down	ENSMUSG00000021264	Yy1
12082.9	0.217626	0.0955544	2.27751	0.022756	0.294628	up	ENSMUSG00000015806	Qdpr
21.1742	-2.26473	0.994709	-2.27678	0.0227993	NA	down	ENSMUSG00000091563	Gm8108
389.081	0.44588	0.19593	2.27572	0.022863	0.295785	up	ENSMUSG00000038213	Tapbpl
11.4371	-1.83007	0.804409	-2.27504	0.0229033	NA	down	ENSMUSG00000038276	Asic3
415.407	-0.545308	0.239714	-2.27483	0.0229162	0.296243	down	ENSMUSG00000032502	Stac
246.052	-0.385642	0.169595	-2.2739	0.0229718	0.296732	down	ENSMUSG00000014813	Stc1
12894.6	-0.140753	0.0619189	-2.27318	0.0230151	0.297061	down	ENSMUSG00000033697	Arhgap39
383.821	0.459482	0.202212	2.27228	0.0230695	0.297534	up	ENSMUSG00000035769	Xylb
906.008	-0.201525	0.0887242	-2.27137	0.0231249	0.298018	down	ENSMUSG00000020492	Ska2
3406.05	-0.198581	0.0874474	-2.27086	0.0231553	0.29818	down	ENSMUSG00000034949	Zfr2
105.019	0.554774	0.244361	2.27031	0.0231889	0.298383	up	ENSMUSG00000073478	D730003I15Rik
319.136	0.608896	0.268306	2.26941	0.0232434	0.298854	up	ENSMUSG00000045876	Pcdhb8
12.2052	1.72231	0.759162	2.2687	0.0232864	NA	up	ENSMUSG00000114271	Gm32224
9625.3	-0.146947	0.0647814	-2.26835	0.023308	0.299373	down	ENSMUSG00000034910	Pygo1
96.6235	0.585755	0.25832	2.26756	0.0233563	0.299373	up	ENSMUSG00000031145	Prickle3
2236.36	-0.249055	0.109838	-2.26747	0.0233614	0.299373	down	ENSMUSG00000078485	Plekhn1
8430.32	-0.136402	0.0601581	-2.26738	0.0233668	0.299373	down	ENSMUSG00000025234	Arih1
2318.94	-0.162645	0.071755	-2.26668	0.0234101	0.299373	down	ENSMUSG00000057342	Sphk2
130.89	0.6541	0.288592	2.26652	0.0234196	0.299373	up	ENSMUSG00000029735	Tpk1
2146.8	0.234256	0.10336	2.2664	0.0234268	0.299373	up	ENSMUSG00000020097	Sgpl1
461.294	0.552687	0.243861	2.2664	0.0234272	0.299373	up	ENSMUSG00000037370	Enpp1
9356.61	0.134951	0.0595884	2.26472	0.0235296	0.300453	up	ENSMUSG00000003847	Nfat5
2167.94	-0.187137	0.082644	-2.26437	0.0235512	0.300498	down	ENSMUSG00000039372	Marchf4
959.393	0.235509	0.104058	2.26326	0.0236197	0.301143	up	ENSMUSG00000024132	Eci1
2641.35	0.312145	0.137938	2.26295	0.023639	0.301159	up	ENSMUSG00000072640	Lyrm9
825.863	-0.214132	0.0946473	-2.26241	0.0236718	0.301346	down	ENSMUSG00000019857	Asf1a
3559.78	0.368896	0.163089	2.26194	0.0237013	0.301492	up	ENSMUSG00000038370	Pcp4l1
23630.8	-0.236762	0.104714	-2.26105	0.0237563	0.30174	down	ENSMUSG00000022231	Sema5a
14961.8	-0.243636	0.10776	-2.26092	0.0237643	0.30174	down	ENSMUSG00000030226	Lmo3
12657.9	0.153049	0.0676982	2.26075	0.023775	0.30174	up	ENSMUSG00000024044	Epb41l3
27.2002	1.11344	0.492762	2.2596	0.0238461	0.302026	up	ENSMUSG00000060969	Irx1
24359	-0.232354	0.10284	-2.25939	0.0238594	0.302026	down	ENSMUSG00000009216	Fam163b
800.11	0.793522	0.351263	2.25905	0.0238802	0.302026	up	ENSMUSG00000038526	Car14
2117.55	0.267602	0.118467	2.25888	0.0238907	0.302026	up	ENSMUSG00000022469	Rapgef3
803.938	-0.239906	0.10621	-2.25878	0.0238968	0.302026	down	ENSMUSG00000021177	Tdp1
13133	-0.148618	0.0657999	-2.25863	0.0239065	0.302026	down	ENSMUSG00000024302	Dtna
1033.34	-0.3304	0.146302	-2.25835	0.0239241	0.302026	down	ENSMUSG00000037325	Bbs7
23646.6	-0.22708	0.100566	-2.25801	0.0239448	0.302059	down	ENSMUSG00000006304	Arpc2
5061.72	0.178518	0.0790735	2.25762	0.0239696	0.302143	up	ENSMUSG00000000594	Gm2a
15111.4	0.110758	0.0490899	2.25622	0.0240566	0.303001	up	ENSMUSG00000019124	Scrn1
4850.22	-0.185009	0.0820153	-2.25579	0.024084	0.303001	down	ENSMUSG00000071337	Tia1
106.319	-0.674575	0.299059	-2.25566	0.024092	0.303001	down	ENSMUSG00000035370	Gm49322
17990.3	-0.110658	0.0490734	-2.25495	0.0241363	0.303329	down	ENSMUSG00000041729	Coro2b
1080.1	0.274998	0.122001	2.25407	0.0241917	0.303584	up	ENSMUSG00000036908	Unc93b1
1061.58	0.295189	0.130959	2.25405	0.024193	0.303584	up	ENSMUSG00000061838	Suclg2
1110.79	-0.181207	0.0804363	-2.2528	0.0242716	0.304134	down	ENSMUSG00000029012	Orc5
177.969	-0.424193	0.188316	-2.25256	0.0242872	0.304134	down	ENSMUSG00000031520	Vegfc
702.358	0.414981	0.18425	2.25227	0.024305	0.304134	up	ENSMUSG00000053475	Tnfaip6
674.109	0.498175	0.221195	2.2522	0.0243096	0.304134	up	ENSMUSG00000026312	Cdh7
7233.17	-0.334521	0.148582	-2.25143	0.0243585	0.304518	down	ENSMUSG00000041225	Arhgap12
2818.7	-0.177348	0.0787945	-2.25076	0.0244007	0.30471	down	ENSMUSG00000032657	Fam189b
409.285	0.646801	0.287389	2.25061	0.0244104	0.30471	up	ENSMUSG00000049112	Oxtr
43.6728	-0.876955	0.389768	-2.24994	0.0244527	0.30501	down	ENSMUSG00000089798	1700028K03Rik
6974.58	-0.116104	0.0516277	-2.24887	0.0245208	0.305453	down	ENSMUSG00000033732	Sf3b3
105.481	-0.554501	0.246576	-2.24881	0.0245247	0.305453	down	ENSMUSG00000102737	1700016A09Rik
11.4319	-2.44087	1.08559	-2.24843	0.0245486	NA	down	ENSMUSG00000085095	Gm15635
5620.18	-0.162774	0.072415	-2.2478	0.024589	0.306025	down	ENSMUSG00000057914	Cacnb2
1991.46	-0.147158	0.0654779	-2.24745	0.0246115	0.306077	down	ENSMUSG00000021392	Nol8
14.2224	1.81055	0.805697	2.24718	0.0246285	NA	up	ENSMUSG00000078500	Zfp986
2143.99	-0.145533	0.0647673	-2.24702	0.0246388	0.306189	down	ENSMUSG00000046756	Mrps7
316.805	0.548107	0.243959	2.24671	0.0246584	0.306204	up	ENSMUSG00000036533	Cdc42ep3
79.2141	0.764062	0.340374	2.24477	0.0247827	0.307519	up	ENSMUSG00000109588	Lnp1
4135.67	0.172176	0.0767334	2.24382	0.0248442	0.308053	up	ENSMUSG00000021377	Dek
3747.16	0.227061	0.101215	2.24335	0.0248743	0.308174	up	ENSMUSG00000058997	Vwa8
554.852	-0.250046	0.111474	-2.24309	0.0248909	0.308174	down	ENSMUSG00000026220	Slc16a14
795.856	-0.292928	0.130625	-2.24252	0.024928	0.308405	down	ENSMUSG00000001524	Gtf2h4
55.8282	0.757854	0.338047	2.24186	0.0249704	0.308539	up	ENSMUSG00000087128	Gm12655
1482.86	0.242568	0.108203	2.24178	0.0249757	0.308539	up	ENSMUSG00000030844	Rgs10
365.985	-0.309031	0.137876	-2.24137	0.0250021	0.308637	down	ENSMUSG00000039328	Rnf122
1416.01	-0.192284	0.085813	-2.24073	0.0250436	0.30892	down	ENSMUSG00000044155	Lsm8
550.001	-0.279519	0.124804	-2.23967	0.0251126	0.309543	down	ENSMUSG00000068114	Ccdc134
474.563	0.433084	0.19343	2.23897	0.0251578	0.309816	up	ENSMUSG00000079610	Ankrd39
4495.08	-0.121909	0.0544541	-2.23876	0.0251718	0.309816	down	ENSMUSG00000000441	Raf1
1146.33	0.385624	0.172307	2.23801	0.0252205	0.310155	up	ENSMUSG00000047793	Sned1
646.145	0.387837	0.173326	2.23762	0.025246	0.310155	up	ENSMUSG00000050854	Tmem125
3961.22	-0.126204	0.0564101	-2.23726	0.0252692	0.310155	down	ENSMUSG00000090112	Shprh
20634.7	-0.227357	0.101626	-2.23719	0.0252737	0.310155	down	ENSMUSG00000038255	Neurod2
2275	0.229727	0.102741	2.23598	0.0253533	0.310789	up	ENSMUSG00000041235	Chd7
3839.01	0.155344	0.0694799	2.23581	0.0253642	0.310789	up	ENSMUSG00000071655	Ubxn1
4291.4	0.224869	0.100587	2.23555	0.0253812	0.310789	up	ENSMUSG00000039546	Ajap1
3628.55	0.139734	0.0625308	2.23464	0.0254411	0.31097	up	ENSMUSG00000022744	Cldnd1
4618.43	0.317488	0.14208	2.23457	0.0254455	0.31097	up	ENSMUSG00000034714	Ttyh2
1744.49	-0.228533	0.102292	-2.23412	0.0254753	0.31097	down	ENSMUSG00000041084	Ostc
78.7472	-0.623274	0.278996	-2.23399	0.0254836	0.31097	down	ENSMUSG00000025140	Pycr1
1027.7	-0.243946	0.109221	-2.23351	0.0255153	0.31097	down	ENSMUSG00000031641	Cbr4
7138.57	0.165047	0.0739012	2.23334	0.0255263	0.31097	up	ENSMUSG00000022523	Fgf12
9202.21	0.252585	0.113108	2.23312	0.0255407	0.31097	up	ENSMUSG00000030605	Mfge8
22983.9	-0.16309	0.0730342	-2.23306	0.0255449	0.31097	down	ENSMUSG00000055065	Ddx17
108.406	-0.542995	0.243227	-2.23246	0.0255844	0.311077	down	ENSMUSG00000044139	Prss53
486.013	0.38159	0.170935	2.23236	0.0255909	0.311077	up	ENSMUSG00000027583	Zbtb46
2116.33	0.175587	0.0786698	2.23195	0.025618	0.31118	up	ENSMUSG00000046727	Cystm1
105.942	0.689513	0.309129	2.2305	0.025714	0.312119	up	ENSMUSG00000053164	Gpr21
1289.78	-0.274048	0.122893	-2.22998	0.0257488	0.312313	down	ENSMUSG00000031245	Hmgn5
13255.5	-0.287073	0.128756	-2.22959	0.0257744	0.312313	down	ENSMUSG00000033769	Exoc6b
2818.46	-0.35944	0.161234	-2.2293	0.0257937	0.312313	down	ENSMUSG00000097156	Gm3764
6603.17	-0.247407	0.111013	-2.22864	0.0258382	0.312313	down	ENSMUSG00000090291	Lrrc10b
18975.1	0.154346	0.0692772	2.22795	0.0258836	0.312313	up	ENSMUSG00000030246	Ldhb
10006.7	0.298926	0.134184	2.22773	0.0258986	0.312313	up	ENSMUSG00000043388	Tmem130
1663.04	-0.314632	0.141274	-2.22711	0.0259399	0.312313	down	ENSMUSG00000103037	Pcdhgb1
47.9583	0.966023	0.433769	2.22704	0.0259444	0.312313	up	ENSMUSG00000024210	Ip6k3
5369.02	0.202709	0.0910221	2.22703	0.0259451	0.312313	up	ENSMUSG00000039126	Prune2
15095.4	-0.140371	0.0630389	-2.22673	0.0259652	0.312313	down	ENSMUSG00000069729	Arid1b
61.1861	-0.747693	0.335798	-2.22662	0.025973	0.312313	down	ENSMUSG00000108825	Gm45838
426.528	0.349059	0.156778	2.22646	0.0259835	0.312313	up	ENSMUSG00000024985	Tcf7l2
7899.28	0.221475	0.0994753	2.22643	0.0259851	0.312313	up	ENSMUSG00000055296	Tmem245
2680.8	0.166491	0.0747912	2.22608	0.0260089	0.312313	up	ENSMUSG00000062127	Cttnbp2nl
236.514	0.403134	0.181098	2.22605	0.0260105	0.312313	up	ENSMUSG00000020105	Lrig3
4432.04	0.334847	0.150443	2.22574	0.0260315	0.31234	up	ENSMUSG00000031775	Pllp
5.35323	-2.73134	1.22724	-2.22559	0.0260414	NA	down	ENSMUSG00000028640	Tfap2c
2531.77	-0.245532	0.110367	-2.22468	0.0261027	0.312754	down	ENSMUSG00000040940	Arhgef1
66.4764	-1.29316	0.581283	-2.22467	0.0261034	0.312754	down	ENSMUSG00000116557	4933432I09Rik
1509.65	0.301671	0.135639	2.22407	0.0261436	0.312794	up	ENSMUSG00000045087	S1pr5
294.53	0.43389	0.195089	2.22406	0.0261442	0.312794	up	ENSMUSG00000028268	Gbp3
924.882	-0.307029	0.138109	-2.22309	0.0262101	0.313358	down	ENSMUSG00000047342	Zfp286
1489.07	-0.203421	0.0915511	-2.22194	0.0262873	0.314056	down	ENSMUSG00000014837	4931428F04Rik
8162.46	0.168932	0.0760737	2.22064	0.0263754	0.314866	up	ENSMUSG00000060803	Gstp1
18.4975	1.54556	0.696086	2.22036	0.0263943	NA	up	ENSMUSG00000075277	Haglr
35.9084	1.09492	0.493137	2.22032	0.0263968	0.314866	up	ENSMUSG00000086189	Gm15462
9712.28	0.131225	0.0591078	2.22011	0.0264116	0.314866	up	ENSMUSG00000022982	Sod1
1804.26	0.250063	0.11267	2.21943	0.0264576	0.31516	up	ENSMUSG00000049521	Cdc42ep1
817.335	0.218229	0.0983375	2.21919	0.0264741	0.31516	up	ENSMUSG00000049439	Cyp20a1
2924.59	0.256203	0.115522	2.2178	0.0265688	0.315929	up	ENSMUSG00000040848	Sft2d2
517.051	0.42788	0.192952	2.21755	0.0265858	0.315929	up	ENSMUSG00000024079	Eif2ak2
60.0466	-0.767572	0.346158	-2.21741	0.0265954	0.315929	down	ENSMUSG00000079388	2610042L04Rik
8115.78	-0.398688	0.179898	-2.21619	0.0266788	0.316694	down	ENSMUSG00000004151	Etv1
258.26	0.43065	0.194346	2.21589	0.0266992	0.316712	up	ENSMUSG00000075324	Fign
186.98	0.461227	0.208327	2.21396	0.0268317	0.317929	up	ENSMUSG00000006395	Hyi
814.826	0.247328	0.111721	2.2138	0.0268427	0.317929	up	ENSMUSG00000035919	Bbs9
2592.85	-0.287841	0.130035	-2.21356	0.0268589	0.317929	down	ENSMUSG00000029701	Rbm28
9695.48	0.148319	0.0670392	2.21242	0.0269374	0.318588	up	ENSMUSG00000022255	Mtdh
14492.1	0.202646	0.0916122	2.212	0.0269664	0.318588	up	ENSMUSG00000032076	Cadm1
4229.43	0.324849	0.146862	2.21193	0.0269718	0.318588	up	ENSMUSG00000055945	Prr18
13.8524	2.27799	1.02996	2.21173	0.0269853	NA	up	ENSMUSG00000021675	F2rl2
142.091	-0.44025	0.199126	-2.21091	0.0270422	0.319194	down	ENSMUSG00000063535	Zfp773
10535.5	-0.23966	0.108422	-2.21044	0.0270745	0.319349	down	ENSMUSG00000051243	Islr2
31.8414	1.19992	0.543028	2.20968	0.027127	0.319743	up	ENSMUSG00000112276	5033421B08Rik
18516.1	-0.136997	0.0620129	-2.20917	0.0271626	0.319936	down	ENSMUSG00000039686	Zer1
4459.9	0.246717	0.111726	2.20824	0.0272279	0.320423	up	ENSMUSG00000015243	Abca1
6281.98	-0.154105	0.0697936	-2.20801	0.0272436	0.320423	down	ENSMUSG00000024188	Luc7l
544.03	0.279776	0.126724	2.20775	0.0272615	0.320423	up	ENSMUSG00000002603	Tgfb1
59.3928	-0.702001	0.318188	-2.20624	0.0273669	0.321436	down	ENSMUSG00000094472	Gm21897
140.401	0.561587	0.254655	2.20529	0.0274338	0.321449	up	ENSMUSG00000034792	Gna15
20977.6	-0.160395	0.0727337	-2.20524	0.027437	0.321449	down	ENSMUSG00000020647	Ncoa1
2529.21	0.141294	0.0640725	2.20522	0.0274389	0.321449	up	ENSMUSG00000045205	Dpy19l4
1068.68	0.5643	0.255925	2.20494	0.0274581	0.321449	up	ENSMUSG00000038816	Ctnnal1
1049.89	-0.274379	0.124453	-2.20467	0.0274769	0.321449	down	ENSMUSG00000026199	Ankzf1
237.385	0.623167	0.282669	2.20458	0.0274835	0.321449	up	ENSMUSG00000005087	Cd44
3815.99	-0.165961	0.075319	-2.20344	0.0275634	0.321783	down	ENSMUSG00000029345	Tfip11
21499.1	-0.234384	0.106378	-2.20331	0.0275732	0.321783	down	ENSMUSG00000031618	Nr3c2
72.5951	0.625204	0.283772	2.20319	0.0275814	0.321783	up	ENSMUSG00000094707	A830019P07Rik
225.949	-0.364079	0.165269	-2.20295	0.0275984	0.321783	down	ENSMUSG00000038569	Rad9b
3418.65	-0.191255	0.0868233	-2.20281	0.0276084	0.321783	down	ENSMUSG00000027774	Gfm1
1548.9	0.275367	0.125042	2.20219	0.027652	0.322066	up	ENSMUSG00000044365	Cxxc4
12652.5	0.16273	0.0739127	2.20165	0.0276903	0.322288	up	ENSMUSG00000057614	Gnai1
2917.85	-0.209838	0.095345	-2.20083	0.0277481	0.322484	down	ENSMUSG00000032735	Ablim3
1726.05	0.546234	0.248258	2.20027	0.0277881	0.322484	up	ENSMUSG00000064215	Ifi27
235.143	-0.686257	0.311909	-2.20019	0.0277937	0.322484	down	ENSMUSG00000063543	Gm5616
5377.36	0.119221	0.0541931	2.19993	0.0278118	0.322484	up	ENSMUSG00000015341	Golga7
211.9	1.16297	0.528714	2.19963	0.0278333	0.322484	up	ENSMUSG00000034810	Scn7a
6034	0.217544	0.0989014	2.1996	0.0278353	0.322484	up	ENSMUSG00000053931	Cnn3
16940.7	0.118385	0.0538234	2.1995	0.0278423	0.322484	up	ENSMUSG00000025743	Sdc3
14056.4	-0.137304	0.0624422	-2.19889	0.0278856	0.32259	down	ENSMUSG00000056812	St8sia3
4278.73	-0.187327	0.0851939	-2.19883	0.0278901	0.32259	down	ENSMUSG00000054920	Klhl5
547.954	0.626819	0.285128	2.19838	0.0279222	0.322739	up	ENSMUSG00000055737	Ghr
309.313	0.46576	0.211968	2.19731	0.0279981	0.323294	up	ENSMUSG00000030092	Cntn6
15937.5	-0.121427	0.0552654	-2.19716	0.028009	0.323294	down	ENSMUSG00000032187	Smarca4
4206.45	0.399544	0.181981	2.19553	0.0281256	0.32421	up	ENSMUSG00000061718	Ppp1r1b
1795.87	-0.209818	0.0955671	-2.19551	0.0281272	0.32421	down	ENSMUSG00000020876	Snx11
963.1	0.392754	0.178996	2.19421	0.0282202	0.325057	up	ENSMUSG00000025597	Klhl4
261.25	0.657725	0.299815	2.19377	0.0282519	0.325199	up	ENSMUSG00000038732	Mboat1
16557.7	-0.131861	0.0601477	-2.19228	0.0283591	0.326169	down	ENSMUSG00000074968	Ano3
804.323	0.281094	0.128255	2.19168	0.0284025	0.326169	up	ENSMUSG00000025762	Larp1b
115.811	-0.620022	0.282927	-2.19145	0.0284189	0.326169	down	ENSMUSG00000067653	Ankrd23
1208.19	0.235416	0.107427	2.1914	0.028423	0.326169	up	ENSMUSG00000015396	Cd83
113.775	-1.07616	0.491116	-2.19125	0.0284338	0.326169	down	ENSMUSG00000090338	Gm17081
498.024	0.705463	0.322015	2.19077	0.0284682	0.326339	up	ENSMUSG00000006611	Hfe
420.589	0.307215	0.140279	2.19003	0.0285224	0.326643	up	ENSMUSG00000071324	Armc2
2849.44	0.151826	0.0693334	2.1898	0.0285391	0.326643	up	ENSMUSG00000031930	Wwp2
9075.04	0.144121	0.0658275	2.18937	0.0285699	0.326643	up	ENSMUSG00000081534	Slc48a1
402.47	0.282255	0.128923	2.18933	0.0285729	0.326643	up	ENSMUSG00000096606	Tpbgl
22.1887	-1.8372	0.839383	-2.18875	0.0286152	NA	down	ENSMUSG00000019942	Cdk1
402.208	0.749746	0.342548	2.18873	0.0286165	0.326917	up	ENSMUSG00000056215	Lrguk
7017.4	-0.19396	0.0886315	-2.18838	0.0286417	0.326981	down	ENSMUSG00000040721	Zfhx2
15.4742	-2.15926	0.986817	-2.18811	0.0286619	NA	down	ENSMUSG00000027379	Bub1
3487.71	-0.235438	0.107635	-2.18737	0.0287158	0.327603	down	ENSMUSG00000021215	Net1
2094.52	0.175113	0.0800778	2.18679	0.0287579	0.327612	up	ENSMUSG00000029466	Anapc7
2152.62	0.286035	0.130819	2.18649	0.0287794	0.327612	up	ENSMUSG00000055067	Smyd3
423.507	0.2804	0.128252	2.18631	0.0287926	0.327612	up	ENSMUSG00000096006	Gm21596
762.163	0.244508	0.111843	2.18616	0.0288036	0.327612	up	ENSMUSG00000028980	H6pd
3220.2	0.175678	0.0803644	2.18601	0.0288147	0.327612	up	ENSMUSG00000027506	Tpd52
1149.18	0.196756	0.0900344	2.18535	0.0288635	0.327945	up	ENSMUSG00000023266	Frs3
1808.25	0.171875	0.0786677	2.18482	0.0289017	0.328155	up	ENSMUSG00000048285	Frmd6
5816.05	0.127266	0.0582584	2.1845	0.0289252	0.328199	up	ENSMUSG00000034621	Gpatch8
15344	0.237544	0.108782	2.18367	0.0289868	0.328674	up	ENSMUSG00000032482	Cspg5
21.3639	-1.13314	0.519015	-2.18326	0.0290168	NA	down	ENSMUSG00000032015	Pou2f3
2345.59	-0.197431	0.0904311	-2.18322	0.0290195	0.328822	down	ENSMUSG00000029475	Kdm2b
52.5826	1.40182	0.642418	2.1821	0.0291023	0.329537	up	ENSMUSG00000054385	Ceacam2
11.8561	1.82886	0.838323	2.18157	0.0291416	NA	up	ENSMUSG00000037600	Kdf1
2402.92	0.274549	0.125868	2.18125	0.0291649	0.330022	up	ENSMUSG00000026360	Rgs2
6613.39	0.167756	0.0769546	2.17993	0.0292623	0.330896	up	ENSMUSG00000028691	Prdx1
746.628	-0.236648	0.108571	-2.17967	0.0292817	0.330896	down	ENSMUSG00000066191	Anks6
1527.59	0.2698	0.123821	2.17896	0.0293348	0.331116	up	ENSMUSG00000034898	Filip1
1859.1	0.182317	0.0836841	2.17863	0.0293589	0.331116	up	ENSMUSG00000019478	Rab4a
33.075	-1.32171	0.606675	-2.17861	0.0293607	0.331116	down	ENSMUSG00000019326	Aoc3
1527.82	0.198993	0.091362	2.17807	0.0294008	0.331344	up	ENSMUSG00000028394	Pole3
523.543	-0.482068	0.221395	-2.17741	0.0294498	0.331603	down	ENSMUSG00000107272	Gm34583
9830.41	0.105474	0.0484452	2.17717	0.0294677	0.331603	up	ENSMUSG00000071533	Pcnp
1804.23	0.302023	0.138736	2.17696	0.0294833	0.331603	up	ENSMUSG00000026255	Efhd1
64.4468	1.16452	0.535194	2.17588	0.0295642	0.331847	up	ENSMUSG00000085039	Gm15927
442.159	0.517706	0.237968	2.17553	0.0295903	0.331847	up	ENSMUSG00000034584	Exph5
2738.44	0.478791	0.220111	2.17523	0.0296132	0.331847	up	ENSMUSG00000033910	Gucy1a1
9806.23	-0.107119	0.049252	-2.17491	0.029637	0.331847	down	ENSMUSG00000025571	Tnrc6c
3381.49	-0.160171	0.073656	-2.17458	0.0296614	0.331847	down	ENSMUSG00000034543	Morc2a
13710.3	0.183665	0.084465	2.17446	0.0296708	0.331847	up	ENSMUSG00000057716	Tmem178b
1925.09	-0.177064	0.0814294	-2.17445	0.0296715	0.331847	down	ENSMUSG00000056501	Cebpb
54.067	1.39968	0.643767	2.1742	0.0296899	0.331847	up	ENSMUSG00000006270	Vax1
2406.34	-0.266188	0.122438	-2.17405	0.0297011	0.331847	down	ENSMUSG00000041926	Rnpep
1231.5	0.249507	0.114778	2.17382	0.0297185	0.331847	up	ENSMUSG00000056536	Pign
750.019	0.385779	0.177471	2.17375	0.0297236	0.331847	up	ENSMUSG00000033308	Dpyd
2131.93	0.517366	0.238089	2.173	0.0297806	0.332164	up	ENSMUSG00000038776	Ephx1
1217.4	-0.353557	0.162731	-2.17264	0.0298071	0.332164	down	ENSMUSG00000026072	Il1r1
28044.5	-0.13025	0.0599562	-2.17242	0.029824	0.332164	down	ENSMUSG00000062044	Lmtk3
182.278	0.4921	0.226532	2.17232	0.0298315	0.332164	up	ENSMUSG00000045094	Arhgef37
10969.3	-0.173597	0.0799342	-2.17175	0.0298744	0.33242	down	ENSMUSG00000030678	Maz
3445.56	0.299491	0.137961	2.17083	0.0299437	0.332807	up	ENSMUSG00000021242	Npc2
81.7947	-0.574347	0.264583	-2.17076	0.029949	0.332807	down	ENSMUSG00000054304	D130007C19Rik
2229.14	0.18158	0.0836967	2.1695	0.0300451	0.333652	up	ENSMUSG00000042870	Tom1
1262.23	0.187977	0.0866631	2.16906	0.0300785	0.333801	up	ENSMUSG00000041625	Ggact
2764.68	-0.18289	0.084362	-2.16792	0.030165	0.334288	down	ENSMUSG00000066278	Vps37b
21.3622	-1.37179	0.632786	-2.16785	0.0301698	NA	down	ENSMUSG00000059776	Rpl13-ps6
1352.2	0.242075	0.111675	2.16768	0.0301832	0.334288	up	ENSMUSG00000070044	Fam149a
15101.2	-0.180479	0.0832626	-2.16759	0.0301898	0.334288	down	ENSMUSG00000094910	D430019H16Rik
4510.98	0.144429	0.0666363	2.16743	0.0302024	0.334288	up	ENSMUSG00000070509	Rgma
53.5804	0.881218	0.406638	2.16708	0.0302285	0.33432	up	ENSMUSG00000028188	Spata1
2476.21	-0.182772	0.0843488	-2.16686	0.0302454	0.33432	down	ENSMUSG00000038388	Pals2
17322.4	-0.149677	0.0691124	-2.1657	0.0303338	0.334586	down	ENSMUSG00000034336	Ina
1895.35	0.187773	0.0867052	2.16565	0.0303379	0.334586	up	ENSMUSG00000004768	Rab23
2616.81	-0.142233	0.0656813	-2.16551	0.0303488	0.334586	down	ENSMUSG00000071757	Zhx2
1926.62	-0.276353	0.127616	-2.1655	0.0303495	0.334586	down	ENSMUSG00000079499	6530402F18Rik
372.12	0.495471	0.228868	2.16487	0.0303973	0.334681	up	ENSMUSG00000039081	Zfp503
1840.51	0.171693	0.0793091	2.16486	0.0303982	0.334681	up	ENSMUSG00000032193	Ldlr
1168.13	0.29072	0.134331	2.1642	0.030449	0.335019	up	ENSMUSG00000025510	Cd151
301.644	0.351232	0.162322	2.16379	0.0304802	0.335061	up	ENSMUSG00000021534	1700001L19Rik
4582.05	-0.176505	0.0815865	-2.16341	0.0305095	0.335061	down	ENSMUSG00000009741	Ubp1
723.459	0.360448	0.166614	2.16337	0.030513	0.335061	up	ENSMUSG00000024339	Tap2
12120.7	-0.142626	0.0659406	-2.16295	0.0305447	0.335158	down	ENSMUSG00000021819	Zswim8
447.564	0.940711	0.434965	2.16273	0.0305619	0.335158	up	ENSMUSG00000059493	Nhs
109.224	0.734988	0.340012	2.16165	0.030645	0.335691	up	ENSMUSG00000031255	Sytl4
4802.64	-0.138846	0.0642337	-2.16158	0.0306508	0.335691	down	ENSMUSG00000025332	Kdm5c
447.233	-0.351368	0.162612	-2.16077	0.0307131	0.336146	down	ENSMUSG00000051705	Senp8
641.627	0.309892	0.143434	2.16052	0.0307325	0.336146	up	ENSMUSG00000037278	Tmem97
1478.5	-0.220331	0.102001	-2.16009	0.030766	0.336292	down	ENSMUSG00000069094	Pde7a
188.767	0.626091	0.289912	2.15959	0.0308043	0.33649	up	ENSMUSG00000014778	Fhod1
1443.74	0.584417	0.270711	2.15882	0.0308639	0.33692	up	ENSMUSG00000033420	Antxr1
438.165	-0.291906	0.135237	-2.15848	0.0308904	0.33699	down	ENSMUSG00000045107	Saysd1
959.025	-0.24035	0.11139	-2.15773	0.0309485	0.33708	down	ENSMUSG00000041506	Rrp9
197.696	1.06065	0.491589	2.1576	0.0309588	0.33708	up	ENSMUSG00000061702	Tmem91
26061.1	-0.152376	0.0706396	-2.15709	0.0309984	0.33708	down	ENSMUSG00000026442	Nfasc
64.7931	1.93929	0.89904	2.15707	0.0310003	0.33708	up	ENSMUSG00000025488	Cox8b
8768.25	0.0912452	0.0423043	2.15688	0.0310151	0.33708	up	ENSMUSG00000022897	Dyrk1a
311.539	-0.448825	0.208096	-2.15682	0.0310198	0.33708	down	ENSMUSG00000118239	Gm50107
1325.32	0.25621	0.118866	2.15546	0.0311262	0.337857	up	ENSMUSG00000032220	Myo1e
721.409	-0.215659	0.100072	-2.15503	0.0311592	0.337857	down	ENSMUSG00000041975	Mettl8
1954.64	-0.213148	0.0989106	-2.15495	0.0311654	0.337857	down	ENSMUSG00000068037	Mas1
253.84	0.644597	0.299135	2.15487	0.0311721	0.337857	up	ENSMUSG00000030047	Arhgap25
936.132	-0.421992	0.195877	-2.15437	0.031211	0.338058	down	ENSMUSG00000070392	Gm20634
12490.3	-0.180631	0.083854	-2.15411	0.0312313	0.338059	down	ENSMUSG00000034171	Faah
2529.01	0.167451	0.0777675	2.15322	0.0313012	0.338596	up	ENSMUSG00000044788	Fads6
624.205	0.520957	0.242013	2.1526	0.03135	0.338788	up	ENSMUSG00000024909	Efemp2
529.144	0.369867	0.171833	2.15248	0.0313595	0.338788	up	ENSMUSG00000036918	Ttc7
2181.92	-0.143387	0.0666304	-2.15197	0.0313993	0.338999	down	ENSMUSG00000033658	Ddx19b
23.8641	-1.38763	0.645168	-2.1508	0.0314921	NA	down	ENSMUSG00000026669	Mcm10
401.329	0.501845	0.233341	2.1507	0.0314999	0.339601	up	ENSMUSG00000028976	Slc2a5
516.121	0.360628	0.167687	2.1506	0.0315076	0.339601	up	ENSMUSG00000025289	Prdx4
995.139	-0.220884	0.102713	-2.15049	0.0315161	0.339601	down	ENSMUSG00000026004	Kansl1l
163273	0.312761	0.145476	2.14992	0.0315619	0.339876	up	ENSMUSG00000041607	Mbp
2882.46	0.198402	0.0923134	2.14923	0.0316165	0.340181	up	ENSMUSG00000034007	Scaper
1999.27	0.282756	0.131573	2.14904	0.031631	0.340181	up	ENSMUSG00000032348	Gsta4
2474.82	-0.155329	0.0723023	-2.14832	0.0316881	0.340576	down	ENSMUSG00000031537	Ikbkb
322.758	0.616643	0.287079	2.14799	0.0317143	0.340638	up	ENSMUSG00000037295	Ldlrap1
2068.08	-0.173241	0.0806887	-2.14703	0.0317907	0.34124	down	ENSMUSG00000031536	Polb
3771.33	-0.174022	0.0810681	-2.14662	0.0318237	0.341374	down	ENSMUSG00000072875	Gpr27
767.958	0.640267	0.298338	2.14611	0.031864	0.341378	up	ENSMUSG00000047496	Rnf152
32460.6	0.11722	0.05462	2.1461	0.031865	0.341378	up	ENSMUSG00000054728	Phactr1
277.231	0.358562	0.167111	2.14566	0.0319005	0.341539	up	ENSMUSG00000030798	Cd37
3232.02	0.25676	0.119684	2.14531	0.0319278	0.341614	up	ENSMUSG00000036560	Lgi4
11063	0.6642	0.309673	2.14484	0.0319652	0.341795	up	ENSMUSG00000017466	Timp2
15.2405	-2.20596	1.02908	-2.14362	0.0320632	NA	down	ENSMUSG00000118376	Gm9926
28958.1	-0.165771	0.0773364	-2.1435	0.0320726	0.342724	down	ENSMUSG00000058589	Anks1b
55.845	-0.750075	0.350012	-2.143	0.0321132	0.342938	down	ENSMUSG00000028873	Cdca8
236.079	0.434893	0.202972	2.14262	0.0321434	0.343026	up	ENSMUSG00000037977	6430571L13Rik
798.699	0.470343	0.219542	2.14238	0.0321626	0.343026	up	ENSMUSG00000022203	Efs
358.781	0.400987	0.187217	2.14183	0.0322069	0.34328	up	ENSMUSG00000050022	Amz1
15553.5	0.202549	0.0946119	2.14084	0.0322867	0.343911	up	ENSMUSG00000018593	Sparc
1142.78	-0.178817	0.0835382	-2.14054	0.032311	0.34395	down	ENSMUSG00000024906	Mus81
3085.13	0.193849	0.0905857	2.13995	0.0323588	0.343954	up	ENSMUSG00000040451	Sgms1
2030.61	-0.192483	0.0899507	-2.13988	0.0323646	0.343954	down	ENSMUSG00000066440	Zfyve26
6249.19	0.195982	0.0915976	2.1396	0.0323874	0.343954	up	ENSMUSG00000021508	Cxcl14
678.893	-0.367576	0.171823	-2.13928	0.0324133	0.343954	down	ENSMUSG00000045246	Kcng4
606.946	0.389674	0.182153	2.13926	0.0324143	0.343954	up	ENSMUSG00000004609	Cd33
731.088	-0.239367	0.111925	-2.13865	0.0324644	0.34412	down	ENSMUSG00000021240	Abcd4
1139.78	0.475366	0.222306	2.13834	0.0324892	0.34412	up	ENSMUSG00000002980	Bcam
52.1716	1.79171	0.838146	2.13771	0.0325407	0.34412	up	ENSMUSG00000027376	Prom2
3115.39	0.136614	0.063907	2.13769	0.0325416	0.34412	up	ENSMUSG00000074649	BC029722
6139.12	0.251282	0.117553	2.13761	0.0325487	0.34412	up	ENSMUSG00000032412	Atp1b3
13818.8	0.111507	0.0521736	2.13722	0.0325797	0.34412	up	ENSMUSG00000025026	Add3
51.9007	0.89862	0.420537	2.13684	0.0326108	0.34412	up	ENSMUSG00000071553	Cpa2
6858.68	0.218785	0.102394	2.13669	0.0326233	0.34412	up	ENSMUSG00000020023	Tmcc3
2713.81	0.15212	0.0711976	2.13659	0.0326311	0.34412	up	ENSMUSG00000001768	Rin2
26.4181	-1.06525	0.49859	-2.13653	0.0326359	0.34412	down	ENSMUSG00000090779	Gm17110
10256	-0.155353	0.0727434	-2.13562	0.0327101	0.344356	down	ENSMUSG00000027130	Slc12a6
2778.76	0.422037	0.197634	2.13544	0.0327249	0.344356	up	ENSMUSG00000025351	Cd63
68.0089	-1.02505	0.480085	-2.13513	0.0327501	0.344356	down	ENSMUSG00000098900	Gm18190
776.429	0.252708	0.118363	2.13502	0.0327597	0.344356	up	ENSMUSG00000032714	Syde1
2906.63	0.216113	0.101224	2.13499	0.0327615	0.344356	up	ENSMUSG00000045636	Mtus1
222.408	0.445938	0.208933	2.13436	0.0328133	0.344684	up	ENSMUSG00000078853	Igtp
254.975	-0.429881	0.201455	-2.13389	0.0328521	0.344875	down	ENSMUSG00000103436	Gm36995
3811.19	-0.206528	0.0968455	-2.13256	0.0329611	0.345801	down	ENSMUSG00000021209	Ppp4r4
1817.72	0.287181	0.134718	2.13172	0.03303	0.346307	up	ENSMUSG00000024816	Frmd8
20.8497	1.90869	0.896425	2.12923	0.0332352	NA	up	ENSMUSG00000026832	Cytip
504.401	-0.319031	0.149865	-2.12879	0.0332714	0.34861	down	ENSMUSG00000068154	Insm1
29.2809	1.29605	0.608888	2.12855	0.0332914	0.34861	up	ENSMUSG00000009670	Tex11
59.9656	0.883977	0.415372	2.12816	0.0333241	0.348699	up	ENSMUSG00000045467	Ttll13
16.8879	1.95067	0.916746	2.12782	0.0333524	NA	up	ENSMUSG00000085925	Rtl1
6523.16	-0.286965	0.134878	-2.1276	0.0333706	0.348699	down	ENSMUSG00000042978	Sbk1
792.629	-0.53476	0.251369	-2.12739	0.033388	0.348699	down	ENSMUSG00000022769	Sdf2l1
3770.52	-0.165675	0.0778855	-2.12716	0.0334069	0.348699	down	ENSMUSG00000035285	Nat14
1778.44	-0.213172	0.100221	-2.12703	0.0334175	0.348699	down	ENSMUSG00000021327	Zkscan3
1284.33	-0.172295	0.0810059	-2.12694	0.0334251	0.348699	down	ENSMUSG00000016946	Kctd5
8997.4	-0.170039	0.0800182	-2.125	0.0335864	0.34996	down	ENSMUSG00000022607	Ptk2
561.043	0.292038	0.137453	2.12463	0.0336171	0.34996	up	ENSMUSG00000055639	Dach1
1532.39	-0.156331	0.0735868	-2.12444	0.033633	0.34996	down	ENSMUSG00000039577	Nphp4
233.997	0.469703	0.22111	2.12429	0.0336455	0.34996	up	ENSMUSG00000081225	Cyp2j12
3929.02	-0.240811	0.113368	-2.12416	0.0336566	0.34996	down	ENSMUSG00000040651	Tasor
1299.97	0.227161	0.106951	2.12398	0.0336717	0.34996	up	ENSMUSG00000022525	Plaat1
10506.5	-0.0863913	0.0406888	-2.12322	0.0337353	0.350403	down	ENSMUSG00000025162	Csnk1d
3865.44	0.258982	0.122017	2.1225	0.0337957	0.350744	up	ENSMUSG00000023092	Fhl1
6130.91	-0.376259	0.177286	-2.12233	0.0338102	0.350744	down	ENSMUSG00000020571	Pdia6
15907.8	0.157055	0.0740204	2.12177	0.0338567	0.350891	up	ENSMUSG00000036644	Tbc1d9b
12149.8	-0.138045	0.0650647	-2.12166	0.0338664	0.350891	down	ENSMUSG00000022761	Lztr1
38.9171	1.09719	0.51728	2.12108	0.0339154	0.351181	up	ENSMUSG00000094083	Gm1604b
45.6345	1.09908	0.518267	2.12068	0.0339486	0.351303	up	ENSMUSG00000020434	4921536K21Rik
644.827	-0.581801	0.274381	-2.12042	0.0339709	0.351303	down	ENSMUSG00000074743	Thbd
7.96611	6.51347	3.07212	2.12019	0.03399	NA	up	ENSMUSG00000105081	Gm43110
631.241	0.415256	0.1959	2.11974	0.0340281	0.351303	up	ENSMUSG00000063687	Pcdhb5
1542.15	0.31417	0.148213	2.11972	0.0340299	0.351303	up	ENSMUSG00000031232	Magt1
3279.26	-0.216102	0.101959	-2.11949	0.0340491	0.351303	down	ENSMUSG00000036478	Btg1
646.933	0.229479	0.108273	2.11944	0.0340534	0.351303	up	ENSMUSG00000095407	Tmem200c
47574.4	-0.180615	0.0852317	-2.11911	0.034081	0.351371	down	ENSMUSG00000031778	Cx3cl1
1170.38	0.26243	0.123911	2.11788	0.034185	0.351879	up	ENSMUSG00000104252	Pcdha4
19821.5	-0.186605	0.0881113	-2.11783	0.0341891	0.351879	down	ENSMUSG00000041992	Rapgef5
254.584	-0.349255	0.164915	-2.11778	0.0341935	0.351879	down	ENSMUSG00000090110	Cmc4
2450.41	-0.189621	0.0895939	-2.11645	0.0343065	0.352747	down	ENSMUSG00000026743	Mllt10
21.445	1.81637	0.858496	2.11576	0.0343648	NA	up	ENSMUSG00000031722	Hp
204.621	-0.37772	0.178527	-2.11576	0.0343651	0.352747	down	ENSMUSG00000064359	mt-Tg
36161.2	-0.169308	0.0800239	-2.11571	0.0343692	0.352747	down	ENSMUSG00000030020	Prickle2
1460.14	0.190133	0.0898728	2.11558	0.0343809	0.352747	up	ENSMUSG00000030087	Klf15
419.419	0.319351	0.150955	2.11555	0.0343835	0.352747	up	ENSMUSG00000045519	Zfp560
26.8418	8.26647	3.90855	2.11497	0.0344324	0.353033	up	ENSMUSG00000112022	Gm2436
40.7111	0.80722	0.381729	2.11464	0.0344608	0.353107	up	ENSMUSG00000026175	Vil1
4545.75	0.193846	0.0916969	2.11399	0.0345164	0.353459	up	ENSMUSG00000039917	Rhbdd2
995.533	0.196459	0.092954	2.11351	0.0345569	0.353657	up	ENSMUSG00000042997	Nhlrc3
322.339	0.432408	0.204663	2.11278	0.0346198	0.354084	up	ENSMUSG00000029832	Nfe2l3
10236.8	-0.145703	0.0689742	-2.11242	0.03465	0.35411	down	ENSMUSG00000026933	Camsap1
1239.46	-0.173515	0.0821554	-2.11204	0.0346832	0.35411	down	ENSMUSG00000026322	Htr4
1447.13	-0.188724	0.0893575	-2.11201	0.0346859	0.35411	down	ENSMUSG00000041488	Stx3
76029.5	-0.226087	0.107102	-2.11096	0.034776	0.354813	down	ENSMUSG00000086040	Wipf3
52.32	1.21882	0.577927	2.10896	0.0349484	0.356232	up	ENSMUSG00000023945	Slc5a7
2068.66	0.19109	0.0906136	2.10885	0.0349577	0.356232	up	ENSMUSG00000021537	Cetn3
877.321	0.293289	0.13911	2.10832	0.035003	0.356475	up	ENSMUSG00000025534	Gusb
13001	-0.119013	0.0564624	-2.10783	0.0350455	0.356572	down	ENSMUSG00000017119	Nbr1
633.289	-0.220193	0.10447	-2.10772	0.0350552	0.356572	down	ENSMUSG00000048949	Gm6206
183.553	0.508193	0.241286	2.10619	0.0351881	0.357706	up	ENSMUSG00000037405	Icam1
26179	-0.190924	0.0906669	-2.10577	0.0352239	0.357853	down	ENSMUSG00000036529	Sbf1
36835.5	-0.188226	0.08941	-2.1052	0.0352737	0.358141	down	ENSMUSG00000039218	Srrm2
1315.54	0.290918	0.138216	2.10481	0.0353079	0.358143	up	ENSMUSG00000039405	Prss23
151.949	-0.422103	0.200552	-2.10471	0.0353168	0.358143	down	ENSMUSG00000033486	Catsper2
1664.8	-0.35235	0.167489	-2.10372	0.0354025	0.35862	down	ENSMUSG00000037014	Sstr4
63425.9	-0.336411	0.159988	-2.10273	0.0354892	0.35862	down	ENSMUSG00000021268	Meg3
2057.47	-0.166983	0.0794142	-2.10268	0.0354936	0.35862	down	ENSMUSG00000021494	Ddx41
49.2532	-1.41177	0.671438	-2.10261	0.0355003	0.35862	down	ENSMUSG00000078154	Gm12184
62750.1	-0.196322	0.0933803	-2.1024	0.0355187	0.35862	down	ENSMUSG00000063659	Zbtb18
864.184	0.430776	0.204936	2.10201	0.0355528	0.35862	up	ENSMUSG00000066043	Phactr4
33.9785	0.93912	0.446881	2.1015	0.0355971	0.35862	up	ENSMUSG00000068686	Cd59b
19.4609	1.2718	0.605203	2.10144	0.0356024	NA	up	ENSMUSG00000061527	Krt5
6834.13	0.109505	0.0521126	2.10131	0.0356136	0.35862	up	ENSMUSG00000018567	Gabarap
349.945	0.402222	0.191436	2.10108	0.0356339	0.35862	up	ENSMUSG00000024421	Lama3
125120	-0.183248	0.0872215	-2.10095	0.0356451	0.35862	down	ENSMUSG00000023944	Hsp90ab1
280.529	0.43242	0.205862	2.10054	0.0356818	0.35862	up	ENSMUSG00000020399	Havcr2
45.6713	-0.780473	0.371643	-2.10006	0.0357233	0.35862	down	ENSMUSG00000097511	Gm16677
18619	-0.161975	0.0771339	-2.09992	0.0357356	0.35862	down	ENSMUSG00000050967	Creg2
278.267	0.369654	0.176049	2.09973	0.0357528	0.35862	up	ENSMUSG00000022831	Hcls1
6755.73	0.105766	0.0503735	2.09964	0.0357608	0.35862	up	ENSMUSG00000007458	M6pr
102.116	0.862496	0.410792	2.09959	0.0357647	0.35862	up	ENSMUSG00000049436	Upk1b
38666.4	-0.118848	0.0566069	-2.09953	0.0357703	0.35862	down	ENSMUSG00000005417	Mprip
492.333	0.264325	0.125909	2.09933	0.0357876	0.35862	up	ENSMUSG00000003604	Aven
749.089	-0.300603	0.143209	-2.09905	0.0358126	0.35862	down	ENSMUSG00000022639	Dubr
41.5918	1.95273	0.9303	2.09903	0.0358143	0.35862	up	ENSMUSG00000031340	Gabre
270.199	0.401393	0.191234	2.09896	0.0358207	0.35862	up	ENSMUSG00000018672	Copz2
769.691	-0.348314	0.16596	-2.09878	0.0358362	0.35862	down	ENSMUSG00000024856	Cdk2ap2
12535.1	-0.12965	0.0617923	-2.09816	0.0358907	0.358865	down	ENSMUSG00000047013	Fbxo41
411.341	-0.554276	0.264201	-2.09793	0.0359112	0.358865	down	ENSMUSG00000032558	Nphp3
52095.7	-0.179868	0.0857464	-2.09767	0.035934	0.358865	down	ENSMUSG00000040712	Camta2
1338.94	0.628612	0.299692	2.09753	0.0359467	0.358865	up	ENSMUSG00000028763	Hspg2
4435.1	-0.298651	0.142455	-2.09646	0.0360412	0.359594	down	ENSMUSG00000022508	Bcl6
1249.07	0.213811	0.102012	2.09593	0.0360883	0.35962	up	ENSMUSG00000031129	Slc9a9
655.278	0.385146	0.183776	2.09574	0.0361052	0.35962	up	ENSMUSG00000078350	Smim1
127.427	0.486346	0.232068	2.09571	0.0361084	0.35962	up	ENSMUSG00000022952	Runx1
615.107	0.425409	0.203024	2.09536	0.0361386	0.359697	up	ENSMUSG00000052160	Pld4
13443.9	0.132606	0.0632924	2.09513	0.0361592	0.359697	up	ENSMUSG00000020658	Efr3b
1395.41	0.162873	0.0778079	2.09327	0.0363249	0.360916	up	ENSMUSG00000027227	Sord
8336.01	0.295919	0.141377	2.09312	0.0363382	0.360916	up	ENSMUSG00000005125	Ndrg1
153.041	1.41278	0.675077	2.09276	0.0363705	0.360916	up	ENSMUSG00000078922	Tgtp1
20112.5	0.0792866	0.0378884	2.09264	0.0363816	0.360916	up	ENSMUSG00000000787	Ddx3x
95.1525	0.936513	0.447572	2.09243	0.0364	0.360916	up	ENSMUSG00000018920	Cxcl16
1754.65	0.187282	0.0895159	2.09217	0.0364237	0.360916	up	ENSMUSG00000022561	Gpaa1
69.0844	-0.683587	0.326757	-2.09204	0.0364353	0.360916	down	ENSMUSG00000105368	Gm43759
3297.64	-0.252283	0.120606	-2.0918	0.0364564	0.360916	down	ENSMUSG00000021495	Fam193b
16326.7	-0.176754	0.0845075	-2.09158	0.0364763	0.360916	down	ENSMUSG00000029245	Epha5
1757.56	0.219155	0.104836	2.09046	0.0365763	0.361691	up	ENSMUSG00000061455	Stx17
8.08608	-1.91841	0.918248	-2.08921	0.0366887	NA	down	ENSMUSG00000048655	Ccdc169
170.24	1.02995	0.49302	2.08906	0.0367024	0.362724	up	ENSMUSG00000075225	Ccdc162
949.824	0.218659	0.104684	2.08875	0.03673	0.362782	up	ENSMUSG00000041801	Phlda3
20188.1	-0.238976	0.114447	-2.08809	0.0367894	0.363154	down	ENSMUSG00000062296	Trank1
7.37006	2.37098	1.13571	2.08766	0.0368286	NA	up	ENSMUSG00000114544	Gm49146
1344.02	-0.206444	0.0989336	-2.08669	0.0369162	0.364111	down	ENSMUSG00000066613	Zfp932
3480.8	0.226696	0.108647	2.08654	0.03693	0.364111	up	ENSMUSG00000032667	Pon2
6490.71	-0.185648	0.0889884	-2.08621	0.0369598	0.364116	down	ENSMUSG00000046159	Chrm3
1992.7	0.323311	0.154992	2.08599	0.0369795	0.364116	up	ENSMUSG00000026796	Niban2
4161.98	-0.123249	0.0590894	-2.08581	0.0369959	0.364116	down	ENSMUSG00000042719	Naa25
5913.18	-0.099043	0.0475068	-2.08482	0.0370857	0.364786	down	ENSMUSG00000003344	Btbd2
13.7957	-1.44239	0.691954	-2.08452	0.0371128	NA	down	ENSMUSG00000097773	Gm10614
1059.24	-0.181065	0.0868673	-2.08439	0.037125	0.36493	down	ENSMUSG00000036986	Pml
126.1	0.478576	0.22965	2.08394	0.0371657	0.36493	up	ENSMUSG00000034786	Gpsm3
7908.88	0.226319	0.108602	2.08394	0.037166	0.36493	up	ENSMUSG00000034707	Gns
70.1826	1.01916	0.489305	2.08287	0.0372632	0.36567	up	ENSMUSG00000022468	Endou
68.1032	-0.921833	0.442681	-2.08238	0.0373073	0.365784	down	ENSMUSG00000009097	Tbx1
6273.51	-0.184604	0.0886554	-2.08226	0.0373186	0.365784	down	ENSMUSG00000038446	Cdc40
2101.22	0.258792	0.124317	2.08172	0.0373683	0.366056	up	ENSMUSG00000031385	Plxnb3
3903.48	-0.150212	0.0721732	-2.08128	0.0374086	0.366172	down	ENSMUSG00000022557	Bop1
16498.8	0.150764	0.0724439	2.08111	0.037424	0.366172	up	ENSMUSG00000033763	Mtss2
1109.64	0.534045	0.256668	2.08068	0.037463	0.366339	up	ENSMUSG00000024998	Plce1
7722.97	0.11117	0.0534371	2.0804	0.0374893	0.366382	up	ENSMUSG00000020532	Acaca
7440.89	0.286479	0.137774	2.07934	0.0375865	0.367117	up	ENSMUSG00000036098	Myrf
3413.6	0.213004	0.102457	2.07895	0.0376216	0.367244	up	ENSMUSG00000020311	Erlec1
834.368	-0.291019	0.140036	-2.07817	0.0376936	0.367733	down	ENSMUSG00000028795	Ccdc28b
477.269	-0.375945	0.181032	-2.07667	0.0378318	0.368731	down	ENSMUSG00000074862	BC025920
20192.8	-0.0942627	0.0454041	-2.07608	0.0378861	0.368731	down	ENSMUSG00000038886	Man2a2
1473.59	0.369455	0.177963	2.07602	0.0378922	0.368731	up	ENSMUSG00000029810	Tmem176b
3124.38	0.171259	0.0824994	2.07588	0.0379051	0.368731	up	ENSMUSG00000025856	Pdgfa
3958.55	-0.240843	0.11602	-2.07587	0.0379063	0.368731	down	ENSMUSG00000020074	Ccar1
74.2329	-0.612388	0.295044	-2.07558	0.0379326	0.368772	down	ENSMUSG00000073437	D330041H03Rik
1999.56	0.365409	0.176084	2.07519	0.0379686	0.368908	up	ENSMUSG00000050121	Opalin
2205.98	0.178432	0.0859964	2.07488	0.037998	0.368978	up	ENSMUSG00000026687	Aldh9a1
1961.9	0.139663	0.0673248	2.07446	0.0380364	0.369137	up	ENSMUSG00000024993	Dennd10
685.996	0.354709	0.171013	2.07416	0.0380646	0.369195	up	ENSMUSG00000042694	Stn1
3544.73	0.309243	0.149165	2.07317	0.0381567	0.369706	up	ENSMUSG00000005142	Man2b1
2317.18	0.258732	0.124803	2.07312	0.0381615	0.369706	up	ENSMUSG00000030786	Itgam
102268	-0.146511	0.0707156	-2.07183	0.0382813	0.370652	down	ENSMUSG00000059456	Ptk2b
558.805	0.30048	0.145129	2.07043	0.038412	0.371601	up	ENSMUSG00000045625	Pigz
351.419	0.535191	0.258508	2.0703	0.0384238	0.371601	up	ENSMUSG00000003849	Nqo1
15.4823	1.25046	0.60412	2.06988	0.0384634	NA	up	ENSMUSG00000070601	Vmn2r84
2202.66	-0.157152	0.0759291	-2.06972	0.0384784	0.371913	down	ENSMUSG00000038695	Josd2
8385.26	0.350101	0.169209	2.06904	0.0385424	0.372238	up	ENSMUSG00000020044	Timp3
1097.92	0.201616	0.0974514	2.06889	0.0385566	0.372238	up	ENSMUSG00000030630	Fah
13.494	2.01488	0.974027	2.0686	0.0385833	NA	up	ENSMUSG00000031074	Fgf3
14.5317	1.31961	0.638008	2.06832	0.0386096	NA	up	ENSMUSG00000042678	Myo15
44.0019	0.902133	0.436216	2.06809	0.0386319	0.372716	up	ENSMUSG00000113261	Gm47404
1643.26	0.297924	0.144072	2.06789	0.0386507	0.372716	up	ENSMUSG00000022419	Deptor
909.354	0.399947	0.193697	2.06481	0.0389411	0.375264	up	ENSMUSG00000071604	Fam189a2
138.34	1.59805	0.774019	2.06461	0.0389599	0.375264	up	ENSMUSG00000033590	Myo5c
20.8886	1.07666	0.521507	2.06452	0.0389682	NA	up	ENSMUSG00000075122	Cd80
842.363	0.238947	0.115773	2.06392	0.0390251	0.375676	up	ENSMUSG00000027983	Cyp2u1
1011.05	-0.420867	0.203944	-2.06364	0.0390521	0.375684	down	ENSMUSG00000041324	Inhba
3636.47	0.238482	0.115575	2.06344	0.0390709	0.375684	up	ENSMUSG00000021047	Nova1
28.4993	1.85599	0.899657	2.063	0.039113	0.375872	up	ENSMUSG00000042501	Cpa6
137.106	0.441339	0.213975	2.06258	0.0391529	0.376039	up	ENSMUSG00000097162	2310010J17Rik
4312.34	-0.178738	0.0866996	-2.06158	0.0392475	0.376731	down	ENSMUSG00000026927	Entr1
2270.29	-0.15816	0.0767363	-2.06109	0.0392946	0.376741	down	ENSMUSG00000025413	Ttc4
161.429	-0.498046	0.241647	-2.06105	0.0392984	0.376741	down	ENSMUSG00000032360	Hcrtr2
87.2616	1.5638	0.758882	2.06066	0.0393351	0.376741	up	ENSMUSG00000051029	Serpinb1b
46705.7	-0.157867	0.0766112	-2.06062	0.0393388	0.376741	down	ENSMUSG00000030376	Slc8a2
649.883	-0.20602	0.100009	-2.06001	0.0393974	0.376953	down	ENSMUSG00000039069	Mtg2
120.158	1.67395	0.812626	2.05992	0.039406	0.376953	up	ENSMUSG00000000392	Fap
3667.98	0.173073	0.0840447	2.05929	0.0394664	0.377245	up	ENSMUSG00000078193	Gm2000
4446.39	-0.189804	0.0921767	-2.05913	0.0394818	0.377245	down	ENSMUSG00000051166	Eml5
16.1518	1.21726	0.591231	2.05885	0.0395083	NA	up	ENSMUSG00000020798	Spns3
105557	0.160456	0.0779349	2.05885	0.039509	0.377289	up	ENSMUSG00000004207	Psap
506.403	1.37102	0.666327	2.05758	0.0396308	0.377722	up	ENSMUSG00000053093	Myh7
223.646	-0.403213	0.195975	-2.05747	0.0396412	0.377722	down	ENSMUSG00000060063	Alox5ap
5028.6	-0.448626	0.218066	-2.05729	0.0396581	0.377722	down	ENSMUSG00000040836	Gpr161
4045.39	-0.202834	0.0986044	-2.05705	0.0396817	0.377722	down	ENSMUSG00000034059	Ypel4
68.443	0.614332	0.298666	2.05692	0.0396938	0.377722	up	ENSMUSG00000036875	Dna2
3283.46	0.206015	0.100167	2.05672	0.0397134	0.377722	up	ENSMUSG00000025780	Itih5
4328.22	-0.254707	0.123842	-2.05672	0.0397135	0.377722	down	ENSMUSG00000026594	Ralgps2
10.526	1.78957	0.87017	2.05658	0.039727	NA	up	ENSMUSG00000113078	Gm48734
2734.22	0.150136	0.0730105	2.05637	0.0397473	0.377722	up	ENSMUSG00000018427	Ypel2
168.718	-0.61139	0.297331	-2.05626	0.0397578	0.377722	down	ENSMUSG00000108049	Gm44168
977.261	0.288501	0.140362	2.05541	0.0398391	0.378163	up	ENSMUSG00000085586	Gm11613
4887.84	-0.126453	0.0615322	-2.05507	0.0398724	0.378163	down	ENSMUSG00000029634	Rnf6
1809.83	0.316389	0.153958	2.05503	0.0398758	0.378163	up	ENSMUSG00000025584	Pde8a
38.2768	0.81527	0.39682	2.05451	0.0399265	0.378163	up	ENSMUSG00000118280	Gm41804
77.2192	0.564878	0.274961	2.0544	0.0399374	0.378163	up	ENSMUSG00000097413	A830052D11Rik
1120.01	-0.224993	0.109519	-2.05437	0.0399401	0.378163	down	ENSMUSG00000086370	Ftx
1224.77	-0.194687	0.0947875	-2.05393	0.0399825	0.37835	down	ENSMUSG00000033767	Tmem131l
1183.4	0.290109	0.141272	2.05355	0.0400189	0.378418	up	ENSMUSG00000068551	Zfp467
196.952	0.617526	0.300736	2.05339	0.040035	0.378418	up	ENSMUSG00000040714	Klc3
17.7514	1.26407	0.61598	2.05214	0.0401564	NA	up	ENSMUSG00000066797	Zfp648
5061.62	-0.189457	0.0923473	-2.05157	0.0402119	0.379875	down	ENSMUSG00000051510	Mafg
14024.5	0.117067	0.0570768	2.05105	0.0402618	0.380104	up	ENSMUSG00000040612	Ildr2
1567.22	0.315068	0.153645	2.05063	0.0403032	0.380104	up	ENSMUSG00000039059	Hrh3
1797.94	0.212401	0.103579	2.05061	0.0403045	0.380104	up	ENSMUSG00000118012	Gm46620
1990	-0.135175	0.0659281	-2.05034	0.040331	0.38014	down	ENSMUSG00000020620	Abca8b
8188.18	0.115355	0.0562813	2.04962	0.0404017	0.380592	up	ENSMUSG00000031540	Kat6a
9123.5	0.182639	0.0891269	2.0492	0.0404422	0.380673	up	ENSMUSG00000096188	Cmtm4
38.491	0.793662	0.387329	2.04906	0.0404559	0.380673	up	ENSMUSG00000107121	1110006O24Rik
1329.37	0.158298	0.0772731	2.04855	0.0405058	0.380928	up	ENSMUSG00000033931	Rbm34
4571.3	-0.128317	0.0626541	-2.04803	0.0405575	0.381199	down	ENSMUSG00000001150	Mcm3ap
2804.74	0.245146	0.119723	2.0476	0.0405991	0.38126	up	ENSMUSG00000047181	Samd14
48.645	-0.836472	0.408619	-2.04707	0.0406511	0.38126	down	ENSMUSG00000026941	Mamdc4
584.988	-0.25165	0.12294	-2.04694	0.0406642	0.38126	down	ENSMUSG00000016624	Phf21b
3828.31	0.271716	0.132753	2.04678	0.0406799	0.38126	up	ENSMUSG00000020099	Unc5b
1737.88	0.476122	0.232627	2.04672	0.0406859	0.38126	up	ENSMUSG00000027215	Cd82
416.679	-0.385273	0.188254	-2.04656	0.0407009	0.38126	down	ENSMUSG00000017724	Etv4
678.642	-0.215954	0.105536	-2.04626	0.0407305	0.381323	down	ENSMUSG00000097392	Thoc2l
519.753	0.297042	0.145241	2.04516	0.0408389	0.381979	up	ENSMUSG00000020388	Pdlim4
3441.25	0.172098	0.0841521	2.04509	0.0408463	0.381979	up	ENSMUSG00000022270	Retreg1
335.442	0.461449	0.2257	2.04452	0.0409022	0.382083	up	ENSMUSG00000025572	Tmc6
4968.42	-0.17132	0.0837951	-2.04451	0.0409031	0.382083	down	ENSMUSG00000039220	Ppp1r10
3468.82	-0.171084	0.0837377	-2.0431	0.0410429	0.383174	down	ENSMUSG00000039804	Ncoa5
125.596	0.508372	0.248963	2.04196	0.0411559	0.384015	up	ENSMUSG00000025355	Mmp19
290.109	0.820492	0.402159	2.04022	0.0413288	0.385413	up	ENSMUSG00000047606	Ankrd34c
852.211	0.643669	0.315854	2.03787	0.0415631	0.387149	up	ENSMUSG00000035357	Pdzrn3
3078.05	-0.187699	0.0921127	-2.03771	0.041579	0.387149	down	ENSMUSG00000030002	Dusp11
1463.63	0.343729	0.16869	2.03763	0.0415869	0.387149	up	ENSMUSG00000091712	Sec14l5
1795.67	-0.200899	0.0986045	-2.03742	0.0416078	0.387149	down	ENSMUSG00000027263	Tubgcp4
7747.21	-0.122149	0.0599611	-2.03714	0.0416363	0.387192	down	ENSMUSG00000022100	Xpo7
119.262	-0.474305	0.232855	-2.03691	0.0416587	0.387192	down	ENSMUSG00000040666	Sh3bgr
1416.97	0.272211	0.133671	2.03642	0.041708	0.387434	up	ENSMUSG00000042846	Lrrtm3
1253.75	-0.199103	0.0978111	-2.03559	0.0417916	0.387995	down	ENSMUSG00000038268	Ovca2
738.119	-0.247966	0.121874	-2.0346	0.0418908	0.3887	down	ENSMUSG00000059939	9430015G10Rik
2719.22	-0.187958	0.0924392	-2.03331	0.042021	0.389692	down	ENSMUSG00000073676	Hspe1
3848.62	-0.148087	0.0728425	-2.03298	0.0420546	0.389787	down	ENSMUSG00000028330	Ncbp1
20.0048	1.12321	0.552623	2.03251	0.0421017	NA	up	ENSMUSG00000110441	Gm45790
644.148	0.283217	0.139344	2.03251	0.0421022	0.390012	up	ENSMUSG00000045954	Cavin2
9.21904	2.12729	1.0468	2.03218	0.0421354	NA	up	ENSMUSG00000093773	Obox3-ps7
157.986	0.521661	0.256726	2.03197	0.0421565	0.390273	up	ENSMUSG00000030431	Tmem238
480.408	2.13056	1.04863	2.03177	0.0421771	0.390273	up	ENSMUSG00000024164	C3
2353.97	0.455208	0.224104	2.03123	0.0422312	0.390557	up	ENSMUSG00000020176	Grb10
6807.41	-0.183014	0.0901181	-2.03083	0.0422724	0.390721	down	ENSMUSG00000021037	Ahsa1
1711.55	-0.174674	0.0860634	-2.02959	0.0423979	0.391437	down	ENSMUSG00000002017	Fam98a
2374.14	-0.210587	0.103772	-2.02933	0.0424244	0.391437	down	ENSMUSG00000052726	Kcnt2
6986.26	0.238716	0.117665	2.02877	0.0424814	0.391437	up	ENSMUSG00000074892	B3galt5
143.79	-0.426001	0.209981	-2.02876	0.0424826	0.391437	down	ENSMUSG00000031576	Kcnu1
1737.04	-0.203346	0.100235	-2.02869	0.0424896	0.391437	down	ENSMUSG00000027176	Cstf3
1628.78	-0.181974	0.0897007	-2.02868	0.0424904	0.391437	down	ENSMUSG00000032299	Commd4
9274.22	-0.246415	0.121546	-2.02734	0.0426274	0.392088	down	ENSMUSG00000055540	Epha6
4221.99	-0.208457	0.102832	-2.02717	0.0426454	0.392088	down	ENSMUSG00000036902	Neto2
1790.07	-0.147091	0.0725708	-2.02686	0.0426764	0.392088	down	ENSMUSG00000042496	Prdm10
336.321	-0.417172	0.205837	-2.02671	0.0426919	0.392088	down	ENSMUSG00000020303	Stc2
91.3215	0.842269	0.415586	2.0267	0.0426929	0.392088	up	ENSMUSG00000062175	Tgif2
279.253	0.298266	0.147174	2.02661	0.0427019	0.392088	up	ENSMUSG00000054474	Thnsl2
1567.6	-0.169892	0.0838856	-2.02528	0.0428385	0.393126	down	ENSMUSG00000019710	Mrpl24
45.5716	0.709535	0.350399	2.02493	0.0428742	0.393237	up	ENSMUSG00000086509	Nkx2-2os
10.6899	-2.06907	1.02212	-2.0243	0.0429392	NA	down	ENSMUSG00000050876	Spata31d1a
15480.7	-0.183625	0.0907198	-2.0241	0.0429604	0.39348	down	ENSMUSG00000004383	Large1
4485.77	0.423199	0.209084	2.02406	0.0429639	0.39348	up	ENSMUSG00000031837	Necab2
2377.69	-0.195266	0.0964759	-2.02399	0.0429714	0.39348	down	ENSMUSG00000032872	Cyb5r4
1789.15	-0.199524	0.098605	-2.02347	0.0430247	0.393745	down	ENSMUSG00000062822	4833420G17Rik
36.8572	0.915917	0.452696	2.02325	0.0430474	0.393745	up	ENSMUSG00000031286	Glt28d2
3833.34	0.201376	0.0995557	2.02274	0.0430996	0.394006	up	ENSMUSG00000008393	Carhsp1
1976.34	-0.140854	0.0696567	-2.02212	0.0431639	0.394332	down	ENSMUSG00000033948	Zswim5
3142.3	-0.144218	0.0713305	-2.02183	0.043194	0.394332	down	ENSMUSG00000068328	Aup1
689.489	0.469138	0.23205	2.02171	0.043206	0.394332	up	ENSMUSG00000045613	Chrm2
90336.5	0.118292	0.0585212	2.02136	0.043243	0.394454	up	ENSMUSG00000027523	Gnas
1081.92	0.213925	0.105876	2.02053	0.0433289	0.394639	up	ENSMUSG00000035277	Arx
7858.63	0.261189	0.129273	2.02044	0.0433378	0.394639	up	ENSMUSG00000021379	Id4
1041.36	0.197337	0.0976746	2.02035	0.0433472	0.394639	up	ENSMUSG00000029570	Lfng
414.72	0.330769	0.163727	2.02025	0.0433578	0.394639	up	ENSMUSG00000004730	Adgre1
146.835	0.434449	0.215155	2.01924	0.0434623	0.395078	up	ENSMUSG00000109695	Gm31166
83.4706	-0.663577	0.328633	-2.0192	0.0434662	0.395078	down	ENSMUSG00000030834	Abcc6
9481.78	-0.169908	0.0841505	-2.0191	0.043477	0.395078	down	ENSMUSG00000054843	Atrnl1
941.438	0.260861	0.129219	2.01875	0.0435127	0.395187	up	ENSMUSG00000040852	Plekhh2
1218.43	0.197904	0.0980526	2.01835	0.0435553	0.395359	up	ENSMUSG00000036197	Gxylt1
2177.13	0.193265	0.0958107	2.01715	0.0436794	0.396067	up	ENSMUSG00000050875	Minar2
3590.44	0.251484	0.124676	2.0171	0.0436851	0.396067	up	ENSMUSG00000041112	Elmo1
70.2958	0.810135	0.401671	2.01691	0.0437044	0.396067	up	ENSMUSG00000038540	Tmc3
293.105	0.586976	0.291195	2.01575	0.0438264	0.396957	up	ENSMUSG00000054150	Syne3
4793.86	0.240773	0.119467	2.0154	0.0438628	0.397071	up	ENSMUSG00000025555	Farp1
7735.7	-0.208037	0.103243	-2.01503	0.0439012	0.397204	down	ENSMUSG00000028222	Calb1
141.957	-0.468638	0.232664	-2.01423	0.0439855	0.397751	down	ENSMUSG00000106651	Gm42608
1203.22	0.203916	0.101261	2.01375	0.0440354	0.397987	up	ENSMUSG00000054277	Arfgap3
4931.12	-0.12144	0.0603209	-2.01323	0.04409	0.398264	down	ENSMUSG00000030082	Sec61a1
13.4604	-1.31593	0.653888	-2.01247	0.0441709	NA	down	ENSMUSG00000087322	Gm16075
656.44	0.239519	0.119019	2.01244	0.0441738	0.398806	up	ENSMUSG00000047307	Pcdhb13
16.6231	1.47655	0.733826	2.01212	0.0442074	NA	up	ENSMUSG00000002076	Hsf2bp
4529.26	0.209377	0.104082	2.01166	0.0442561	0.398904	up	ENSMUSG00000037815	Ctnna1
14246.5	-0.109957	0.0546611	-2.0116	0.0442617	0.398904	down	ENSMUSG00000020271	Fbxw11
2313.95	0.266371	0.132423	2.01152	0.044271	0.398904	up	ENSMUSG00000117098	Gm49909
23859.7	-0.145968	0.0725694	-2.01143	0.0442802	0.398904	down	ENSMUSG00000034818	Celf5
66.3432	1.21606	0.605264	2.00914	0.0445221	0.400531	up	ENSMUSG00000019368	Sec14l4
1795.15	0.219115	0.109062	2.0091	0.0445268	0.400531	up	ENSMUSG00000044080	S100a1
165.946	1.19989	0.597245	2.00904	0.0445327	0.400531	up	ENSMUSG00000038112	AW551984
3590.56	-0.224644	0.111854	-2.00837	0.0446037	0.400953	down	ENSMUSG00000026516	Nvl
5679.86	0.25668	0.12782	2.00814	0.0446284	0.40096	up	ENSMUSG00000027087	Itgav
189.52	0.642078	0.319791	2.00781	0.0446636	0.40106	up	ENSMUSG00000096883	Shisa8
3516.46	-0.105995	0.0528336	-2.0062	0.0448344	0.402199	down	ENSMUSG00000040339	Fam102b
467.887	0.2881	0.143615	2.00605	0.0448505	0.402199	up	ENSMUSG00000002983	Relb
4219.2	0.223288	0.111314	2.00594	0.0448627	0.402199	up	ENSMUSG00000028927	Padi2
1253.8	-0.170689	0.0851065	-2.0056	0.0448992	0.402227	down	ENSMUSG00000032263	Bckdhb
8210.56	-0.121607	0.0606475	-2.00515	0.0449469	0.402227	down	ENSMUSG00000038156	Spon1
616.346	0.308775	0.153995	2.0051	0.0449525	0.402227	up	ENSMUSG00000031872	Bean1
18962.6	0.196306	0.0979077	2.00501	0.0449621	0.402227	up	ENSMUSG00000026421	Csrp1
4319.01	0.343107	0.171151	2.0047	0.0449947	0.402303	up	ENSMUSG00000022272	Myo10
2302.63	-0.181071	0.0903424	-2.00428	0.0450401	0.402432	down	ENSMUSG00000037709	Fam13a
10966.1	-0.154864	0.0772731	-2.00412	0.0450574	0.402432	down	ENSMUSG00000053702	Nebl
113.205	0.784127	0.391409	2.00334	0.0451405	0.402959	up	ENSMUSG00000079547	H2-DMb1
70.0061	-0.751117	0.3753	-2.00138	0.0453518	0.40434	down	ENSMUSG00000040632	Nrl
70.6276	-0.664692	0.332129	-2.00131	0.0453591	0.40434	down	ENSMUSG00000031574	Star
5551.87	0.147774	0.0738414	2.00123	0.0453678	0.40434	up	ENSMUSG00000019978	Epb41l2
215.808	0.749049	0.37438	2.00077	0.0454173	0.404541	up	ENSMUSG00000031740	Mmp2
4013.95	-0.159139	0.0795494	-2.00051	0.0454457	0.404541	down	ENSMUSG00000032621	Srek1
236.363	0.973744	0.486805	2.00028	0.0454705	0.404541	up	ENSMUSG00000019892	Lrriq1
16446.3	-0.137705	0.0688486	-2.00012	0.0454872	0.404541	down	ENSMUSG00000026827	Gpd2
5681.51	-0.13823	0.0691234	-1.99976	0.045526	0.404649	down	ENSMUSG00000001415	Smg5
3572.35	-0.18986	0.0949576	-1.99941	0.0455635	0.404649	down	ENSMUSG00000038296	Galnt18
8453.63	-0.252144	0.126114	-1.99933	0.0455729	0.404649	down	ENSMUSG00000035545	Leng8
37.9593	-0.79098	0.395666	-1.99911	0.0455963	0.404649	down	ENSMUSG00000103475	Gm37697
785.472	-0.195348	0.0977483	-1.99848	0.0456641	0.404835	down	ENSMUSG00000056895	H2bu2
171.236	0.371181	0.185751	1.99827	0.0456873	0.404835	up	ENSMUSG00000097709	2810429I04Rik
800.414	0.405149	0.202752	1.99825	0.04569	0.404835	up	ENSMUSG00000022090	Pdlim2
16214.3	0.149938	0.0750552	1.99771	0.0457484	0.405138	up	ENSMUSG00000029778	Adcyap1r1
227.146	0.486204	0.243419	1.99739	0.0457825	0.405224	up	ENSMUSG00000020707	Rnf135
1391.17	-0.192329	0.0963105	-1.99697	0.0458287	0.405419	down	ENSMUSG00000032583	Mon1a
7233.02	-0.122235	0.0612251	-1.99648	0.0458816	0.405672	down	ENSMUSG00000043259	Fam13c
5693.32	0.155182	0.0777392	1.99619	0.0459133	0.405722	up	ENSMUSG00000068040	Tm9sf4
283.283	0.335603	0.168139	1.99598	0.0459359	0.405722	up	ENSMUSG00000026395	Ptprc
9.22862	3.46466	1.73584	1.99595	0.0459391	NA	up	ENSMUSG00000006204	Cdcp3
378.841	-0.532051	0.266614	-1.99558	0.0459793	0.405892	down	ENSMUSG00000035594	Chrna5
10008.4	-0.136183	0.0682645	-1.99493	0.0460503	0.406303	down	ENSMUSG00000027620	Rbm39
48457.3	-0.190082	0.0952935	-1.9947	0.0460751	0.406307	down	ENSMUSG00000027993	Trim2
6061.47	-0.114316	0.0573251	-1.99417	0.0461333	0.406606	down	ENSMUSG00000039458	Mtmr12
95.0649	0.557763	0.279758	1.99373	0.0461811	0.406813	up	ENSMUSG00000045036	Tmem232
2241.07	0.237621	0.11921	1.9933	0.0462287	0.407017	up	ENSMUSG00000054976	Nyap2
1305.03	0.322101	0.161646	1.99264	0.046301	0.407439	up	ENSMUSG00000020042	Btbd11
431.346	0.329645	0.165488	1.99196	0.0463756	0.40788	up	ENSMUSG00000039683	Sdk1
1975.7	-0.257212	0.129151	-1.99155	0.04642	0.407935	down	ENSMUSG00000028274	Rngtt
4193.91	-0.110337	0.0554077	-1.99136	0.0464414	0.407935	down	ENSMUSG00000056476	Med12l
10391.7	0.14585	0.0732462	1.99123	0.0464551	0.407935	up	ENSMUSG00000021957	Tkt
6997.04	-0.109462	0.0549839	-1.9908	0.0465029	0.407995	down	ENSMUSG00000028126	Pip5k1a
6688.14	0.22112	0.111075	1.99073	0.0465107	0.407995	up	ENSMUSG00000029108	Pcdh7
3152.47	0.201717	0.101341	1.99047	0.0465389	0.408028	up	ENSMUSG00000024593	Megf10
124.093	1.00508	0.505069	1.98999	0.0465919	0.408233	up	ENSMUSG00000039851	4932438H23Rik
88.4177	1.76039	0.884774	1.98964	0.0466302	0.408233	up	ENSMUSG00000029219	Slc10a4
4959.37	0.35665	0.179257	1.98959	0.0466357	0.408233	up	ENSMUSG00000010064	Slc38a3
3011.52	0.115166	0.0579087	1.98876	0.0467276	0.408823	up	ENSMUSG00000037674	Rfx7
839.307	0.2109	0.106158	1.98666	0.0469603	0.410645	up	ENSMUSG00000117254	Gm34567
915.638	0.401085	0.201916	1.9864	0.0469893	0.410683	up	ENSMUSG00000055884	Fancm
13.286	1.95735	0.985421	1.98631	0.0469985	NA	up	ENSMUSG00000030236	Slco1b2
[truncated: 17,836 more rows]
