# Supplementary material for: A multiomic atlas of the aging hippocampus reveals molecular changes in response to environmental enrichment
Source: Nat Commun. 2024 Jul 16;15:5829. doi: 10.1038/s41467-024-49608-z (PMC11252340; doi:10.1038/s41467-024-49608-z)
Supplement: Supplementary file 6 — Supplementary dataset 3 [file 41467_2024_49608_MOESM6_ESM.xlsx]

## Sheet: UP_DEGs_C2_CGP
category	over_represented_pvalue	under_represented_pvalue	numDEInCat	numInCat	over_represented_pvalue_adj	ORs
CHEN_METABOLIC_SYNDROM_NETWORK	1.47516e-33	1	179	1156	4.96686e-30	3.22711
LEIN_OLIGODENDROCYTE_MARKERS	5.72076e-27	1	39	75	9.6309e-24	17.1902
DEMAGALHAES_AGING_UP	8.05921e-26	1	32	52	9.04512e-23	25.2128
RODWELL_AGING_KIDNEY_UP	2.64139e-24	1	89	444	2.22339e-21	4.12377
MARKEY_RB1_ACUTE_LOF_DN	2.9389e-23	1	59	219	1.97906e-20	5.93639
ICHIBA_GRAFT_VERSUS_HOST_DISEASE_35D_UP	2.42537e-21	1	43	131	1.36104e-18	7.76043
MCLACHLAN_DENTAL_CARIES_UP	3.60996e-19	1	51	208	1.73639e-16	5.18235
WIELAND_UP_BY_HBV_INFECTION	7.60434e-18	1	33	94	3.20047e-15	8.51352
LEE_BMP2_TARGETS_UP	8.73793e-17	1	106	738	3.26896e-14	2.75969
WALLACE_PROSTATE_CANCER_RACE_UP	9.87184e-16	1	51	248	3.32385e-13	4.11854
LIU_VAV3_PROSTATE_CARCINOGENESIS_UP	9.03335e-15	1	27	76	2.76503e-12	8.62029
NAKAYAMA_SOFT_TISSUE_TUMORS_PCA1_UP	1.5517e-14	1	25	69	4.35382e-12	8.8718
WUNDER_INFLAMMATORY_RESPONSE_AND_CHOLESTEROL_UP	2.83586e-14	1	23	58	7.1191e-12	10.2434
ICHIBA_GRAFT_VERSUS_HOST_DISEASE_D7_UP	2.96012e-14	1	31	104	7.1191e-12	6.66173
LU_AGING_BRAIN_UP	3.33097e-14	1	52	256	7.47692e-12	4.05789
MORI_LARGE_PRE_BII_LYMPHOCYTE_DN	7.11702e-14	1	23	58	1.49769e-11	10.2434
MEISSNER_BRAIN_HCP_WITH_H3K4ME3_AND_H3K27ME3	1.05067e-13	1	122	1034	2.08095e-11	2.19814
DELYS_THYROID_CANCER_UP	1.7847e-13	1	65	404	3.33839e-11	3.0686
LEE_AGING_NEOCORTEX_UP	1.24821e-12	1	25	74	2.21196e-10	7.96145
FLECHNER_BIOPSY_KIDNEY_TRANSPLANT_REJECTED_VS_OK_UP	2.78095e-12	1	25	81	4.68173e-10	6.96426
ASTON_MAJOR_DEPRESSIVE_DISORDER_DN	3.96269e-12	1	36	153	6.21561e-10	4.83869
LEE_AGING_CEREBELLUM_UP	4.06129e-12	1	25	79	6.21561e-10	7.22296
RUTELLA_RESPONSE_TO_HGF_VS_CSF2RB_AND_IL4_UP	5.01053e-12	1	60	376	7.33497e-10	3.02608
RUTELLA_RESPONSE_TO_HGF_UP	5.31094e-12	1	61	384	7.45081e-10	3.01181
BROWN_MYELOID_CELL_DEVELOPMENT_UP	8.62896e-12	1	33	141	1.16215e-09	4.79255
QI_PLASMACYTOMA_UP	9.70156e-12	1	43	230	1.25635e-09	3.62719
SMID_BREAST_CANCER_NORMAL_LIKE_UP	3.66077e-11	1	58	391	4.56512e-09	2.76617
GAURNIER_PSMD4_TARGETS	4.21134e-11	1	18	49	5.06413e-09	9.00403
SERVITJA_ISLET_HNF1A_TARGETS_UP	7.79515e-11	1	35	166	9.05044e-09	4.19323
ONDER_CDH1_TARGETS_2_DN	1.48631e-10	1	57	388	1.66813e-08	2.73175
THUM_SYSTOLIC_HEART_FAILURE_UP	2.66843e-10	1	58	392	2.89826e-08	2.75771
FEVR_CTNNB1_TARGETS_UP	3.48961e-10	1	78	616	3.67172e-08	2.32194
SWEET_LUNG_CANCER_KRAS_UP	5.61564e-10	1	62	440	5.72966e-08	2.6083
JAATINEN_HEMATOPOIETIC_STEM_CELL_DN	6.70322e-10	1	33	168	6.47702e-08	3.82622
HOSHIDA_LIVER_CANCER_SUBCLASS_S1	6.73287e-10	1	40	226	6.47702e-08	3.38097
BROWNE_INTERFERON_RESPONSIVE_GENES	9.00868e-10	1	20	69	8.42562e-08	6.33533
YU_MYC_TARGETS_DN	1.48064e-09	1	18	55	1.34738e-07	7.53953
GOLDRATH_ANTIGEN_RESPONSE	2.34987e-09	1	49	334	2.08211e-07	2.71137
HUANG_GATA2_TARGETS_UP	3.32795e-09	1	29	138	2.87313e-07	4.15403
SANA_RESPONSE_TO_IFNG_UP	3.77483e-09	1	19	67	3.17746e-07	6.13757
HELLER_SILENCED_BY_METHYLATION_UP	5.13249e-09	1	38	229	4.2149e-07	3.11963
SANSOM_APC_TARGETS_DN	5.80358e-09	1	46	307	4.57948e-07	2.775
KIM_LRRC3B_TARGETS	5.84846e-09	1	12	26	4.57948e-07	13.2183
MARTINEZ_RB1_AND_TP53_TARGETS_UP	7.02688e-09	1	70	560	5.37445e-07	2.27449
SCHUETZ_BREAST_CANCER_DUCTAL_INVASIVE_UP	7.18297e-09	1	48	328	5.37445e-07	2.70136
SMID_BREAST_CANCER_LUMINAL_B_DN	7.56138e-09	1	58	447	5.5346e-07	2.35813
BASSO_CD40_SIGNALING_UP	1.07815e-08	1	23	99	7.72366e-07	4.70425
BLANCO_MELO_HUMAN_PARAINFLUENZA_VIRUS_3_INFECTION_A594_CELLS_UP	1.3839e-08	1	32	180	9.70751e-07	3.37777
VERHAAK_GLIOBLASTOMA_MESENCHYMAL	1.47026e-08	1	35	206	1.01028e-06	3.20311
HUPER_BREAST_BASAL_VS_LUMINAL_DN	1.69768e-08	1	16	50	1.14321e-06	7.27892
TAKEDA_TARGETS_OF_NUP98_HOXA9_FUSION_10D_DN	1.8076e-08	1	24	108	1.17869e-06	4.44378
SANA_TNF_SIGNALING_UP	1.82036e-08	1	19	72	1.17869e-06	5.55584
APPEL_IMATINIB_RESPONSE	2.4408e-08	1	13	33	1.5506e-06	10.0308
HECKER_IFNB1_TARGETS	2.75938e-08	1	18	67	1.717e-06	5.68963
CHYLA_CBFA2T3_TARGETS_UP	2.80472e-08	1	47	333	1.717e-06	2.5856
ODONNELL_TARGETS_OF_MYC_AND_TFRC_UP	3.18455e-08	1	20	80	1.91471e-06	5.16995
KLEIN_PRIMARY_EFFUSION_LYMPHOMA_DN	3.29993e-08	1	16	52	1.94927e-06	6.87418
LIAN_LIPA_TARGETS_6M	3.79545e-08	1	17	61	2.20332e-06	5.97917
JOHNSTONE_PARVB_TARGETS_3_UP	3.97591e-08	1	55	409	2.26896e-06	2.45495
LIAN_LIPA_TARGETS_3M	4.09174e-08	1	15	48	2.29615e-06	7.02374
KRASNOSELSKAYA_ILF3_TARGETS_UP	4.99864e-08	1	13	36	2.75908e-06	8.72151
TAKEDA_TARGETS_OF_NUP98_HOXA9_FUSION_3D_UP	5.44076e-08	1	29	158	2.95468e-06	3.50489
LI_INDUCED_T_TO_NATURAL_KILLER_UP	5.55025e-08	1	42	284	2.9663e-06	2.72357
GOBERT_OLIGODENDROCYTE_DIFFERENTIATION_DN	5.88222e-08	1	111	1071	3.0946e-06	1.8672
MARTINEZ_TP53_TARGETS_UP	6.16182e-08	1	68	568	3.19182e-06	2.15861
HESS_TARGETS_OF_HOXA9_AND_MEIS1_DN	7.81349e-08	1	19	77	3.98606e-06	5.07518
VERHAAK_AML_WITH_NPM1_MUTATED_UP	9.09365e-08	1	27	145	4.52104e-06	3.56216
FULCHER_INFLAMMATORY_RESPONSE_LECTIN_VS_LPS_DN	9.1307e-08	1	53	409	4.52104e-06	2.34664
CAIRO_LIVER_DEVELOPMENT_DN	1.20492e-07	1	31	183	5.87966e-06	3.18162
RUTELLA_RESPONSE_TO_CSF2RB_AND_IL4_DN	1.3409e-07	1	42	290	6.44973e-06	2.65662
KIM_GLIS2_TARGETS_UP	1.67172e-07	1	19	82	7.92773e-06	4.67149
BLALOCK_ALZHEIMERS_DISEASE_UP	1.74932e-07	1	144	1548	8.18049e-06	1.66806
IGLESIAS_E2F_TARGETS_UP	1.77397e-07	1	27	142	8.18212e-06	3.65582
WANG_ESOPHAGUS_CANCER_VS_NORMAL_UP	1.87056e-07	1	23	111	8.51105e-06	4.05961
BOQUEST_STEM_CELL_DN	2.08711e-07	1	33	203	9.36973e-06	3.03121
MARSON_FOXP3_TARGETS_UP	2.25535e-07	1	17	64	9.99179e-06	5.59729
KATSANOU_ELAVL1_TARGETS_UP	3.05808e-07	1	28	159	1.33722e-05	3.32816
RUTELLA_RESPONSE_TO_CSF2RB_AND_IL4_UP	3.34997e-07	1	44	315	1.44607e-05	2.54856
VILIMAS_NOTCH1_TARGETS_DN	3.86887e-07	1	9	19	1.64892e-05	13.8324
TAKEDA_TARGETS_OF_NUP98_HOXA9_FUSION_8D_DN	4.65937e-07	1	28	163	1.96101e-05	3.22863
XIE_ST_HSC_S1PR3_OE_UP	5.30056e-07	1	27	158	2.20333e-05	3.20571
DER_IFN_BETA_RESPONSE_UP	6.64622e-07	1	21	102	2.729e-05	4.02001
NADLER_OBESITY_UP	7.10539e-07	1	16	61	2.88239e-05	5.4954
HADDAD_T_LYMPHOCYTE_AND_NK_PROGENITOR_DN	7.83759e-07	1	14	51	3.14157e-05	5.83908
WU_CELL_MIGRATION	9.41608e-07	1	26	150	3.70591e-05	3.25922
POOLA_INVASIVE_BREAST_CANCER_UP	9.46565e-07	1	33	234	3.70591e-05	2.55799
BAUS_TFF2_TARGETS_UP	1.10347e-06	1	10	27	4.27057e-05	9.05025
PAPASPYRIDONOS_UNSTABLE_ATEROSCLEROTIC_PLAQUE_UP	1.13893e-06	1	14	50	4.27606e-05	6.00167
COLIN_PILOCYTIC_ASTROCYTOMA_VS_GLIOBLASTOMA_UP	1.14685e-06	1	12	36	4.27606e-05	7.7044
CASTELLANO_NRAS_TARGETS_UP	1.14774e-06	1	17	73	4.27606e-05	4.69412
TARTE_PLASMA_CELL_VS_PLASMABLAST_UP	1.1603e-06	1	43	328	4.27606e-05	2.3632
BLANCO_MELO_COVID19_SARS_COV_2_POS_PATIENT_LUNG_TISSUE_UP	1.16839e-06	1	20	103	4.27606e-05	3.73122
SCHAEFFER_PROSTATE_DEVELOPMENT_48HR_UP	1.22853e-06	1	50	405	4.44782e-05	2.2125
LEIN_ASTROCYTE_MARKERS	1.25229e-06	1	13	42	4.48559e-05	6.91359
DIAZ_CHRONIC_MEYLOGENOUS_LEUKEMIA_DN	1.26736e-06	1	21	107	4.49178e-05	3.7844
DER_IFN_ALPHA_RESPONSE_UP	1.39031e-06	1	17	75	4.87622e-05	4.53165
MEISSNER_NPC_HCP_WITH_H3_UNMETHYLATED	1.42478e-06	1	54	473	4.9456e-05	2.0244
HSIAO_LIVER_SPECIFIC_GENES	1.57583e-06	1	26	157	5.4141e-05	3.08353
RAMALHO_STEMNESS_DN	1.63556e-06	1	17	72	5.56256e-05	4.77979
HOFFMANN_SMALL_PRE_BII_TO_IMMATURE_B_LYMPHOCYTE_UP	1.98269e-06	1	15	61	6.67571e-05	5.03434
DER_IFN_GAMMA_RESPONSE_UP	2.30897e-06	1	16	68	7.69732e-05	4.75391
GAJATE_RESPONSE_TO_TRABECTEDIN_UP	2.75141e-06	1	15	61	9.08236e-05	5.03434
WANG_MLL_TARGETS	2.98865e-06	0.999999	35	252	9.76969e-05	2.51578
MCBRYAN_PUBERTAL_BREAST_3_4WK_UP	3.17196e-06	0.999999	29	189	0.000102245	2.81959
PROVENZANI_METASTASIS_DN	3.18852e-06	0.999999	23	127	0.000102245	3.43097
MOSERLE_IFNA_RESPONSE	3.23054e-06	1	10	30	0.000102615	7.68965
JINESH_BLEBBISHIELD_VS_LIVE_CONTROL_DN	3.3056e-06	0.999999	35	250	0.000104018	2.53954
ALTEMEIER_RESPONSE_TO_LPS_WITH_MECHANICAL_VENTILATION	3.45131e-06	0.999999	20	111	0.000107598	3.40144
MORI_MATURE_B_LYMPHOCYTE_UP	3.64408e-06	0.999999	18	86	0.000111993	4.0945
CHICAS_RB1_TARGETS_CONFLUENT	3.6588e-06	0.999998	59	522	0.000111993	2.00679
WINTER_HYPOXIA_DN	4.05773e-06	0.999999	13	48	0.000123085	5.72656
BLANCO_MELO_BRONCHIAL_EPITHELIAL_CELLS_INFLUENZA_A_DEL_NS1_INFECTION_UP	4.41262e-06	0.999998	63	586	0.000132654	1.89749
SMIRNOV_CIRCULATING_ENDOTHELIOCYTES_IN_CANCER_UP	5.21261e-06	0.999998	24	143	0.000155317	3.12904
WUNDER_INFLAMMATORY_RESPONSE_AND_CHOLESTEROL_DN	5.76027e-06	1	6	10	0.00017013	22.9883
SATO_SILENCED_BY_METHYLATION_IN_PANCREATIC_CANCER_1	6.81357e-06	0.999997	42	341	0.00019949	2.1954
COLINA_TARGETS_OF_4EBP1_AND_4EBP2	8.16264e-06	0.999996	43	351	0.000236928	2.18306
WANG_RESPONSE_TO_GSK3_INHIBITOR_SB216763_UP	8.47537e-06	0.999996	40	312	0.000243902	2.2977
LEE_DIFFERENTIATING_T_LYMPHOCYTE	8.75214e-06	0.999997	27	177	0.000249733	2.79592
MARKEY_RB1_CHRONIC_LOF_DN	9.7974e-06	0.999997	20	110	0.000277209	3.43948
GRUETZMANN_PANCREATIC_CANCER_UP	9.91183e-06	0.999996	43	347	0.000278109	2.21241
WILENSKY_RESPONSE_TO_DARAPLADIB	1.2314e-05	0.999999	9	27	0.000342655	7.6823
WONG_ADULT_TISSUE_STEM_MODULE	1.25939e-05	0.999994	70	673	0.000347571	1.83262
COATES_MACROPHAGE_M1_VS_M2_DN	1.33334e-05	0.999997	16	78	0.000364987	3.98476
BLANCO_MELO_RESPIRATORY_SYNCYTIAL_VIRUS_INFECTION_A594_CELLS_UP	1.37916e-05	0.999995	32	242	0.000372683	2.37007
LIAN_NEUTROPHIL_GRANULE_CONSTITUENTS	1.38359e-05	0.999999	7	15	0.000372683	13.4274
TONKS_TARGETS_OF_RUNX1_RUNX1T1_FUSION_HSC_DN	1.64427e-05	0.999995	25	164	0.000439386	2.78966
ROZANOV_MMP14_TARGETS_UP	1.73065e-05	0.999993	33	246	0.000458827	2.41164
STEARMAN_TUMOR_FIELD_EFFECT_UP	1.76168e-05	0.999998	10	34	0.000463405	6.4074
MARTINEZ_RB1_TARGETS_DN	2.02611e-05	0.99999	55	496	0.00052883	1.95814
HELLEBREKERS_SILENCED_DURING_TUMOR_ANGIOGENESIS	2.04733e-05	0.999995	15	71	0.000530259	4.13297
LENAOUR_DENDRITIC_CELL_MATURATION_DN	2.13979e-05	0.999994	20	118	0.000549976	3.15693
MANNE_COVID19_COMBINED_COHORT_VS_HEALTHY_DONOR_PLATELETS_DN	2.23372e-05	0.999992	27	186	0.000569767	2.63585
BLANCO_MELO_BETA_INTERFERON_TREATED_BRONCHIAL_EPITHELIAL_CELLS_UP	2.37222e-05	0.99999	39	320	0.000600547	2.16468
JECHLINGER_EPITHELIAL_TO_MESENCHYMAL_TRANSITION_UP	2.44172e-05	0.999995	14	65	0.00061085	4.23235
RODWELL_AGING_KIDNEY_NO_BLOOD_UP	2.4492e-05	0.999991	28	195	0.00061085	2.60398
NUYTTEN_EZH2_TARGETS_UP	2.63441e-05	0.999985	91	955	0.00065221	1.67183
LEIN_MIDBRAIN_MARKERS	2.80335e-05	0.999993	16	81	0.00068897	3.79943
MORI_IMMATURE_B_LYMPHOCYTE_UP	2.88465e-05	0.999995	12	49	0.000703814	4.99398
RASHI_RESPONSE_TO_IONIZING_RADIATION_6	2.98586e-05	0.999993	15	76	0.000719102	3.79243
FOSTER_KDM1A_TARGETS_UP	2.99003e-05	0.999989	27	196	0.000719102	2.47817
NEMETH_INFLAMMATORY_RESPONSE_LPS_UP	3.03813e-05	0.999993	16	82	0.000725488	3.74172
HOUSTIS_ROS	3.09916e-05	0.999996	10	34	0.00073485	6.4074
LEE_EARLY_T_LYMPHOCYTE_DN	3.20824e-05	0.999994	12	51	0.000755395	4.7373
HSIAO_HOUSEKEEPING_GENES	3.38986e-05	0.999984	46	388	0.000792615	2.1053
LIU_PROSTATE_CANCER_DN	3.87282e-05	0.999981	50	452	0.000899295	1.94716
LINDGREN_BLADDER_CANCER_CLUSTER_2B	3.92547e-05	0.999982	42	359	0.000905278	2.06804
LUI_THYROID_CANCER_CLUSTER_4	4.06171e-05	0.999998	6	13	0.000926671	13.1364
NUTT_GBM_VS_AO_GLIOMA_UP	4.07328e-05	0.999992	12	49	0.000926671	4.99398
SHIPP_DLBCL_VS_FOLLICULAR_LYMPHOMA_DN	4.51504e-05	0.999993	10	37	0.00102028	5.69485
HOSHIDA_LIVER_CANCER_SUBCLASS_S3	4.67558e-05	0.999982	29	214	0.00104951	2.43409
CHIARADONNA_NEOPLASTIC_TRANSFORMATION_CDC25_DN	4.8683e-05	0.999984	23	149	0.00108553	2.82752
BOQUEST_STEM_CELL_CULTURED_VS_FRESH_DN	5.15954e-05	0.999994	8	24	0.00114291	7.67496
ENK_UV_RESPONSE_EPIDERMIS_DN	6.12489e-05	0.999969	52	478	0.00134788	1.91201
KHETCHOUMIAN_TRIM24_TARGETS_UP	6.29924e-05	0.999989	11	45	0.00137724	4.97735
MULLIGHAN_MLL_SIGNATURE_1_UP	6.47015e-05	0.99997	41	349	0.00140548	2.07679
EBAUER_TARGETS_OF_PAX3_FOXO1_FUSION_UP	6.61093e-05	0.999976	25	177	0.00142686	2.54862
KAMIKUBO_MYELOID_CEBPA_NETWORK	6.90039e-05	0.999992	8	25	0.00147985	7.22368
FULCHER_INFLAMMATORY_RESPONSE_LECTIN_VS_LPS_UP	7.19433e-05	0.999962	56	533	0.00153312	1.8406
CAVARD_LIVER_CANCER_MALIGNANT_VS_BENIGN	7.27467e-05	0.999991	8	25	0.00154049	7.22368
LINDSTEDT_DENDRITIC_CELL_MATURATION_D	7.51196e-05	0.999985	12	55	0.0015808	4.29556
JISON_SICKLE_CELL_DISEASE_UP	7.65923e-05	0.999972	25	176	0.00160178	2.56568
IVANOVA_HEMATOPOIESIS_MATURE_CELL	7.82009e-05	0.999966	34	272	0.00162532	2.22233
ONKEN_UVEAL_MELANOMA_UP	8.81618e-05	0.999949	75	765	0.00181129	1.71501
GAUSSMANN_MLL_AF4_FUSION_TARGETS_A_DN	8.83669e-05	0.999976	16	89	0.00181129	3.38143
IIZUKA_LIVER_CANCER_PROGRESSION_L0_L1_DN	8.87623e-05	0.999991	7	19	0.00181129	8.9485
GRAHAM_CML_DIVIDING_VS_NORMAL_QUIESCENT_DN	9.12815e-05	0.999977	15	83	0.00185147	3.40063
ROSS_AML_WITH_CBFB_MYH11_FUSION	9.47977e-05	0.999982	11	48	0.00191128	4.5729
IIZUKA_LIVER_CANCER_PROGRESSION_G2_G3_DN	9.78427e-05	0.999996	5	9	0.00196093	19.1375
CHARAFE_BREAST_CANCER_LUMINAL_VS_BASAL_DN	0.00010041	0.999951	45	408	0.00200048	1.93514
LIM_MAMMARY_STEM_CELL_DN	0.000102553	0.99995	43	386	0.00202994	1.95533
YOSHIMURA_MAPK8_TARGETS_UP	0.000103647	0.999937	87	962	0.00202994	1.56932
HAN_SATB1_TARGETS_DN	0.000103697	0.999951	40	344	0.00202994	2.05106
DUNNE_TARGETS_OF_AML1_MTG8_FUSION_UP	0.000104638	0.999982	10	40	0.00203652	5.1243
MCBRYAN_PUBERTAL_BREAST_4_5WK_UP	0.000105897	0.999956	30	238	0.00204917	2.23842
YAGI_AML_WITH_T_8_21_TRANSLOCATION	0.000107803	0.99995	39	333	0.00207412	2.06695
STAMBOLSKY_TARGETS_OF_MUTATED_TP53_DN	0.000109792	0.999979	11	49	0.0021004	4.45228
RAGHAVACHARI_PLATELET_SPECIFIC_GENES	0.000111838	0.999972	14	72	0.00212746	3.71952
BOWIE_RESPONSE_TO_EXTRACELLULAR_MATRIX	0.000114752	0.999991	6	15	0.00217062	10.2168
JOHNSTONE_PARVB_TARGETS_2_UP	0.000123457	0.999958	21	138	0.00232146	2.77595
LI_WILMS_TUMOR_VS_FETAL_KIDNEY_1_UP	0.000124105	0.999953	25	177	0.00232146	2.54862
MARTENS_TRETINOIN_RESPONSE_UP	0.000125229	0.999933	55	562	0.00232953	1.69492
GAL_LEUKEMIC_STEM_CELL_DN	0.000127327	0.999952	25	193	0.00235555	2.30327
FERRANDO_TAL1_NEIGHBORS	0.000132956	0.999989	6	16	0.00244625	9.19518
MULLIGHAN_MLL_SIGNATURE_2_UP	0.000135129	0.999934	43	385	0.00247271	1.96119
SALVADOR_MARTIN_PEDIATRIC_TBD_ANTI_TNF_THERAPY_NONRESPONDER_POST_TREATMENT_UP	0.000147788	0.999984	7	22	0.00268975	7.1567
BAELDE_DIABETIC_NEPHROPATHY_UP	0.000155124	0.999958	15	83	0.00280808	3.40063
MONNIER_POSTRADIATION_TUMOR_ESCAPE_DN	0.000165266	0.99992	41	364	0.00297568	1.97819
HOLLMANN_APOPTOSIS_VIA_CD40_DN	0.000175793	0.999924	31	251	0.00314838	2.1875
HOFFMANN_PRE_BI_TO_LARGE_PRE_BII_LYMPHOCYTE_DN	0.000177239	0.999957	13	67	0.00315749	3.70667
VANTVEER_BREAST_CANCER_ESR1_DN	0.000181155	0.999927	27	211	0.00321025	2.27381
MIKKELSEN_MEF_LCP_WITH_H3K4ME3	0.000184713	0.999941	18	117	0.00324522	2.80613
GRAESSMANN_RESPONSE_TO_MC_AND_SERUM_DEPRIVATION_UP	0.000185055	0.999926	26	200	0.00324522	2.31439
NAKAYAMA_SOFT_TISSUE_TUMORS_PCA2_DN	0.000192846	0.999953	13	69	0.00335729	3.57389
ZHENG_IL22_SIGNALING_UP	0.00019344	0.99996	11	53	0.00335729	4.02745
WAKABAYASHI_ADIPOGENESIS_PPARG_RXRA_BOUND_36HR	0.000200037	0.999929	21	142	0.00345398	2.68319
LEE_NEURAL_CREST_STEM_CELL_DN	0.000208974	0.999931	19	125	0.00358987	2.76825
BLANCO_MELO_COVID19_SARS_COV_2_INFECTION_CALU3_CELLS_UP	0.000210897	0.999906	32	277	0.00360451	2.02628
HUMMERICH_SKIN_CANCER_PROGRESSION_UP	0.000215389	0.999943	14	77	0.0036627	3.42325
BOYLAN_MULTIPLE_MYELOMA_D_DN	0.000228702	0.999939	14	78	0.00385722	3.36952
GARY_CD5_TARGETS_UP	0.000229119	0.99988	48	449	0.00385722	1.86982
LE_EGR2_TARGETS_DN	0.000236042	0.999927	17	103	0.003954	3.05027
RUAN_RESPONSE_TO_TNF_UP	0.00025845	0.999976	6	17	0.00430792	8.35931
MARTINEZ_RB1_TARGETS_UP	0.000262323	0.99985	61	622	0.00435095	1.70393
FONTAINE_THYROID_TUMOR_UNCERTAIN_MALIGNANCY_DN	0.000266633	0.999967	7	23	0.00440076	6.70938
HOWLIN_PUBERTAL_MAMMARY_GLAND	0.000270574	0.999941	11	53	0.00444402	4.02745
BLANCO_MELO_COVID19_BRONCHIAL_EPITHELIAL_CELLS_SARS_COV_2_INFECTION_UP	0.000291548	0.999911	16	104	0.00476526	2.80213
NAKAJIMA_MAST_CELL	0.000295215	0.999948	9	37	0.00480187	4.9362
KOBAYASHI_EGFR_SIGNALING_24HR_UP	0.000307367	0.999906	16	98	0.00497551	3.00841
LEE_LIVER_CANCER_ACOX1_UP	0.000327732	0.999927	11	53	0.00527977	4.02745
ZHONG_SECRETOME_OF_LUNG_CANCER_AND_FIBROBLAST	0.000346832	0.99988	19	127	0.00556088	2.71628
MEBARKI_HCC_PROGENITOR_FZD8CRD_DN	0.000355292	0.999831	35	318	0.00566952	1.91991
TARTE_PLASMA_CELL_VS_B_LYMPHOCYTE_DN	0.00037664	0.999931	9	39	0.00598183	4.6066
GRAESSMANN_APOPTOSIS_BY_SERUM_DEPRIVATION_UP	0.000380702	0.99979	52	522	0.00601795	1.72736
SABATES_COLORECTAL_ADENOMA_DN	0.000395141	0.999831	27	224	0.00621702	2.12162
HENDRICKS_SMARCA4_TARGETS_DN	0.000398026	0.999926	9	39	0.00623327	4.6066
KASLER_HDAC7_TARGETS_1_DN	0.000420984	0.999957	6	17	0.00656229	8.35931
NADLER_OBESITY_DN	0.000423044	0.999912	10	46	0.006564	4.2684
PANGAS_TUMOR_SUPPRESSION_BY_SMAD1_AND_SMAD5_UP	0.000426895	0.999849	19	131	0.00659337	2.61866
BERTUCCI_MEDULLARY_VS_DUCTAL_BREAST_CANCER_UP	0.00043902	0.999822	24	187	0.00674968	2.27734
ACEVEDO_LIVER_CANCER_DN	0.000462361	0.999749	48	471	0.00707623	1.76963
FRASOR_TAMOXIFEN_RESPONSE_UP	0.000465814	0.999902	10	46	0.00709681	4.2684
PASINI_SUZ12_TARGETS_DN	0.000519643	0.999747	35	309	0.00783832	1.98424
WEST_ADRENOCORTICAL_TUMOR_DN	0.000519871	0.999712	50	496	0.00783832	1.74936
LEE_LIVER_CANCER_MYC_E2F1_UP	0.000522468	0.999887	10	49	0.00783832	3.93958
RUAN_RESPONSE_TO_TNF_TROGLITAZONE_UP	0.000523796	0.999942	6	19	0.00783832	7.07137
HUANG_FOXA2_TARGETS_DN	0.00052776	0.999911	8	33	0.0078627	4.90975
PICCALUGA_ANGIOIMMUNOBLASTIC_LYMPHOMA_UP	0.000538292	0.999774	25	198	0.00798426	2.23583
GAVIN_FOXP3_TARGETS_CLUSTER_P4	0.000543544	0.999832	15	95	0.00802681	2.88813
GAVIN_PDE3B_TARGETS	0.000555298	0.999938	6	19	0.00816457	7.07137
KRIGE_RESPONSE_TO_TOSEDOSTAT_24HR_UP	0.00061087	0.999633	65	690	0.0089426	1.62959
BENPORATH_ES_WITH_H3K27ME3	0.000633621	0.999601	78	897	0.00923551	1.49341
BROWNE_HCMV_INFECTION_24HR_DN	0.000646077	0.999763	19	134	0.00937647	2.54983
TOOKER_GEMCITABINE_RESISTANCE_UP	0.00068895	0.999805	13	75	0.00995577	3.22669
GOZGIT_ESR1_TARGETS_DN	0.000708186	0.999577	62	665	0.01019	1.60807
FARMER_BREAST_CANCER_APOCRINE_VS_BASAL	0.000720239	0.99965	33	294	0.0103193	1.96146
TAKEDA_TARGETS_OF_NUP98_HOXA9_FUSION_10D_UP	0.000731278	0.99972	20	153	0.0104331	2.3204
SUNG_METASTASIS_STROMA_UP	0.000745984	0.999752	16	104	0.010598	2.80213
GOLUB_ALL_VS_AML_DN	0.00076491	0.999909	6	19	0.0108212	7.07137
KIM_MYCL1_AMPLIFICATION_TARGETS_DN	0.000787455	0.999905	6	19	0.0110653	7.07137
CROONQUIST_NRAS_SIGNALING_UP	0.000788738	0.999857	8	35	0.0110653	4.54571
YAO_TEMPORAL_RESPONSE_TO_PROGESTERONE_CLUSTER_6	0.000811182	0.99978	12	68	0.011333	3.29537
ODONNELL_TFRC_TARGETS_UP	0.000842741	0.999586	33	304	0.0117252	1.88776
HELLER_HDAC_TARGETS_DN	0.000910497	0.999562	31	277	0.0126158	1.95266
PARK_TRETINOIN_RESPONSE_AND_PML_RARA_FUSION	0.000919604	0.999856	7	27	0.0126898	5.36598
SMID_BREAST_CANCER_RELAPSE_IN_BONE_DN	0.000949348	0.999562	28	245	0.0130468	1.99683
REN_ALVEOLAR_RHABDOMYOSARCOMA_DN	0.000954372	0.999485	42	405	0.0130625	1.79989
BRACHAT_RESPONSE_TO_CAMPTOTHECIN_DN	0.00100269	0.999786	9	42	0.0136379	4.18715
GNATENKO_PLATELET_SIGNATURE	0.00100451	0.999785	9	43	0.0136379	4.06384
DELPUECH_FOXO3_TARGETS_UP	0.00101078	0.999738	11	60	0.0136678	3.45018
IZADPANAH_STEM_CELL_ADIPOSE_VS_BONE_UP	0.00105909	0.99962	17	119	0.0142291	2.56888
RYAN_MANTLE_CELL_LYMPHOMA_NOTCH_DIRECT_UP	0.00106074	0.999606	18	132	0.0142291	2.43421
PELLICCIOTTA_HDAC_IN_ANTIGEN_PRESENTATION_DN	0.00108384	0.99974	10	51	0.0144299	3.74634
BOYLAN_MULTIPLE_MYELOMA_C_D_DN	0.00109209	0.999498	27	239	0.0144299	1.96944
LOPEZ_MBD_TARGETS	0.00109216	0.999296	79	891	0.0144299	1.52822
MEISSNER_NPC_HCP_WITH_H3K4ME2	0.00109285	0.999388	46	470	0.0144299	1.68788
HILLION_HMGA1B_TARGETS	0.00114542	0.999655	13	79	0.0150649	3.0303
TAKEDA_TARGETS_OF_NUP98_HOXA9_FUSION_16D_DN	0.00122886	0.999586	15	102	0.016073	2.65436
MCBRYAN_PUBERTAL_BREAST_5_6WK_UP	0.00123161	0.999568	16	111	0.016073	2.59433
FARMER_BREAST_CANCER_APOCRINE_VS_LUMINAL	0.00125262	0.999377	32	292	0.0161853	1.90735
FLECHNER_BIOPSY_KIDNEY_TRANSPLANT_REJECTED_VS_OK_DN	0.00125363	0.999276	50	509	0.0161853	1.69818
LIN_SILENCED_BY_TUMOR_MICROENVIRONMENT	0.00125464	0.99964	12	73	0.0161853	3.02422
LINDGREN_BLADDER_CANCER_CLUSTER_2A_DN	0.00127599	0.999518	18	129	0.0162873	2.50063
CREIGHTON_ENDOCRINE_THERAPY_RESISTANCE_5	0.00128043	0.999283	45	449	0.0162873	1.7335
LEIN_PONS_MARKERS	0.00128095	0.999587	14	90	0.0162873	2.83514
SHETH_LIVER_CANCER_VS_TXNIP_LOSS_PAM4	0.0012819	0.999395	28	249	0.0162873	1.96014
BLANCO_MELO_COVID19_SARS_COV_2_INFECTION_A594_ACE2_EXPRESSING_CELLS_DN	0.00129364	0.999604	13	81	0.0163748	2.94076
BRUECKNER_TARGETS_OF_MIRLET7A3_DN	0.00135907	0.999607	12	71	0.0170827	3.12716
SEKI_INFLAMMATORY_RESPONSE_LPS_DN	0.00135971	0.999814	6	21	0.0170827	6.12807
YAO_TEMPORAL_RESPONSE_TO_PROGESTERONE_CLUSTER_9	0.00140272	0.999592	12	72	0.0175574	3.07483
BYSTRYKH_HEMATOPOIESIS_STEM_CELL_QTL_CIS	0.00145376	0.999462	17	121	0.018129	2.51913
DAUER_STAT3_TARGETS_DN	0.00147653	0.999662	9	47	0.0183285	3.63485
ROSS_AML_WITH_MLL_FUSIONS	0.00148537	0.999565	12	72	0.0183285	3.07483
PARK_TRETINOIN_RESPONSE_AND_RARA_PLZF_FUSION	0.0014861	0.999791	6	22	0.0183285	5.74493
VANTVEER_BREAST_CANCER_ESR1_UP	0.00150955	0.999403	19	142	0.0185499	2.38277
BENNETT_SYSTEMIC_LUPUS_ERYTHEMATOSUS	0.00153496	0.99978	6	23	0.0187935	5.4062
SHETH_LIVER_CANCER_VS_TXNIP_LOSS_PAM3	0.00165763	0.999539	11	66	0.0202218	3.07254
VECCHI_GASTRIC_CANCER_EARLY_DN	0.00168028	0.999148	32	303	0.0204242	1.82836
YAO_HOXA10_TARGETS_VIA_PROGESTERONE_UP	0.00172703	0.999484	12	74	0.020917	2.97523
PETROVA_ENDOTHELIUM_LYMPHATIC_VS_BLOOD_DN	0.0017558	0.999294	19	149	0.0211892	2.25312
ONDER_CDH1_TARGETS_1_UP	0.00176894	0.999332	17	124	0.0212715	2.44794
CHEN_ETV5_TARGETS_SERTOLI	0.0017894	0.999736	6	23	0.021441	5.4062
KUROKAWA_LIVER_CANCER_EARLY_RECURRENCE_DN	0.00186543	0.999864	4	10	0.0222727	10.1966
DODD_NASOPHARYNGEAL_CARCINOMA_UP	0.00187824	0.998675	114	1459	0.0223009	1.33317
TUOMISTO_TUMOR_SUPPRESSION_BY_COL13A1_UP	0.00188104	0.999788	5	16	0.0223009	6.95767
BEIER_GLIOMA_STEM_CELL_DN	0.00190311	0.999463	11	64	0.0224834	3.18892
RUTELLA_RESPONSE_TO_HGF_VS_CSF2RB_AND_IL4_DN	0.00191475	0.999099	26	228	0.0225418	1.98959
CHIBA_RESPONSE_TO_TSA_UP	0.00199075	0.999524	9	47	0.0233121	3.63485
COLDREN_GEFITINIB_RESISTANCE_DN	0.00199403	0.999125	22	191	0.0233121	2.00802
DUTERTRE_ESTRADIOL_RESPONSE_24HR_DN	0.00201183	0.99883	47	487	0.0234171	1.66181
MORI_PRE_BI_LYMPHOCYTE_DN	0.00201691	0.999385	12	75	0.0234171	2.9278
RUTELLA_RESPONSE_TO_HGF_DN	0.00208799	0.999027	25	220	0.0241589	1.98052
TOMLINS_PROSTATE_CANCER_DN	0.0021347	0.999542	8	38	0.0246149	4.09057
MARTORIATI_MDM4_TARGETS_NEUROEPITHELIUM_UP	0.00218033	0.99906	21	171	0.0250552	2.15994
DESERT_PERIPORTAL_HEPATOCELLULAR_CARCINOMA_SUBCLASS_UP	0.00219184	0.999212	15	111	0.0250653	2.40423
SMID_BREAST_CANCER_BASAL_DN	0.0021961	0.99866	55	602	0.0250653	1.56631
BOSCO_INTERFERON_INDUCED_ANTIVIRAL_MODULE	0.00222164	0.999355	11	70	0.0252711	2.86345
RICKMAN_METASTASIS_DN	0.0022548	0.998925	26	232	0.025562	1.9504
TORCHIA_TARGETS_OF_EWSR1_FLI1_FUSION_DN	0.00233363	0.998791	32	304	0.0263668	1.82151
OSADA_ASCL1_TARGETS_UP	0.0024267	0.999464	8	40	0.0272929	3.83383
BOQUEST_STEM_CELL_UP	0.00243586	0.998831	26	236	0.0272929	1.91272
JAEGER_METASTASIS_DN	0.00244557	0.998908	22	194	0.0272929	1.97258
FOSTER_TOLERANT_MACROPHAGE_UP	0.00244801	0.998984	19	155	0.0272929	2.15285
HINATA_NFKB_TARGETS_KERATINOCYTE_UP	0.00245815	0.999278	11	69	0.0273155	2.91301
BURTON_ADIPOGENESIS_6	0.00246905	0.9989	22	183	0.0273463	2.10907
KARLSSON_TGFB1_TARGETS_DN	0.00247861	0.998873	23	191	0.0273622	2.11416
VANLOO_SP3_TARGETS_DN	0.00254913	0.999197	12	79	0.0280487	2.75243
FUJII_YBX1_TARGETS_UP	0.00268541	0.999394	8	42	0.0294521	3.60815
PLASARI_TGFB1_TARGETS_10HR_DN	0.0027322	0.998658	27	248	0.0298679	1.88806
TSUNODA_CISPLATIN_RESISTANCE_DN	0.0027989	0.999366	8	41	0.030498	3.71763
WIERENGA_STAT5A_TARGETS_DN	0.00281671	0.998785	20	167	0.0305931	2.09731
CHARAFE_BREAST_CANCER_LUMINAL_VS_MESENCHYMAL_UP	0.00283658	0.998408	39	401	0.0307099	1.67036
LEIN_MEDULLA_MARKERS	0.0029091	0.999068	12	79	0.0313865	2.75243
FRASOR_RESPONSE_TO_ESTRADIOL_DN	0.00291773	0.999125	11	67	0.0313865	3.01747
PEDRIOLI_MIR31_TARGETS_DN	0.00296716	0.998388	35	349	0.0318166	1.72642
WIERENGA_STAT5A_TARGETS_UP	0.00305023	0.998643	21	180	0.0326036	2.03649
HELLER_HDAC_TARGETS_SILENCED_BY_METHYLATION_DN	0.00309811	0.998441	28	264	0.0330105	1.83347
HUMMERICH_SKIN_CANCER_PROGRESSION_DN	0.00311641	0.998885	14	100	0.0330528	2.50371
TAKEDA_TARGETS_OF_NUP98_HOXA9_FUSION_8D_UP	0.00312171	0.998789	16	125	0.0330528	2.25877
LINDGREN_BLADDER_CANCER_CLUSTER_3_DN	0.00314492	0.998512	24	211	0.0331942	1.98157
CROONQUIST_STROMAL_STIMULATION_DN	0.00316378	0.999722	4	11	0.0332888	8.74035
BLANCO_MELO_BRONCHIAL_EPITHELIAL_CELLS_INFLUENZA_A_INFECTION_UP	0.00322667	0.998745	16	123	0.0338449	2.30146
YAO_TEMPORAL_RESPONSE_TO_PROGESTERONE_CLUSTER_12	0.00324165	0.998949	12	78	0.033851	2.79418
TAKEDA_TARGETS_OF_NUP98_HOXA9_FUSION_6HR_UP	0.00324736	0.999009	11	70	0.033851	2.86345
INGRAM_SHH_TARGETS_DN	0.00326146	0.999075	10	60	0.0338931	3.07025
SERVITJA_LIVER_HNF1A_TARGETS_DN	0.00329866	0.998759	15	115	0.034082	2.30725
ANDERSEN_CHOLANGIOCARCINOMA_CLASS2	0.0032999	0.998708	16	134	0.034082	2.08528
WANG_BARRETTS_ESOPHAGUS_AND_ESOPHAGUS_CANCER_UP	0.00334792	0.999555	5	18	0.0344723	5.88681
RHEIN_ALL_GLUCOCORTICOID_THERAPY_UP	0.00336824	0.999039	10	61	0.0345758	3.00984
HOSHIDA_LIVER_CANCER_SURVIVAL_DN	0.00338259	0.998779	14	99	0.0346176	2.53333
STEARMAN_LUNG_CANCER_EARLY_VS_LATE_DN	0.00341046	0.999025	10	61	0.034797	3.00984
SEKI_INFLAMMATORY_RESPONSE_LPS_UP	0.00344881	0.998935	11	74	0.0349882	2.68077
MEBARKI_HCC_PROGENITOR_WNT_UP_CTNNB1_DEPENDENT	0.00344998	0.998937	11	71	0.0349882	2.81553
FOSTER_TOLERANT_MACROPHAGE_DN	0.00360673	0.997946	39	403	0.0364681	1.66094
FIGUEROA_AML_METHYLATION_CLUSTER_1_UP	0.00366313	0.998665	14	100	0.0369275	2.50371
PAL_PRMT5_TARGETS_DN	0.00368807	0.999355	6	26	0.0370679	4.59471
RADMACHER_AML_PROGNOSIS	0.00377334	0.998826	11	69	0.037812	2.91301
HILLION_HMGA1_TARGETS	0.00380478	0.998739	12	80	0.038014	2.71141
YAGI_AML_FAB_MARKERS	0.00384796	0.998253	21	179	0.0383316	2.04952
MORI_PLASMA_CELL_DN	0.003861	0.999189	7	34	0.038348	3.97358
VERHAAK_AML_WITH_NPM1_MUTATED_DN	0.00394334	0.998098	24	218	0.0389789	1.90915
BYSTRYKH_HEMATOPOIESIS_STEM_CELL_RUNX1	0.00394767	0.999812	3	6	0.0389789	15.2785
YORDY_RECIPROCAL_REGULATION_BY_ETS1_AND_SP100_DN	0.00398041	0.998836	10	62	0.0391873	2.95176
KONDO_EZH2_TARGETS	0.00405079	0.998112	22	195	0.0397638	1.96104
WINTER_HYPOXIA_METAGENE	0.00411726	0.998008	24	216	0.0402989	1.9293
JIANG_AGING_HYPOTHALAMUS_UP	0.00419198	0.99887	9	50	0.0409113	3.36819
ROSS_LEUKEMIA_WITH_MLL_FUSIONS	0.00425073	0.998654	11	71	0.0412652	2.81553
SALVADOR_MARTIN_PEDIATRIC_TBD_ANTI_TNF_THERAPY_NONRESPONDER_PRE_TREATMENT_UP	0.00425276	0.999226	6	28	0.0412652	4.17665
WAKABAYASHI_ADIPOGENESIS_PPARG_RXRA_BOUND_WITH_H4K20ME1_MARK	0.00428224	0.998177	18	143	0.0414319	2.21832
WINNEPENNINCKX_MELANOMA_METASTASIS_DN	0.00432778	0.999068	7	35	0.0417525	3.83072
LUCAS_HNF4A_TARGETS_UP	0.0043877	0.998805	9	52	0.0421835	3.2111
MCDOWELL_ACUTE_LUNG_INJURY_DN	0.00439997	0.998916	8	44	0.0421835	3.40723
YANG_BCL3_TARGETS_UP	0.00441003	0.997635	31	315	0.0421835	1.6867
RADAEVA_RESPONSE_TO_IFNA1_UP	0.00452407	0.998878	8	45	0.0429524	3.31493
KUROZUMI_RESPONSE_TO_ONCOCYTIC_VIRUS	0.00452722	0.999157	6	30	0.0429524	3.82762
CHAUHAN_RESPONSE_TO_METHOXYESTRADIOL_DN	0.00452869	0.998307	14	102	0.0429524	2.44641
BOQUEST_STEM_CELL_CULTURED_VS_FRESH_UP	0.0045748	0.997375	38	399	0.0432679	1.6303
GALE_APL_WITH_FLT3_MUTATED_DN	0.00460936	0.999332	5	19	0.0434726	5.46558
LIANG_SILENCED_BY_METHYLATION_2	0.00463849	0.998981	7	37	0.0435901	3.57518
MIKKELSEN_MEF_HCP_WITH_H3_UNMETHYLATED	0.0046505	0.997893	20	182	0.0435901	1.90113
KYNG_ENVIRONMENTAL_STRESS_RESPONSE_NOT_BY_UV_IN_WS	0.00466066	0.999529	4	12	0.0435901	7.64577
WIERENGA_STAT5A_TARGETS_GROUP1	0.00467867	0.99817	15	116	0.0436374	2.28431
WU_SILENCED_BY_METHYLATION_IN_BLADDER_CANCER	0.00471476	0.998825	8	44	0.0438524	3.40723
RODRIGUES_NTN1_TARGETS_DN	0.00480332	0.997928	18	148	0.0445531	2.13227
LAIHO_COLORECTAL_CANCER_SERRATED_UP	0.00490103	0.998076	15	113	0.0453345	2.35474
OISHI_CHOLANGIOMA_STEM_CELL_LIKE_DN	0.00492897	0.997499	26	250	0.0454681	1.79132
VALK_AML_CLUSTER_12	0.00495763	0.999073	6	27	0.0456075	4.37569
DURCHDEWALD_SKIN_CARCINOGENESIS_UP	0.00498751	0.998382	11	73	0.0457573	2.72412
ZHONG_SECRETOME_OF_LUNG_CANCER_AND_MACROPHAGE	0.00518162	0.998312	11	72	0.047409	2.76931
UEDA_PERIFERAL_CLOCK	0.00523546	0.997663	19	159	0.0476427	2.0908
LENAOUR_DENDRITIC_CELL_MATURATION_UP	0.00525461	0.997996	14	107	0.0476427	2.31412
BURTON_ADIPOGENESIS_9	0.00526616	0.998176	12	83	0.0476427	2.59643
GERHOLD_RESPONSE_TO_TZD_DN	0.00527725	0.999447	4	12	0.0476427	7.64577
JINESH_BLEBBISHIELD_TO_IMMUNE_CELL_FUSION_PBSHMS_DN	0.00527945	0.997102	32	325	0.0476427	1.68843
SWEET_LUNG_CANCER_KRAS_DN	0.00529206	0.996984	36	376	0.0476427	1.63869
LOPEZ_EPITHELIOID_MESOTHELIOMA	0.00533872	0.999426	4	13	0.0479228	6.79686
DELYS_THYROID_CANCER_DN	0.00535164	0.997396	23	209	0.0479228	1.90726
TONKS_TARGETS_OF_RUNX1_RUNX1T1_FUSION_ERYTHROCYTE_UP	0.00537961	0.997716	17	141	0.0480455	2.1099
LAMB_CCND1_TARGETS	0.00559362	0.99915	5	19	0.0497451	5.46558
JIANG_HYPOXIA_VIA_VHL	0.00561477	0.999146	5	19	0.0497451	5.46558
GAUSSMANN_MLL_AF4_FUSION_TARGETS_F_UP	0.00562328	0.997411	20	175	0.0497451	1.98793
GAVIN_FOXP3_TARGETS_CLUSTER_T4	0.00562901	0.99793	13	95	0.0497451	2.4362
FONTAINE_FOLLICULAR_THYROID_ADENOMA_DN	0.00572256	0.998231	10	64	0.0504394	2.84205
INGRAM_SHH_TARGETS_UP	0.00577549	0.997686	15	118	0.050773	2.23949
SMID_BREAST_CANCER_RELAPSE_IN_BRAIN_DN	0.00586691	0.998052	11	74	0.0514424	2.68077
WHITESIDE_CISPLATIN_RESISTANCE_DN	0.00603175	0.999328	4	13	0.0527504	6.79686
PASQUALUCCI_LYMPHOMA_BY_GC_STAGE_DN	0.00606417	0.997251	19	164	0.0528965	2.01798
WANG_BARRETTS_ESOPHAGUS_DN	0.00618704	0.999027	5	20	0.0538289	5.1021
LANDIS_ERBB2_BREAST_TUMORS_65_DN	0.006319	0.998534	7	36	0.0548352	3.69865
IIZUKA_LIVER_CANCER_EARLY_RECURRENCE	0.00640635	0.999274	4	13	0.0554504	6.79686
OZANNE_AP1_TARGETS_UP	0.00643579	0.999269	4	13	0.0555623	6.79686
VALK_AML_CLUSTER_1	0.00645816	0.998717	6	28	0.0555781	4.17665
MCBRYAN_PUBERTAL_TGFB1_TARGETS_UP	0.00648506	0.997043	19	162	0.0555781	2.0465
BIDUS_METASTASIS_DN	0.0064972	0.997187	17	141	0.0555781	2.1099
GRAHAM_NORMAL_QUIESCENT_VS_NORMAL_DIVIDING_UP	0.00650365	0.998098	9	58	0.0555781	2.81676
FARMER_BREAST_CANCER_CLUSTER_1	0.00666538	0.998639	6	33	0.0566751	3.40194
CHIARADONNA_NEOPLASTIC_TRANSFORMATION_CDC25_UP	0.00666568	0.997284	15	119	0.0566751	2.21784
KRIEG_HYPOXIA_NOT_VIA_KDM3A	0.00670229	0.995571	61	712	0.0568429	1.45852
ISSAEVA_MLL2_TARGETS	0.00672247	0.998027	9	57	0.0568708	2.87564
SOUCEK_MYC_TARGETS	0.00674835	0.999542	3	8	0.0569466	9.16828
LEE_LIVER_CANCER_SURVIVAL_UP	0.00678178	0.997134	16	133	0.0570856	2.10325
BOYLAN_MULTIPLE_MYELOMA_PCA1_UP	0.0068036	0.997426	13	104	0.0571265	2.19394
SALVADOR_MARTIN_PEDIATRIC_TBD_ANTI_TNF_THERAPY_NONRESPONDER_POST_TREATMENT_DN	0.006831	0.999886	2	3	0.0572138	30.5385
LUI_THYROID_CANCER_PAX8_PPARG_DN	0.00716214	0.998078	8	45	0.0598385	3.31493
WANG_SMARCE1_TARGETS_UP	0.00720174	0.996132	28	276	0.0600205	1.7433
ONKEN_UVEAL_MELANOMA_DN	0.00730172	0.995434	47	515	0.0607034	1.55915
GAZDA_DIAMOND_BLACKFAN_ANEMIA_PROGENITOR_UP	0.00732516	0.998247	7	37	0.0607483	3.57518
MEBARKI_HCC_PROGENITOR_WNT_UP	0.0074233	0.996563	19	170	0.061411	1.93699
WOO_LIVER_CANCER_RECURRENCE_UP	0.00760213	0.997093	13	98	0.0627362	2.34981
HENDRICKS_SMARCA4_TARGETS_UP	0.00773847	0.997887	8	47	0.0637052	3.14451
DANG_REGULATED_BY_MYC_DN	0.00793611	0.995873	25	240	0.0651728	1.79369
FERRANDO_T_ALL_WITH_MLL_ENL_FUSION_UP	0.00796004	0.997236	11	77	0.0652104	2.55848
WAKABAYASHI_ADIPOGENESIS_PPARG_RXRA_BOUND_8D	0.00803709	0.994522	68	811	0.0655832	1.4264
RICKMAN_HEAD_AND_NECK_CANCER_D	0.0080445	0.998991	4	15	0.0655832	5.55972
DANG_MYC_TARGETS_DN	0.00806782	0.998311	6	29	0.0656143	3.99498
CHEMNITZ_RESPONSE_TO_PROSTAGLANDIN_E2_DN	0.00831505	0.995238	33	344	0.0674621	1.64011
TSUNODA_CISPLATIN_RESISTANCE_UP	0.00836718	0.998955	4	14	0.0677219	6.11683
CROONQUIST_NRAS_VS_STROMAL_STIMULATION_UP	0.0085416	0.997882	7	39	0.0689678	3.35128
LANDIS_ERBB2_BREAST_TUMORS_324_DN	0.00864141	0.996139	17	145	0.0696067	2.04332
SERVITJA_ISLET_HNF1A_TARGETS_DN	0.00872636	0.996916	11	83	0.0701233	2.34431
BERENJENO_TRANSFORMED_BY_RHOA_REVERSIBLY_DN	0.00875975	0.998125	6	30	0.070224	3.82762
ROSS_AML_WITH_AML1_ETO_FUSION	0.00888555	0.997052	10	69	0.0710633	2.60026
ICHIBA_GRAFT_VERSUS_HOST_DISEASE_35D_DN	0.00919379	0.997682	7	40	0.0733542	3.24951
BORLAK_LIVER_CANCER_EGF_UP	0.00946786	0.997308	8	50	0.0753624	2.91931
BUFFA_HYPOXIA_METAGENE	0.00961525	0.997263	8	49	0.076355	2.99072
LEE_LIVER_CANCER_DENA_UP	0.00968332	0.997235	8	50	0.0765887	2.91931
ZHENG_GLIOBLASTOMA_PLASTICITY_DN	0.00969016	0.996979	9	58	0.0765887	2.81676
PEREZ_TP53_TARGETS	0.0097546	0.993046	83	1043	0.0769174	1.34925
CHIANG_LIVER_CANCER_SUBCLASS_POLYSOMY7_UP	0.00977988	0.996939	9	60	0.0769366	2.70576
KONDO_PROSTATE_CANCER_WITH_H3K27ME3	0.00985095	0.996263	12	96	0.0773151	2.19262
HUMMEL_BURKITTS_LYMPHOMA_DN	0.00989257	0.998681	4	15	0.0773696	5.55972
CERVERA_SDHB_TARGETS_1_UP	0.00990386	0.99607	13	105	0.0773696	2.16999
WILSON_PROTEASES_AT_TUMOR_BONE_INTERFACE_DN	0.00995147	0.999797	2	3	0.0775615	30.5385
HAHTOLA_MYCOSIS_FUNGOIDES_DN	0.0100652	0.998652	4	15	0.0782671	5.55972
CHUNG_BLISTER_CYTOTOXICITY_UP	0.0101585	0.995649	15	123	0.0788101	2.13513
BERENJENO_TRANSFORMED_BY_RHOA_DN	0.0102498	0.993844	37	395	0.0793361	1.59924
SEITZ_NEOPLASTIC_TRANSFORMATION_BY_8P_DELETION_UP	0.0105218	0.996655	9	63	0.081254	2.55505
BOYAULT_LIVER_CANCER_SUBCLASS_G5_DN	0.010954	0.997971	5	23	0.0843984	4.25048
WANG_BARRETTS_ESOPHAGUS_UP	0.0110335	0.997118	7	40	0.0848168	3.24951
MANNE_COVID19_ICU_VS_HEALTHY_DONOR_PLATELETS_DN	0.0111275	0.99502	16	141	0.0852968	1.96754
CHANDRAN_METASTASIS_DN	0.0111466	0.993726	29	300	0.0852968	1.65142
MARCHINI_TRABECTEDIN_RESISTANCE_DN	0.0112927	0.996687	8	50	0.0862192	2.91931
LEE_LIVER_CANCER_E2F1_UP	0.0115909	0.996573	8	52	0.0882953	2.78631
YANG_BREAST_CANCER_ESR1_UP	0.0118328	0.997276	6	32	0.0899345	3.53302
ZHOU_INFLAMMATORY_RESPONSE_LPS_UP	0.0119785	0.993213	29	312	0.0907852	1.58001
HARRIS_HYPOXIA	0.0119986	0.995825	10	71	0.0907852	2.51468
BANDRES_RESPONSE_TO_CARMUSTIN_WITHOUT_MGMT_48HR_UP	0.0120448	0.998298	4	15	0.09093	5.55972
AFFAR_YY1_TARGETS_DN	0.01211	0.993645	23	234	0.091218	1.6782
MIKKELSEN_IPS_ICP_WITH_H3K27ME3	0.0122055	0.996727	7	43	0.0917106	2.97813
GRAHAM_CML_QUIESCENT_VS_NORMAL_QUIESCENT_DN	0.0122299	0.996719	7	43	0.0917106	2.97813
GRYDER_PAX3FOXO1_ENHANCERS_KO_DOWN	0.0123941	0.992352	39	425	0.0927356	1.56374
MULLIGHAN_NPM1_MUTATED_SIGNATURE_2_DN	0.012633	0.995569	10	71	0.0940957	2.51468
MATTHEWS_AP1_TARGETS	0.0126364	0.998165	4	16	0.0940957	5.09609
ABE_INNER_EAR	0.0126597	0.996595	7	41	0.0940957	3.15373
WANG_TARGETS_OF_MLL_CBP_FUSION_UP	0.0127245	0.996574	7	41	0.0943478	3.15373
RODRIGUES_THYROID_CARCINOMA_POORLY_DIFFERENTIATED_DN	0.0127497	0.991235	63	750	0.0943478	1.42689
GRAHAM_CML_DIVIDING_VS_NORMAL_DIVIDING_DN	0.0127906	0.99885	3	9	0.094443	7.63852
CROMER_TUMORIGENESIS_DN	0.0129051	0.996952	6	34	0.0950794	3.28024
RIGGI_EWING_SARCOMA_PROGENITOR_UP	0.0132192	0.991972	36	398	0.097067	1.53662
KOHOUTEK_CCNT1_TARGETS	0.0132325	0.996402	7	42	0.097067	3.06342
DASU_IL6_SIGNALING_UP	0.013315	0.9956	9	63	0.0974599	2.55505
WANG_ADIPOGENIC_GENES_REPRESSED_BY_SIRT1	0.0138574	0.99726	5	24	0.10121	4.02672
PARK_APL_PATHOGENESIS_DN	0.0140247	0.996142	7	42	0.10221	3.06342
CHARAFE_BREAST_CANCER_LUMINAL_VS_MESENCHYMAL_DN	0.0141125	0.991154	40	450	0.102628	1.50901
SARRIO_EPITHELIAL_MESENCHYMAL_TRANSITION_DN	0.0144852	0.993509	15	132	0.105087	1.96965
SMID_BREAST_CANCER_BASAL_UP	0.0145131	0.990574	46	550	0.105087	1.41159
LIU_SMARCA4_TARGETS	0.0146069	0.995941	7	43	0.105539	2.97813
PETRETTO_CARDIAC_HYPERTROPHY	0.014777	0.996414	6	33	0.10654	3.40194
CUI_TCF21_TARGETS_2_DN	0.0148346	0.989575	68	830	0.106612	1.38884
GAVIN_FOXP3_TARGETS_CLUSTER_P7	0.0148732	0.994317	11	85	0.106612	2.28072
MCBRYAN_PUBERTAL_BREAST_4_5WK_DN	0.0148833	0.992449	20	187	0.106612	1.84341
GOERING_BLOOD_HDL_CHOLESTEROL_QTL_CIS	0.0149136	0.99858	3	9	0.106612	7.63852
ENK_UV_RESPONSE_EPIDERMIS_UP	0.0149834	0.991648	26	269	0.106884	1.64898
ALONSO_METASTASIS_EMT_UP	0.0152814	0.996264	6	33	0.108661	3.40194
SAMOLS_TARGETS_OF_KHSV_MIRNAS_DN	0.0152971	0.995238	8	53	0.108661	2.72393
MENSE_HYPOXIA_UP	0.01544	0.993774	12	95	0.10927	2.21917
ENK_UV_RESPONSE_KERATINOCYTE_UP	0.0154477	0.990142	42	480	0.10927	1.4835
RODRIGUES_THYROID_CARCINOMA_ANAPLASTIC_DN	0.0154946	0.989953	45	512	0.109372	1.49269
CHIANG_LIVER_CANCER_SUBCLASS_CTNNB1_DN	0.0155358	0.992763	16	148	0.109433	1.86236
VALK_AML_CLUSTER_5	0.0156671	0.99677	5	26	0.110127	3.64247
GOTZMANN_EPITHELIAL_TO_MESENCHYMAL_TRANSITION_DN	0.0158027	0.991928	20	191	0.110849	1.79985
FARMER_BREAST_CANCER_BASAL_VS_LULMINAL	0.0159075	0.990876	28	298	0.111353	1.59869
LINDSTEDT_DENDRITIC_CELL_MATURATION_A	0.0159433	0.995466	7	46	0.111371	2.74867
ALCALAY_AML_BY_NPM1_LOCALIZATION_DN	0.0160073	0.992137	18	172	0.111587	1.79689
ZHAN_MULTIPLE_MYELOMA_CD1_DN	0.0160979	0.995439	7	43	0.111987	2.97813
JINESH_BLEBBISHIELD_TO_IMMUNE_CELL_FUSION_PBSHMS_UP	0.0162306	0.990226	33	359	0.112677	1.56293
GENTILE_UV_LOW_DOSE_DN	0.0163233	0.994424	9	62	0.113088	2.60341
MOHANKUMAR_HOXA1_TARGETS_DN	0.0163822	0.992543	15	135	0.113263	1.92002
HERNANDEZ_MITOTIC_ARREST_BY_DOCETAXEL_2_DN	0.0164591	0.997383	4	17	0.113561	4.70452
ZHAN_MULTIPLE_MYELOMA_LB_DN	0.016705	0.995809	6	35	0.115022	3.16692
HOWLIN_CITED1_TARGETS_1_UP	0.0169117	0.995745	6	35	0.116208	3.16692
NUYTTEN_NIPP1_TARGETS_DN	0.01698	0.988077	65	798	0.116439	1.37825
HWANG_PROSTATE_CANCER_MARKERS	0.0170654	0.996422	5	25	0.116595	3.82453
MARTENS_BOUND_BY_PML_RARA_FUSION	0.017072	0.989294	38	426	0.116595	1.51385
LUI_TARGETS_OF_PAX8_PPARG_FUSION	0.0171616	0.995694	6	33	0.116872	3.40194
PHONG_TNF_RESPONSE_NOT_VIA_P38	0.0171819	0.989784	31	336	0.116872	1.56816
CADWELL_ATG16L1_TARGETS_UP	0.0172348	0.993614	10	79	0.116995	2.22185
FLECHNER_BIOPSY_KIDNEY_TRANSPLANT_OK_VS_DONOR_UP	0.0174566	0.988484	47	541	0.118079	1.47426
VISALA_AGING_LYMPHOCYTE_DN	0.0174646	0.997172	4	17	0.118079	4.70452
BASSO_B_LYMPHOCYTE_NETWORK	0.0175284	0.99173	16	143	0.118273	1.9363
DACOSTA_UV_RESPONSE_VIA_ERCC3_COMMON_UP	0.0176906	0.993437	10	75	0.119129	2.35936
VANTVEER_BREAST_CANCER_METASTASIS_UP	0.0177916	0.994846	7	44	0.119401	2.89744
LEE_TARGETS_OF_PTCH1_AND_SUFU_UP	0.017802	0.994294	8	54	0.119401	2.66463
SMIRNOV_RESPONSE_TO_IR_6HR_DN	0.0178506	0.992626	12	103	0.119489	2.02297
SMID_BREAST_CANCER_RELAPSE_IN_BONE_UP	0.0179077	0.993329	10	78	0.119633	2.2546
SWEET_KRAS_ONCOGENIC_SIGNATURE	0.0180511	0.992897	11	86	0.120352	2.24996
GAVIN_FOXP3_TARGETS_CLUSTER_P3	0.0181684	0.991383	16	147	0.120895	1.87669
ACEVEDO_LIVER_CANCER_WITH_H3K27ME3_UP	0.0183986	0.990443	20	199	0.122186	1.71842
SAFFORD_T_LYMPHOCYTE_ANERGY	0.0185075	0.993074	10	77	0.122667	2.28858
YANG_BREAST_CANCER_ESR1_BULK_UP	0.0186417	0.996002	5	25	0.123313	3.82453
TAVOR_CEBPA_TARGETS_UP	0.0193682	0.994272	7	46	0.127868	2.74867
YAMASHITA_LIVER_CANCER_STEM_CELL_DN	0.0195836	0.994185	7	47	0.129037	2.67947
JINESH_BLEBBISHIELD_TRANSFORMED_STEM_CELL_SPHERES_UP	0.0196756	0.990577	16	148	0.12929	1.86236
HOLLERN_EMT_BREAST_TUMOR_UP	0.0197327	0.990807	15	136	0.12929	1.90403
HOFFMANN_LARGE_TO_SMALL_PRE_BII_LYMPHOCYTE_DN	0.0197371	0.993535	8	56	0.12929	2.55333
MARCHINI_TRABECTEDIN_RESISTANCE_UP	0.0197887	0.996672	4	17	0.129376	4.70452
GUILLAUMOND_KLF10_TARGETS_DN	0.019927	0.995631	5	26	0.130027	3.64247
CERIBELLI_GENES_INACTIVE_AND_BOUND_BY_NFY	0.0200064	0.995589	5	27	0.130293	3.47668
YAGI_AML_WITH_11Q23_REARRANGED	0.020172	0.98796	30	324	0.131118	1.57384
WANG_TUMOR_INVASIVENESS_DN	0.0204208	0.989098	21	205	0.13248	1.75663
ZHENG_FOXP3_TARGETS_IN_T_LYMPHOCYTE_DN	0.0206959	0.99455	6	35	0.134006	3.16692
SMID_BREAST_CANCER_LUMINAL_B_UP	0.020773	0.989985	16	149	0.134247	1.84803
TOOKER_GEMCITABINE_RESISTANCE_DN	0.0208819	0.990516	14	120	0.134692	2.02845
MAHADEVAN_IMATINIB_RESISTANCE_DN	0.0211463	0.996335	4	18	0.136137	4.36829
SMID_BREAST_CANCER_ERBB2_DN	0.0212595	0.999089	2	4	0.136605	15.263
MIKKELSEN_NPC_ICP_WITH_H3K27ME3	0.0214764	0.997511	3	11	0.13749	5.72948
BANDRES_RESPONSE_TO_CARMUSTIN_WITHOUT_MGMT_24HR_DN	0.0214923	0.997569	3	10	0.13749	6.54789
GERHOLD_ADIPOGENESIS_UP	0.0215569	0.993495	7	45	0.13749	2.82101
BRACHAT_RESPONSE_TO_METHOTREXATE_DN	0.0215606	0.995175	5	26	0.13749	3.64247
MARTINELLI_IMMATURE_NEUTROPHIL_DN	0.0217901	0.997461	3	11	0.138678	5.72948
CAMPS_COLON_CANCER_COPY_NUMBER_DN	0.0218293	0.993363	7	48	0.138678	2.61401
BUCKANOVICH_T_LYMPHOCYTE_HOMING_ON_TUMOR_UP	0.021971	0.996147	4	18	0.139315	4.36829
CHICAS_RB1_TARGETS_SENESCENT	0.022061	0.985496	43	510	0.139623	1.42308
YAMAZAKI_TCEB3_TARGETS_UP	0.0222005	0.988949	17	158	0.140242	1.85311
VALK_AML_CLUSTER_15	0.0222948	0.994944	5	27	0.140574	3.47668
BURTON_ADIPOGENESIS_8	0.022427	0.991339	10	78	0.141143	2.2546
JIANG_HYPOXIA_NORMAL	0.0225273	0.988054	20	196	0.14151	1.74809
KUMAR_TARGETS_OF_MLL_AF9_FUSION	0.0227991	0.986123	31	346	0.142951	1.51727
ACOSTA_PROLIFERATION_INDEPENDENT_MYC_TARGETS_DN	0.022907	0.990204	12	101	0.143136	2.06872
MARTINEZ_RESPONSE_TO_TRABECTEDIN_UP	0.0229137	0.991663	9	67	0.143136	2.3783
MARTINEZ_TP53_TARGETS_DN	0.0231635	0.984573	45	532	0.144429	1.42927
WEST_ADRENOCORTICAL_CARCINOMA_VS_ADENOMA_DN	0.0233291	0.995798	4	19	0.145063	4.07704
SUH_COEXPRESSED_WITH_ID1_AND_ID2_UP	0.0233514	0.995828	4	18	0.145063	4.36829
GAVIN_FOXP3_TARGETS_CLUSTER_P2	0.0234713	0.99141	9	69	0.145539	2.2986
KIM_ALL_DISORDERS_DURATION_CORR_DN	0.0237708	0.988363	16	145	0.146863	1.90603
APRELIKOVA_BRCA1_TARGETS	0.0237721	0.992668	7	46	0.146863	2.74867
MANNE_COVID19_NONICU_VS_HEALTHY_DONOR_PLATELETS_DN	0.0238778	0.987727	18	178	0.147247	1.72876
MULLIGHAN_NPM1_SIGNATURE_3_DN	0.0242464	0.988091	16	149	0.149246	1.84803
AMUNDSON_DNA_DAMAGE_RESPONSE_TP53	0.0244075	0.995542	4	19	0.149964	4.07704
HOFFMANN_IMMATURE_TO_MATURE_B_LYMPHOCYTE_UP	0.0245957	0.993212	6	38	0.150845	2.86945
HAN_JNK_SINGALING_DN	0.0248103	0.993139	6	38	0.151884	2.86945
BROWNE_HCMV_INFECTION_48HR_UP	0.0249815	0.987379	17	163	0.152655	1.7891
WEIGEL_OXIDATIVE_STRESS_BY_TBH_AND_H2O2	0.0250546	0.993072	6	37	0.152824	2.96221
TSENG_IRS1_TARGETS_DN	0.0251912	0.988244	14	128	0.153376	1.8851
TURASHVILI_BREAST_LOBULAR_CARCINOMA_VS_LOBULAR_NORMAL_DN	0.0252657	0.990619	9	71	0.153376	2.2241
FARMER_BREAST_CANCER_CLUSTER_7	0.0252818	0.995332	4	19	0.153376	4.07704
NAKAYAMA_SOFT_TISSUE_TUMORS_PCA1_DN	0.0256307	0.990475	9	69	0.154964	2.2986
PARK_TRETINOIN_RESPONSE	0.0256356	0.996819	3	11	0.154964	5.72948
GREENBAUM_E2A_TARGETS_DN	0.0258777	0.995187	4	19	0.156148	4.07704
HOSHIDA_LIVER_CANCER_LATE_RECURRENCE_DN	0.0259437	0.991034	8	58	0.156265	2.45084
AKL_HTLV1_INFECTION_UP	0.0261574	0.993815	5	27	0.157272	3.47668
SARTIPY_NORMAL_AT_INSULIN_RESISTANCE_DN	0.0263713	0.995066	4	19	0.158275	4.07704
MAGRANGEAS_MULTIPLE_MYELOMA_IGLL_VS_IGLK_UP	0.0264991	0.99256	6	38	0.158645	2.86945
JACKSON_DNMT1_TARGETS_UP	0.0265273	0.989444	10	82	0.158645	2.12884
LANDIS_BREAST_CANCER_PROGRESSION_DN	0.0267455	0.989986	9	69	0.159667	2.2986
KLEIN_TARGETS_OF_BCR_ABL1_FUSION	0.0268942	0.992391	6	40	0.160121	2.70014
CHANGOLKAR_H2AFY_TARGETS_UP	0.0269167	0.991467	7	47	0.160121	2.67947
BURTON_ADIPOGENESIS_7	0.0270164	0.991416	7	48	0.160431	2.61401
MANALO_HYPOXIA_UP	0.0272105	0.985261	20	204	0.161299	1.67112
LUI_THYROID_CANCER_CLUSTER_3	0.0272626	0.993482	5	27	0.161324	3.47668
MCBRYAN_PUBERTAL_BREAST_6_7WK_DN	0.0273429	0.989698	9	72	0.161515	2.18868
BLANCO_MELO_MERS_COV_INFECTION_MCR5_CELLS_DN	0.0279436	0.993224	5	29	0.164774	3.18655
MULLIGHAN_NPM1_MUTATED_SIGNATURE_1_DN	0.0281588	0.987101	13	115	0.165753	1.95585
MIKKELSEN_MCV6_LCP_WITH_H3K4ME3	0.0283644	0.986521	14	137	0.166672	1.74597
KOHOUTEK_CCNT2_TARGETS	0.0286801	0.990734	7	51	0.168233	2.43523
GRANDVAUX_IRF3_TARGETS_UP	0.0288521	0.996177	3	12	0.168864	5.09167
BANDRES_RESPONSE_TO_CARMUSTIN_MGMT_24HR_DN	0.0288879	0.992933	5	29	0.168864	3.18655
SHEN_SMARCA2_TARGETS_DN	0.0293629	0.984224	19	201	0.171343	1.60345
MILI_PSEUDOPODIA_CHEMOTAXIS_DN	0.0294487	0.980892	37	423	0.171547	1.48019
GERY_CEBP_TARGETS	0.0295499	0.986354	13	119	0.171838	1.88156
SCHOEN_NFKB_SIGNALING	0.0296278	0.992678	5	30	0.171995	3.05889
GERHOLD_ADIPOGENESIS_DN	0.0296847	0.989463	8	59	0.172028	2.40282
LEE_METASTASIS_AND_ALTERNATIVE_SPLICING_UP	0.0297734	0.98862	9	71	0.172141	2.2241
GRAESSMANN_RESPONSE_TO_MC_AND_DOXORUBICIN_UP	0.0298064	0.979542	48	584	0.172141	1.38492
DARWICHE_PAPILLOMA_RISK_HIGH_DN	0.0300589	0.984466	17	167	0.173302	1.74088
MISSIAGLIA_REGULATED_BY_METHYLATION_UP	0.0304708	0.986376	12	108	0.175244	1.91697
TONKS_TARGETS_OF_RUNX1_RUNX1T1_FUSION_HSC_UP	0.0304998	0.984208	17	168	0.175244	1.72923
VALK_AML_CLUSTER_13	0.0305732	0.992407	5	29	0.175266	3.18655
JAZAG_TGFB1_SIGNALING_VIA_SMAD4_UP	0.0306078	0.986888	11	94	0.175266	2.03205
MARTIN_VIRAL_GPCR_SIGNALING_UP	0.03069	0.988198	9	72	0.175438	2.18868
ZHOU_INFLAMMATORY_RESPONSE_LIVE_UP	0.0307749	0.980632	32	370	0.175505	1.45883
NEWMAN_ERCC6_TARGETS_UP	0.0308058	0.993905	4	20	0.175505	3.82144
HAN_SATB1_TARGETS_UP	0.0309585	0.980222	34	391	0.176076	1.46879
TURASHVILI_BREAST_LOBULAR_CARCINOMA_VS_LOBULAR_NORMAL_UP	0.0311512	0.987255	10	84	0.176874	2.07104
YEGNASUBRAMANIAN_PROSTATE_CANCER	0.0312048	0.986579	11	96	0.17688	1.98397
VALK_AML_CLUSTER_7	0.0314318	0.993742	4	20	0.177619	3.82144
MORI_PRE_BI_LYMPHOCYTE_UP	0.0314407	0.98784	9	74	0.177619	2.12096
RICKMAN_HEAD_AND_NECK_CANCER_E	0.0316376	0.990652	6	43	0.178432	2.48085
FRIDMAN_SENESCENCE_UP	0.032314	0.987458	9	72	0.181673	2.18868
SENESE_HDAC1_AND_HDAC2_TARGETS_DN	0.0323432	0.982139	20	209	0.181673	1.62632
ALCALAY_AML_BY_NPM1_LOCALIZATION_UP	0.0323742	0.984852	13	120	0.181673	1.86387
MASSARWEH_TAMOXIFEN_RESISTANCE_UP	0.0324348	0.977993	44	528	0.181711	1.40487
KAAB_FAILED_HEART_VENTRICLE_DN	0.032608	0.990369	6	39	0.182377	2.78239
HORIUCHI_WTAP_TARGETS_UP	0.0329573	0.98025	26	285	0.184026	1.54531
COATES_MACROPHAGE_M1_VS_M2_UP	0.0332684	0.986246	10	83	0.185455	2.09956
GAVIN_IL2_RESPONSIVE_FOXP3_TARGETS_DN	0.0334346	0.997881	2	5	0.186073	10.1765
BENPORATH_SUZ12_TARGETS	0.0339567	0.975333	63	830	0.188667	1.27037
TURASHVILI_BREAST_LOBULAR_CARCINOMA_VS_DUCTAL_NORMAL_DN	0.0341055	0.986606	9	75	0.188905	2.08876
CHIANG_LIVER_CANCER_SUBCLASS_PROLIFERATION_DN	0.0341118	0.9839	13	124	0.188905	1.79609
FOURNIER_ACINAR_DEVELOPMENT_EARLY_UP	0.0343367	0.99297	4	20	0.189838	3.82144
LIM_MAMMARY_LUMINAL_MATURE_DN	0.0346433	0.98486	11	95	0.191102	2.00772
BREDEMEYER_RAG_SIGNALING_VIA_ATM_NOT_VIA_NFKB_UP	0.0348024	0.988287	7	51	0.191102	2.43523
WU_HBX_TARGETS_2_DN	0.0348275	0.995032	3	12	0.191102	5.09167
CORRE_MULTIPLE_MYELOMA_DN	0.0348736	0.988258	7	51	0.191102	2.43523
AMIT_EGF_RESPONSE_20_MCF10A	0.0348859	0.99502	3	12	0.191102	5.09167
BOYAULT_LIVER_CANCER_SUBCLASS_G123_DN	0.0349058	0.989502	6	40	0.191102	2.70014
PASTURAL_RIZ1_TARGETS_DN	0.0350276	0.997723	2	5	0.191458	10.1765
MOREAUX_B_LYMPHOCYTE_MATURATION_BY_TACI_UP	0.0356384	0.985912	9	73	0.194312	2.15428
HO_LIVER_CANCER_VASCULAR_INVASION	0.0356653	0.994864	3	12	0.194312	5.09167
CAIRO_HEPATOBLASTOMA_CLASSES_DN	0.0359448	0.980616	18	184	0.195493	1.66555
GROSS_HYPOXIA_VIA_ELK3_DN	0.0360189	0.981843	15	145	0.195493	1.77102
SHEDDEN_LUNG_CANCER_GOOD_SURVIVAL_A12	0.0360562	0.979516	21	229	0.195493	1.55124
HATADA_METHYLATED_IN_LUNG_CANCER_UP	0.0361822	0.977879	27	312	0.195548	1.45723
MISHRA_CARCINOMA_ASSOCIATED_FIBROBLAST_DN	0.0362318	0.992406	4	21	0.195548	3.59671
CREIGHTON_ENDOCRINE_THERAPY_RESISTANCE_3	0.0363009	0.974377	52	648	0.195548	1.34948
MATZUK_FERTILIZATION	0.0363286	0.99759	2	5	0.195548	10.1765
DOANE_RESPONSE_TO_ANDROGEN_UP	0.0363567	0.981655	15	144	0.195548	1.78488
MIKKELSEN_IPS_LCP_WITH_H3K4ME3	0.0365487	0.982009	14	141	0.196267	1.69049
CHIARADONNA_NEOPLASTIC_TRANSFORMATION_KRAS_CDC25_DN	0.0366635	0.987507	7	52	0.19654	2.38116
ROZANOV_MMP14_TARGETS_DN	0.0367162	0.99039	5	30	0.19654	3.05889
GOLDRATH_IMMUNE_MEMORY	0.0372421	0.986144	8	62	0.199038	2.26885
ELLWOOD_MYC_TARGETS_DN	0.0373275	0.988593	6	40	0.199179	2.70014
DARWICHE_SQUAMOUS_CELL_CARCINOMA_UP	0.037713	0.981382	14	135	0.200917	1.77508
GRABARCZYK_BCL11B_TARGETS_DN	0.0378981	0.987011	7	51	0.201584	2.43523
THEILGAARD_NEUTROPHIL_AT_SKIN_WOUND_DN	0.0382224	0.97817	21	220	0.202989	1.62245
ACEVEDO_LIVER_CANCER_WITH_H3K27ME3_DN	0.038327	0.9805	15	150	0.203084	1.70481
SCHLESINGER_METHYLATED_DE_NOVO_IN_CANCER	0.038361	0.984592	9	77	0.203084	2.02705
ROSS_ACUTE_MYELOID_LEUKEMIA_CBF	0.0384567	0.984566	9	75	0.203271	2.08876
DURAND_STROMA_NS_UP	0.0387726	0.979758	16	162	0.204216	1.68199
BERENJENO_TRANSFORMED_BY_RHOA_FOREVER_UP	0.0388182	0.991683	4	21	0.204216	3.59671
ZHAN_MULTIPLE_MYELOMA_SPIKED	0.0388293	0.991633	4	22	0.204216	3.39667
DAZARD_UV_RESPONSE_CLUSTER_G2	0.0388781	0.989603	5	32	0.204216	2.83194
KIM_LIVER_CANCER_POOR_SURVIVAL_DN	0.0391885	0.989497	5	32	0.205526	2.83194
TSAI_DNAJB4_TARGETS_UP	0.0393014	0.994025	3	13	0.205797	4.5829
BERTUCCI_INVASIVE_CARCINOMA_DUCTAL_VS_LOBULAR_DN	0.0394595	0.987758	6	41	0.206305	2.62291
HOLLMANN_APOPTOSIS_VIA_CD40_UP	0.0396025	0.978001	19	197	0.206665	1.63996
LE_SKI_TARGETS_UP	0.0396512	0.993951	3	13	0.206665	4.5829
WESTON_VEGFA_TARGETS_3HR	0.0399394	0.986122	7	53	0.207846	2.32912
DAUER_STAT3_TARGETS_UP	0.040142	0.987495	6	41	0.208577	2.62291
CHIARADONNA_NEOPLASTIC_TRANSFORMATION_KRAS_UP	0.0402854	0.980526	13	124	0.209	1.79609
WONG_ENDMETRIUM_CANCER_UP	0.0403505	0.99372	3	14	0.209016	4.16623
VANDESLUIS_COMMD1_TARGETS_GROUP_4_UP	0.040618	0.993744	3	13	0.210007	4.5829
YAMASHITA_LIVER_CANCER_STEM_CELL_UP	0.0406667	0.987269	6	42	0.210007	2.54992
MUELLER_METHYLATED_IN_GLIOBLASTOMA	0.0407445	0.991038	4	23	0.210087	3.21771
LANDIS_ERBB2_BREAST_TUMORS_65_UP	0.0410188	0.991055	4	21	0.210689	3.59671
MOREAUX_MULTIPLE_MYELOMA_BY_TACI_UP	0.0411627	0.974783	26	297	0.210689	1.4756
OSADA_ASCL1_TARGETS_DN	0.0412001	0.990952	4	22	0.210689	3.39667
JIANG_VHL_TARGETS	0.0412233	0.982306	10	85	0.210689	2.04328
FAELT_B_CLL_WITH_VH_REARRANGEMENTS_UP	0.0412335	0.98559	7	52	0.210689	2.38116
VARELA_ZMPSTE24_TARGETS_DN	0.0412368	0.988794	5	32	0.210689	2.83194
BRUECKNER_TARGETS_OF_MIRLET7A3_UP	0.0416162	0.981254	11	97	0.212306	1.96077
SHEPARD_BMYB_MORPHOLINO_DN	0.0419093	0.9774	17	180	0.213477	1.60054
NIKOLSKY_BREAST_CANCER_6P24_P22_AMPLICON	0.0420042	0.99077	4	21	0.213638	3.59671
BROWNE_HCMV_INFECTION_6HR_UP	0.0422217	0.985135	7	54	0.21442	2.2795
VERRECCHIA_EARLY_RESPONSE_TO_TGFB1	0.0423421	0.985117	7	52	0.214604	2.38116
KYNG_ENVIRONMENTAL_STRESS_RESPONSE_UP	0.0423855	0.985099	7	52	0.214604	2.38116
HASLINGER_B_CLL_WITH_17P13_DELETION	0.0425398	0.990614	4	21	0.214956	3.59671
CHIARADONNA_NEOPLASTIC_TRANSFORMATION_KRAS_DN	0.0425825	0.978616	14	136	0.214956	1.76041
KIM_BIPOLAR_DISORDER_OLIGODENDROCYTE_DENSITY_CORR_DN	0.0428233	0.986342	6	46	0.215847	2.29433
VALK_AML_CLUSTER_3	0.0429891	0.988184	5	32	0.216359	2.83194
GRANDVAUX_IFN_RESPONSE_NOT_VIA_IRF3	0.0433158	0.993065	3	14	0.217678	4.16623
MCDOWELL_ACUTE_LUNG_INJURY_UP	0.0435333	0.986101	6	44	0.218176	2.41524
HELLER_SILENCED_BY_METHYLATION_DN	0.0435485	0.980214	11	100	0.218176	1.89432
NOUSHMEHR_GBM_GERMLINE_MUTATED	0.0436093	0.996532	2	6	0.218176	7.63127
ZHAN_LATE_DIFFERENTIATION_GENES_UP	0.0437148	0.987963	5	31	0.218379	2.94105
SU_THYMUS	0.0439663	0.992842	3	15	0.21931	3.81836
VECCHI_GASTRIC_CANCER_ADVANCED_VS_EARLY_UP	0.0441036	0.976583	16	164	0.21967	1.65902
LIN_MELANOMA_COPY_NUMBER_DN	0.0443689	0.98584	6	41	0.220665	2.62291
MIKKELSEN_NPC_LCP_WITH_H3K4ME3	0.0445551	0.984146	7	53	0.221169	2.32912
MIKKELSEN_IPS_ICP_WITH_H3K4ME3_AND_H327ME3	0.0446016	0.979611	11	106	0.221169	1.77386
LOPEZ_MESOTHELIOMA_SURVIVAL_WORST_VS_BEST_DN	0.0447735	0.996387	2	6	0.221695	7.63127
KAAB_HEART_ATRIUM_VS_VENTRICLE_UP	0.0450622	0.973416	22	239	0.222797	1.55843
YAO_TEMPORAL_RESPONSE_TO_PROGESTERONE_CLUSTER_3	0.0454658	0.992579	3	14	0.224463	4.16623
LOPEZ_MESOTELIOMA_SURVIVAL_TIME_DN	0.04561	0.996282	2	6	0.224506	7.63127
TONKS_TARGETS_OF_RUNX1_RUNX1T1_FUSION_GRANULOCYTE_UP	0.0456738	0.98366	7	53	0.224506	2.32912
KERLEY_RESPONSE_TO_CISPLATIN_UP	0.0456747	0.985247	6	44	0.224506	2.41524
ZHONG_SECRETOME_OF_LUNG_CANCER_AND_ENDOTHELIUM	0.0459026	0.982168	8	64	0.22505	2.18737
CERVERA_SDHB_TARGETS_2	0.0459191	0.97894	11	102	0.22505	1.85226
BECKER_TAMOXIFEN_RESISTANCE_UP	0.0461234	0.98509	6	43	0.225723	2.48085
SMID_BREAST_CANCER_LUMINAL_A_UP	0.0463344	0.981923	8	67	0.226427	2.07572
ZAMORA_NOS2_TARGETS_DN	0.046622	0.980601	9	76	0.227502	2.05744
HOEBEKE_LYMPHOID_STEM_CELL_UP	0.0472022	0.979229	10	88	0.23	1.9643
JI_METASTASIS_REPRESSED_BY_STK11	0.047497	0.989024	4	23	0.230796	3.21771
BYSTRYKH_SCP2_QTL	0.0475028	0.996038	2	6	0.230796	7.63127
BROCKE_APOPTOSIS_REVERSED_BY_IL6	0.0476288	0.975691	14	138	0.231075	1.73176
UEDA_CENTRAL_CLOCK	0.0478262	0.978916	10	87	0.231359	1.98994
LE_SKI_TARGETS_DN	0.047848	0.995993	2	6	0.231359	7.63127
DOANE_BREAST_CANCER_ESR1_UP	0.0478934	0.978842	10	91	0.231359	1.8912
KINSEY_TARGETS_OF_EWSR1_FLII_FUSION_DN	0.0484844	0.969257	28	321	0.233734	1.47073
YANG_BCL3_TARGETS_DN	0.048524	0.995905	2	6	0.233734	7.63127
HANN_RESISTANCE_TO_BCL2_INHIBITOR_UP	0.0492427	0.985949	5	32	0.236858	2.83194
HAN_JNK_SINGALING_UP	0.049537	0.98577	5	34	0.237933	2.63621
KANG_FLUOROURACIL_RESISTANCE_DN	0.0498988	0.991544	3	14	0.239329	4.16623
MATSUDA_NATURAL_KILLER_DIFFERENTIATION	0.0504833	0.965978	36	440	0.241633	1.37264
SANDERSON_PPARA_TARGETS	0.05053	0.991393	3	14	0.241633	4.16623
DORSEY_GAB2_TARGETS	0.0505944	0.988011	4	24	0.241633	3.05663
VISALA_AGING_LYMPHOCYTE_UP	0.0506705	0.995619	2	6	0.241654	7.63127
BEGUM_TARGETS_OF_PAX3_FOXO1_FUSION_DN	0.0507962	0.983162	6	44	0.241881	2.41524
MAGRANGEAS_MULTIPLE_MYELOMA_IGG_VS_IGA_DN	0.0508618	0.987927	4	24	0.241881	3.05663
XU_AKT1_TARGETS_6HR	0.0512226	0.987814	4	24	0.242952	3.05663
LINDVALL_IMMORTALIZED_BY_TERT_DN	0.0512313	0.979604	8	67	0.242952	2.07572
GRUETZMANN_PANCREATIC_CANCER_DN	0.052068	0.971159	17	177	0.246572	1.6309
SHIPP_DLBCL_VS_FOLLICULAR_LYMPHOMA_UP	0.0522773	0.982548	6	44	0.24701	2.41524
ZHAN_MULTIPLE_MYELOMA_DN	0.0523072	0.98471	5	35	0.24701	2.54822
ALONSO_METASTASIS_UP	0.0525301	0.97033	18	188	0.247668	1.62589
WONG_ENDOMETRIAL_CANCER_LATE	0.0525936	0.995114	2	7	0.247668	6.10563
VART_KSHV_INFECTION_ANGIOGENIC_MARKERS_UP	0.0529133	0.972545	14	145	0.248826	1.6384
HOFMANN_CELL_LYMPHOMA_DN	0.0530686	0.98446	5	34	0.248879	2.63621
BRUINS_UVC_RESPONSE_VIA_TP53_GROUP_D	0.0530726	0.968526	21	233	0.248879	1.52153
ZHAN_MULTIPLE_MYELOMA_CD1_VS_CD2_UP	0.0532682	0.978625	8	67	0.249449	2.07572
MCMURRAY_TP53_HRAS_COOPERATION_RESPONSE_UP	0.0534019	0.987121	4	24	0.249728	3.05663
LIU_VAV3_PROSTATE_CARCINOGENESIS_DN	0.0537556	0.990611	3	14	0.251033	4.16623
BARIS_THYROID_CANCER_DN	0.0540332	0.979874	7	56	0.25198	2.18606
NELSON_RESPONSE_TO_ANDROGEN_UP	0.0543618	0.976705	9	77	0.252841	2.02705
BLALOCK_ALZHEIMERS_DISEASE_INCIPIENT_UP	0.054368	0.964302	31	368	0.252841	1.41594
BRACHAT_RESPONSE_TO_METHOTREXATE_UP	0.0544597	0.98684	4	23	0.252918	3.21771
ONDER_CDH1_SIGNALING_VIA_CTNNB1	0.0546332	0.97654	9	79	0.253289	1.96887
HERNANDEZ_ABERRANT_MITOSIS_BY_DOCETACEL_2NM_UP	0.05469	0.97792	8	68	0.253289	2.04098
MOOTHA_FFA_OXYDATION	0.0549684	0.986677	4	23	0.254229	3.21771
RASHI_RESPONSE_TO_IONIZING_RADIATION_2	0.0550784	0.972968	12	116	0.254388	1.76846
STEGER_ADIPOGENESIS_DN	0.055234	0.986531	4	24	0.254757	3.05663
VANDESLUIS_COMMD1_TARGETS_GROUP_3_UP	0.0553817	0.977567	8	69	0.255089	2.00739
EINAV_INTERFERON_SIGNATURE_IN_CANCER	0.0557239	0.986316	4	25	0.25616	2.9109
IIZUKA_LIVER_CANCER_PROGRESSION_G2_G3_UP	0.0557664	0.986358	4	24	0.25616	3.05663
CHUNG_BLISTER_CYTOTOXICITY_DN	0.0563335	0.980815	6	45	0.258069	2.35338
KIM_RESPONSE_TO_TSA_AND_DECITABINE_UP	0.0563352	0.974348	10	95	0.258069	1.80162
GROSS_HYPOXIA_VIA_ELK3_UP	0.0565393	0.967217	19	204	0.258544	1.5771
RIGGINS_TAMOXIFEN_RESISTANCE_DN	0.0565925	0.967179	19	205	0.258544	1.56851
HOLLERN_MICROACINAR_BREAST_TUMOR_DN	0.0572705	0.989625	3	15	0.261287	3.81836
HOFMANN_CELL_LYMPHOMA_UP	0.0573964	0.980362	6	45	0.261507	2.35338
BLANCO_MELO_COVID19_SARS_COV_2_LOW_MOI_INFECTION_A594_ACE2_EXPRESSING_CELLS_UP	0.0580099	0.970333	13	133	0.263945	1.66031
DEBIASI_APOPTOSIS_BY_REOVIRUS_INFECTION_DN	0.0581057	0.963913	24	269	0.264024	1.50611
ONO_AML1_TARGETS_UP	0.0584248	0.989329	3	15	0.265064	3.81836
MOREIRA_RESPONSE_TO_TSA_DN	0.058492	0.989312	3	15	0.265064	3.81836
BOHN_PRIMARY_IMMUNODEFICIENCY_SYNDROM_DN	0.0589046	0.982198	5	35	0.266575	2.54822
XU_RESPONSE_TO_TRETINOIN_UP	0.0592251	0.989122	3	15	0.267565	3.81836
BOWIE_RESPONSE_TO_TAMOXIFEN	0.0592823	0.989008	3	16	0.267565	3.5247
LI_AMPLIFIED_IN_LUNG_CANCER	0.0596242	0.967037	16	168	0.268748	1.61489
GUTIERREZ_WALDENSTROEMS_MACROGLOBULINEMIA_2	0.0602087	0.993964	2	7	0.270926	6.10563
TAKADA_GASTRIC_CANCER_COPY_NUMBER_UP	0.0602684	0.993954	2	7	0.270926	6.10563
SCHAEFFER_PROSTATE_DEVELOPMENT_48HR_DN	0.0604924	0.95961	32	384	0.27157	1.39938
RICKMAN_TUMOR_DIFFERENTIATED_MODERATELY_VS_POORLY_UP	0.060762	0.969691	12	118	0.272418	1.73484
ROPERO_HDAC2_TARGETS	0.0608733	0.971918	10	93	0.272554	1.84522
LOPEZ_MESOTHELIOMA_SURVIVAL_OVERALL_UP	0.0609612	0.993845	2	7	0.272585	6.10563
ENGELMANN_CANCER_PROGENITORS_DN	0.0612521	0.976491	7	58	0.273466	2.10005
JOHANSSON_GLIOMAGENESIS_BY_PDGFB_UP	0.0613206	0.97648	7	57	0.273466	2.1422
TRAYNOR_RETT_SYNDROM_DN	0.0615714	0.98851	3	15	0.273817	3.81836
VART_KSHV_INFECTION_ANGIOGENIC_MARKERS_DN	0.0616355	0.970252	11	108	0.273817	1.73703
IVANOVA_HEMATOPOIESIS_LATE_PROGENITOR	0.061708	0.957035	39	490	0.273817	1.33199
HINATA_NFKB_TARGETS_FIBROBLAST_UP	0.0617247	0.974434	8	69	0.273817	2.00739
LINDGREN_BLADDER_CANCER_CLUSTER_2A_UP	0.062279	0.993636	2	7	0.275912	6.10563
CHIBA_RESPONSE_TO_TSA	0.0627862	0.978032	6	45	0.277395	2.35338
KYNG_DNA_DAMAGE_BY_GAMMA_RADIATION	0.0627881	0.973884	8	70	0.277395	1.97488
WINZEN_DEGRADED_VIA_KHSRP	0.0628609	0.972216	9	83	0.277395	1.8618
YAO_TEMPORAL_RESPONSE_TO_PROGESTERONE_CLUSTER_13	0.0634444	0.963944	17	178	0.279604	1.62065
CLIMENT_BREAST_CANCER_COPY_NUMBER_DN	0.0638955	0.993375	2	7	0.281123	6.10563
TURASHVILI_BREAST_DUCTAL_CARCINOMA_VS_LOBULAR_NORMAL_UP	0.0639562	0.973296	8	70	0.281123	1.97488
WANG_NFKB_TARGETS	0.0642133	0.987599	3	17	0.281886	3.27274
LINDGREN_BLADDER_CANCER_CLUSTER_1_DN	0.0643974	0.957652	29	355	0.282326	1.36731
GROSS_HIF1A_TARGETS_UP	0.0647151	0.993241	2	7	0.28335	6.10563
GUENTHER_GROWTH_SPHERICAL_VS_ADHERENT_DN	0.0648699	0.983248	4	25	0.283658	2.9109
LU_TUMOR_ANGIOGENESIS_UP	0.0649859	0.983208	4	25	0.283797	2.9109
GAUSSMANN_MLL_AF4_FUSION_TARGETS_E_UP	0.0656856	0.969243	10	96	0.286481	1.78054
VALK_AML_CLUSTER_2	0.0658403	0.982913	4	25	0.286784	2.9109
SANA_TNF_SIGNALING_DN	0.0659744	0.970596	9	81	0.286904	1.91394
LI_WILMS_TUMOR_VS_FETAL_KIDNEY_2_DN	0.0660383	0.976535	6	47	0.286904	2.23813
PETROVA_ENDOTHELIUM_LYMPHATIC_VS_BLOOD_UP	0.0664378	0.966327	12	124	0.287909	1.6412
CHEN_LIVER_METABOLISM_QTL_CIS	0.0664404	0.970333	9	82	0.287909	1.88762
APPIERTO_RESPONSE_TO_FENRETINIDE_UP	0.0665949	0.979161	5	35	0.288207	2.54822
DAZARD_RESPONSE_TO_UV_SCC_UP	0.0673162	0.968377	10	93	0.290913	1.84522
BHATI_G2M_ARREST_BY_2METHOXYESTRADIOL_DN	0.0673929	0.966975	11	108	0.290913	1.73703
ZHOU_TNF_SIGNALING_4HR	0.0688283	0.975319	6	46	0.296728	2.29433
FERRANDO_LYL1_NEIGHBORS	0.0689779	0.986387	3	16	0.296993	3.5247
URS_ADIPOCYTE_DIFFERENTIATION_UP	0.0692665	0.972661	7	58	0.297855	2.10005
RIGGINS_TAMOXIFEN_RESISTANCE_UP	0.070987	0.971799	7	59	0.304864	2.05952
PASQUALUCCI_LYMPHOMA_BY_GC_STAGE_UP	0.0711903	0.954779	24	279	0.305348	1.446
WEST_ADRENOCORTICAL_TUMOR_MARKERS_DN	0.0714463	0.985692	3	16	0.306056	3.5247
KANG_AR_TARGETS_DN	0.0720076	0.985533	3	16	0.307855	3.5247
HOFFMAN_CLOCK_TARGETS_DN	0.0720493	0.991714	2	8	0.307855	5.08726
KIM_MYC_AMPLIFICATION_TARGETS_DN	0.072252	0.965576	10	96	0.30833	1.78054
SHEPARD_BMYB_MORPHOLINO_UP	0.0728928	0.957038	18	198	0.310671	1.53445
XU_HGF_TARGETS_INDUCED_BY_AKT1_6HR	0.0730392	0.985123	3	17	0.310901	3.27274
SUBTIL_PROGESTIN_TARGETS	0.0731855	0.97642	5	36	0.311131	2.46587
CHEBOTAEV_GR_TARGETS_UP	0.0735411	0.968361	8	71	0.312248	1.94342
FIGUEROA_AML_METHYLATION_CLUSTER_1_DN	0.0737411	0.976143	5	37	0.312703	2.38878
HUANG_GATA2_TARGETS_DN	0.0739675	0.968139	8	71	0.313268	1.94342
GARGALOVIC_RESPONSE_TO_OXIDIZED_PHOSPHOLIPIDS_LIGHTGREEN_DN	0.0742703	0.991309	2	8	0.314156	5.08726
DOANE_BREAST_CANCER_CLASSES_UP	0.0745591	0.970018	7	60	0.314982	2.02053
TAKAO_RESPONSE_TO_UVB_RADIATION_UP	0.0750249	0.965695	9	82	0.316552	1.88762
CHEOK_RESPONSE_TO_HD_MTX_UP	0.0755714	0.984387	3	17	0.318459	3.27274
LEE_NAIVE_T_LYMPHOCYTE	0.0757513	0.984334	3	17	0.318818	3.27274
OSAWA_TNF_TARGETS	0.076021	0.990985	2	8	0.319554	5.08726
FIGUEROA_AML_METHYLATION_CLUSTER_6_UP	0.0763579	0.960438	12	121	0.319774	1.68673
TAVOR_CEBPA_TARGETS_DN	0.076417	0.979002	4	27	0.319774	2.65734
YAO_TEMPORAL_RESPONSE_TO_PROGESTERONE_CLUSTER_0	0.0764371	0.966844	8	71	0.319774	1.94342
CHIARETTI_ACUTE_LYMPHOBLASTIC_LEUKEMIA_ZAP70	0.0764666	0.969046	7	61	0.319774	1.98298
GALINDO_IMMUNE_RESPONSE_TO_ENTEROTOXIN	0.0765556	0.966723	8	74	0.319774	1.85456
HOFFMANN_PRE_BI_TO_LARGE_PRE_BII_LYMPHOCYTE_UP	0.0767643	0.978874	4	27	0.319774	2.65734
LIANG_SILENCED_BY_METHYLATION_UP	0.0768142	0.978791	4	28	0.319774	2.54652
KANG_IMMORTALIZED_BY_TERT_DN	0.076833	0.964653	9	85	0.319774	1.81263
GRAHAM_CML_QUIESCENT_VS_NORMAL_DIVIDING_DN	0.0771192	0.990779	2	8	0.320568	5.08726
BRUNO_HEMATOPOIESIS	0.0775465	0.968532	7	60	0.320968	2.02053
NAKAMURA_TUMOR_ZONE_PERIPHERAL_VS_CENTRAL_DN	0.0775516	0.943598	45	580	0.320968	1.29642
NAKAMURA_METASTASIS_MODEL_UP	0.07756	0.974537	5	37	0.320968	2.38878
MANNE_COVID19_ICU_VS_HEALTHY_DONOR_PLATELETS_UP	0.0775967	0.961001	11	111	0.320968	1.68456
HOLLEMAN_VINCRISTINE_RESISTANCE_B_ALL_DN	0.0779736	0.983804	3	16	0.322131	3.5247
AZARE_NEOPLASTIC_TRANSFORMATION_BY_STAT3_UP	0.0784442	0.960512	11	110	0.323513	1.7017
KOYAMA_SEMA3B_TARGETS_UP	0.0785001	0.951862	20	231	0.323513	1.45443
NIKOLSKY_BREAST_CANCER_20P13_AMPLICON	0.0789567	0.990431	2	8	0.324997	5.08726
HEIDENBLAD_AMPLICON_8Q24_DN	0.0793467	0.973778	5	37	0.326023	2.38878
ALFANO_MYC_TARGETS	0.0794287	0.951236	20	228	0.326023	1.47573
HAHTOLA_MYCOSIS_FUNGOIDES_SKIN_DN	0.0794966	0.977861	4	27	0.326023	2.65734
BHAT_ESR1_TARGETS_NOT_VIA_AKT1_DN	0.0796598	0.963106	9	84	0.326295	1.83688
FERREIRA_EWINGS_SARCOMA_UNSTABLE_VS_STABLE_DN	0.0797567	0.963035	9	85	0.326295	1.81263
LIM_MAMMARY_LUMINAL_MATURE_UP	0.0799012	0.961189	10	98	0.326489	1.73983
AMIT_EGF_RESPONSE_40_MCF10A	0.0800897	0.983046	3	17	0.326863	3.27274
HANSON_HRAS_SIGNALING_VIA_NFKB	0.0804413	0.98294	3	17	0.3279	3.27274
HAHTOLA_MYCOSIS_FUNGOIDES_SKIN_UP	0.0806105	0.953516	16	173	0.327909	1.5629
HANN_RESISTANCE_TO_BCL2_INHIBITOR_DN	0.0807021	0.973149	5	38	0.327909	2.31611
KORKOLA_EMBRYONAL_CARCINOMA_UP	0.0807354	0.973135	5	38	0.327909	2.31611
GALIE_TUMOR_ANGIOGENESIS	0.0808896	0.990059	2	8	0.328022	5.08726
SHIRAISHI_PLZF_TARGETS_UP	0.0809668	0.990044	2	8	0.328022	5.08726
ACEVEDO_NORMAL_TISSUE_ADJACENT_TO_LIVER_TUMOR_UP	0.0812202	0.954044	15	162	0.328022	1.56429
FLOTHO_PEDIATRIC_ALL_THERAPY_RESPONSE_DN	0.0813312	0.977173	4	27	0.328022	2.65734
MIKKELSEN_ES_ICP_WITH_H3K4ME3	0.0814225	0.939914	48	652	0.328022	1.2228
TONKS_TARGETS_OF_RUNX1_RUNX1T1_FUSION_SUSTAINED_IN_MONOCYTE_DN	0.0814255	0.989955	2	8	0.328022	5.08726
YAMASHITA_METHYLATED_IN_PROSTATE_CANCER	0.0815157	0.972709	5	40	0.328022	2.18346
VANTVEER_BREAST_CANCER_BRCA1_DN	0.0815428	0.972836	5	37	0.328022	2.38878
ZWANG_TRANSIENTLY_UP_BY_2ND_EGF_PULSE_ONLY	0.0822702	0.935344	76	1087	0.330553	1.15881
GAUTSCHI_SRC_SIGNALING	0.0827479	0.989697	2	8	0.332076	5.08726
BROWNE_HCMV_INFECTION_18HR_DN	0.0830792	0.952822	15	164	0.333009	1.54307
PASTURAL_RIZ1_TARGETS_UP	0.0831866	0.98961	2	8	0.333043	5.08726
GAVIN_FOXP3_TARGETS_CLUSTER_T7	0.0836165	0.959068	10	96	0.334367	1.78054
HOEBEKE_LYMPHOID_STEM_CELL_DN	0.0839765	0.960661	9	86	0.335408	1.78898
KIM_PTEN_TARGETS_UP	0.0842337	0.981786	3	17	0.336036	3.27274
LEE_AGING_MUSCLE_DN	0.0847656	0.971389	5	38	0.337758	2.31611
KOINUMA_TARGETS_OF_SMAD2_OR_SMAD3	0.0849651	0.935216	59	788	0.338153	1.24948
GROSS_ELK3_TARGETS_UP	0.0855194	0.975581	4	27	0.339957	2.65734
FINAK_BREAST_CANCER_SDPP_SIGNATURE	0.0860223	0.981107	3	18	0.341553	3.05438
KAYO_CALORIE_RESTRICTION_MUSCLE_UP	0.0862293	0.95939	9	86	0.341972	1.78898
SUZUKI_CTCFL_TARGETS_UP	0.0864258	0.988964	2	8	0.342348	5.08726
CHIANG_LIVER_CANCER_SUBCLASS_INTERFERON_UP	0.0865806	0.980932	3	18	0.342558	3.05438
SERVITJA_LIVER_HNF1A_TARGETS_UP	0.0870671	0.955285	11	116	0.344079	1.60376
LEE_AGING_CEREBELLUM_DN	0.0877374	0.963295	7	62	0.346321	1.94681
NELSON_RESPONSE_TO_ANDROGEN_DN	0.0878426	0.980665	3	17	0.34633	3.27274
SCHRAETS_MLL_TARGETS_DN	0.0881301	0.974497	4	28	0.347058	2.54652
SABATES_COLORECTAL_ADENOMA_UP	0.0885278	0.95797	9	93	0.348106	1.63908
LY_AGING_MIDDLE_UP	0.0886032	0.988225	2	9	0.348106	4.36093
KIM_HYPOXIA	0.0892062	0.980236	3	17	0.349837	3.27274
RORIE_TARGETS_OF_EWSR1_FLI1_FUSION_UP	0.0893207	0.973961	4	29	0.349837	2.44445
KIM_RESPONSE_TO_TSA_AND_DECITABINE_DN	0.0893555	0.988367	2	8	0.349837	5.08726
MILI_PSEUDOPODIA	0.0899959	0.965292	6	49	0.351793	2.1338
MCBRYAN_PUBERTAL_BREAST_3_4WK_DN	0.0900802	0.968993	5	39	0.351793	2.24774
CHEN_PDGF_TARGETS	0.0901685	0.979932	3	17	0.351793	3.27274
BOYLAN_MULTIPLE_MYELOMA_PCA3_DN	0.0918042	0.961124	7	64	0.35776	1.87829
WILCOX_RESPONSE_TO_PROGESTERONE_UP	0.0922188	0.949177	13	144	0.35896	1.51969
TONKS_TARGETS_OF_RUNX1_RUNX1T1_FUSION_MONOCYTE_UP	0.0927351	0.944431	17	193	0.360553	1.48093
ACEVEDO_NORMAL_TISSUE_ADJACENT_TO_LIVER_TUMOR_DN	0.0945265	0.936366	27	329	0.367094	1.3735
HOELZEL_NF1_TARGETS_UP	0.0949172	0.948908	12	128	0.368187	1.58415
ZEILSTRA_CD44_TARGETS_DN	0.095396	0.986766	2	9	0.369618	4.36093
FERNANDEZ_BOUND_BY_MYC	0.0955145	0.944605	15	167	0.369652	1.51229
KAPOSI_LIVER_CANCER_MET_UP	0.0956851	0.978012	3	18	0.369887	3.05438
PETROVA_PROX1_TARGETS_DN	0.0968288	0.961741	6	54	0.373879	1.91093
GAVIN_IL2_RESPONSIVE_FOXP3_TARGETS_UP	0.0972028	0.97738	3	19	0.374893	2.86331
PASINI_SUZ12_TARGETS_UP	0.097613	0.950635	10	106	0.376045	1.59393
DORN_ADENOVIRUS_INFECTION_32HR_UP	0.0978128	0.986231	2	9	0.376384	4.36093
DARWICHE_SKIN_TUMOR_PROMOTER_DN	0.0980188	0.942924	15	168	0.376746	1.5023
TCGA_GLIOBLASTOMA_COPY_NUMBER_DN	0.0982871	0.970381	4	29	0.376918	2.44445
BENPORATH_ES_CORE_NINE	0.0982874	0.986125	2	9	0.376918	4.36093
BLANCO_MELO_COVID19_SARS_COV_2_INFECTION_A594_ACE2_EXPRESSING_CELLS_RUXOLITINIB_DN	0.0987976	0.957395	7	65	0.378443	1.84562
MANNE_COVID19_NONICU_VS_HEALTHY_DONOR_PLATELETS_UP	0.0991261	0.946233	12	129	0.37927	1.57049
DESERT_PERIVENOUS_HEPATOCELLULAR_CARCINOMA_SUBCLASS_UP	0.0998355	0.944315	13	139	0.381551	1.58056
BOYAULT_LIVER_CANCER_SUBCLASS_G1_UP	0.1	0.947393	11	113	0.381747	1.65129
RICKMAN_TUMOR_DIFFERENTIATED_WELL_VS_POORLY_DN	0.10032	0.932007	27	337	0.382535	1.33728
BENPORATH_MYC_TARGETS_WITH_EBOX	0.100541	0.937199	19	224	0.382747	1.42119
MEBARKI_HCC_PROGENITOR_WNT_UP_CTNNB1_DEPENDENT_BLOCKED_BY_FZD8CRD	0.100658	0.964077	5	41	0.382747	2.12259
VALK_AML_CLUSTER_10	0.100773	0.969366	4	29	0.382747	2.44445
VERRECCHIA_RESPONSE_TO_TGFB1_C1	0.100831	0.976303	3	18	0.382747	3.05438
BURTON_ADIPOGENESIS_PEAK_AT_0HR	0.101001	0.956243	7	64	0.382961	1.87829
SCHAEFFER_SOX9_TARGETS_IN_PROSTATE_DEVELOPMENT_UP	0.101151	0.976195	3	18	0.3831	3.05438
ONDER_CDH1_TARGETS_2_UP	0.101396	0.934986	21	251	0.383224	1.40063
THUM_MIR21_TARGETS_HEART_DISEASE_DN	0.101412	0.985419	2	9	0.383224	4.36093
MATZUK_PREOVULATORY_FOLLICLE	0.101765	0.985338	2	9	0.384129	4.36093
SCHRAETS_MLL_TARGETS_UP	0.102456	0.968673	4	29	0.386244	2.44445
MARTINELLI_IMMATURE_NEUTROPHIL_UP	0.102555	0.99723	1	2	0.386244	15.2475
ANDERSEN_CHOLANGIOCARCINOMA_CLASS1	0.103413	0.95842	6	54	0.389039	1.91093
MANNE_COVID19_COMBINED_COHORT_VS_HEALTHY_DONOR_PLATELETS_UP	0.103563	0.940432	14	158	0.38917	1.4891
SENESE_HDAC3_TARGETS_DN	0.104404	0.923945	39	509	0.391544	1.27635
MCLACHLAN_DENTAL_CARIES_DN	0.104526	0.951332	8	76	0.391544	1.79985
MOROSETTI_FACIOSCAPULOHUMERAL_MUSCULAR_DISTROPHY_UP	0.104543	0.974899	3	19	0.391544	2.86331
SHIN_B_CELL_LYMPHOMA_CLUSTER_9	0.105039	0.98428	2	10	0.392964	3.81528
RODRIGUES_DCC_TARGETS_DN	0.105231	0.94411	11	114	0.393244	1.63514
TSENG_ADIPOGENIC_POTENTIAL_UP	0.105499	0.967328	4	30	0.39381	2.3504
JAATINEN_HEMATOPOIETIC_STEM_CELL_UP	0.105657	0.929781	24	292	0.393962	1.37456
LIU_CDX2_TARGETS_UP	0.106566	0.974068	3	20	0.396613	2.69456
HARRIS_BRAIN_CANCER_PROGENITORS	0.106604	0.961239	5	42	0.396613	2.06516
MORI_PLASMA_CELL_UP	0.106831	0.95675	6	52	0.396719	1.99425
SCHAEFFER_PROSTATE_DEVELOPMENT_12HR_UP	0.107	0.944955	10	104	0.396719	1.62807
VARELA_ZMPSTE24_TARGETS_UP	0.107153	0.961089	5	40	0.396719	2.18346
CASORELLI_ACUTE_PROMYELOCYTIC_LEUKEMIA_UP	0.10716	0.938039	14	157	0.396719	1.49962
BENPORATH_EED_TARGETS	0.107221	0.916852	59	835	0.396719	1.16964
PODAR_RESPONSE_TO_ADAPHOSTIN_DN	0.10807	0.973678	3	19	0.399421	2.86331
WAGSCHAL_EHMT2_TARGETS_UP	0.108336	0.98349	2	10	0.399915	3.81528
NOUZOVA_METHYLATED_IN_APL	0.108441	0.95588	6	53	0.399915	1.9517
BREDEMEYER_RAG_SIGNALING_VIA_ATM_NOT_VIA_NFKB_DN	0.108713	0.960291	5	41	0.400222	2.12259
BERENJENO_TRANSFORMED_BY_RHOA_REVERSIBLY_UP	0.108907	0.98367	2	9	0.400222	4.36093
ZHANG_INTERFERON_RESPONSE	0.108977	0.9731	3	21	0.400222	2.54483
BASAKI_YBX1_TARGETS_DN	0.109	0.924392	29	364	0.400222	1.3297
DING_LUNG_CANCER_BY_MUTATION_RATE	0.109243	0.973267	3	19	0.400678	2.86331
NUMATA_CSF3_SIGNALING_VIA_STAT3	0.109369	0.973223	3	19	0.400701	2.86331
IWANAGA_CARCINOGENESIS_BY_KRAS_UP	0.109632	0.936379	14	157	0.401229	1.49962
MEISSNER_BRAIN_HCP_WITH_H3K27ME3	0.110131	0.940718	11	138	0.402617	1.32388
SCHMAHL_PDGF_SIGNALING	0.110475	0.983295	2	9	0.403187	4.36093
DARWICHE_PAPILLOMA_RISK_LOW_DN	0.110526	0.935767	14	158	0.403187	1.4891
QI_HYPOXIA	0.11086	0.938691	12	129	0.403858	1.57049
GROSS_HYPOXIA_VIA_ELK3_ONLY_UP	0.11095	0.965023	4	30	0.403858	2.3504
SHIPP_DLBCL_CURED_VS_FATAL_UP	0.11126	0.964809	4	31	0.404206	2.26299
CHESLER_BRAIN_HIGHEST_EXPRESSION	0.111304	0.959113	5	40	0.404206	2.18346
DIRMEIER_LMP1_RESPONSE_LATE_UP	0.111406	0.954344	6	53	0.404206	1.9517
TURASHVILI_BREAST_LOBULAR_CARCINOMA_VS_DUCTAL_NORMAL_UP	0.111665	0.950336	7	67	0.404711	1.78392
DITTMER_PTHLH_TARGETS_DN	0.111877	0.950313	7	64	0.404844	1.87829
SENGUPTA_EBNA1_ANTICORRELATED	0.111942	0.937949	12	132	0.404844	1.5309
KANG_IMMORTALIZED_BY_TERT_UP	0.112274	0.946781	8	80	0.405606	1.69938
CHENG_RESPONSE_TO_NICKEL_ACETATE	0.113351	0.958068	5	41	0.409059	2.12259
KORKOLA_YOLK_SAC_TUMOR	0.113767	0.952991	6	56	0.410123	1.83413
ADDYA_ERYTHROID_DIFFERENTIATION_BY_HEMIN	0.113916	0.949118	7	66	0.410221	1.81427
DEURIG_T_CELL_PROLYMPHOCYTIC_LEUKEMIA_UP	0.114234	0.922052	26	328	0.410925	1.32116
RAY_TUMORIGENESIS_BY_ERBB2_CDC25A_DN	0.114507	0.925432	21	254	0.411467	1.3823
ROSS_AML_OF_FAB_M7_TYPE	0.114669	0.948699	7	66	0.41161	1.81427
SIMBULAN_PARP1_TARGETS_UP	0.114867	0.96334	4	30	0.411611	2.3504
WOOD_EBV_EBNA1_TARGETS_DN	0.114944	0.957239	5	42	0.411611	2.06516
WATANABE_ULCERATIVE_COLITIS_WITH_CANCER_UP	0.115036	0.971209	3	19	0.411611	2.86331
MYLLYKANGAS_AMPLIFICATION_HOT_SPOT_1	0.115436	0.996465	1	2	0.412603	15.2475
SENGUPTA_NASOPHARYNGEAL_CARCINOMA_WITH_LMP1_DN	0.115732	0.939412	10	112	0.413223	1.49952
BOYERINAS_ONCOFETAL_TARGETS_OF_LET7A1	0.116285	0.981521	2	10	0.414757	3.81528
WANG_LMO4_TARGETS_DN	0.116502	0.919171	28	348	0.415093	1.34399
ZHU_CMV_ALL_UP	0.116919	0.938765	10	106	0.415987	1.59393
DURAND_STROMA_S_UP	0.117001	0.921993	23	286	0.415987	1.34132
ZHAN_MULTIPLE_MYELOMA_MF_UP	0.117124	0.95612	5	43	0.415987	2.01068
MARSHALL_VIRAL_INFECTION_RESPONSE_UP	0.117578	0.981192	2	10	0.417148	3.81528
HOLLEMAN_PREDNISOLONE_RESISTANCE_ALL_DN	0.117698	0.981162	2	10	0.417148	3.81528
XU_GH1_AUTOCRINE_TARGETS_UP	0.117989	0.930697	14	159	0.417303	1.47872
KUNINGER_IGF1_VS_PDGFB_TARGETS_DN	0.118014	0.955684	5	43	0.417303	2.01068
PARK_HSC_MARKERS	0.118183	0.955658	5	42	0.417303	2.06516
WORSCHECH_TUMOR_EVASION_AND_TOLEROGENICITY_UP	0.118366	0.969714	3	21	0.417303	2.54483
MIKKELSEN_ES_ICP_WITH_H3K27ME3	0.118482	0.961519	4	33	0.417303	2.10678
WIERENGA_STAT5A_TARGETS_GROUP2	0.118592	0.955345	5	44	0.417303	1.95901
GREENBAUM_E2A_TARGETS_UP	0.11861	0.961463	4	33	0.417303	2.10678
CUI_TCF21_TARGETS_DN	0.119051	0.961428	4	31	0.418417	2.26299
BOUDOUKHA_BOUND_BY_IGF2BP2	0.119971	0.936901	10	103	0.421131	1.6457
LEE_AGING_NEOCORTEX_DN	0.120081	0.949691	6	55	0.421131	1.87185
KANG_DOXORUBICIN_RESISTANCE_DN	0.120198	0.969334	3	19	0.421131	2.86331
TURASHVILI_BREAST_DUCTAL_CARCINOMA_VS_DUCTAL_NORMAL_UP	0.121131	0.954092	5	44	0.423675	1.95901
VALK_AML_WITH_CEBPA	0.121176	0.960491	4	31	0.423675	2.26299
NEMETH_INFLAMMATORY_RESPONSE_LPS_DN	0.121472	0.96036	4	31	0.424269	2.26299
FIGUEROA_AML_METHYLATION_CLUSTER_3_UP	0.12488	0.927602	13	146	0.435491	1.49663
BOYAULT_LIVER_CANCER_SUBCLASS_G23_DN	0.125156	0.979221	2	10	0.435491	3.81528
SENESE_HDAC2_TARGETS_DN	0.125189	0.933504	10	108	0.435491	1.56117
FLECHNER_PBL_KIDNEY_TRANSPLANT_REJECTED_VS_OK_UP	0.125269	0.942719	7	66	0.435491	1.81427
SMITH_TERT_TARGETS_DN	0.125351	0.93908	8	80	0.435491	1.69938
KIM_ALL_DISORDERS_OLIGODENDROCYTE_NUMBER_CORR_UP	0.125461	0.902262	56	746	0.435491	1.25229
TSAI_RESPONSE_TO_IONIZING_RADIATION	0.126609	0.928205	12	137	0.439025	1.46914
ODONNELL_METASTASIS_DN	0.126832	0.966549	3	21	0.439343	2.54483
KRIGE_RESPONSE_TO_TOSEDOSTAT_6HR_UP	0.126975	0.899746	62	852	0.43939	1.21028
VALK_AML_WITH_FLT3_ITD	0.127154	0.957728	4	32	0.439558	2.18216
CHOI_ATL_STAGE_PREDICTOR	0.127461	0.951049	5	42	0.440166	2.06516
BYSTRYKH_HEMATOPOIESIS_STEM_CELL_AND_BRAIN_QTL_TRANS	0.127886	0.92557	13	145	0.441181	1.50807
ZHENG_GLIOBLASTOMA_PLASTICITY_UP	0.128157	0.91621	20	250	0.441662	1.33246
LU_TUMOR_ENDOTHELIAL_MARKERS_UP	0.128302	0.965988	3	21	0.441711	2.54483
KYNG_ENVIRONMENTAL_STRESS_RESPONSE_NOT_BY_GAMMA_IN_WS	0.128832	0.957059	4	31	0.443082	2.26299
BACOLOD_RESISTANCE_TO_ALKYLATING_AGENTS_UP	0.129005	0.965873	3	20	0.443223	2.69456
BROWNE_HCMV_INFECTION_4HR_UP	0.129619	0.949777	5	45	0.44488	1.90993
SIMBULAN_UV_RESPONSE_NORMAL_DN	0.130174	0.956356	4	32	0.446329	2.18216
HINATA_NFKB_TARGETS_KERATINOCYTE_DN	0.130543	0.965129	3	21	0.447139	2.54483
HU_ANGIOGENESIS_UP	0.131002	0.965108	3	20	0.447624	2.69456
MCGARVEY_SILENCED_BY_METHYLATION_IN_COLON_CANCER	0.131028	0.955879	4	33	0.447624	2.10678
BOYAULT_LIVER_CANCER_SUBCLASS_G3_DN	0.131117	0.949073	5	44	0.447624	1.95901
ZHU_CMV_ALL_DN	0.131216	0.929644	10	108	0.447624	1.56117
BYSTRYKH_HEMATOPOIESIS_STEM_CELL_SCP2_QTL_TRANS	0.131521	0.964751	3	21	0.448211	2.54483
RIZ_ERYTHROID_DIFFERENTIATION_HEMGN	0.131683	0.964688	3	21	0.448309	2.54483
XU_HGF_SIGNALING_NOT_VIA_AKT1_48HR_UP	0.132097	0.955476	4	32	0.448767	2.18216
GOBERT_CORE_OLIGODENDROCYTE_DIFFERENTIATION	0.132254	0.948556	5	43	0.448767	2.01068
LIU_NASOPHARYNGEAL_CARCINOMA	0.132331	0.938548	7	69	0.448767	1.72613
SMITH_LIVER_CANCER	0.132351	0.948506	5	43	0.448767	2.01068
MELLMAN_TUT1_TARGETS_DN	0.13307	0.948139	5	43	0.45075	2.01068
IWANAGA_CARCINOGENESIS_BY_KRAS_DN	0.135384	0.926931	10	109	0.457807	1.54529
WANG_HCP_PROSTATE_CANCER	0.135425	0.929716	9	95	0.457807	1.60073
NAKAMURA_ADIPOGENESIS_EARLY_DN	0.135788	0.953681	4	33	0.458574	2.10678
WHITESIDE_CISPLATIN_RESISTANCE_UP	0.13665	0.97572	2	11	0.461	3.39143
DIRMEIER_LMP1_RESPONSE_EARLY	0.13678	0.940464	6	58	0.461	1.76339
NOJIMA_SFRP2_TARGETS_DN	0.137167	0.962394	3	22	0.461646	2.41058
JECHLINGER_EPITHELIAL_TO_MESENCHYMAL_TRANSITION_DN	0.137246	0.940249	6	57	0.461646	1.7981
NAKAMURA_ADIPOGENESIS_LATE_DN	0.138255	0.952529	4	33	0.464575	2.10678
BONOME_OVARIAN_CANCER_SURVIVAL_OPTIMAL_DEBULKING	0.138869	0.910472	18	219	0.466173	1.37206
JOHANSSON_BRAIN_CANCER_EARLY_VS_LATE_DN	0.139463	0.944842	5	43	0.467701	2.01068
GYORFFY_MITOXANTRONE_RESISTANCE	0.140096	0.951664	4	33	0.469355	2.10678
DARWICHE_PAPILLOMA_RISK_LOW_UP	0.140462	0.918843	12	137	0.470114	1.46914
MCCABE_HOXC6_TARGETS_DN	0.140692	0.961144	3	21	0.470417	2.54483
BYSTROEM_CORRELATED_WITH_IL5_DN	0.141272	0.938045	6	56	0.471424	1.83413
ZHU_CMV_24_HR_UP	0.141394	0.929256	8	83	0.471424	1.63105
XU_CREBBP_TARGETS_UP	0.141413	0.960855	3	21	0.471424	2.54483
NAKAYAMA_FRA2_TARGETS	0.141681	0.943618	5	44	0.47185	1.95901
BROWNE_HCMV_INFECTION_48HR_DN	0.141939	0.896887	32	426	0.472241	1.24637
NAKAMURA_ADIPOGENESIS_LATE_UP	0.142446	0.925258	9	95	0.473462	1.60073
WU_HBX_TARGETS_3_DN	0.142746	0.97396	2	11	0.47399	3.39143
MALIK_REPRESSED_BY_ESTROGEN	0.143375	0.973775	2	11	0.475425	3.39143
BUCKANOVICH_T_LYMPHOCYTE_HOMING_ON_TUMOR_DN	0.143461	0.960032	3	21	0.475425	2.54483
VALK_AML_CLUSTER_8	0.144145	0.959756	3	21	0.477069	2.54483
HOLLERN_EMT_BREAST_TUMOR_DN	0.144315	0.923865	9	104	0.477069	1.44815
SHEDDEN_LUNG_CANCER_GOOD_SURVIVAL_A4	0.144491	0.910521	15	178	0.477069	1.40912
DELACROIX_RAR_TARGETS_DN	0.144524	0.959441	3	22	0.477069	2.41058
GHANDHI_BYSTANDER_IRRADIATION_DN	0.145112	0.973263	2	11	0.478543	3.39143
WILLIAMS_ESR2_TARGETS_DN	0.145604	0.973117	2	11	0.479696	3.39143
SABATES_COLORECTAL_ADENOMA_SIZE_DN	0.145774	0.973066	2	11	0.479787	3.39143
MULLIGHAN_MLL_SIGNATURE_2_DN	0.146655	0.902358	20	249	0.482216	1.33837
WANG_IMMORTALIZED_BY_HOXA9_AND_MEIS1_DN	0.147077	0.958399	3	22	0.48313	2.41058
HOFFMANN_IMMATURE_TO_MATURE_B_LYMPHOCYTE_DN	0.148184	0.940055	5	46	0.486293	1.86306
GOZGIT_ESR1_TARGETS_UP	0.148737	0.915474	11	125	0.487341	1.4762
BORCZUK_MALIGNANT_MESOTHELIOMA_DN	0.148793	0.928641	7	74	0.487341	1.59674
IZADPANAH_STEM_CELL_ADIPOSE_VS_BONE_DN	0.149405	0.920713	9	98	0.488871	1.54644
HOQUE_METHYLATED_IN_CANCER	0.149701	0.939124	5	48	0.489363	1.77626
AMUNDSON_RESPONSE_TO_ARSENITE	0.150099	0.903465	17	205	0.490068	1.38521
ZHAN_MULTIPLE_MYELOMA_HP_DN	0.150208	0.938974	5	46	0.490068	1.86306
DACOSTA_UV_RESPONSE_VIA_ERCC3_UP	0.150753	0.89536	24	306	0.491209	1.305
RIGGI_EWING_SARCOMA_PROGENITOR_DN	0.150849	0.907575	14	172	0.491209	1.35579
DURCHDEWALD_SKIN_CARCINOGENESIS_DN	0.152724	0.897756	20	248	0.496831	1.34434
ZHANG_GATA6_TARGETS_DN	0.154255	0.930503	6	59	0.501082	1.73
FRASOR_TAMOXIFEN_RESPONSE_DN	0.154328	0.970478	2	11	0.501082	3.39143
RIEGE_DELTANP63_DIRECT_TARGETS_UP	0.154599	0.911427	11	128	0.50148	1.43804
MA_MYELOID_DIFFERENTIATION_DN	0.155023	0.944382	4	34	0.50237	2.03642
GAZDA_DIAMOND_BLACKFAN_ANEMIA_MYELOID_DN	0.155464	0.944265	4	33	0.503082	2.10678
TAKEDA_TARGETS_OF_NUP98_HOXA9_FUSION_3D_DN	0.155582	0.954554	3	24	0.503082	2.18087
SHIN_B_CELL_LYMPHOMA_CLUSTER_8	0.156005	0.943715	4	36	0.503082	1.90894
ZHAN_MULTIPLE_MYELOMA_MS_UP	0.156061	0.935886	5	45	0.503082	1.90993
RUAN_RESPONSE_TO_TROGLITAZONE_UP	0.15609	0.954647	3	22	0.503082	2.41058
MILI_PSEUDOPODIA_HAPTOTAXIS_DN	0.156139	0.878213	49	668	0.503082	1.21806
VERHAAK_GLIOBLASTOMA_NEURAL	0.157098	0.9098	11	123	0.505687	1.50277
KASLER_HDAC7_TARGETS_1_UP	0.158099	0.90062	15	181	0.508422	1.38336
SEMENZA_HIF1_TARGETS	0.158389	0.942718	4	34	0.508615	2.03642
GEISS_RESPONSE_TO_DSRNA_UP	0.158461	0.942587	4	35	0.508615	1.97061
ISHIDA_E2F_TARGETS	0.158917	0.933957	5	51	0.509594	1.66006
HIRSCH_CELLULAR_TRANSFORMATION_SIGNATURE_UP	0.159207	0.895243	18	225	0.509623	1.33172
DARWICHE_SKIN_TUMOR_PROMOTER_UP	0.159229	0.908262	11	127	0.509623	1.45054
EBAUER_TARGETS_OF_PAX3_FOXO1_FUSION_DN	0.159646	0.933796	5	47	0.510474	1.81865
TANAKA_METHYLATED_IN_ESOPHAGEAL_CARCINOMA	0.159799	0.921907	7	75	0.510477	1.57315
LI_WILMS_TUMOR_VS_FETAL_KIDNEY_2_UP	0.160539	0.952586	3	23	0.511389	2.29011
WANG_METASTASIS_OF_BREAST_CANCER	0.160553	0.968153	2	12	0.511389	3.05213
SENGUPTA_NASOPHARYNGEAL_CARCINOMA_WITH_LMP1_UP	0.160641	0.885097	27	356	0.511389	1.25831
LEE_LIVER_CANCER_HEPATOBLAST	0.160692	0.968108	2	12	0.511389	3.05213
PUJANA_ATM_PCC_NETWORK	0.161843	0.865486	87	1261	0.514201	1.14293
OHGUCHI_LIVER_HNF4A_TARGETS_DN	0.161902	0.912334	9	107	0.514201	1.40352
PARK_OSTEOBLAST_DIFFERENTIATION_BY_PHENYLAMIL_UP	0.162033	0.967677	2	12	0.514201	3.05213
GRABARCZYK_BCL11B_TARGETS_UP	0.162335	0.920453	7	72	0.514642	1.64611
ZWANG_CLASS_3_TRANSIENTLY_INDUCED_BY_EGF	0.162478	0.895713	16	197	0.514642	1.35333
DORN_ADENOVIRUS_INFECTION_48HR_UP	0.16285	0.967414	2	12	0.515333	3.05213
IRITANI_MAD1_TARGETS_UP	0.163086	0.967338	2	12	0.515597	3.05213
ENGELMANN_CANCER_PROGENITORS_UP	0.163356	0.931754	5	47	0.515967	1.81865
TING_SILENCED_BY_DICER	0.163525	0.951297	3	23	0.516014	2.29011
AMIT_SERUM_RESPONSE_240_MCF10A	0.164053	0.931303	5	48	0.517138	1.77626
YAGI_AML_RELAPSE_PROGNOSIS	0.164188	0.939818	4	34	0.517138	2.03642
BOYAULT_LIVER_CANCER_SUBCLASS_G12_DN	0.164634	0.966835	2	12	0.51806	3.05213
XU_HGF_TARGETS_REPRESSED_BY_AKT1_DN	0.164835	0.92417	6	62	0.518208	1.63697
GAUSSMANN_MLL_AF4_FUSION_TARGETS_G_DN	0.165008	0.939404	4	34	0.518268	2.03642
PIONTEK_PKD1_TARGETS_DN	0.166082	0.966363	2	12	0.521155	3.05213
SHI_SPARC_TARGETS_DN	0.166622	0.966186	2	12	0.522361	3.05213
BANDRES_RESPONSE_TO_CARMUSTIN_WITHOUT_MGMT_24HR_UP	0.166843	0.966113	2	12	0.522569	3.05213
NATSUME_RESPONSE_TO_INTERFERON_BETA_DN	0.167028	0.929717	5	47	0.522581	1.81865
BIERIE_INFLAMMATORY_RESPONSE_TGFB1	0.167158	0.989929	1	3	0.522581	7.62404
LEE_LIVER_CANCER_DENA_DN	0.167439	0.929295	5	50	0.522976	1.69707
ONDER_CDH1_TARGETS_3_DN	0.167752	0.937637	4	38	0.523466	1.79635
DAZARD_RESPONSE_TO_UV_NHEK_UP	0.16803	0.89156	16	198	0.52385	1.3458
ROSS_AML_WITH_PML_RARA_FUSION	0.168446	0.91662	7	73	0.524659	1.62105
HUMMERICH_BENIGN_SKIN_TUMOR_UP	0.169043	0.965044	2	13	0.525665	2.77462
BERTUCCI_MEDULLARY_VS_DUCTAL_BREAST_CANCER_DN	0.169683	0.893974	14	168	0.525665	1.39141
ROY_WOUND_BLOOD_VESSEL_UP	0.169827	0.928084	5	48	0.525665	1.77626
ZHU_CMV_8_HR_DN	0.16991	0.928106	5	47	0.525665	1.81865
IWANAGA_CARCINOGENESIS_BY_KRAS_PTEN_UP	0.169932	0.893753	14	171	0.525665	1.36453
STAMBOLSKY_RESPONSE_TO_VITAMIN_D3_UP	0.170063	0.915569	7	74	0.525665	1.59674
GARCIA_TARGETS_OF_FLI1_AND_DAX1_UP	0.170128	0.927984	5	47	0.525665	1.81865
KATSANOU_ELAVL1_TARGETS_DN	0.170229	0.900546	11	131	0.525665	1.40179
PARK_APL_PATHOGENESIS_UP	0.170317	0.964964	2	12	0.525665	3.05213
KYNG_ENVIRONMENTAL_STRESS_RESPONSE_NOT_BY_4NQO_IN_OLD	0.17033	0.96496	2	12	0.525665	3.05213
KYNG_ENVIRONMENTAL_STRESS_RESPONSE_NOT_BY_UV_IN_OLD	0.170531	0.948225	3	23	0.525804	2.29011
GRAHAM_CML_DIVIDING_VS_NORMAL_QUIESCENT_UP	0.171105	0.894871	13	167	0.52709	1.29061
BRUINS_UVC_RESPONSE_VIA_TP53_GROUP_B	0.171355	0.870659	36	495	0.527378	1.20328
LEI_MYB_TARGETS	0.171965	0.880594	22	286	0.528774	1.27663
KYNG_DNA_DAMAGE_DN	0.17251	0.891885	14	169	0.529531	1.38233
MULLIGHAN_NPM1_MUTATED_SIGNATURE_1_UP	0.172535	0.885087	18	227	0.529531	1.31879
TURASHVILI_BREAST_DUCTAL_CARCINOMA_VS_DUCTAL_NORMAL_DN	0.172684	0.893801	13	161	0.529531	1.3435
HOEGERKORP_CD44_TARGETS_DIRECT_DN	0.174408	0.963591	2	12	0.533221	3.05213
WOOD_EBV_EBNA1_TARGETS_UP	0.174465	0.904108	9	100	0.533221	1.51224
KYNG_WERNER_SYNDROM_AND_NORMAL_AGING_DN	0.174491	0.890425	14	169	0.533221	1.38233
VISALA_RESPONSE_TO_HEAT_SHOCK_AND_AGING_DN	0.17452	0.963554	2	12	0.533221	3.05213
AIYAR_COBRA1_TARGETS_UP	0.174696	0.934242	4	36	0.533274	1.90894
MIKKELSEN_MCV6_HCP_WITH_H3K27ME3	0.175905	0.872746	27	370	0.536479	1.20571
FONTAINE_PAPILLARY_THYROID_CARCINOMA_UP	0.176567	0.917143	6	62	0.537383	1.63697
TUOMISTO_TUMOR_SUPPRESSION_BY_COL13A1_DN	0.176744	0.962118	2	14	0.537383	2.54314
GARGALOVIC_RESPONSE_TO_OXIDIZED_PHOSPHOLIPIDS_PURPLE_DN	0.176834	0.962767	2	12	0.537383	3.05213
GARGALOVIC_RESPONSE_TO_OXIDIZED_PHOSPHOLIPIDS_BLACK_UP	0.17684	0.93323	4	35	0.537383	1.97061
WANG_THOC1_TARGETS_DN	0.177203	0.962272	2	13	0.537662	2.77462
MEINHOLD_OVARIAN_CANCER_LOW_GRADE_UP	0.177251	0.962624	2	12	0.537662	3.05213
GAUSSMANN_MLL_AF4_FUSION_TARGETS_B_UP	0.178474	0.944488	3	24	0.540883	2.18087
DOUGLAS_BMI1_TARGETS_DN	0.178962	0.874018	23	297	0.541611	1.28645
HONMA_DOCETAXEL_RESISTANCE	0.179036	0.932084	4	35	0.541611	1.97061
AZARE_NEOPLASTIC_TRANSFORMATION_BY_STAT3_DN	0.179214	0.961575	2	13	0.541665	2.77462
DAVICIONI_RHABDOMYOSARCOMA_PAX_FOXO1_FUSION_UP	0.180295	0.914927	6	61	0.544444	1.66685
BERENJENO_ROCK_SIGNALING_NOT_VIA_RHOA_DN	0.180498	0.922102	5	47	0.544568	1.81865
WESTON_VEGFA_TARGETS	0.181414	0.908268	7	77	0.546842	1.52798
SESTO_RESPONSE_TO_UV_C7	0.181817	0.913947	6	62	0.547044	1.63697
ONGUSAHA_TP53_TARGETS	0.181823	0.930513	4	36	0.547044	1.90894
LEE_LIVER_CANCER_CIPROFIBRATE_DN	0.181969	0.93015	4	39	0.547044	1.7449
CHEMELLO_SOLEUS_VS_EDL_MYOFIBERS_UP	0.182674	0.960037	2	14	0.548673	2.54314
MARZEC_IL2_SIGNALING_DN	0.182926	0.92993	4	36	0.548941	1.90894
HUANG_DASATINIB_SENSITIVITY_UP	0.183485	0.906979	7	76	0.549751	1.55023
VANHARANTA_UTERINE_FIBROID_WITH_7Q_DELETION_DN	0.183522	0.929722	4	35	0.549751	1.97061
WATANABE_RECTAL_CANCER_RADIOTHERAPY_RESPONSIVE_UP	0.184163	0.897525	9	100	0.551178	1.51224
ZHU_CMV_8_HR_UP	0.184356	0.928973	4	38	0.551267	1.79635
ZHANG_RESPONSE_TO_IKK_INHIBITOR_AND_TNF_UP	0.185001	0.880494	15	192	0.552706	1.29637
GROSS_HIF1A_TARGETS_DN	0.185271	0.941365	3	24	0.55302	2.18087
BROWNE_HCMV_INFECTION_30MIN_DN	0.185798	0.892692	10	117	0.553549	1.42894
FARMER_BREAST_CANCER_CLUSTER_6	0.185895	0.959223	2	13	0.553549	2.77462
YOSHIMURA_MAPK8_TARGETS_DN	0.185941	0.86551	26	341	0.553549	1.26543
HU_GENOTOXIC_DAMAGE_4HR	0.186611	0.927769	4	38	0.555053	1.79635
ABBUD_LIF_SIGNALING_1_UP	0.186857	0.927736	4	37	0.555271	1.85082
PIEPOLI_LGI1_TARGETS_UP	0.187014	0.958823	2	13	0.555271	2.77462
MCMURRAY_TP53_HRAS_COOPERATION_RESPONSE_DN	0.18816	0.910043	6	62	0.558179	1.63697
BROWNE_HCMV_INFECTION_12HR_UP	0.18856	0.894427	9	103	0.558589	1.46366
SCHLOSSER_MYC_TARGETS_AND_SERUM_RESPONSE_DN	0.18874	0.917258	5	48	0.558589	1.77626
IVANOVSKA_MIR106B_TARGETS	0.188795	0.898607	8	87	0.558589	1.54802
MARTIN_NFKB_TARGETS_UP	0.189109	0.926528	4	37	0.558828	1.85082
IVANOV_MUTATED_IN_COLON_CANCER	0.189208	0.958035	2	13	0.558828	2.77462
LEE_NEURAL_CREST_STEM_CELL_UP	0.18962	0.886762	11	132	0.559554	1.39011
KYNG_RESPONSE_TO_H2O2	0.19033	0.908697	6	62	0.561156	1.63697
PEDERSEN_METASTASIS_BY_ERBB2_ISOFORM_6	0.191207	0.938413	3	25	0.56281	2.08161
XU_GH1_EXOGENOUS_TARGETS_UP	0.191353	0.925319	4	37	0.56281	1.85082
AUJLA_IL22_AND_IL17A_SIGNALING	0.191392	0.985049	1	4	0.56281	5.08286
MCBRYAN_PUBERTAL_BREAST_6_7WK_UP	0.191997	0.87527	15	185	0.564097	1.35042
PLASARI_TGFB1_TARGETS_10HR_UP	0.192451	0.876938	14	177	0.564936	1.31374
KYNG_ENVIRONMENTAL_STRESS_RESPONSE_NOT_BY_4NQO_IN_WS	0.193046	0.924403	4	37	0.566189	1.85082
PLASARI_TGFB1_SIGNALING_VIA_NFIC_1HR_DN	0.193551	0.891006	9	102	0.567176	1.4795
IWANAGA_CARCINOGENESIS_BY_KRAS_PTEN_DN	0.19671	0.858639	24	319	0.575466	1.24631
CHEN_LUNG_CANCER_SURVIVAL	0.196722	0.935786	3	25	0.575466	2.08161
KYNG_DNA_DAMAGE_UP	0.197315	0.871153	15	190	0.5767	1.31137
MARTINEZ_RESPONSE_TO_TRABECTEDIN	0.198618	0.911356	5	49	0.580007	1.73577
WANG_IMMORTALIZED_BY_HOXA9_AND_MEIS1_UP	0.199073	0.934484	3	26	0.580832	1.99098
TONKS_TARGETS_OF_RUNX1_RUNX1T1_FUSION_GRANULOCYTE_DN	0.200245	0.953597	2	14	0.583744	2.54314
BERENJENO_ROCK_SIGNALING_NOT_VIA_RHOA_UP	0.202155	0.932987	3	26	0.588804	1.99098
LINDVALL_IMMORTALIZED_BY_TERT_UP	0.202848	0.900775	6	63	0.58986	1.60813
CASORELLI_APL_SECONDARY_VS_DE_NOVO_UP	0.202869	0.918907	4	38	0.58986	1.79635
VISALA_RESPONSE_TO_HEAT_SHOCK_AND_AGING_UP	0.203062	0.952911	2	13	0.589913	2.77462
CHANG_IMMORTALIZED_BY_HPV31_DN	0.204321	0.90765	5	53	0.592661	1.59067
TIEN_INTESTINE_PROBIOTICS_6HR_UP	0.204462	0.907855	5	49	0.592661	1.73577
ABRAHAM_ALPC_VS_MULTIPLE_MYELOMA_UP	0.204549	0.931991	3	25	0.592661	2.08161
SHIN_B_CELL_LYMPHOMA_CLUSTER_3	0.204712	0.931735	3	26	0.592661	1.99098
FLORIO_HUMAN_NEOCORTEX	0.205041	0.951434	2	15	0.593103	2.34745
SUZUKI_RESPONSE_TO_TSA	0.205237	0.951693	2	14	0.593163	2.54314
APPIERTO_RESPONSE_TO_FENRETINIDE_DN	0.205974	0.906865	5	50	0.594781	1.69707
WIEMANN_TELOMERE_SHORTENING_AND_CHRONIC_LIVER_DAMAGE_DN	0.206227	0.982515	1	4	0.595002	5.08286
XU_RESPONSE_TO_TRETINOIN_AND_NSC682994_UP	0.206741	0.951113	2	14	0.595975	2.54314
PODAR_RESPONSE_TO_ADAPHOSTIN_UP	0.207502	0.870691	12	147	0.597655	1.35935
TONKS_TARGETS_OF_RUNX1_RUNX1T1_FUSION_SUSTAINED_IN_GRANULOCYTE_UP	0.208482	0.950439	2	14	0.599965	2.54314
WINTER_HYPOXIA_UP	0.208899	0.884762	8	92	0.600651	1.45536
KONDO_COLON_CANCER_HCP_WITH_H3K27ME3	0.209389	0.981947	1	4	0.601436	5.08286
MIKKELSEN_NPC_WITH_LCP_H3K27ME3	0.209529	0.981922	1	4	0.601436	5.08286
BRACHAT_RESPONSE_TO_CAMPTOTHECIN_UP	0.209821	0.92939	3	25	0.601604	2.08161
MIKKELSEN_MCV6_LCP_WITH_H3K27ME3	0.209945	0.949522	2	15	0.601604	2.34745
MARTINEZ_RB1_AND_TP53_TARGETS_DN	0.210232	0.836674	38	530	0.601913	1.18474
DE_YY1_TARGETS_DN	0.210561	0.883647	8	91	0.602343	1.473
VERNOCHET_ADIPOGENESIS	0.210875	0.949156	2	15	0.602729	2.34745
DACOSTA_ERCC3_ALLELE_XPCS_VS_TTD_UP	0.21199	0.928126	3	26	0.605106	1.99098
GRANDVAUX_IRF3_TARGETS_DN	0.212066	0.949037	2	14	0.605106	2.54314
BHAT_ESR1_TARGETS_VIA_AKT1_DN	0.212545	0.88783	7	77	0.605459	1.52798
FLECHNER_PBL_KIDNEY_TRANSPLANT_REJECTED_VS_OK_DN	0.212549	0.902788	5	51	0.605459	1.66006
GROSS_HYPOXIA_VIA_HIF1A_DN	0.213166	0.877132	9	105	0.606447	1.43297
OSWALD_HEMATOPOIETIC_STEM_CELL_IN_COLLAGEN_GEL_UP	0.213308	0.858762	15	194	0.606447	1.2817
LIM_MAMMARY_LUMINAL_PROGENITOR_DN	0.213436	0.948497	2	14	0.606447	2.54314
SOTIRIOU_BREAST_CANCER_GRADE_1_VS_3_DN	0.214975	0.901298	5	51	0.610306	1.66006
FORTSCHEGGER_PHF8_TARGETS_DN	0.215529	0.826165	51	731	0.611363	1.15143
DAVICIONI_TARGETS_OF_PAX_FOXO1_FUSIONS_UP	0.216178	0.849214	19	250	0.612274	1.25887
CASORELLI_ACUTE_PROMYELOCYTIC_LEUKEMIA_DN	0.216358	0.827865	45	641	0.612274	1.15846
BASSO_HAIRY_CELL_LEUKEMIA_DN	0.216396	0.980652	1	4	0.612274	5.08286
MEISSNER_NPC_HCP_WITH_H3K4ME3_AND_H3K27ME3	0.217143	0.866547	11	136	0.613581	1.34524
VERRECCHIA_RESPONSE_TO_TGFB1_C3	0.217223	0.946991	2	14	0.613581	2.54314
YAO_TEMPORAL_RESPONSE_TO_PROGESTERONE_CLUSTER_1	0.217941	0.890942	6	65	0.614751	1.5534
HOLLERN_MICROACINAR_BREAST_TUMOR_UP	0.218002	0.910368	4	38	0.614751	1.79635
WAMUNYOKOLI_OVARIAN_CANCER_LMP_UP	0.218546	0.847281	19	253	0.615664	1.24246
PEPPER_CHRONIC_LYMPHOCYTIC_LEUKEMIA_DN	0.218692	0.946402	2	14	0.615664	2.54314
KAAB_FAILED_HEART_ATRIUM_DN	0.219145	0.861958	12	146	0.616426	1.36959
JINESH_BLEBBISHIELD_TRANSFORMED_STEM_CELL_SPHERES_DN	0.220489	0.842753	21	286	0.619688	1.21257
SHARMA_PILOCYTIC_ASTROCYTOMA_LOCATION_DN	0.220698	0.979832	1	4	0.619759	5.08286
WANG_RESPONSE_TO_BEXAROTENE_DN	0.221075	0.923347	3	27	0.620301	1.90794
FISCHER_DIRECT_P53_TARGETS_META_ANALYSIS	0.221877	0.840318	22	297	0.622032	1.22459
NAKAMURA_ALVEOLAR_EPITHELIUM	0.2221	0.979561	1	4	0.622139	5.08286
ZHANG_RESPONSE_TO_CANTHARIDIN_UP	0.222763	0.944754	2	14	0.623477	2.54314
CHARAFE_BREAST_CANCER_BASAL_VS_MESENCHYMAL_UP	0.223506	0.874305	8	100	0.625037	1.32807
YU_MYC_TARGETS_UP	0.223884	0.90655	4	42	0.625574	1.6068
SCHAEFFER_PROSTATE_DEVELOPMENT_AND_CANCER_BOX1_UP	0.224197	0.944168	2	14	0.625931	2.54314
HADDAD_B_LYMPHOCYTE_PROGENITOR	0.225008	0.842044	19	254	0.627673	1.23708
LEIN_CEREBELLUM_MARKERS	0.225492	0.878858	7	81	0.628216	1.44498
NAKAMURA_METASTASIS_MODEL_DN	0.225746	0.905666	4	40	0.628216	1.69631
LU_TUMOR_VASCULATURE_UP	0.225948	0.920662	3	28	0.628216	1.8314
EPPERT_PROGENITOR	0.225949	0.859983	11	135	0.628216	1.35619
BROWNE_HCMV_INFECTION_8HR_UP	0.226292	0.872528	8	94	0.628652	1.42132
GU_PDEF_TARGETS_DN	0.226681	0.920451	3	27	0.629212	1.90794
ZHAN_MULTIPLE_MYELOMA_HP_UP	0.227728	0.904618	4	39	0.631515	1.7449
WALLACE_PROSTATE_CANCER_RACE_DN	0.228267	0.877035	7	79	0.631515	1.48533
THEILGAARD_NEUTROPHIL_AT_SKIN_WOUND_UP	0.228465	0.883904	6	67	0.631515	1.50226
TONKS_TARGETS_OF_RUNX1_RUNX1T1_FUSION_ERYTHROCYTE_DN	0.22853	0.94199	2	15	0.631515	2.34745
HAMAI_APOPTOSIS_VIA_TRAIL_DN	0.228617	0.851689	13	169	0.631515	1.27388
GRAHAM_CML_QUIESCENT_VS_CML_DIVIDING_DN	0.228955	0.976852	1	5	0.631515	3.81221
BARRIER_CANCER_RELAPSE_NORMAL_SAMPLE_UP	0.228958	0.919264	3	27	0.631515	1.90794
LIU_LIVER_CANCER	0.229011	0.919236	3	27	0.631515	1.90794
REN_MIF_TARGETS_DN	0.229441	0.978107	1	4	0.632183	5.08286
GHO_ATF5_TARGETS_DN	0.229724	0.941491	2	15	0.632446	2.34745
RODRIGUES_DCC_TARGETS_UP	0.229938	0.978007	1	4	0.632516	5.08286
ROESSLER_LIVER_CANCER_METASTASIS_UP	0.230504	0.869538	8	94	0.632778	1.42132
KOYAMA_SEMA3B_TARGETS_DN	0.230585	0.83064	24	329	0.632778	1.20457
KORKOLA_SEMINOMA_UP	0.230804	0.902699	4	40	0.632778	1.69631
DIRMEIER_LMP1_RESPONSE_LATE_DN	0.230871	0.918261	3	27	0.632778	1.90794
HADDAD_T_LYMPHOCYTE_AND_NK_PROGENITOR_UP	0.230972	0.875122	7	80	0.632778	1.46488
WENG_POR_DOSAGE	0.231284	0.940836	2	15	0.633062	2.34745
HOFMANN_MYELODYSPLASTIC_SYNDROM_LOW_RISK_UP	0.231633	0.91786	3	27	0.633062	1.90794
DANG_BOUND_BY_MYC	0.23164	0.806161	70	1023	0.633062	1.12928
FONTAINE_PAPILLARY_THYROID_CARCINOMA_DN	0.231942	0.881533	6	68	0.633372	1.47792
MASRI_RESISTANCE_TO_TAMOXIFEN_AND_AROMATASE_INHIBITORS_DN	0.232207	0.940447	2	15	0.633582	2.34745
ONO_AML1_TARGETS_DN	0.232615	0.917002	3	29	0.634183	1.76088
QUINTENS_EMBRYONIC_BRAIN_RESPONSE_TO_IR	0.232998	0.873675	7	81	0.634712	1.44498
GARGALOVIC_RESPONSE_TO_OXIDIZED_PHOSPHOLIPIDS_SALMON_DN	0.233231	0.940013	2	15	0.634834	2.34745
RICKMAN_TUMOR_DIFFERENTIATED_WELL_VS_MODERATELY_DN	0.233504	0.873281	7	82	0.635062	1.42562
WANG_TNF_TARGETS	0.233961	0.93935	2	16	0.635342	2.17958
AMIT_SERUM_RESPONSE_40_MCF10A	0.233984	0.916619	3	27	0.635342	1.90794
STREICHER_LSM1_TARGETS_DN	0.234663	0.93905	2	16	0.636392	2.17958
RHEIN_ALL_GLUCOCORTICOID_THERAPY_DN	0.234749	0.824939	26	358	0.636392	1.19914
MOOTHA_GLUCONEOGENESIS	0.234939	0.916113	3	27	0.636396	1.90794
MIYAGAWA_TARGETS_OF_EWSR1_ETS_FUSIONS_DN	0.236003	0.838654	16	212	0.638764	1.24841
LAU_APOPTOSIS_CDKN2A_UP	0.236862	0.887322	5	54	0.640575	1.55809
SMID_BREAST_CANCER_ERBB2_UP	0.237251	0.859495	9	112	0.64111	1.33493
ZHAN_MULTIPLE_MYELOMA_CD1_AND_CD2_DN	0.237716	0.886851	5	53	0.641673	1.59067
KAAB_HEART_ATRIUM_VS_VENTRICLE_DN	0.23784	0.831586	19	253	0.641673	1.24246
YAUCH_HEDGEHOG_SIGNALING_PARACRINE_UP	0.238083	0.854461	10	128	0.641813	1.29473
BROWNE_HCMV_INFECTION_10HR_DN	0.23866	0.886246	5	53	0.642327	1.59067
FURUKAWA_DUSP6_TARGETS_PCI35_UP	0.238684	0.886007	5	56	0.642327	1.49678
NATSUME_RESPONSE_TO_INTERFERON_BETA_UP	0.238846	0.876952	6	67	0.642327	1.50226
BLANCO_MELO_HUMAN_PARAINFLUENZA_VIRUS_3_INFECTION_A594_CELLS_DN	0.241075	0.867786	7	87	0.647805	1.33605
WANG_METASTASIS_OF_BREAST_CANCER_ESR1_DN	0.241822	0.912247	3	28	0.648432	1.8314
MAINA_VHL_TARGETS_DN	0.242006	0.936247	2	15	0.648432	2.34745
CUI_GLUCOSE_DEPRIVATION	0.242006	0.884011	5	54	0.648432	1.55809
OSWALD_HEMATOPOIETIC_STEM_CELL_IN_COLLAGEN_GEL_DN	0.242079	0.828087	19	255	0.648432	1.23175
MEBARKI_HCC_PROGENITOR_WNT_UP_BLOCKED_BY_FZD8CRD	0.24325	0.855095	9	111	0.650633	1.3481
LI_PROSTATE_CANCER_EPIGENETIC	0.243335	0.911255	3	29	0.650633	1.76088
BREUHAHN_GROWTH_FACTOR_SIGNALING_IN_LIVER_CANCER	0.24348	0.935604	2	15	0.650633	2.34745
SESTO_RESPONSE_TO_UV_C2	0.244946	0.882185	5	53	0.653448	1.59067
ABE_VEGFA_TARGETS_2HR	0.245017	0.910515	3	28	0.653448	1.8314
HERNANDEZ_MITOTIC_ARREST_BY_DOCETAXEL_2_UP	0.245282	0.881736	5	56	0.653448	1.49678
GU_PDEF_TARGETS_UP	0.245391	0.872453	6	68	0.653448	1.47792
MOREIRA_RESPONSE_TO_TSA_UP	0.245504	0.910439	3	27	0.653448	1.90794
BRIDEAU_IMPRINTED_GENES	0.246062	0.881228	5	56	0.653831	1.49678
TSAI_RESPONSE_TO_RADIATION_THERAPY	0.246143	0.909726	3	29	0.653831	1.76088
ROVERSI_GLIOMA_COPY_NUMBER_UP	0.24623	0.864356	7	82	0.653831	1.42562
KYNG_RESPONSE_TO_H2O2_VIA_ERCC6	0.247299	0.933926	2	15	0.656152	2.34745
ZHAN_MULTIPLE_MYELOMA_CD1_UP	0.247802	0.892279	4	42	0.656835	1.6068
MARTORIATI_MDM4_TARGETS_FETAL_LIVER_UP	0.247947	0.826939	17	226	0.656835	1.24414
GOUYER_TATI_TARGETS_DN	0.248315	0.93309	2	16	0.657293	2.17958
AFFAR_YY1_TARGETS_UP	0.248747	0.833114	14	187	0.65771	1.23691
PETRETTO_HEART_MASS_QTL_CIS_DN	0.248919	0.908383	3	28	0.65771	1.8314
CROMER_METASTASIS_UP	0.249276	0.869855	6	67	0.65771	1.50226
BURTON_ADIPOGENESIS_PEAK_AT_24HR	0.249356	0.891027	4	45	0.65771	1.48892
MATZUK_CUMULUS_EXPANSION	0.249449	0.972249	1	5	0.65771	3.81221
STEGER_ADIPOGENESIS_UP	0.249691	0.932476	2	16	0.657832	2.17958
BAE_BRCA1_TARGETS_UP	0.25058	0.868959	6	67	0.659659	1.50226
NGO_MALIGNANT_GLIOMA_1P_LOH	0.251087	0.932243	2	15	0.660476	2.34745
BOYAULT_LIVER_CANCER_SUBCLASS_G56_DN	0.252971	0.931002	2	16	0.664029	2.17958
VERHAAK_GLIOBLASTOMA_CLASSICAL	0.252974	0.835778	12	152	0.664029	1.31034
RIZ_ERYTHROID_DIFFERENTIATION_CCNE1	0.253029	0.889184	4	41	0.664029	1.65035
GROSS_ELK3_TARGETS_DN	0.253267	0.905802	3	29	0.664136	1.76088
GROSS_HYPOXIA_VIA_ELK3_ONLY_DN	0.25417	0.888481	4	41	0.665984	1.65035
UDAYAKUMAR_MED1_TARGETS_DN	0.254498	0.821586	17	225	0.666325	1.25021
EBAUER_MYOGENIC_TARGETS_OF_PAX3_FOXO1_FUSION	0.254826	0.88775	4	44	0.666667	1.52624
DAWSON_METHYLATED_IN_LYMPHOMA_TCL1	0.255962	0.874801	5	55	0.669117	1.52682
SATO_SILENCED_EPIGENETICALLY_IN_PANCREATIC_CANCER	0.256435	0.904037	3	29	0.669558	1.76088
BYSTRYKH_HEMATOPOIESIS_STEM_CELL_QTL_TRANS	0.256528	0.790978	48	698	0.669558	1.13235
MORI_MATURE_B_LYMPHOCYTE_DN	0.256773	0.864507	6	70	0.669584	1.43154
DELASERNA_MYOD_TARGETS_DN	0.256936	0.874156	5	55	0.669584	1.52682
KAYO_AGING_MUSCLE_UP	0.257562	0.823486	15	201	0.670698	1.23284
GALI_TP53_TARGETS_APOPTOTIC_DN	0.258431	0.970083	1	5	0.671957	3.81221
JOSEPH_RESPONSE_TO_SODIUM_BUTYRATE_UP	0.258445	0.903098	3	28	0.671957	1.8314
DASU_IL6_SIGNALING_SCAR_DN	0.25874	0.928375	2	16	0.672204	2.17958
MARSON_FOXP3_CORE_DIRECT_TARGETS	0.259086	0.927856	2	17	0.672584	2.03415
OSMAN_BLADDER_CANCER_UP	0.259929	0.801371	28	386	0.674254	1.19801
THUM_MIR21_TARGETS_HEART_DISEASE_UP	0.260792	0.927067	2	17	0.675753	2.03415
ZHONG_RESPONSE_TO_AZACITIDINE_AND_TSA_UP	0.260908	0.82947	12	155	0.675753	1.28257
ODONNELL_TARGETS_OF_MYC_AND_TFRC_DN	0.261797	0.883204	4	46	0.677533	1.45337
RODRIGUES_THYROID_CARCINOMA_UP	0.262284	0.92674	2	16	0.678064	2.17958
KUNINGER_IGF1_VS_PDGFB_TARGETS_UP	0.262405	0.860364	6	74	0.678064	1.34695
KYNG_ENVIRONMENTAL_STRESS_RESPONSE_NOT_BY_GAMMA_IN_OLD	0.262666	0.900529	3	29	0.678165	1.76088
TAKAO_RESPONSE_TO_UVB_RADIATION_DN	0.262847	0.845937	8	96	0.678165	1.38882
TIEN_INTESTINE_PROBIOTICS_2HR_UP	0.263346	0.900336	3	28	0.678932	1.8314
NAKAMURA_METASTASIS	0.264213	0.882102	4	42	0.680002	1.6068
ZHOU_PANCREATIC_EXOCRINE_PROGENITOR	0.264275	0.968624	1	5	0.680002	3.81221
BERNARD_PPAPDC1B_TARGETS_DN	0.264367	0.869198	5	55	0.680002	1.52682
SENESE_HDAC1_AND_HDAC2_TARGETS_UP	0.265147	0.817297	15	202	0.681417	1.22616
KORKOLA_TERATOMA_UP	0.265362	0.925306	2	16	0.681417	2.17958
IKEDA_MIR1_TARGETS_UP	0.265575	0.86847	5	54	0.681417	1.55809
LIU_CDX2_TARGETS_DN	0.265726	0.968256	1	5	0.681417	3.81221
RIZKI_TUMOR_INVASIVENESS_3D_UP	0.266398	0.818924	14	186	0.682149	1.24419
ZHONG_RESPONSE_TO_AZACITIDINE_AND_TSA_DN	0.266417	0.857824	6	69	0.682149	1.45436
BROWNE_HCMV_INFECTION_20HR_DN	0.267793	0.842104	8	100	0.684509	1.32807
TSAI_DNAJB4_TARGETS_DN	0.267922	0.967694	1	5	0.684509	3.81221
ZHANG_TARGETS_OF_EWSR1_FLI1_FUSION	0.267949	0.848714	7	83	0.684509	1.40676
LINDSTEDT_DENDRITIC_CELL_MATURATION_B	0.268168	0.86648	5	57	0.68455	1.46789
DIERICK_SEROTONIN_FUNCTION_GENES	0.268383	0.967575	1	5	0.684579	3.81221
BROWNE_HCMV_INFECTION_6HR_DN	0.268798	0.823206	12	155	0.684759	1.28257
BENPORATH_NOS_TARGETS	0.269145	0.819632	13	171	0.684759	1.25757
GARGALOVIC_RESPONSE_TO_OXIDIZED_PHOSPHOLIPIDS_CYAN_UP	0.269211	0.923496	2	16	0.684759	2.17958
WEBER_METHYLATED_HCP_IN_FIBROBLAST_UP	0.269267	0.967347	1	5	0.684759	3.81221
BANDRES_RESPONSE_TO_CARMUSTIN_MGMT_48HR_DN	0.269501	0.830411	10	130	0.684837	1.27297
GARGALOVIC_RESPONSE_TO_OXIDIZED_PHOSPHOLIPIDS_BLUE_DN	0.26995	0.865352	5	56	0.685461	1.49678
BLANCO_MELO_COVID19_SARS_COV_2_INFECTION_A594_ACE2_EXPRESSING_CELLS_UP	0.270344	0.790255	30	443	0.685944	1.11063
CROONQUIST_IL6_DEPRIVATION_UP	0.270705	0.922404	2	17	0.686343	2.03415
GRAHAM_CML_QUIESCENT_VS_CML_DIVIDING_UP	0.270982	0.921931	2	18	0.686528	1.90695
BERENJENO_TRANSFORMED_BY_RHOA_UP	0.271332	0.783849	37	540	0.68667	1.12612
PIONTEK_PKD1_TARGETS_UP	0.271531	0.895271	3	30	0.68667	1.69555
KIM_MYCN_AMPLIFICATION_TARGETS_UP	0.27165	0.845963	7	84	0.68667	1.38839
BAE_BRCA1_TARGETS_DN	0.271863	0.895264	3	29	0.686694	1.76088
CHEN_HOXA5_TARGETS_9HR_DN	0.273391	0.876274	4	42	0.688792	1.6068
TURASHVILI_BREAST_CARCINOMA_DUCTAL_VS_LOBULAR_DN	0.273406	0.966266	1	5	0.688792	3.81221
SESTO_RESPONSE_TO_UV_C8	0.273646	0.85271	6	69	0.688792	1.45436
GAZDA_DIAMOND_BLACKFAN_ANEMIA_MYELOID_UP	0.273782	0.894153	3	29	0.688792	1.76088
FERRANDO_T_ALL_WITH_MLL_ENL_FUSION_DN	0.273908	0.844215	7	86	0.688792	1.35305
TERAO_AOX4_TARGETS_SKIN_UP	0.273921	0.894072	3	29	0.688792	1.76088
CAIRO_HEPATOBLASTOMA_DN	0.274983	0.809146	15	208	0.689834	1.18752
NIKOLSKY_OVERCONNECTED_IN_BREAST_CANCER	0.275098	0.920296	2	17	0.689834	2.03415
KRIEG_HYPOXIA_VIA_KDM3A	0.275169	0.874797	4	45	0.689834	1.48892
BILANGES_SERUM_SENSITIVE_GENES	0.275326	0.851452	6	70	0.689834	1.43154
PLASARI_TGFB1_TARGETS_1HR_DN	0.275606	0.965683	1	5	0.689834	3.81221
WELCSH_BRCA1_TARGETS_UP	0.275958	0.80845	15	200	0.689834	1.23959
DEURIG_T_CELL_PROLYMPHOCYTIC_LEUKEMIA_DN	0.276423	0.797612	20	276	0.689834	1.19488
LEIN_LOCALIZED_TO_DISTAL_AND_PROXIMAL_DENDRITES	0.276457	0.920036	2	16	0.689834	2.17958
VALK_AML_WITH_T_8_21_TRANSLOCATION	0.276598	0.965418	1	5	0.689834	3.81221
PARK_OSTEOBLAST_DIFFERENTIATION_BY_PHENYLAMIL_DN	0.27664	0.965407	1	5	0.689834	3.81221
RICKMAN_HEAD_AND_NECK_CANCER_B	0.276778	0.892041	3	31	0.689834	1.63488
ELVIDGE_HIF1A_AND_HIF2A_TARGETS_DN	0.276794	0.835301	8	101	0.689834	1.31369
BLANCO_MELO_RESPIRATORY_SYNCYTIAL_VIRUS_INFECTION_A594_CELLS_DN	0.278424	0.840673	7	91	0.690989	1.27207
CROMER_METASTASIS_DN	0.27862	0.849038	6	71	0.690989	1.40942
CALVET_IRINOTECAN_SENSITIVE_VS_REVERTED_UP	0.278624	0.964874	1	5	0.690989	3.81221
LINDSTEDT_DENDRITIC_CELL_MATURATION_C	0.278697	0.859304	5	57	0.690989	1.46789
HAHTOLA_SEZARY_SYNDROM_UP	0.278954	0.840406	7	88	0.690989	1.31946
URS_ADIPOCYTE_DIFFERENTIATION_DN	0.279125	0.890841	3	30	0.690989	1.69555
WENG_POR_TARGETS_LIVER_DN	0.27926	0.918276	2	17	0.690989	2.03415
MIKKELSEN_NPC_HCP_WITH_H3K4ME3_AND_H3K27ME3	0.279311	0.808297	14	192	0.690989	1.20173
NADERI_BREAST_CANCER_PROGNOSIS_DN	0.279502	0.918158	2	17	0.690989	2.03415
LIU_IL13_MEMORY_MODEL_DN	0.27957	0.964618	1	5	0.690989	3.81221
ZHAN_MULTIPLE_MYELOMA_LB_UP	0.279651	0.872124	4	43	0.690989	1.56549
BAELDE_DIABETIC_NEPHROPATHY_DN	0.27972	0.782108	30	425	0.690989	1.1628
MYLLYKANGAS_AMPLIFICATION_HOT_SPOT_29	0.280969	0.964238	1	5	0.693565	3.81221
CHEOK_RESPONSE_TO_MERCAPTOPURINE_AND_HD_MTX_UP	0.281798	0.964012	1	5	0.695101	3.81221
ONO_FOXP3_TARGETS_DN	0.282256	0.888644	3	32	0.695552	1.57839
MULLIGHAN_NPM1_MUTATED_SIGNATURE_2_UP	0.282644	0.825157	9	113	0.695552	1.322
POS_HISTAMINE_RESPONSE_NETWORK	0.283042	0.888529	3	30	0.695552	1.69555
IM_SREBF1A_TARGETS	0.283385	0.963577	1	5	0.695552	3.81221
BYSTRYKH_HEMATOPOIESIS_STEM_CELL_FGF3	0.283413	0.963569	1	5	0.695552	3.81221
FUJIWARA_PARK2_HEPATOCYTE_PROLIFERATION_DN	0.283471	0.963553	1	5	0.695552	3.81221
BILANGES_RAPAMYCIN_SENSITIVE_VIA_TSC1_AND_TSC2	0.283628	0.845561	6	69	0.695552	1.45436
KAPOSI_LIVER_CANCER_MET_DN	0.283633	0.963508	1	5	0.695552	3.81221
BOSCO_ALLERGEN_INDUCED_TH2_ASSOCIATED_MODULE	0.284869	0.81829	10	133	0.698074	1.24166
KOBAYASHI_RESPONSE_TO_ROMIDEPSIN	0.286127	0.914893	2	17	0.700291	2.03415
RODRIGUES_NTN1_AND_DCC_TARGETS	0.28619	0.886657	3	30	0.700291	1.69555
LUI_THYROID_CANCER_CLUSTER_2	0.286537	0.867636	4	43	0.700631	1.56549
MCBRYAN_PUBERTAL_TGFB1_TARGETS_DN	0.286896	0.853475	5	59	0.700668	1.41333
CHESLER_BRAIN_QTL_CIS	0.286968	0.843083	6	70	0.700668	1.43154
GHANDHI_DIRECT_IRRADIATION_DN	0.287721	0.885742	3	30	0.701734	1.69555
WANG_CISPLATIN_RESPONSE_AND_XPC_UP	0.287821	0.811566	11	149	0.701734	1.21739
DASU_IL6_SIGNALING_SCAR_UP	0.288176	0.88547	3	30	0.702089	1.69555
DAVICIONI_PAX_FOXO1_SIGNATURE_IN_ARMS_UP	0.288791	0.852232	5	58	0.702781	1.4401
TIMOFEEVA_GROWTH_STRESS_VIA_STAT1_DN	0.288877	0.913521	2	17	0.702781	2.03415
SANCHEZ_MDM2_TARGETS	0.289349	0.91291	2	18	0.70342	1.90695
MORI_EMU_MYC_LYMPHOMA_BY_ONSET_TIME_DN	0.291261	0.912323	2	17	0.707119	2.03415
DARWICHE_SQUAMOUS_CELL_CARCINOMA_DN	0.29129	0.804982	12	160	0.707119	1.2388
BOYAULT_LIVER_CANCER_SUBCLASS_G123_UP	0.291866	0.864006	4	44	0.707799	1.52624
BOYAULT_LIVER_CANCER_SUBCLASS_G6_DN	0.291991	0.911955	2	17	0.707799	2.03415
FONTAINE_FOLLICULAR_THYROID_ADENOMA_UP	0.292411	0.83894	6	73	0.707803	1.36715
ELVIDGE_HIF1A_TARGETS_DN	0.293038	0.829846	7	89	0.707803	1.30328
RIZ_ERYTHROID_DIFFERENTIATION_12HR	0.293043	0.882539	3	30	0.707803	1.69555
JU_AGING_TERC_TARGETS_UP	0.293177	0.959344	1	6	0.707803	3.04989
GRAHAM_CML_DIVIDING_VS_NORMAL_DIVIDING_UP	0.293201	0.959337	1	6	0.707803	3.04989
WHITE_NEUROBLASTOMA_WITH_1P36.3_DELETION	0.293254	0.911316	2	17	0.707803	2.03415
YAGI_AML_SURVIVAL	0.294069	0.816174	9	115	0.709263	1.29687
HIRSCH_CELLULAR_TRANSFORMATION_SIGNATURE_DN	0.294402	0.82193	8	99	0.709558	1.34275
KASLER_HDAC7_TARGETS_2_UP	0.294863	0.958841	1	6	0.709907	3.04989
BROWN_MYELOID_CELL_DEVELOPMENT_DN	0.294969	0.815436	9	116	0.709907	1.28466
DOANE_RESPONSE_TO_ANDROGEN_DN	0.296006	0.786799	17	235	0.711357	1.192
RODRIGUES_THYROID_CARCINOMA_DN	0.296413	0.836068	6	72	0.711357	1.38796
ANDERSEN_LIVER_CANCER_KRT19_DN	0.296494	0.846664	5	60	0.711357	1.38754
POMEROY_MEDULLOBLASTOMA_DESMOPLASIC_VS_CLASSIC_DN	0.296573	0.846767	5	58	0.711357	1.4401
SAKAI_CHRONIC_HEPATITIS_VS_LIVER_CANCER_DN	0.296628	0.879989	3	32	0.711357	1.57839
ALONSO_METASTASIS_NEURAL_UP	0.297265	0.909273	2	17	0.712157	2.03415
TONKS_TARGETS_OF_RUNX1_RUNX1T1_FUSION_MONOCYTE_DN	0.297384	0.860218	4	45	0.712157	1.48892
DUTERTRE_ESTRADIOL_RESPONSE_6HR_DN	0.297609	0.826437	7	88	0.712189	1.31946
BLANCO_MELO_MERS_COV_INFECTION_MCR5_CELLS_UP	0.298043	0.787242	16	235	0.712721	1.11544
HELLER_HDAC_TARGETS_UP	0.299015	0.776494	21	296	0.714537	1.16762
IIZUKA_LIVER_CANCER_PROGRESSION_L1_G1_UP	0.299429	0.908163	2	17	0.714944	2.03415
KESHELAVA_MULTIPLE_DRUG_RESISTANCE	0.29961	0.833654	6	73	0.714944	1.36715
BILANGES_SERUM_RESPONSE_TRANSLATION	0.300545	0.877965	3	30	0.716605	1.69555
CHENG_TAF7L_TARGETS	0.300773	0.957049	1	6	0.716605	3.04989
SMID_BREAST_CANCER_RELAPSE_IN_LUNG_UP	0.301043	0.906933	2	18	0.716605	1.90695
MIKKELSEN_ES_LCP_WITH_H3K4ME3	0.301498	0.816034	8	110	0.716605	1.19701
KIM_WT1_TARGETS_UP	0.301529	0.787061	15	205	0.716605	1.20654
MASSARWEH_RESPONSE_TO_ESTRADIOL	0.301584	0.843132	5	59	0.716605	1.41333
WEST_ADRENOCORTICAL_CARCINOMA_VS_ADENOMA_UP	0.301796	0.906543	2	18	0.716605	1.90695
LEE_INTRATHYMIC_T_PROGENITOR	0.302072	0.906399	2	18	0.716756	1.90695
VALK_AML_CLUSTER_9	0.302969	0.876274	3	31	0.718379	1.63488
GROSS_HYPOXIA_VIA_ELK3_AND_HIF1A_DN	0.303378	0.814889	8	101	0.718842	1.31369
LIEN_BREAST_CARCINOMA_METAPLASTIC_VS_DUCTAL_UP	0.304768	0.829659	6	76	0.721209	1.30829
WALLACE_PROSTATE_CANCER_UP	0.304989	0.904876	2	18	0.721209	1.90695
PLASARI_TGFB1_SIGNALING_VIA_NFIC_1HR_UP	0.30502	0.875004	3	31	0.721209	1.63488
MILI_PSEUDOPODIA_CHEMOTAXIS_UP	0.305327	0.820659	7	86	0.721428	1.35305
NAKAMURA_LUNG_CANCER	0.306841	0.955163	1	6	0.724118	3.04989
ZIRN_TRETINOIN_RESPONSE_DN	0.306895	0.955146	1	6	0.724118	3.04989
CONRAD_STEM_CELL	0.30724	0.873435	3	32	0.724424	1.57839
ZHAN_MULTIPLE_MYELOMA_CD1_AND_CD2_UP	0.307999	0.818564	7	87	0.72554	1.33605
AKL_HTLV1_INFECTION_DN	0.308311	0.838318	5	59	0.72554	1.41333
ONDER_CDH1_TARGETS_3_UP	0.30836	0.903101	2	18	0.72554	1.90695
MIYAGAWA_TARGETS_OF_EWSR1_ETS_FUSIONS_UP	0.308982	0.775666	17	240	0.726497	1.16485
GRAESSMANN_APOPTOSIS_BY_SERUM_DEPRIVATION_DN	0.30943	0.777721	16	222	0.727043	1.18695
BLANCO_MELO_INFLUENZA_A_INFECTION_A594_CELLS_UP	0.309834	0.871813	3	32	0.727483	1.57839
HUI_MAPK14_TARGETS_UP	0.310576	0.901557	2	19	0.728717	1.7946
WILLIAMS_ESR1_TARGETS_DN	0.312229	0.953449	1	6	0.731432	3.04989
RIZKI_TUMOR_INVASIVENESS_2D_DN	0.312411	0.835361	5	59	0.731432	1.41333
GRAESSMANN_APOPTOSIS_BY_DOXORUBICIN_UP	0.312938	0.730642	73	1106	0.731432	1.08368
ACEVEDO_LIVER_CANCER_WITH_H3K9ME3_UP	0.312942	0.814573	7	91	0.731432	1.27207
DAVICIONI_MOLECULAR_ARMS_VS_ERMS_UP	0.312997	0.761117	23	326	0.731432	1.16087
SATO_SILENCED_BY_DEACETYLATION_IN_PANCREATIC_CANCER	0.313062	0.869781	3	32	0.731432	1.57839
BARRIER_CANCER_RELAPSE_NORMAL_SAMPLE_DN	0.31333	0.869805	3	31	0.731432	1.63488
TONKS_TARGETS_OF_RUNX1_RUNX1T1_FUSION_SUSTAINED_IN_GRANULOCYTE_DN	0.313861	0.952923	1	6	0.731432	3.04989
MORI_SMALL_PRE_BII_LYMPHOCYTE_DN	0.313905	0.822944	6	74	0.731432	1.34695
ZHU_CMV_24_HR_DN	0.313905	0.822883	6	75	0.731432	1.32735
JIANG_AGING_CEREBRAL_CORTEX_UP	0.315692	0.868312	3	31	0.734541	1.63488
SCHAEFFER_PROSTATE_DEVELOPMENT_6HR_UP	0.315717	0.788878	11	148	0.734541	1.22636
FIGUEROA_AML_METHYLATION_CLUSTER_7_UP	0.315894	0.804982	8	103	0.734541	1.28585
MUNSHI_MULTIPLE_MYELOMA_UP	0.316195	0.821219	6	74	0.734559	1.34695
IVANOVA_HEMATOPOIESIS_STEM_CELL_SHORT_TERM	0.316338	0.898842	2	18	0.734559	1.90695
SUZUKI_RESPONSE_TO_TSA_AND_DECITABINE_1A	0.316919	0.898148	2	19	0.734904	1.7946
FRIDMAN_IMMORTALIZATION_DN	0.316956	0.867314	3	32	0.734904	1.57839
BLANCO_MELO_COVID19_SARS_COV_2_INFECTION_A594_ACE2_EXPRESSING_CELLS_RUXOLITINIB_UP	0.317226	0.753153	26	388	0.734904	1.09733
LANDEMAINE_LUNG_METASTASIS	0.317451	0.897859	2	19	0.734904	1.7946
DUNNE_TARGETS_OF_AML1_MTG8_FUSION_DN	0.317578	0.898172	2	18	0.734904	1.90695
STOSSI_RESPONSE_TO_ESTRADIOL	0.317965	0.866671	3	32	0.734981	1.57839
KORKOLA_CHORIOCARCINOMA_UP	0.318048	0.951556	1	6	0.734981	3.04989
RASHI_RESPONSE_TO_IONIZING_RADIATION_4	0.3189	0.845328	4	47	0.736445	1.41947
FIGUEROA_AML_METHYLATION_CLUSTER_2_DN	0.31924	0.951163	1	6	0.736724	3.04989
RATTENBACHER_BOUND_BY_CELF1	0.319563	0.751134	26	377	0.736964	1.13266
FARMER_BREAST_CANCER_CLUSTER_4	0.320456	0.896223	2	19	0.738519	1.7946
MOOTHA_GLYCOLYSIS	0.321042	0.895903	2	19	0.739307	1.7946
MCBRYAN_TERMINAL_END_BUD_DN	0.321237	0.9505	1	6	0.739307	3.04989
ZHANG_BREAST_CANCER_PROGENITORS_DN	0.321536	0.788791	10	132	0.73949	1.25192
LIEN_BREAST_CARCINOMA_METAPLASTIC	0.322976	0.863276	3	33	0.741871	1.52567
BILANGES_SERUM_SENSITIVE_VIA_TSC2	0.323336	0.863231	3	32	0.741871	1.57839
LINDGREN_BLADDER_CANCER_HIGH_RECURRENCE	0.323359	0.842339	4	46	0.741871	1.45337
RICKMAN_TUMOR_DIFFERENTIATED_WELL_VS_MODERATELY_UP	0.323453	0.799018	8	102	0.741871	1.29963
CLASPER_LYMPHATIC_VESSELS_DURING_METASTASIS_UP	0.323873	0.894348	2	19	0.74233	1.7946
KASLER_HDAC7_TARGETS_2_DN	0.324753	0.862318	3	32	0.743838	1.57839
LEE_LIVER_CANCER_CIPROFIBRATE_UP	0.325517	0.840711	4	47	0.745081	1.41947
TORCHIA_TARGETS_OF_EWSR1_FLI1_FUSION_TOP20_UP	0.326026	0.893159	2	19	0.745255	1.7946
SESTO_RESPONSE_TO_UV_C5	0.326035	0.840589	4	45	0.745255	1.48892
KIM_TIAL1_TARGETS	0.32637	0.861272	3	32	0.745515	1.57839
NAKAMURA_CANCER_MICROENVIRONMENT_UP	0.327478	0.892353	2	19	0.747537	1.7946
WAGNER_APO2_SENSITIVITY	0.327743	0.892205	2	19	0.747628	1.7946
SU_PLACENTA	0.328362	0.891502	2	20	0.747628	1.69479
LU_EZH2_TARGETS_UP	0.328468	0.756532	18	256	0.747628	1.15566
GHANDHI_BYSTANDER_IRRADIATION_UP	0.328611	0.823177	5	63	0.747628	1.3155
PLASARI_NFIC_TARGETS_BASAL_DN	0.328752	0.891643	2	19	0.747628	1.7946
HOFFMANN_SMALL_PRE_BII_TO_IMMATURE_B_LYMPHOCYTE_DN	0.32885	0.859471	3	33	0.747628	1.52567
DONATO_CELL_CYCLE_TRETINOIN	0.329697	0.947634	1	6	0.748476	3.04989
MOOTHA_ROS	0.32989	0.947567	1	6	0.748476	3.04989
SMID_BREAST_CANCER_RELAPSE_IN_PLEURA_UP	0.32989	0.947567	1	6	0.748476	3.04989
ZHOU_INFLAMMATORY_RESPONSE_FIMA_UP	0.330549	0.739981	27	404	0.749468	1.09422
WOO_LIVER_CANCER_RECURRENCE_DN	0.330987	0.821412	5	63	0.749955	1.3155
SCHMIDT_POR_TARGETS_IN_LIMB_BUD_DN	0.331229	0.945763	1	7	0.749999	2.54145
VILLANUEVA_LIVER_CANCER_KRT19_DN	0.33164	0.836394	4	47	0.750425	1.41947
HOFFMAN_CLOCK_TARGETS_UP	0.332518	0.945304	1	7	0.751454	2.54145
FAELT_B_CLL_WITH_VH3_21_DN	0.332541	0.835876	4	46	0.751454	1.45337
SENESE_HDAC1_TARGETS_DN	0.333107	0.754784	17	240	0.751561	1.16485
ZHAN_MULTIPLE_MYELOMA_CD2_DN	0.333255	0.83537	4	46	0.751561	1.45337
OUYANG_PROSTATE_CANCER_MARKERS	0.333328	0.889077	2	19	0.751561	1.7946
PEDERSEN_METASTASIS_BY_ERBB2_ISOFORM_4	0.333481	0.798469	7	92	0.751561	1.25701
MILICIC_FAMILIAL_ADENOMATOUS_POLYPOSIS_DN	0.33388	0.944818	1	7	0.751955	2.54145
WENG_POR_TARGETS_GLOBAL_DN	0.334266	0.888548	2	19	0.752131	1.7946
ACEVEDO_LIVER_TUMOR_VS_NORMAL_ADJACENT_TISSUE_DN	0.334545	0.756004	16	228	0.752131	1.15286
FARDIN_HYPOXIA_11	0.334649	0.855868	3	32	0.752131	1.57839
WOTTON_RUNX_TARGETS_UP	0.334851	0.888216	2	19	0.752131	1.7946
OHM_EMBRYONIC_CARCINOMA_UP	0.33594	0.944077	1	7	0.754074	2.54145
SCHAEFFER_PROSTATE_DEVELOPMENT_12HR_DN	0.336827	0.832705	4	47	0.75556	1.41947
VANHARANTA_UTERINE_FIBROID_DN	0.338235	0.816074	5	62	0.758214	1.33867
LY_AGING_OLD_UP	0.339441	0.942805	1	7	0.759769	2.54145
WENG_POR_TARGETS_LIVER_UP	0.339588	0.852406	3	33	0.759769	1.52567
WEIGEL_OXIDATIVE_STRESS_RESPONSE	0.339606	0.852394	3	33	0.759769	1.52567
RICKMAN_HEAD_AND_NECK_CANCER_C	0.340452	0.814027	5	67	0.761157	1.23028
MEISSNER_NPC_ICP_WITH_H3K4ME3	0.341222	0.884583	2	19	0.762373	1.7946
OKAWA_NEUROBLASTOMA_1P36_31_DELETION	0.341473	0.88444	2	19	0.762426	1.7946
YAGI_AML_WITH_T_9_11_TRANSLOCATION	0.341858	0.777462	9	121	0.762563	1.22687
MEBARKI_HCC_PROGENITOR_WNT_DN_BLOCKED_BY_FZD8CRD	0.342235	0.828593	4	49	0.762563	1.3562
BROWNE_HCMV_INFECTION_18HR_UP	0.342397	0.762283	12	164	0.762563	1.20585
MARKEY_RB1_CHRONIC_LOF_UP	0.342508	0.783386	8	109	0.762563	1.20895
FLORIO_NEOCORTEX_BASAL_RADIAL_GLIA_UP	0.343218	0.745676	17	262	0.762563	1.05859
TIAN_TNF_SIGNALING_VIA_NFKB	0.343359	0.88297	2	20	0.762563	1.69479
YAN_ESCAPE_FROM_ANOIKIS	0.343679	0.88244	2	21	0.762563	1.60547
AMIT_SERUM_RESPONSE_120_MCF10A	0.343728	0.811851	5	63	0.762563	1.3155
MACAEVA_PBMC_RESPONSE_TO_IR	0.343777	0.790274	7	92	0.762563	1.25701
BLANCO_MELO_BRONCHIAL_EPITHELIAL_CELLS_INFLUENZA_A_INFECTION_DN	0.343855	0.8116	5	65	0.762563	1.27147
SPIRA_SMOKERS_LUNG_CANCER_UP	0.344351	0.849226	3	33	0.762563	1.52567
HOLLERN_SQUAMOUS_BREAST_TUMOR	0.344373	0.789613	7	96	0.762563	1.20018
WANG_ESOPHAGUS_CANCER_PROGRESSION_UP	0.344478	0.940944	1	7	0.762563	2.54145
KAMIKUBO_MYELOID_MN1_NETWORK	0.344966	0.882423	2	19	0.76314	1.7946
GRAHAM_CML_QUIESCENT_VS_NORMAL_QUIESCENT_UP	0.345289	0.798376	6	82	0.76314	1.20449
SASAI_RESISTANCE_TO_NEOPLASTIC_TRANSFROMATION	0.34551	0.826341	4	48	0.76314	1.38711
KENNY_CTNNB1_TARGETS_UP	0.346459	0.825537	4	49	0.76314	1.3562
JEON_SMAD6_TARGETS_UP	0.346601	0.881086	2	20	0.76314	1.69479
LIM_MAMMARY_STEM_CELL_UP	0.346748	0.720854	31	461	0.76314	1.10214
BYSTRYKH_HEMATOPOIESIS_STEM_CELL_FLI1	0.346976	0.940009	1	7	0.76314	2.54145
CASTELLANO_HRAS_AND_NRAS_TARGETS_DN	0.347012	0.939995	1	7	0.76314	2.54145
ODONNELL_METASTASIS_UP	0.347166	0.809242	5	63	0.76314	1.3155
KIM_MYC_AMPLIFICATION_TARGETS_UP	0.347237	0.750858	14	195	0.76314	1.18156
MELLMAN_TUT1_TARGETS_UP	0.34725	0.881095	2	19	0.76314	1.7946
JEPSEN_SMRT_TARGETS	0.348178	0.846652	3	33	0.76314	1.52567
YANG_BREAST_CANCER_ESR1_LASER_DN	0.348208	0.824382	4	48	0.76314	1.38711
SASAI_TARGETS_OF_CXCR6_AND_PTCH1_DN	0.348299	0.93951	1	7	0.76314	2.54145
MAHAJAN_RESPONSE_TO_IL1A_UP	0.348532	0.808044	5	65	0.76314	1.27147
OLSSON_E2F3_TARGETS_UP	0.348552	0.879945	2	20	0.76314	1.69479
GAUSSMANN_MLL_AF4_FUSION_TARGETS_E_DN	0.348672	0.879875	2	20	0.76314	1.69479
HOFFMANN_LARGE_TO_SMALL_PRE_BII_LYMPHOCYTE_UP	0.349076	0.765555	10	145	0.76314	1.13031
BENPORATH_PRC2_TARGETS	0.3491	0.717615	32	497	0.76314	1.05057
HEIDENBLAD_AMPLICON_12P11_12_DN	0.349385	0.879456	2	20	0.76314	1.69479
MIKKELSEN_ES_ICP_WITH_H3K4ME3_AND_H3K27ME3	0.34958	0.777422	8	114	0.76314	1.15151
OSMAN_BLADDER_CANCER_DN	0.349725	0.722687	27	393	0.76314	1.12804
SMID_BREAST_CANCER_RELAPSE_IN_PLEURA_DN	0.349974	0.878756	2	21	0.763189	1.60547
RAY_ALZHEIMERS_DISEASE	0.350477	0.937562	1	8	0.763603	2.17829
MIKKELSEN_DEDIFFERENTIATED_STATE_DN	0.350738	0.938583	1	7	0.763603	2.54145
ZHANG_PROLIFERATING_VS_QUIESCENT	0.350996	0.822349	4	48	0.763603	1.38711
HAHTOLA_CTCL_PATHOGENESIS	0.351071	0.937331	1	8	0.763603	2.17829
CLASPER_LYMPHATIC_VESSELS_DURING_METASTASIS_DN	0.351462	0.84405	3	35	0.763959	1.43012
NIKOLSKY_BREAST_CANCER_15Q26_AMPLICON	0.352163	0.877819	2	20	0.764988	1.69479
IVANOVA_HEMATOPOIESIS_STEM_CELL_LONG_TERM	0.352914	0.74585	14	199	0.766126	1.15568
KORKOLA_YOLK_SAC_TUMOR_UP	0.353441	0.877063	2	20	0.766775	1.69479
KUROZUMI_RESPONSE_TO_ONCOCYTIC_VIRUS_AND_CYCLIC_RGD	0.354057	0.936165	1	8	0.767618	2.17829
KRIEG_KDM3A_TARGETS_NOT_HYPOXIA	0.355657	0.746944	13	183	0.769898	1.16779
AMIT_EGF_RESPONSE_240_MCF10A	0.355693	0.875724	2	20	0.769898	1.69479
YAMAZAKI_TCEB3_TARGETS_DN	0.355795	0.746788	13	185	0.769898	1.15405
LI_INDUCED_T_TO_NATURAL_KILLER_DN	0.356075	0.765599	9	122	0.770009	1.21592
SCHAEFFER_PROSTATE_DEVELOPMENT_AND_CANCER_BOX5_DN	0.356488	0.936366	1	7	0.770083	2.54145
VERRECCHIA_RESPONSE_TO_TGFB1_C2	0.356631	0.875165	2	20	0.770083	1.69479
MIKKELSEN_DEDIFFERENTIATED_STATE_UP	0.356802	0.936244	1	7	0.770083	2.54145
VALK_AML_WITH_EVI1	0.357032	0.874925	2	20	0.770083	1.69479
XU_GH1_AUTOCRINE_TARGETS_DN	0.357432	0.764495	9	121	0.770083	1.22687
GAVIN_FOXP3_TARGETS_CLUSTER_P6	0.357481	0.788482	6	87	0.770083	1.12974
ZHAN_MULTIPLE_MYELOMA_CD1_VS_CD2_DN	0.358672	0.816588	4	49	0.772155	1.3562
WAKABAYASHI_ADIPOGENESIS_PPARG_BOUND_8D	0.359933	0.699683	42	632	0.774374	1.08894
KIM_ALL_DISORDERS_CALB1_CORR_DN	0.36053	0.872122	2	22	0.77498	1.52509
YAGUE_PRETUMOR_DRUG_RESISTANCE_UP	0.360675	0.934722	1	7	0.77498	2.54145
MATTIOLI_MULTIPLE_MYELOMA_WITH_14Q32_TRANSLOCATIONS	0.360913	0.837752	3	34	0.774997	1.47635
HUTTMANN_B_CLL_POOR_SURVIVAL_UP	0.361856	0.729332	17	247	0.776526	1.12883
ELVIDGE_HYPOXIA_BY_DMOG_UP	0.362578	0.760003	9	126	0.776643	1.17402
VILIMAS_NOTCH1_TARGETS_UP	0.362623	0.836029	3	37	0.776643	1.34581
MCCABE_HOXC6_TARGETS_CANCER_DN	0.362767	0.871474	2	20	0.776643	1.69479
GAUSSMANN_MLL_AF4_FUSION_TARGETS_B_DN	0.362833	0.933865	1	7	0.776643	2.54145
DASU_IL6_SIGNALING_DN	0.363224	0.933709	1	7	0.776986	2.54145
SHAFFER_IRF4_MULTIPLE_MYELOMA_PROGRAM	0.363753	0.835592	3	35	0.777622	1.43012
SHIN_B_CELL_LYMPHOMA_CLUSTER_6	0.364678	0.931913	1	8	0.778381	2.17829
OUYANG_PROSTATE_CANCER_PROGRESSION_UP	0.364787	0.870247	2	20	0.778381	1.69479
WALLACE_JAK2_TARGETS_UP	0.364801	0.870239	2	20	0.778381	1.69479
RAMASWAMY_METASTASIS_DN	0.365336	0.811517	4	50	0.77903	1.32663
GYORFFY_DOXORUBICIN_RESISTANCE	0.366084	0.833967	3	35	0.779479	1.43012
BOCHKIS_FOXA2_TARGETS	0.366429	0.710047	25	375	0.779479	1.09104
TAKEDA_TARGETS_OF_NUP98_HOXA9_FUSION_16D_UP	0.366496	0.756568	9	130	0.779479	1.13488
HOSHIDA_LIVER_CANCER_SURVIVAL_UP	0.366769	0.793966	5	65	0.779479	1.27147
DAVIES_MULTIPLE_MYELOMA_VS_MGUS_DN	0.366921	0.868567	2	21	0.779479	1.60547
CHIBA_RESPONSE_TO_TSA_DN	0.366936	0.868936	2	20	0.779479	1.69479
SWEET_KRAS_TARGETS_UP	0.367449	0.780941	6	79	0.779847	1.25426
SHETH_LIVER_CANCER_VS_TXNIP_LOSS_PAM2	0.367619	0.744834	11	156	0.779847	1.15804
GAZDA_DIAMOND_BLACKFAN_ANEMIA_ERYTHROID_DN	0.367961	0.704696	28	419	0.779847	1.09422
DORSAM_HOXA9_TARGETS_UP	0.36823	0.832658	3	34	0.779847	1.47635
SCHLESINGER_METHYLATED_IN_COLON_CANCER	0.368267	0.930439	1	8	0.779847	2.17829
DELASERNA_TARGETS_OF_MYOD_AND_SMARCA4	0.36878	0.930227	1	8	0.78044	2.17829
MYLLYKANGAS_AMPLIFICATION_HOT_SPOT_7	0.369114	0.931333	1	7	0.780658	2.54145
HOLLEMAN_VINCRISTINE_RESISTANCE_ALL_DN	0.370453	0.866777	2	20	0.781546	1.69479
MARKS_HDAC_TARGETS_UP	0.370576	0.866318	2	21	0.781546	1.60547
BASSO_CD40_SIGNALING_DN	0.371111	0.790562	5	65	0.781546	1.27147
NEBEN_AML_WITH_FLT3_OR_NRAS_UP	0.37155	0.930335	1	7	0.781546	2.54145
GENTILE_UV_RESPONSE_CLUSTER_D6	0.371691	0.830225	3	34	0.781546	1.47635
OHASHI_AURKB_TARGETS	0.371706	0.929009	1	8	0.781546	2.17829
PHONG_TNF_TARGETS_DN	0.37173	0.930261	1	7	0.781546	2.54145
CHAUHAN_RESPONSE_TO_METHOXYESTRADIOL_UP	0.371958	0.806662	4	49	0.781546	1.3562
GAUSSMANN_MLL_AF4_FUSION_TARGETS_A_UP	0.372054	0.732582	13	184	0.781546	1.16088
GRAESSMANN_RESPONSE_TO_MC_AND_SERUM_DEPRIVATION_DN	0.372075	0.777145	6	80	0.781546	1.23722
MIKHAYLOVA_OXIDATIVE_STRESS_RESPONSE_VIA_VHL_UP	0.372106	0.930106	1	7	0.781546	2.54145
MCCLUNG_DELTA_FOSB_TARGETS_8WK	0.372439	0.806424	4	48	0.781546	1.38711
MULLIGAN_NTF3_SIGNALING_VIA_INSR_AND_IGF1R_UP	0.372552	0.865481	2	20	0.781546	1.69479
WATANABE_RECTAL_CANCER_RADIOTHERAPY_RESPONSIVE_DN	0.373229	0.766194	7	94	0.78248	1.22794
DELASERNA_MYOD_TARGETS_UP	0.375147	0.774592	6	81	0.786011	1.22064
MARTORIATI_MDM4_TARGETS_FETAL_LIVER_DN	0.376509	0.691403	33	489	0.788373	1.10673
ZHAN_EARLY_DIFFERENTIATION_GENES_DN	0.376788	0.826229	3	36	0.788468	1.38669
SHETH_LIVER_CANCER_VS_TXNIP_LOSS_PAM1	0.377993	0.717529	16	233	0.790498	1.12589
HOEGERKORP_CD44_TARGETS_DIRECT_UP	0.378379	0.861453	2	21	0.790815	1.60547
SENESE_HDAC1_TARGETS_UP	0.379044	0.695727	27	403	0.791608	1.09721
ZHU_SKIL_TARGETS_DN	0.379229	0.92582	1	8	0.791608	2.17829
MACLACHLAN_BRCA1_TARGETS_UP	0.380118	0.860357	2	21	0.792546	1.60547
GUTIERREZ_WALDENSTROEMS_MACROGLOBULINEMIA_1_DN	0.380218	0.925395	1	8	0.792546	2.17829
SCHUHMACHER_MYC_TARGETS_DN	0.380385	0.925323	1	8	0.792546	2.17829
SENGUPTA_NASOPHARYNGEAL_CARCINOMA_UP	0.381164	0.707152	19	288	0.793472	1.07802
YAGI_AML_WITH_INV_16_TRANSLOCATION	0.3813	0.696389	25	374	0.793472	1.09424
CERIBELLI_PROMOTERS_INACTIVE_AND_BOUND_BY_NFY	0.383073	0.858121	2	22	0.796669	1.52509
PARENT_MTOR_SIGNALING_UP	0.383586	0.682925	35	523	0.797244	1.09671
GAUSSMANN_MLL_AF4_FUSION_TARGETS_D_UP	0.384202	0.820912	3	36	0.798032	1.38669
MEISSNER_BRAIN_HCP_WITH_H3K4ME2_AND_H3K27ME3	0.384728	0.81958	3	42	0.798489	1.17287
MOLENAAR_TARGETS_OF_CCND1_AND_CDK4_DN	0.384897	0.796035	4	56	0.798489	1.17306
COULOUARN_TEMPORAL_TGFB1_SIGNATURE_DN	0.385377	0.740555	9	126	0.798994	1.17402
MA_MYELOID_DIFFERENTIATION_UP	0.386088	0.819548	3	36	0.799975	1.38669
WU_HBX_TARGETS_1_DN	0.386973	0.855996	2	21	0.800989	1.60547
TIEN_INTESTINE_PROBIOTICS_24HR_DN	0.387053	0.715666	14	199	0.800989	1.15568
MATTIOLI_MGUS_VS_PCL	0.38746	0.75427	7	95	0.801338	1.2139
VANASSE_BCL2_TARGETS_DN	0.388035	0.793915	4	53	0.802035	1.24514
ROESSLER_LIVER_CANCER_METASTASIS_DN	0.388457	0.793933	4	50	0.802334	1.32663
SCHEIDEREIT_IKK_INTERACTING_PROTEINS	0.388656	0.793544	4	52	0.802334	1.27117
DARWICHE_PAPILLOMA_RISK_HIGH_UP	0.389185	0.7372	9	128	0.802738	1.15412
CHESLER_BRAIN_HIGHEST_GENETIC_VARIANCE	0.389329	0.817389	3	35	0.802738	1.43012
ROYLANCE_BREAST_CANCER_16Q_COPY_NUMBER_DN	0.389586	0.853943	2	22	0.802777	1.52509
MOLENAAR_TARGETS_OF_CCND1_AND_CDK4_UP	0.390295	0.775208	5	66	0.803745	1.25054
CHEN_LVAD_SUPPORT_OF_FAILING_HEART_DN	0.390637	0.816057	3	37	0.803957	1.34581
PEREZ_TP63_TARGETS	0.391067	0.694052	21	314	0.804351	1.09443
DITTMER_PTHLH_TARGETS_UP	0.391996	0.741965	8	110	0.805769	1.19701
WAMUNYOKOLI_OVARIAN_CANCER_GRADES_1_2_DN	0.392847	0.773232	5	65	0.806376	1.27147
SHEPARD_CRASH_AND_BURN_MUTANT_DN	0.393004	0.717827	12	181	0.806376	1.0832
ZEILSTRA_CD44_TARGETS_UP	0.39301	0.919758	1	8	0.806376	2.17829
WEIGEL_OXIDATIVE_STRESS_BY_HNE_AND_H2O2	0.393303	0.81429	3	36	0.806488	1.38669
OHGUCHI_LIVER_HNF4A_TARGETS_UP	0.394589	0.812983	3	38	0.808209	1.30728
TSENG_IRS1_TARGETS_UP	0.394623	0.73959	8	113	0.808209	1.16256
WIEMANN_TELOMERE_SHORTENING_AND_CHRONIC_LIVER_DAMAGE_UP	0.396496	0.918178	1	8	0.809813	2.17829
YANG_BREAST_CANCER_ESR1_DN	0.396645	0.849348	2	22	0.809813	1.52509
DACOSTA_LOW_DOSE_UV_RESPONSE_VIA_ERCC3_XPCS_DN	0.396903	0.917993	1	8	0.809813	2.17829
BURTON_ADIPOGENESIS_11	0.396957	0.787316	4	50	0.809813	1.32663
WONG_ENDMETRIUM_CANCER_DN	0.397207	0.769448	5	68	0.809813	1.21067
LIEN_BREAST_CARCINOMA_METAPLASTIC_VS_DUCTAL_DN	0.397487	0.75584	6	87	0.809813	1.12974
KRISHNAN_FURIN_TARGETS_UP	0.397647	0.917653	1	8	0.809813	2.17829
FIGUEROA_AML_METHYLATION_CLUSTER_6_DN	0.39792	0.848161	2	23	0.809813	1.45237
ZWANG_EGF_INTERVAL_DN	0.39805	0.709342	13	190	0.809813	1.12104
CHEN_HOXA5_TARGETS_6HR_UP	0.398192	0.917403	1	8	0.809813	2.17829
TAKAYAMA_BOUND_BY_AR	0.398252	0.917376	1	8	0.809813	2.17829
JACKSON_DNMT1_TARGETS_DN	0.398292	0.848266	2	22	0.809813	1.52509
KANNAN_TP53_TARGETS_DN	0.39974	0.847311	2	22	0.811287	1.52509
FIGUEROA_AML_METHYLATION_CLUSTER_4_UP	0.400117	0.743454	7	97	0.811287	1.18676
PEART_HDAC_PROLIFERATION_CLUSTER_UP	0.400188	0.784656	4	51	0.811287	1.29831
TURASHVILI_BREAST_DUCTAL_CARCINOMA_VS_LOBULAR_NORMAL_DN	0.400357	0.784291	4	53	0.811287	1.24514
WANG_LMO4_TARGETS_UP	0.400737	0.681555	23	340	0.811287	1.10845
MCCOLLUM_GELDANAMYCIN_RESISTANCE_UP	0.400789	0.916208	1	8	0.811287	2.17829
WELCH_GATA1_TARGETS	0.4008	0.84661	2	22	0.811287	1.52509
HASLINGER_B_CLL_WITH_CHROMOSOME_12_TRISOMY	0.400945	0.846514	2	22	0.811287	1.52509
KUMAMOTO_RESPONSE_TO_NUTLIN_3A_UP	0.402009	0.915642	1	8	0.812529	2.17829
SASSON_RESPONSE_TO_GONADOTROPHINS_UP	0.402081	0.752346	6	81	0.812529	1.22064
MCBRYAN_PUBERTAL_BREAST_5_6WK_DN	0.402283	0.725894	9	125	0.812529	1.18422
RANKIN_ANGIOGENIC_TARGETS_OF_VHL_HIF2A_DN	0.402695	0.915324	1	8	0.812873	2.17829
CAFFAREL_RESPONSE_TO_THC_24HR_3_UP	0.403734	0.914839	1	8	0.814144	2.17829
NAISHIRO_CTNNB1_TARGETS_WITH_LEF1_MOTIF	0.403995	0.914717	1	8	0.814144	2.17829
MARIADASON_RESPONSE_TO_BUTYRATE_CURCUMIN_SULINDAC_TSA_8	0.40405	0.914692	1	8	0.814144	2.17829
VALK_AML_CLUSTER_11	0.40559	0.804992	3	37	0.815543	1.34581
LI_LUNG_CANCER	0.405818	0.804822	3	37	0.815543	1.34581
BYSTRYKH_HEMATOPOIESIS_STEM_CELL_AND_BRAIN_QTL_CIS	0.406118	0.762408	5	65	0.815543	1.27147
MIKKELSEN_PLURIPOTENT_STATE_DN	0.406242	0.913663	1	8	0.815543	2.17829
GRYDER_PAX3FOXO1_ENHANCERS_IN_TADS	0.406343	0.644547	65	992	0.815543	1.07388
DEBOSSCHER_NFKB_TARGETS_REPRESSED_BY_GLUCOCORTICOIDS	0.406399	0.912422	1	9	0.815543	1.90596
RASHI_RESPONSE_TO_IONIZING_RADIATION_1	0.406439	0.804355	3	37	0.815543	1.34581
PARENT_MTOR_SIGNALING_DN	0.407907	0.80307	3	38	0.818	1.30728
MARSON_FOXP3_TARGETS_STIMULATED_UP	0.408545	0.840747	2	24	0.818792	1.38627
DER_IFN_BETA_RESPONSE_DN	0.409524	0.912109	1	8	0.820103	2.17829
MISSIAGLIA_REGULATED_BY_METHYLATION_DN	0.409686	0.726383	8	117	0.820103	1.11958
VIETOR_IFRD1_TARGETS	0.410223	0.839945	2	23	0.820382	1.45237
FRASOR_RESPONSE_TO_SERM_OR_FULVESTRANT_UP	0.410526	0.840104	2	22	0.820382	1.52509
YAMANAKA_GLIOBLASTOMA_SURVIVAL_DN	0.410745	0.911526	1	8	0.820382	2.17829
GUTIERREZ_CHRONIC_LYMPHOCYTIC_LEUKEMIA_DN	0.411161	0.775709	4	53	0.820382	1.24514
COWLING_MYCN_TARGETS	0.411429	0.80041	3	38	0.820382	1.30728
BRACHAT_RESPONSE_TO_CISPLATIN	0.411476	0.839461	2	22	0.820382	1.52509
GOTZMANN_EPITHELIAL_TO_MESENCHYMAL_TRANSITION_UP	0.411711	0.757455	5	69	0.820382	1.19167
CREIGHTON_AKT1_SIGNALING_VIA_MTOR_DN	0.411948	0.839141	2	22	0.820382	1.52509
YANAGISAWA_LUNG_CANCER_RECURRENCE	0.412019	0.910916	1	8	0.820382	2.17829
PETRETTO_BLOOD_PRESSURE_DN	0.412729	0.910575	1	8	0.820993	2.17829
MIKKELSEN_ES_LCP_WITH_H3K27ME3	0.412919	0.909279	1	9	0.820993	1.90596
VECCHI_GASTRIC_CANCER_ADVANCED_VS_EARLY_DN	0.413057	0.732063	7	103	0.820993	1.1121
WATANABE_COLON_CANCER_MSI_VS_MSS_UP	0.413824	0.837498	2	23	0.821907	1.45237
WANG_CLASSIC_ADIPOGENIC_TARGETS_OF_PPARG	0.414258	0.837203	2	23	0.821907	1.45237
ELVIDGE_HYPOXIA_UP	0.414418	0.703368	11	163	0.821907	1.10414
PECE_MAMMARY_STEM_CELL_DN	0.414502	0.708859	10	141	0.821907	1.16516
GRADE_COLON_AND_RECTAL_CANCER_UP	0.414737	0.676331	19	283	0.821907	1.09885
PHONG_TNF_TARGETS_UP	0.415145	0.772397	4	54	0.822231	1.22016
SONG_TARGETS_OF_IE86_CMV_PROTEIN	0.415721	0.771934	4	54	0.822887	1.22016
ROYLANCE_BREAST_CANCER_16Q_COPY_NUMBER_UP	0.417418	0.770678	4	53	0.825188	1.24514
GENTILE_UV_RESPONSE_CLUSTER_D2	0.417424	0.796035	3	37	0.825188	1.34581
SCHLESINGER_H3K27ME3_IN_NORMAL_AND_METHYLATED_IN_CANCER	0.417807	0.834771	2	23	0.825188	1.45237
WAMUNYOKOLI_OVARIAN_CANCER_GRADES_1_2_UP	0.417863	0.711941	9	131	0.825188	1.1255
AZARE_STAT3_TARGETS	0.41841	0.834356	2	23	0.825784	1.45237
DORN_ADENOVIRUS_INFECTION_12HR_UP	0.420559	0.832873	2	23	0.829538	1.45237
LINSLEY_MIR16_TARGETS	0.421539	0.684287	14	204	0.830573	1.12486
MARSON_BOUND_BY_FOXP3_STIMULATED	0.421577	0.63173	60	935	0.830573	1.04821
GARGALOVIC_RESPONSE_TO_OXIDIZED_PHOSPHOLIPIDS_TURQUOISE_DN	0.422136	0.766522	4	56	0.831188	1.17306
KAMMINGA_SENESCENCE	0.422469	0.791972	3	38	0.831359	1.30728
YIH_RESPONSE_TO_ARSENITE_C5	0.423573	0.903995	1	9	0.832596	1.90596
LI_CISPLATIN_RESISTANCE_UP	0.423625	0.830745	2	23	0.832596	1.45237
DORN_ADENOVIRUS_INFECTION_24HR_DN	0.42384	0.790913	3	38	0.832596	1.30728
CHIANG_LIVER_CANCER_SUBCLASS_CTNNB1_UP	0.425249	0.699009	10	148	0.834877	1.10549
HELLER_HDAC_TARGETS_SILENCED_BY_METHYLATION_UP	0.427106	0.652014	26	401	0.838033	1.05833
WORSCHECH_TUMOR_REJECTION_UP	0.427961	0.786746	3	44	0.839086	1.1155
HASLINGER_B_CLL_WITH_13Q14_DELETION	0.428546	0.827302	2	23	0.839086	1.45237
GILDEA_METASTASIS	0.428562	0.826937	2	24	0.839086	1.38627
SASSON_RESPONSE_TO_FORSKOLIN_UP	0.428639	0.72959	6	83	0.839086	1.18877
POOLA_INVASIVE_BREAST_CANCER_DN	0.429489	0.708882	8	118	0.840261	1.10931
WANG_RESPONSE_TO_GSK3_INHIBITOR_SB216763_DN	0.430178	0.653809	23	359	0.841121	1.04435
RICKMAN_HEAD_AND_NECK_CANCER_A	0.430673	0.727643	6	86	0.8416	1.14394
WAMUNYOKOLI_OVARIAN_CANCER_LMP_DN	0.431999	0.678409	13	191	0.843245	1.11466
CHIARADONNA_NEOPLASTIC_TRANSFORMATION_KRAS_CDC25_UP	0.432018	0.758533	4	55	0.843245	1.19615
MIKKELSEN_NPC_ICP_WITH_H3K4ME3	0.432267	0.64313	29	445	0.843245	1.06448
MULLIGHAN_MLL_SIGNATURE_1_DN	0.432746	0.673843	14	210	0.843603	1.08993
JI_RESPONSE_TO_FSH_DN	0.432951	0.757995	4	53	0.843603	1.24514
CONCANNON_APOPTOSIS_BY_EPOXOMICIN_DN	0.433852	0.685614	11	168	0.844774	1.06863
SMID_BREAST_CANCER_RELAPSE_IN_LIVER_DN	0.434054	0.898616	1	9	0.844774	1.90596
PLASARI_TGFB1_SIGNALING_VIA_NFIC_10HR_UP	0.43539	0.755745	4	55	0.845623	1.19615
DORN_ADENOVIRUS_INFECTION_24HR_UP	0.435401	0.897912	1	9	0.845623	1.90596
LEI_HOXC8_TARGETS_UP	0.435482	0.897869	1	9	0.845623	1.90596
DELACROIX_RAR_BOUND_ES	0.435495	0.64262	27	419	0.845623	1.05123
MUNSHI_MULTIPLE_MYELOMA_DN	0.4382	0.896438	1	9	0.850385	1.90596
ZWANG_DOWN_BY_2ND_EGF_PULSE	0.43927	0.671535	13	199	0.851972	1.06614
BEGUM_TARGETS_OF_PAX3_FOXO1_FUSION_UP	0.439732	0.75225	4	54	0.852375	1.22016
LIANG_HEMATOPOIESIS_STEM_CELL_NUMBER_LARGE_VS_TINY_UP	0.440683	0.77734	3	40	0.853392	1.23644
SHETH_LIVER_CANCER_VS_TXNIP_LOSS_PAM5	0.440763	0.718722	6	88	0.853392	1.11588
LEE_LIVER_CANCER_MYC_TGFA_UP	0.441051	0.750921	4	56	0.85346	1.17306
GENTILE_UV_LOW_DOSE_UP	0.441987	0.817346	2	24	0.85478	1.38627
AMIT_EGF_RESPONSE_480_MCF10A	0.442326	0.77603	3	40	0.854943	1.23644
CHIANG_LIVER_CANCER_SUBCLASS_POLYSOMY7_DN	0.442712	0.816821	2	24	0.855198	1.38627
LE_EGR2_TARGETS_UP	0.443214	0.705425	7	106	0.855678	1.07815
OHM_METHYLATED_IN_ADULT_CANCERS	0.443802	0.815376	2	26	0.856321	1.27058
INAMURA_LUNG_CANCER_SCC_UP	0.444101	0.892179	1	10	0.856409	1.69403
ITO_PTTG1_TARGETS_DN	0.444843	0.892887	1	9	0.857349	1.90596
NADLER_HYPERGLYCEMIA_AT_OBESITY	0.446195	0.74672	4	55	0.859229	1.19615
ALCALA_APOPTOSIS	0.446329	0.71388	6	87	0.859229	1.12974
CHIARETTI_T_ALL_REFRACTORY_TO_THERAPY	0.446811	0.813492	2	25	0.859663	1.32591
SENESE_HDAC2_TARGETS_UP	0.447574	0.701757	7	101	0.860301	1.13593
WEBER_METHYLATED_HCP_IN_SPERM_UP	0.447653	0.890236	1	10	0.860301	1.69403
TAVAZOIE_METASTASIS	0.448116	0.726326	5	72	0.860701	1.13807
BOYAULT_LIVER_CANCER_SUBCLASS_G1_DN	0.449315	0.770604	3	39	0.861908	1.27088
AMIT_SERUM_RESPONSE_60_MCF10A	0.449624	0.743828	4	55	0.861908	1.19615
CHO_NR4A1_TARGETS	0.449629	0.81142	2	25	0.861908	1.32591
SEMBA_FHIT_TARGETS_UP	0.449964	0.888961	1	10	0.861908	1.69403
SHIN_B_CELL_LYMPHOMA_CLUSTER_5	0.450106	0.888882	1	10	0.861908	1.69403
BANDRES_RESPONSE_TO_CARMUSTIN_MGMT_24HR_UP	0.450281	0.889924	1	9	0.861908	1.90596
ZHENG_FOXP3_TARGETS_UP	0.451594	0.809969	2	25	0.863931	1.32591
LEE_TARGETS_OF_PTCH1_AND_SUFU_DN	0.452515	0.708588	6	84	0.865065	1.17344
CHICAS_RB1_TARGETS_LOW_SERUM	0.452898	0.708059	6	87	0.865065	1.12974
MULLIGHAN_NPM1_SIGNATURE_3_UP	0.453099	0.640167	19	291	0.865065	1.06596
SANSOM_APC_TARGETS	0.453225	0.658539	13	198	0.865065	1.07198
SENESE_HDAC3_TARGETS_UP	0.453472	0.622795	29	446	0.865065	1.06185
KYNG_DNA_DAMAGE_BY_GAMMA_AND_UV_RADIATION	0.453828	0.72143	5	71	0.865254	1.15539
GENTLES_LEUKEMIC_STEM_CELL_UP	0.454205	0.808033	2	25	0.865303	1.32591
GARGALOVIC_RESPONSE_TO_OXIDIZED_PHOSPHOLIPIDS_GREY_DN	0.454522	0.720665	5	73	0.865303	1.12125
SESTO_RESPONSE_TO_UV_C0	0.454808	0.695248	7	101	0.865303	1.13593
LEE_RECENT_THYMIC_EMIGRANT	0.454882	0.653114	14	213	0.865303	1.07332
FLECHNER_PBL_KIDNEY_TRANSPLANT_OK_VS_DONOR_DN	0.455384	0.765499	3	40	0.865518	1.23644
SENGUPTA_NASOPHARYNGEAL_CARCINOMA_DN	0.455569	0.640039	18	296	0.865518	0.98651
KAN_RESPONSE_TO_ARSENIC_TRIOXIDE	0.455766	0.694237	7	104	0.865518	1.10055
SCIAN_INVERSED_TARGETS_OF_TP53_AND_TP73_UP	0.456206	0.885469	1	10	0.865865	1.69403
KAYO_AGING_MUSCLE_DN	0.456956	0.684097	8	118	0.866801	1.10931
SCHUETZ_BREAST_CANCER_DUCTAL_INVASIVE_DN	0.457439	0.718186	5	72	0.866902	1.13807
NIKOLSKY_BREAST_CANCER_12Q13_Q21_AMPLICON	0.457524	0.763752	3	40	0.866902	1.23644
HAHTOLA_MYCOSIS_FUNGOIDES_CD4_UP	0.458063	0.736425	4	57	0.867434	1.15085
BILANGES_SERUM_AND_RAPAMYCIN_SENSITIVE_GENES	0.458779	0.717258	5	69	0.867869	1.19167
KONDO_COLON_CANCER_HCP_WITH_H3K27ME1	0.458808	0.804593	2	25	0.867869	1.32591
TONKS_TARGETS_OF_RUNX1_RUNX1T1_FUSION_SUSTAINDED_IN_ERYTHROCYTE_UP	0.45938	0.762053	3	41	0.868462	1.20382
IVANOVA_HEMATOPOIESIS_INTERMEDIATE_PROGENITOR	0.460073	0.673643	9	132	0.869285	1.11626
GENTLES_LEUKEMIC_STEM_CELL_DN	0.461181	0.881664	1	11	0.87018	1.52452
COULOUARN_TEMPORAL_TGFB1_SIGNATURE_UP	0.461324	0.689293	7	102	0.87018	1.1239
MIKKELSEN_IPS_HCP_WITH_H3_UNMETHYLATED	0.461357	0.733386	4	59	0.87018	1.10883
PETRETTO_BLOOD_PRESSURE_UP	0.46158	0.882408	1	10	0.87018	1.69403
LIAO_HAVE_SOX4_BINDING_SITES	0.461991	0.760086	3	40	0.870313	1.23644
GARGALOVIC_RESPONSE_TO_OXIDIZED_PHOSPHOLIPIDS_RED_DN	0.462168	0.802062	2	25	0.870313	1.32591
KRISHNAN_FURIN_TARGETS_DN	0.463042	0.881566	1	10	0.871054	1.69403
RAMJAUN_APOPTOSIS_BY_TGFB1_VIA_SMAD4_UP	0.463079	0.881545	1	10	0.871054	1.69403
HOOI_ST7_TARGETS_DN	0.463488	0.687227	7	104	0.871337	1.10055
ABE_VEGFA_TARGETS_30MIN	0.464388	0.800381	2	25	0.87249	1.32591
BOYLAN_MULTIPLE_MYELOMA_C_DN	0.464619	0.730901	4	56	0.87249	1.17306
TAKEDA_TARGETS_OF_NUP98_HOXA9_FUSION_6HR_DN	0.465127	0.757315	3	41	0.872955	1.20382
UDAYAKUMAR_MED1_TARGETS_UP	0.466879	0.667301	9	133	0.875755	1.10718
KIM_BIPOLAR_DISORDER_OLIGODENDROCYTE_DENSITY_CORR_UP	0.467744	0.595278	44	670	0.876624	1.07481
RUIZ_TNC_TARGETS_UP	0.468068	0.659621	10	149	0.876624	1.09745
MAINA_VHL_TARGETS_UP	0.468153	0.878594	1	10	0.876624	1.69403
HUMMEL_BURKITTS_LYMPHOMA_UP	0.468383	0.754793	3	40	0.876624	1.23644
ZHENG_RESPONSE_TO_ARSENITE_DN	0.47061	0.877148	1	10	0.87983	1.69403
ZHANG_ANTIVIRAL_RESPONSE_TO_RIBAVIRIN_UP	0.470619	0.795281	2	26	0.87983	1.27058
ABBUD_LIF_SIGNALING_1_DN	0.471363	0.795047	2	25	0.880383	1.32591
BROWNE_HCMV_INFECTION_14HR_UP	0.471485	0.656389	10	150	0.880383	1.08953
ZHENG_FOXP3_TARGETS_IN_THYMUS_DN	0.471827	0.876429	1	10	0.880383	1.69403
VALK_AML_CLUSTER_4	0.47196	0.794247	2	26	0.880383	1.27058
FOURNIER_ACINAR_DEVELOPMENT_LATE_UP	0.472504	0.876026	1	10	0.880909	1.69403
OUELLET_CULTURED_OVARIAN_CANCER_INVASIVE_VS_LMP_DN	0.472903	0.793519	2	26	0.881165	1.27058
MUELLER_COMMON_TARGETS_OF_AML_FUSIONS_DN	0.473603	0.792977	2	26	0.881668	1.27058
SU_LIVER	0.473722	0.792278	2	28	0.881668	1.17268
JAEGER_METASTASIS_UP	0.474254	0.749524	3	42	0.881668	1.17287
PURBEY_TARGETS_OF_CTBP1_NOT_SATB1_DN	0.474368	0.61335	22	344	0.881668	1.04228
AUNG_GASTRIC_CANCER	0.474482	0.749332	3	42	0.881668	1.17287
YAMASHITA_LIVER_CANCER_WITH_EPCAM_DN	0.475398	0.873267	1	11	0.882881	1.52452
BILD_HRAS_ONCOGENIC_SIGNATURE	0.475823	0.633117	14	221	0.882926	1.03122
TERAMOTO_OPN_TARGETS_CLUSTER_6	0.476129	0.79136	2	25	0.882926	1.32591
SEIDEN_ONCOGENESIS_BY_MET	0.476208	0.687056	6	87	0.882926	1.12974
MARSHALL_VIRAL_INFECTION_RESPONSE_DN	0.476827	0.790154	2	27	0.88328	1.21967
PEPPER_CHRONIC_LYMPHOCYTIC_LEUKEMIA_UP	0.476924	0.790079	2	27	0.88328	1.21967
KYNG_DNA_DAMAGE_BY_4NQO_OR_UV	0.478019	0.719227	4	56	0.884424	1.17306
BENPORATH_ES_1	0.478067	0.607861	23	367	0.884424	1.01946
CLAUS_PGR_POSITIVE_MENINGIOMA_UP	0.478658	0.872336	1	10	0.884632	1.69403
VERRECCHIA_RESPONSE_TO_TGFB1_C4	0.478705	0.872308	1	10	0.884632	1.69403
AMIT_EGF_RESPONSE_20_HELA	0.479153	0.872037	1	10	0.884974	1.69403
SAENZ_DETOX_PATHWAY_AND_CARCINOGENESIS_DN	0.479785	0.870601	1	11	0.885512	1.52452
MONTERO_THYROID_CANCER_POOR_SURVIVAL_UP	0.47997	0.869614	1	12	0.885512	1.38584
BILBAN_B_CLL_LPL_UP	0.481128	0.71637	4	57	0.887163	1.15085
THEODOROU_MAMMARY_TUMORIGENESIS	0.481978	0.786437	2	26	0.887993	1.27058
GUTIERREZ_CHRONIC_LYMPHOCYTIC_LEUKEMIA_UP	0.48223	0.869101	1	11	0.887993	1.52452
HOSHIDA_LIVER_CANCER_LATE_RECURRENCE_UP	0.482913	0.71457	4	59	0.887993	1.10883
YAO_TEMPORAL_RESPONSE_TO_PROGESTERONE_CLUSTER_7	0.483146	0.695259	5	72	0.887993	1.13807
MULLIGAN_NTF3_SIGNALING_VIA_INSR_AND_IGF1R_DN	0.483149	0.8696	1	10	0.887993	1.69403
LOPES_METHYLATED_IN_COLON_CANCER_DN	0.483161	0.785181	2	27	0.887993	1.21967
PUIFFE_INVASION_INHIBITED_BY_ASCITES_UP	0.483455	0.694896	5	73	0.888049	1.12125
HOFMANN_MYELODYSPLASTIC_SYNDROM_HIGH_RISK_UP	0.483759	0.869225	1	10	0.88809	1.69403
KANG_GLIS3_TARGETS	0.484005	0.784513	2	27	0.88809	1.21967
HAHTOLA_SEZARY_SYNDROM_DN	0.484709	0.783956	2	27	0.88848	1.21967
CAFFAREL_RESPONSE_TO_THC_8HR_3_DN	0.484754	0.868612	1	10	0.88848	1.69403
BOGNI_TREATMENT_RELATED_MYELOID_LEUKEMIA_UP	0.485009	0.784043	2	26	0.88848	1.27058
VANASSE_BCL2_TARGETS_UP	0.485346	0.783451	2	27	0.888613	1.21967
MONTERO_THYROID_CANCER_POOR_SURVIVAL_DN	0.486103	0.867779	1	10	0.889037	1.69403
XIE_LT_HSC_S1PR3_OE_UP	0.486105	0.783173	2	26	0.889037	1.27058
SCHAEFFER_PROSTATE_DEVELOPMENT_AND_CANCER_BOX1_DN	0.486427	0.867578	1	10	0.889143	1.69403
KIM_GERMINAL_CENTER_T_HELPER_DN	0.48684	0.867322	1	10	0.889414	1.69403
BLANCO_MELO_COVID19_SARS_COV_2_INFECTION_A594_CELLS_DN	0.48762	0.710179	4	61	0.889639	1.06982
MATTHEWS_SKIN_CARCINOGENESIS_VIA_JUN	0.487782	0.865651	1	11	0.889639	1.52452
STREICHER_LSM1_TARGETS_UP	0.487915	0.737911	3	42	0.889639	1.17287
IGARASHI_ATF4_TARGETS_DN	0.488035	0.676067	6	89	0.889639	1.10235
HOLLEMAN_PREDNISOLONE_RESISTANCE_B_ALL_DN	0.48837	0.865282	1	11	0.889639	1.52452
LIU_TARGETS_OF_VMYB_VS_CMYB_UP	0.488958	0.864912	1	11	0.889639	1.52452
IVANOVA_HEMATOPOIESIS_STEM_CELL	0.489052	0.633961	11	168	0.889639	1.06863
TAKADA_GASTRIC_CANCER_COPY_NUMBER_DN	0.489246	0.780343	2	27	0.889639	1.21967
MIKKELSEN_NPC_HCP_WITH_H3K27ME3	0.489554	0.613017	16	261	0.889639	0.995193
MATZUK_SPERMATOZOA	0.489648	0.674455	6	91	0.889639	1.07624
ZHAN_MULTIPLE_MYELOMA_CD2_UP	0.48987	0.736056	3	43	0.889639	1.14347
WU_HBX_TARGETS_1_UP	0.49027	0.864086	1	11	0.889886	1.52452
DAIRKEE_CANCER_PRONE_RESPONSE_E2	0.490968	0.778963	2	27	0.890674	1.21967
POMEROY_MEDULLOBLASTOMA_DESMOPLASIC_VS_CLASSIC_UP	0.491544	0.706991	4	58	0.891134	1.12946
SHIPP_DLBCL_CURED_VS_FATAL_DN	0.491751	0.734605	3	42	0.891134	1.17287
CUI_TCF21_TARGETS_2_UP	0.492507	0.58885	26	416	0.892023	1.01648
CERVERA_SDHB_TARGETS_1_DN	0.493007	0.777324	2	27	0.892448	1.21967
GRAHAM_CML_QUIESCENT_VS_NORMAL_DIVIDING_UP	0.49775	0.728892	3	45	0.90055	1.08885
SARTIPY_NORMAL_AT_INSULIN_RESISTANCE_UP	0.498321	0.773357	2	26	0.900774	1.27058
LANDIS_BREAST_CANCER_PROGRESSION_UP	0.49889	0.728055	3	44	0.900774	1.1155
RIZKI_TUMOR_INVASIVENESS_3D_DN	0.499227	0.606982	15	236	0.900774	1.03498
BALLIF_DEVELOPMENTAL_DISABILITY_P16_P12_DELETION	0.499666	0.857125	1	12	0.900774	1.38584
MARSON_FOXP3_TARGETS_STIMULATED_DN	0.499692	0.858053	1	11	0.900774	1.52452
BROWNE_HCMV_INFECTION_1HR_UP	0.499916	0.727501	3	42	0.900774	1.17287
ANASTASSIOU_MULTICANCER_INVASIVENESS_SIGNATURE	0.499971	0.699073	4	61	0.900774	1.06982
CAIRO_HEPATOBLASTOMA_POOR_SURVIVAL	0.500014	0.856898	1	12	0.900774	1.38584
ROETH_TERT_TARGETS_UP	0.501539	0.855898	1	12	0.901411	1.38584
VANOEVELEN_MYOGENESIS_SIN3A_TARGETS	0.501764	0.608171	14	216	0.901411	1.05714
WILLIAMS_ESR2_TARGETS_UP	0.501864	0.770125	2	27	0.901411	1.21967
CHUANG_OXIDATIVE_STRESS_RESPONSE_UP	0.502152	0.769889	2	27	0.901411	1.21967
JAIN_NFKB_SIGNALING	0.502249	0.67767	5	73	0.901411	1.12125
MITSIADES_RESPONSE_TO_APLIDIN_UP	0.502326	0.579212	26	413	0.901411	1.02459
MARTIN_NFKB_TARGETS_DN	0.502563	0.856181	1	11	0.901411	1.52452
GRADE_COLON_AND_RECTAL_CANCER_DN	0.503003	0.661991	6	91	0.901411	1.07624
TERAO_AOX4_TARGETS_HG_UP	0.503016	0.76952	2	26	0.901411	1.27058
BREDEMEYER_RAG_SIGNALING_NOT_VIA_ATM_UP	0.503044	0.696385	4	60	0.901411	1.08894
TARTE_PLASMA_CELL_VS_B_LYMPHOCYTE_UP	0.504009	0.675875	5	75	0.902659	1.08904
SASAKI_TARGETS_OF_TP73_AND_TP63	0.505218	0.854435	1	11	0.903647	1.52452
BOSCO_TH1_CYTOTOXIC_MODULE	0.505355	0.67399	5	84	0.903647	0.964376
JISON_SICKLE_CELL_DISEASE_DN	0.505366	0.618228	11	169	0.903647	1.06179
LEE_LIVER_CANCER_E2F1_DN	0.507125	0.72064	3	45	0.904559	1.08885
ONGUSAHA_BRCA1_TARGETS_UP	0.507382	0.853002	1	11	0.904559	1.52452
DAVIES_MULTIPLE_MYELOMA_VS_MGUS_UP	0.507881	0.85267	1	11	0.904559	1.52452
BASSO_HAIRY_CELL_LEUKEMIA_UP	0.508151	0.672017	5	75	0.904559	1.08904
STAMBOLSKY_TARGETS_OF_MUTATED_TP53_UP	0.508403	0.71984	3	43	0.904559	1.14347
PEDERSEN_METASTASIS_BY_ERBB2_ISOFORM_5	0.508459	0.852286	1	11	0.904559	1.52452
GUILLAUMOND_KLF10_TARGETS_UP	0.508462	0.719617	3	44	0.904559	1.1155
YAO_TEMPORAL_RESPONSE_TO_PROGESTERONE_CLUSTER_16	0.508502	0.67161	5	76	0.904559	1.07361
JAZAG_TGFB1_SIGNALING_VIA_SMAD4_DN	0.508554	0.691245	4	61	0.904559	1.06982
GROSS_HYPOXIA_VIA_ELK3_AND_HIF1A_UP	0.508563	0.627654	9	138	0.904559	1.06392
MCCABE_HOXC6_TARGETS_CANCER_UP	0.510256	0.762865	2	28	0.905718	1.17268
BENPORATH_ES_CORE_NINE_CORRELATED	0.510301	0.655045	6	92	0.905718	1.06371
PILON_KLF1_TARGETS_UP	0.510423	0.568351	28	446	0.905718	1.02153
DE_YY1_TARGETS_UP	0.510805	0.849731	1	12	0.905718	1.38584
TAGHAVI_NEOPLASTIC_TRANSFORMATION	0.510954	0.850617	1	11	0.905718	1.52452
GUO_HEX_TARGETS_DN	0.510971	0.689242	4	59	0.905718	1.10883
XU_HGF_TARGETS_INDUCED_BY_AKT1_48HR_UP	0.511218	0.849452	1	12	0.905718	1.38584
POS_RESPONSE_TO_HISTAMINE_DN	0.511526	0.850233	1	11	0.905718	1.52452
BROWNE_HCMV_INFECTION_30MIN_UP	0.511635	0.716791	3	44	0.905718	1.1155
PETRETTO_LEFT_VENTRICLE_MASS_QTL_CIS_DN	0.513334	0.849013	1	11	0.907786	1.52452
MURAKAMI_UV_RESPONSE_1HR_UP	0.513342	0.849007	1	11	0.907786	1.52452
LEE_LIVER_CANCER_ACOX1_DN	0.513623	0.714692	3	46	0.907805	1.0635
GOERING_BLOOD_HDL_CHOLESTEROL_QTL_TRANS	0.51417	0.848447	1	11	0.908296	1.52452
HEDVAT_ELF4_TARGETS_UP	0.5149	0.847952	1	11	0.909108	1.52452
RORIE_TARGETS_OF_EWSR1_FLI1_FUSION_DN	0.515435	0.758523	2	28	0.909575	1.17268
GARGALOVIC_RESPONSE_TO_OXIDIZED_PHOSPHOLIPIDS_LIGHTYELLOW_UP	0.516747	0.846694	1	11	0.911098	1.52452
WU_APOPTOSIS_BY_CDKN1A_NOT_VIA_TP53	0.516839	0.845622	1	12	0.911098	1.38584
PLASARI_TGFB1_SIGNALING_VIA_NFIC_10HR_DN	0.518125	0.75625	2	28	0.912886	1.17268
ZHENG_BOUND_BY_FOXP3	0.518695	0.558799	29	466	0.913412	1.01173
GARGALOVIC_RESPONSE_TO_OXIDIZED_PHOSPHOLIPIDS_BLACK_DN	0.519639	0.84471	1	11	0.914461	1.52452
HUANG_FOXA2_TARGETS_UP	0.520134	0.709155	3	44	0.914461	1.1155
WANG_CISPLATIN_RESPONSE_AND_XPC_DN	0.520323	0.593929	13	205	0.914461	1.03235
PROVENZANI_METASTASIS_UP	0.521479	0.597306	12	189	0.914461	1.03368
SUNG_METASTASIS_STROMA_DN	0.521552	0.707703	3	45	0.914461	1.08885
AMIT_EGF_RESPONSE_60_HELA	0.521928	0.70753	3	44	0.914461	1.1155
DAZARD_UV_RESPONSE_CLUSTER_G3	0.52196	0.842077	1	12	0.914461	1.38584
KONDO_PROSTATE_CANCER_HCP_WITH_H3K27ME3	0.521965	0.658778	5	78	0.914461	1.0441
STANELLE_E2F1_TARGETS	0.522168	0.752812	2	28	0.914461	1.17268
PIEPOLI_LGI1_TARGETS_DN	0.522258	0.841869	1	12	0.914461	1.38584
MOROSETTI_FACIOSCAPULOHUMERAL_MUSCULAR_DISTROPHY_DN	0.522529	0.84168	1	12	0.914461	1.38584
KRIGE_AMINO_ACID_DEPRIVATION	0.522549	0.752486	2	28	0.914461	1.17268
PEDERSEN_METASTASIS_BY_ERBB2_ISOFORM_7	0.523065	0.563559	23	375	0.914888	0.995699
PARK_HSC_AND_MULTIPOTENT_PROGENITORS	0.523472	0.706304	3	43	0.915041	1.14347
BURTON_ADIPOGENESIS_PEAK_AT_2HR	0.523696	0.705924	3	44	0.915041	1.1155
SEITZ_NEOPLASTIC_TRANSFORMATION_BY_8P_DELETION_DN	0.523979	0.751262	2	28	0.915061	1.17268
EHRLICH_ICF_SYNDROM_UP	0.524736	0.840134	1	12	0.915505	1.38584
BROWNE_HCMV_INFECTION_12HR_DN	0.524777	0.641219	6	92	0.915505	1.06371
ZHOU_CELL_CYCLE_GENES_IN_IR_RESPONSE_6HR	0.525084	0.65546	5	83	0.915565	0.976809
FRIDMAN_SENESCENCE_DN	0.527154	0.838428	1	12	0.9187	1.38584
WANG_SMARCE1_TARGETS_DN	0.527638	0.560928	22	353	0.919067	1.01326
ZHAN_VARIABLE_EARLY_DIFFERENTIATION_GENES_UP	0.529223	0.836959	1	12	0.921196	1.38584
POMEROY_MEDULLOBLASTOMA_PROGNOSIS_DN	0.529804	0.700343	3	44	0.921196	1.1155
BOYLAN_MULTIPLE_MYELOMA_PCA3_UP	0.530217	0.650905	5	78	0.921196	1.0441
ULE_SPLICING_VIA_NOVA2	0.530383	0.699989	3	43	0.921196	1.14347
IIZUKA_LIVER_CANCER_PROGRESSION_G1_G2_UP	0.530484	0.836059	1	12	0.921196	1.38584
VETTER_TARGETS_OF_PRKCA_AND_ETS1_DN	0.530502	0.836047	1	12	0.921196	1.38584
WOTTON_RUNX_TARGETS_DN	0.532195	0.744166	2	28	0.92366	1.17268
BURTON_ADIPOGENESIS_3	0.534426	0.631338	6	102	0.926895	0.9522
NEBEN_AML_WITH_FLT3_OR_NRAS_DN	0.53461	0.833092	1	12	0.926895	1.38584
LOPEZ_MESOTHELIOMA_SURVIVAL_UP	0.535049	0.832774	1	12	0.92718	1.38584
ABDULRAHMAN_KIDNEY_CANCER_VHL_DN	0.53592	0.832143	1	12	0.928095	1.38584
STEINER_ERYTHROCYTE_MEMBRANE_GENES	0.536128	0.831991	1	12	0.928095	1.38584
DELACROIX_RARG_BOUND_MEF	0.53667	0.553906	21	338	0.928555	1.00983
CHANG_IMMORTALIZED_BY_HPV31_UP	0.538186	0.663415	4	62	0.930136	1.05129
TURASHVILI_BREAST_NORMAL_DUCTAL_VS_LOBULAR_UP	0.538481	0.663133	4	62	0.930136	1.05129
MYLLYKANGAS_AMPLIFICATION_HOT_SPOT_8	0.538487	0.830272	1	12	0.930136	1.38584
LEE_SP4_THYMOCYTE	0.538689	0.830124	1	12	0.930136	1.38584
DAZARD_UV_RESPONSE_CLUSTER_G5	0.539791	0.829315	1	12	0.931025	1.38584
EHRLICH_ICF_SYNDROM_DN	0.539821	0.828368	1	13	0.931025	1.27029
ROVERSI_GLIOMA_COPY_NUMBER_DN	0.540278	0.690474	3	45	0.931025	1.08885
MYLLYKANGAS_AMPLIFICATION_HOT_SPOT_24	0.540327	0.828922	1	12	0.931025	1.38584
DARWICHE_PAPILLOMA_PROGRESSION_RISK	0.540586	0.661121	4	62	0.931025	1.05129
WATANABE_ULCERATIVE_COLITIS_WITH_CANCER_DN	0.540921	0.827556	1	13	0.931125	1.27029
CONCANNON_APOPTOSIS_BY_EPOXOMICIN_UP	0.541617	0.568673	14	225	0.931847	1.01137
BILD_MYC_ONCOGENIC_SIGNATURE	0.542095	0.576801	12	192	0.932153	1.01623
DACOSTA_LOW_DOSE_UV_RESPONSE_VIA_ERCC3_XPCS_UP	0.542486	0.826395	1	13	0.932153	1.27029
IKEDA_MIR133_TARGETS_UP	0.542778	0.68831	3	44	0.932153	1.1155
WORSCHECH_TUMOR_EVASION_AND_TOLEROGENICITY_DN	0.542941	0.826057	1	13	0.932153	1.27029
MATTIOLI_MULTIPLE_MYELOMA_SUBGROUPS	0.543179	0.826815	1	12	0.932153	1.38584
CLAUS_PGR_POSITIVE_MENINGIOMA_DN	0.544338	0.825954	1	12	0.933666	1.38584
WANG_PROSTATE_CANCER_ANDROGEN_INDEPENDENT	0.54629	0.655749	4	61	0.936536	1.06982
OUELLET_OVARIAN_CANCER_INVASIVE_VS_LMP_DN	0.546868	0.824065	1	12	0.937051	1.38584
WANG_CLIM2_TARGETS_DN	0.547865	0.576213	11	174	0.938282	1.02883
MEBARKI_HCC_PROGENITOR_WNT_DN_CTNNB1_DEPENDENT_BLOCKED_BY_FZD8CRD	0.54971	0.820968	1	13	0.940962	1.27029
HOLLERN_SOLID_NODULAR_BREAST_TUMOR_DN	0.55072	0.727111	2	30	0.942212	1.08875
DISTECHE_ESCAPED_FROM_X_INACTIVATION	0.551028	0.820928	1	12	0.942261	1.38584
WU_APOPTOSIS_BY_CDKN1A_VIA_TP53	0.552032	0.678627	3	50	0.943307	0.972689
LANDIS_ERBB2_BREAST_TUMORS_324_UP	0.55233	0.584379	9	145	0.943307	1.00863
FRASOR_RESPONSE_TO_ESTRADIOL_UP	0.552525	0.725477	2	30	0.943307	1.08875
RAY_TUMORIGENESIS_BY_ERBB2_CDC25A_UP	0.55276	0.576964	10	167	0.943307	0.97039
NIKOLSKY_BREAST_CANCER_16Q24_AMPLICON	0.553662	0.677681	3	46	0.943353	1.0635
BOSCO_EPITHELIAL_DIFFERENTIATION_MODULE	0.553766	0.723794	2	32	0.943353	1.01605
CADWELL_ATG16L1_TARGETS_DN	0.553825	0.648335	4	62	0.943353	1.05129
PRAMOONJAGO_SOX4_TARGETS_DN	0.554015	0.677345	3	46	0.943353	1.0635
GOTTWEIN_TARGETS_OF_KSHV_MIR_K12_11	0.554188	0.647981	4	62	0.943353	1.05129
LUI_THYROID_CANCER_CLUSTER_5	0.554843	0.817043	1	13	0.943991	1.27029
CHOW_RASSF1_TARGETS_DN	0.556055	0.722575	2	29	0.94507	1.12917
DORN_ADENOVIRUS_INFECTION_12HR_DN	0.556542	0.72182	2	30	0.94507	1.08875
KIM_ALL_DISORDERS_OLIGODENDROCYTE_NUMBER_CORR_DN	0.556933	0.721773	2	29	0.94507	1.12917
INAMURA_LUNG_CANCER_SCC_DN	0.557018	0.815363	1	13	0.94507	1.27029
MARTIN_VIRAL_GPCR_SIGNALING_DN	0.557129	0.674367	3	46	0.94507	1.0635
CHIN_BREAST_CANCER_COPY_NUMBER_DN	0.557162	0.815251	1	13	0.94507	1.27029
KAYO_CALORIE_RESTRICTION_MUSCLE_DN	0.558798	0.622955	5	79	0.946966	1.02991
WAKABAYASHI_ADIPOGENESIS_PPARG_BOUND_36HR	0.558842	0.720025	2	29	0.946966	1.12917
LIU_BREAST_CANCER	0.560503	0.718186	2	30	0.949303	1.08875
NUTT_GBM_VS_AO_GLIOMA_DN	0.560858	0.670954	3	45	0.949427	1.08885
VALK_AML_CLUSTER_6	0.561172	0.71757	2	30	0.94948	1.08875
NGUYEN_NOTCH1_TARGETS_DN	0.561869	0.619904	5	79	0.949498	1.02991
SCHWAB_TARGETS_OF_BMYB_POLYMORPHIC_VARIANTS_DN	0.561869	0.811576	1	13	0.949498	1.27029
WANG_ESOPHAGUS_CANCER_VS_NORMAL_DN	0.562233	0.604191	6	96	0.949498	1.01612
CHEN_NEUROBLASTOMA_COPY_NUMBER_GAINS	0.562474	0.669059	3	47	0.949498	1.03924
SHAFFER_IRF4_TARGETS_IN_ACTIVATED_DENDRITIC_CELL	0.562592	0.63953	4	64	0.949498	1.01608
CHANG_POU5F1_TARGETS_UP	0.563086	0.810618	1	13	0.949855	1.27029
DESERT_STEM_CELL_HEPATOCELLULAR_CARCINOMA_SUBCLASS_UP	0.563823	0.546154	14	232	0.950622	0.978398
LIM_MAMMARY_LUMINAL_PROGENITOR_UP	0.564283	0.666855	3	50	0.950921	0.972689
BRUINS_UVC_RESPONSE_VIA_TP53_GROUP_C	0.565229	0.61633	5	82	0.951498	0.989565
[truncated: 1,368 more rows]

## Sheet: UP_DEGs_C2_CP_REACTOME
category	over_represented_pvalue	under_represented_pvalue	numDEInCat	numInCat	over_represented_pvalue_adj	ORs
REACTOME_NEUTROPHIL_DEGRANULATION	4.13611e-17	1	74	413	6.62605e-14	3.5737
REACTOME_INNATE_IMMUNE_SYSTEM	1.11691e-16	1	114	834	8.94644e-14	2.69089
REACTOME_INTERFERON_GAMMA_SIGNALING	1.42875e-08	1	21	84	7.62951e-06	5.08669
REACTOME_IMMUNOREGULATORY_INTERACTIONS_BETWEEN_A_LYMPHOID_AND_A_NON_LYMPHOID_CELL	7.29379e-08	1	17	65	2.92116e-05	5.37473
REACTOME_CYTOKINE_SIGNALING_IN_IMMUNE_SYSTEM	7.48011e-07	1	67	596	0.000239663	1.99486
REACTOME_ANTIGEN_PROCESSING_CROSS_PRESENTATION	3.11434e-06	0.999999	20	100	0.000831528	3.80051
REACTOME_ENDOSOMAL_VACUOLAR_PATHWAY	7.83792e-06	1	6	10	0.00159513	22.4127
REACTOME_COMPLEMENT_CASCADE	7.9657e-06	0.999999	10	32	0.00159513	6.83079
REACTOME_HEMOSTASIS	1.01706e-05	0.999995	57	509	0.00181037	1.96586
REACTOME_CELL_SURFACE_INTERACTIONS_AT_THE_VASCULAR_WALL	1.50708e-05	0.999996	19	103	0.00241434	3.43085
REACTOME_INTERFERON_SIGNALING	2.2264e-05	0.999992	26	173	0.00324245	2.69728
REACTOME_FATTY_ACID_METABOLISM	3.41143e-05	0.999989	24	153	0.00413002	2.83292
REACTOME_CROSS_PRESENTATION_OF_PARTICULATE_EXOGENOUS_ANTIGENS_PHAGOSOMES	3.5019e-05	0.999999	5	8	0.00413002	24.8698
REACTOME_INTERFERON_ALPHA_BETA_SIGNALING	3.60926e-05	0.999993	13	59	0.00413002	4.2588
REACTOME_INITIAL_TRIGGERING_OF_COMPLEMENT	7.09402e-05	0.999995	6	14	0.00714328	11.2053
REACTOME_PLATELET_ACTIVATION_SIGNALING_AND_AGGREGATION	7.13436e-05	0.999971	31	235	0.00714328	2.32318
REACTOME_G_ALPHA_I_SIGNALLING_EVENTS	7.9928e-05	0.999968	29	222	0.00753204	2.29163
REACTOME_PD_1_SIGNALING	0.000116517	0.999994	5	10	0.01037	14.9164
REACTOME_ADAPTIVE_IMMUNE_SYSTEM	0.000261291	0.999851	63	645	0.022031	1.67947
REACTOME_SIGNALING_BY_INTERLEUKINS	0.000408034	0.999793	41	382	0.0326836	1.84205
REACTOME_TRAFFICKING_AND_PROCESSING_OF_ENDOSOMAL_TLR	0.000508031	0.999962	5	12	0.0384766	10.654
REACTOME_ANTIGEN_PRESENTATION_FOLDING_ASSEMBLY_AND_PEPTIDE_LOADING_OF_CLASS_I_MHC	0.000528392	0.999927	7	24	0.0384766	6.15798
REACTOME_CREATION_OF_C4_AND_C2_ACTIVATORS	0.0006308	0.99997	4	8	0.0439366	14.8911
REACTOME_DAP12_INTERACTIONS	0.00065961	0.999885	8	33	0.044029	4.79015
REACTOME_SYNTHESIS_OF_PROSTAGLANDINS_PG_AND_THROMBOXANES_TX	0.000849195	0.999926	5	13	0.0544164	9.32218
REACTOME_OTHER_SEMAPHORIN_INTERACTIONS	0.000956918	0.999881	6	19	0.0589609	6.89289
REACTOME_METABOLISM_OF_LIPIDS	0.00172201	0.998949	60	645	0.0996682	1.58104
REACTOME_ANTIGEN_ACTIVATES_B_CELL_RECEPTOR_BCR_LEADING_TO_GENERATION_OF_SECOND_MESSENGERS	0.00174202	0.999691	7	29	0.0996682	4.75599
REACTOME_NUCLEAR_SIGNALING_BY_ERBB4	0.00296574	0.999415	7	31	0.163831	4.3588
REACTOME_CD22_MEDIATED_BCR_REGULATION	0.00318615	0.99986	3	6	0.167889	14.8659
REACTOME_GPVI_MEDIATED_ACTIVATION_CASCADE	0.00329024	0.999336	7	32	0.167889	4.1841
REACTOME_BIOSYNTHESIS_OF_MARESIN_LIKE_SPMS	0.00339517	1	2	2	0.167889	#NUM!
REACTOME_ASPARTATE_AND_ASPARAGINE_METABOLISM	0.00345839	0.999689	4	11	0.167889	8.50945
REACTOME_TOLL_LIKE_RECEPTOR_CASCADES	0.00378504	0.998414	18	143	0.178342	2.16947
REACTOME_DETOXIFICATION_OF_REACTIVE_OXYGEN_SPECIES	0.00393824	0.999175	7	33	0.180259	4.02288
REACTOME_ARACHIDONIC_ACID_METABOLISM	0.00414497	0.998994	8	43	0.184451	3.41771
REACTOME_ALPHA_OXIDATION_OF_PHYTANATE	0.00453562	0.999774	3	6	0.19638	14.8659
REACTOME_MITOCHONDRIAL_FATTY_ACID_BETA_OXIDATION_OF_UNSATURATED_FATTY_ACIDS	0.00491958	0.999747	3	6	0.207399	14.8659
REACTOME_RESPONSE_TO_ELEVATED_PLATELET_CYTOSOLIC_CA2	0.00512514	0.997985	15	114	0.210525	2.27732
REACTOME_GPCR_LIGAND_BINDING	0.00534066	0.997174	29	301	0.211352	1.61009
REACTOME_ORGANIC_CATION_TRANSPORT	0.00540914	0.999683	3	7	0.211352	11.1499
REACTOME_HDL_REMODELING	0.0060774	0.999628	3	7	0.228711	11.1499
REACTOME_MITOCHONDRIAL_FATTY_ACID_BETA_OXIDATION	0.00613895	0.998591	7	35	0.228711	3.73426
REACTOME_CLASS_A_1_RHODOPSIN_LIKE_RECEPTORS	0.00646606	0.996864	22	216	0.235423	1.70664
REACTOME_INTERLEUKIN_4_AND_INTERLEUKIN_13_SIGNALING	0.00722135	0.99739	12	89	0.25708	2.33562
REACTOME_GENERATION_OF_SECOND_MESSENGER_MOLECULES	0.00795102	0.998651	5	22	0.276903	4.38317
REACTOME_SYNTHESIS_OF_5_EICOSATETRAENOIC_ACIDS	0.00973794	0.999245	3	8	0.331919	8.9205
REACTOME_BIOLOGICAL_OXIDATIONS	0.0107282	0.99524	16	138	0.358053	1.96922
REACTOME_SIGNALING_BY_GPCR	0.0111664	0.992952	45	523	0.365074	1.4283
REACTOME_SIGNAL_AMPLIFICATION	0.0116004	0.997356	6	31	0.371678	3.57985
REACTOME_PEPTIDE_LIGAND_BINDING_RECEPTORS	0.0125382	0.994669	14	126	0.393848	1.87237
REACTOME_G_ALPHA_Q_SIGNALLING_EVENTS	0.012983	0.993793	18	168	0.394874	1.80229
REACTOME_NR1H2_AND_NR1H3_MEDIATED_SIGNALING	0.0130639	0.99648	7	40	0.394874	3.1668
REACTOME_BETA_DEFENSINS	0.0150084	0.999467	2	4	0.445249	14.8407
REACTOME_MHC_CLASS_II_ANTIGEN_PRESENTATION	0.0157476	0.993379	13	106	0.455076	2.09473
REACTOME_ROLE_OF_PHOSPHOLIPIDS_IN_PHAGOCYTOSIS	0.0159078	0.996748	5	24	0.455076	3.92135
REACTOME_ANTIMICROBIAL_PEPTIDES	0.0167289	0.997305	4	18	0.464442	4.25187
REACTOME_COSTIMULATION_BY_THE_CD28_FAMILY	0.0170823	0.994579	8	54	0.464442	2.5971
REACTOME_SIGNALING_BY_ERYTHROPOIETIN	0.0171049	0.996437	5	24	0.464442	3.92135
REACTOME_CYP2E1_REACTIONS	0.0174661	0.999327	2	4	0.466344	14.8407
REACTOME_FORMATION_OF_THE_CORNIFIED_ENVELOPE	0.0182046	0.99534	6	36	0.470384	2.98154
REACTOME_KERATINIZATION	0.0182046	0.99534	6	36	0.470384	2.98154
REACTOME_BIOSYNTHESIS_OF_MARESINS	0.0191559	0.999225	2	4	0.484908	14.8407
REACTOME_SENSORY_PROCESSING_OF_SOUND_BY_OUTER_HAIR_CELLS_OF_THE_COCHLEA	0.0196254	0.994203	7	45	0.484908	2.74877
REACTOME_PLASMA_LIPOPROTEIN_ASSEMBLY_REMODELING_AND_CLEARANCE	0.0196748	0.993582	8	55	0.484908	2.54157
REACTOME_CHYLOMICRON_CLEARANCE	0.0205279	0.999137	2	4	0.488601	14.8407
REACTOME_ORGANIC_CATION_ANION_ZWITTERION_TRANSPORT	0.0207504	0.99763	3	11	0.488601	5.57323
REACTOME_DAP12_SIGNALING	0.0213976	0.995229	5	26	0.488601	3.54672
REACTOME_INTERLEUKIN_2_FAMILY_SIGNALING	0.0214545	0.9943	6	36	0.488601	2.98154
REACTOME_PHASE_I_FUNCTIONALIZATION_OF_COMPOUNDS	0.021843	0.992131	9	68	0.488601	2.27874
REACTOME_CONSTITUTIVE_SIGNALING_BY_ABERRANT_PI3K_IN_CANCER	0.0219579	0.992083	9	68	0.488601	2.27874
REACTOME_NR1H2_NR1H3_REGULATE_GENE_EXPRESSION_LINKED_TO_LIPOGENESIS	0.0219596	0.997499	3	10	0.488601	6.37055
REACTOME_P75NTR_REGULATES_AXONOGENESIS	0.0225068	0.997412	3	10	0.492555	6.37055
REACTOME_MET_RECEPTOR_RECYCLING	0.0230158	0.997331	3	10	0.492555	6.37055
REACTOME_RAC1_GTPASE_CYCLE	0.0233978	0.987822	19	181	0.492555	1.76218
REACTOME_DEFENSINS	0.0235492	0.998769	2	5	0.492555	9.89521
REACTOME_SYNTHESIS_OF_15_EICOSATETRAENOIC_ACID_DERIVATIVES	0.0236746	0.998925	2	4	0.492555	14.8407
REACTOME_EGR2_AND_SOX10_MEDIATED_INITIATION_OF_SCHWANN_CELL_MYELINATION	0.027057	0.993556	5	27	0.55157	3.38513
REACTOME_PEROXISOMAL_LIPID_METABOLISM	0.0271998	0.993513	5	27	0.55157	3.38513
REACTOME_GLYCEROPHOSPHOLIPID_BIOSYNTHESIS	0.0281681	0.987139	13	114	0.559309	1.92698
REACTOME_PLASMA_LIPOPROTEIN_REMODELING	0.0284618	0.994515	4	20	0.559309	3.71942
REACTOME_ADVANCED_GLYCOSYLATION_ENDPRODUCT_RECEPTOR_SIGNALING	0.0288151	0.996263	3	11	0.559309	5.57323
REACTOME_SIGNALING_BY_ERBB4	0.0289779	0.989806	8	57	0.559309	2.43715
REACTOME_ERYTHROPOIETIN_ACTIVATES_PHOSPHOINOSITIDE_3_KINASE_PI3K	0.0301328	0.996022	3	11	0.574676	5.57323
REACTOME_SIGNAL_REGULATORY_PROTEIN_FAMILY_INTERACTIONS	0.0308516	0.99589	3	11	0.581462	5.57323
REACTOME_FORMYL_PEPTIDE_RECEPTORS_BIND_FORMYL_PEPTIDES_AND_MANY_OTHER_LIGANDS	0.0312146	0.998097	2	5	0.581462	9.89521
REACTOME_NEF_MEDIATED_DOWNREGULATION_OF_MHC_CLASS_I_COMPLEX_CELL_SURFACE_EXPRESSION	0.033364	0.995326	3	12	0.610956	4.95394
REACTOME_METABOLISM_OF_AMINO_ACIDS_AND_DERIVATIVES	0.0335606	0.979173	30	333	0.610956	1.49222
REACTOME_SYNTHESIS_OF_12_EICOSATETRAENOIC_ACID_DERIVATIVES	0.0340867	0.997819	2	5	0.613561	9.89521
REACTOME_MET_ACTIVATES_PTPN11	0.0353849	0.997689	2	5	0.629852	9.89521
REACTOME_GLUTATHIONE_CONJUGATION	0.035913	0.990672	5	30	0.632226	2.97794
REACTOME_PECAM1_INTERACTIONS	0.0372357	0.994552	3	12	0.648387	4.95394
REACTOME_BETA_OXIDATION_OF_LAUROYL_COA_TO_DECANOYL_COA_COA	0.038092	0.997409	2	5	0.656166	9.89521
REACTOME_ACTIVATION_OF_C3_AND_C5	0.040715	0.996887	2	6	0.693888	7.42069
REACTOME_REGULATION_OF_TLR_BY_ENDOGENOUS_LIGAND	0.0412099	0.993541	3	14	0.69493	4.05297
REACTOME_G_PROTEIN_BETA_GAMMA_SIGNALLING	0.0432401	0.988149	5	31	0.72157	2.86309
REACTOME_G_PROTEIN_MEDIATED_EVENTS	0.0455868	0.983769	7	51	0.744063	2.37217
REACTOME_RUNX1_REGULATES_TRANSCRIPTION_OF_GENES_INVOLVED_IN_WNT_SIGNALING	0.0456682	0.996278	2	6	0.744063	7.42069
REACTOME_FCGAMMA_RECEPTOR_FCGR_DEPENDENT_PHAGOCYTOSIS	0.046178	0.979835	10	85	0.744063	1.99148
REACTOME_BIOSYNTHESIS_OF_SPECIALIZED_PRORESOLVING_MEDIATORS_SPMS	0.0475141	0.992116	3	14	0.744063	4.05297
REACTOME_IRAK4_DEFICIENCY_TLR2_4	0.0482301	0.991861	3	15	0.744063	3.71451
REACTOME_RHOG_GTPASE_CYCLE	0.048233	0.979874	9	74	0.744063	2.0668
REACTOME_RHO_GTPASE_CYCLE	0.0486264	0.967329	37	434	0.744063	1.40673
REACTOME_TRAF6_MEDIATED_NF_KB_ACTIVATION	0.0492903	0.988546	4	22	0.744063	3.30554
REACTOME_RHOA_GTPASE_CYCLE	0.0493722	0.974104	15	147	0.744063	1.70104
REACTOME_RUNX1_REGULATES_TRANSCRIPTION_OF_GENES_INVOLVED_IN_DIFFERENTIATION_OF_MYELOID_CELLS	0.0496162	0.995764	2	6	0.744063	7.42069
REACTOME_LYSOSPHINGOLIPID_AND_LPA_RECEPTORS	0.0497484	0.99159	3	14	0.744063	4.05297
REACTOME_RUNX1_REGULATES_ESTROGEN_RECEPTOR_MEDIATED_TRANSCRIPTION	0.0501842	0.995689	2	6	0.744063	7.42069
REACTOME_SENSORY_PROCESSING_OF_SOUND	0.050626	0.979966	8	65	0.744063	2.09322
REACTOME_MET_ACTIVATES_PI3K_AKT_SIGNALING	0.0515014	0.995511	2	6	0.750048	7.42069
REACTOME_THROMBOXANE_SIGNALLING_THROUGH_TP_RECEPTOR	0.0520581	0.987623	4	23	0.751325	3.13123
REACTOME_RUNX3_REGULATES_CDKN1A_TRANSCRIPTION	0.0538919	0.995181	2	6	0.770846	7.42069
REACTOME_NEGATIVE_REGULATION_OF_THE_PI3K_AKT_NETWORK	0.0543812	0.974406	11	103	0.770962	1.78541
REACTOME_RAC2_GTPASE_CYCLE	0.0552974	0.975038	10	88	0.777075	1.91424
REACTOME_BASIGIN_INTERACTIONS	0.0562806	0.986272	4	23	0.779412	3.13123
REACTOME_PURINERGIC_SIGNALING_IN_LEISHMANIASIS_INFECTION	0.0564368	0.986159	4	24	0.779412	2.97435
REACTOME_TRANSPORT_OF_SMALL_MOLECULES	0.0574486	0.958811	49	623	0.786603	1.28922
REACTOME_CHYLOMICRON_ASSEMBLY	0.0587525	0.994197	2	7	0.79764	5.9367
REACTOME_ADP_SIGNALLING_THROUGH_P2Y_PURINOCEPTOR_1	0.0595755	0.985126	4	24	0.802016	2.97435
REACTOME_G_BETA_GAMMA_SIGNALLING_THROUGH_PI3KGAMMA	0.0615191	0.984476	4	24	0.82128	2.97435
REACTOME_FATTY_ACIDS_BOUND_TO_GPR40_FFAR1_REGULATE_INSULIN_SECRETION	0.0650689	0.99319	2	7	0.861491	5.9367
REACTOME_FCGR3A_MEDIATED_IL10_SYNTHESIS	0.0682053	0.978544	5	35	0.88861	2.48022
REACTOME_MODULATION_BY_MTB_OF_HOST_IMMUNE_SYSTEM	0.0682985	0.992652	2	7	0.88861	5.9367
REACTOME_ACTIVATED_NTRK2_SIGNALS_THROUGH_PI3K	0.0687813	0.99257	2	7	0.88861	5.9367
REACTOME_SCAVENGING_BY_CLASS_A_RECEPTORS	0.0698207	0.986168	3	16	0.893933	3.42851
REACTOME_ACYL_CHAIN_REMODELLING_OF_PS	0.0703094	0.986031	3	16	0.893933	3.42851
REACTOME_PHOSPHOLIPID_METABOLISM	0.0709352	0.958486	18	194	0.894789	1.53113
REACTOME_BINDING_AND_UPTAKE_OF_LIGANDS_BY_SCAVENGER_RECEPTORS	0.0719438	0.976884	5	38	0.900422	2.25387
REACTOME_CREB_PHOSPHORYLATION	0.0731817	0.991809	2	7	0.908814	5.9367
REACTOME_DISEASES_OF_IMMUNE_SYSTEM	0.0741399	0.979863	4	27	0.913632	2.58552
REACTOME_CYTOCHROME_P450_ARRANGED_BY_SUBSTRATE_TYPE	0.0752625	0.9755	5	38	0.920385	2.25387
REACTOME_PARASITE_INFECTION	0.0761151	0.969355	7	58	0.923761	2.04482
REACTOME_TCR_SIGNALING	0.0768627	0.961571	11	107	0.92582	1.71019
REACTOME_CA2_PATHWAY	0.0780916	0.968344	7	59	0.933603	2.00527
REACTOME_NEUROTRANSMITTER_CLEARANCE	0.0796479	0.990308	2	8	0.940258	4.94672
REACTOME_LDL_CLEARANCE	0.0801126	0.98319	3	16	0.940258	3.42851
REACTOME_PHENYLALANINE_AND_TYROSINE_METABOLISM	0.080409	0.990162	2	8	0.940258	4.94672
REACTOME_VITAMIN_C_ASCORBATE_METABOLISM	0.083771	0.989505	2	8	0.968861	4.94672
REACTOME_THE_ROLE_OF_NEF_IN_HIV_1_REPLICATION_AND_DISEASE_PATHOGENESIS	0.0843831	0.976049	4	27	0.968861	2.58552
REACTOME_SYNTHESIS_OF_IP3_AND_IP4_IN_THE_CYTOSOL	0.0846695	0.976019	4	26	0.968861	2.70323
REACTOME_LEISHMANIA_INFECTION	0.0856369	0.948562	18	206	0.97298	1.43128
REACTOME_SYNDECAN_INTERACTIONS	0.0867211	0.975153	4	27	0.978361	2.58552
REACTOME_SIGNALING_BY_THE_B_CELL_RECEPTOR_BCR	0.0921089	0.952418	11	109	1	1.67488
REACTOME_NETRIN_MEDIATED_REPULSION_SIGNALS	0.0934221	0.987531	2	8	1	4.94672
REACTOME_FCERI_MEDIATED_CA_2_MOBILIZATION	0.094316	0.972098	4	28	1	2.47753
REACTOME_DECTIN_2_FAMILY	0.0944599	0.986984	2	9	1	4.24013
REACTOME_REGULATION_OF_INSULIN_SECRETION	0.0965694	0.955972	8	73	1	1.83378
REACTOME_P2Y_RECEPTORS	0.100258	0.985695	2	9	1	4.24013
REACTOME_OPIOID_SIGNALLING	0.101704	0.950568	9	86	1	1.74218
REACTOME_PLASMA_LIPOPROTEIN_CLEARANCE	0.102164	0.968836	4	29	1	2.37826
REACTOME_INTERLEUKIN_12_SIGNALING	0.102188	0.963531	5	39	1	2.18742
REACTOME_NETRIN_1_SIGNALING	0.103017	0.958848	6	50	1	2.02959
REACTOME_GLYCOSPHINGOLIPID_METABOLISM	0.104903	0.962264	5	39	1	2.18742
REACTOME_RUNX3_REGULATES_P14_ARF	0.105683	0.984447	2	9	1	4.24013
REACTOME_ACYL_CHAIN_REMODELLING_OF_PE	0.106342	0.974309	3	19	1	2.78494
REACTOME_CELL_EXTRACELLULAR_MATRIX_INTERACTIONS	0.108094	0.973851	3	18	1	2.97078
REACTOME_O_LINKED_GLYCOSYLATION	0.108657	0.946355	9	91	1	1.63496
REACTOME_TRANSPORT_OF_NUCLEOSIDES_AND_FREE_PURINE_AND_PYRIMIDINE_BASES_ACROSS_THE_PLASMA_MEMBRANE	0.110239	0.983367	2	9	1	4.24013
REACTOME_GABA_B_RECEPTOR_ACTIVATION	0.110538	0.959539	5	40	1	2.12459
REACTOME_ACTIVATION_OF_PUMA_AND_TRANSLOCATION_TO_MITOCHONDRIA	0.110575	0.983286	2	9	1	4.24013
REACTOME_POU5F1_OCT4_SOX2_NANOG_ACTIVATE_GENES_RELATED_TO_PROLIFERATION	0.114083	0.982092	2	10	1	3.70962
REACTOME_MITOCHONDRIAL_FATTY_ACID_BETA_OXIDATION_OF_SATURATED_FATTY_ACIDS	0.114136	0.982421	2	9	1	4.24013
REACTOME_THROMBIN_SIGNALLING_THROUGH_PROTEINASE_ACTIVATED_RECEPTORS_PARS	0.114321	0.963624	4	30	1	2.28653
REACTOME_NERVOUS_SYSTEM_DEVELOPMENT	0.115789	0.913982	43	552	1	1.27161
REACTOME_PHASE_II_CONJUGATION_OF_COMPOUNDS	0.116392	0.947827	7	66	1	1.76587
REACTOME_APOPTOTIC_FACTOR_MEDIATED_RESPONSE	0.116514	0.97071	3	19	1	2.78494
REACTOME_TYPE_I_HEMIDESMOSOME_ASSEMBLY	0.119778	0.980647	2	10	1	3.70962
REACTOME_SEMAPHORIN_INTERACTIONS	0.121937	0.94478	7	64	1	1.82822
REACTOME_FREE_FATTY_ACIDS_REGULATE_INSULIN_SECRETION	0.122646	0.979902	2	10	1	3.70962
REACTOME_METABOLISM_OF_AMINE_DERIVED_HORMONES	0.123604	0.979339	2	11	1	3.2972
REACTOME_DEREGULATED_CDK5_TRIGGERS_MULTIPLE_NEURODEGENERATIVE_PATHWAYS_IN_ALZHEIMER_S_DISEASE_MODELS	0.124789	0.96767	3	19	1	2.78494
REACTOME_ACETYLCHOLINE_REGULATES_INSULIN_SECRETION	0.127747	0.978549	2	10	1	3.70962
REACTOME_REGULATION_OF_INSULIN_LIKE_GROWTH_FACTOR_IGF_TRANSPORT_AND_UPTAKE_BY_INSULIN_LIKE_GROWTH_FACTOR_BINDING_PROTEINS_IGFBPS	0.12876	0.934065	9	93	1	1.59564
REACTOME_MATURATION_OF_NUCLEOPROTEIN	0.129638	0.978039	2	10	1	3.70962
REACTOME_GABA_RECEPTOR_ACTIVATION	0.129828	0.944563	6	54	1	1.85947
REACTOME_PRESYNAPTIC_FUNCTION_OF_KAINATE_RECEPTORS	0.129996	0.965534	3	20	1	2.62067
REACTOME_FERTILIZATION	0.130106	0.977576	2	11	1	3.2972
REACTOME_XENOBIOTICS	0.131422	0.977212	2	11	1	3.2972
REACTOME_ADP_SIGNALLING_THROUGH_P2Y_PURINOCEPTOR_12	0.13158	0.964925	3	20	1	2.62067
REACTOME_APOPTOSIS	0.131748	0.919873	15	171	1	1.4351
REACTOME_ROS_AND_RNS_PRODUCTION_IN_PHAGOCYTES	0.131945	0.955603	4	32	1	2.12252
REACTOME_O_LINKED_GLYCOSYLATION_OF_MUCINS	0.132662	0.94836	5	44	1	1.90594
REACTOME_SIGNALING_BY_VEGF	0.133352	0.928488	10	104	1	1.58528
REACTOME_FORMATION_OF_APOPTOSOME	0.136055	0.976272	2	10	1	3.70962
REACTOME_FCGR_ACTIVATION	0.136211	0.975868	2	11	1	3.2972
REACTOME_RHO_GTPASES_ACTIVATE_NADPH_OXIDASES	0.136268	0.962941	3	21	1	2.47486
REACTOME_NEF_MEDIATES_DOWN_MODULATION_OF_CELL_SURFACE_RECEPTORS_BY_RECRUITING_THEM_TO_CLATHRIN_ADAPTERS	0.137591	0.962419	3	21	1	2.47486
REACTOME_TRANSPORT_OF_BILE_SALTS_AND_ORGANIC_ACIDS_METAL_IONS_AND_AMINE_COMPOUNDS	0.137664	0.935472	7	71	1	1.62693
REACTOME_PI3K_AKT_SIGNALING_IN_CANCER	0.138433	0.927949	9	95	1	1.55815
REACTOME_NUCLEAR_RECEPTOR_TRANSCRIPTION_PATHWAY	0.143198	0.942904	5	44	1	1.90594
REACTOME_CD28_DEPENDENT_VAV1_PATHWAY	0.146455	0.972889	2	11	1	3.2972
REACTOME_ERYTHROCYTES_TAKE_UP_CARBON_DIOXIDE_AND_RELEASE_OXYGEN	0.147615	0.972543	2	11	1	3.2972
REACTOME_COMMON_PATHWAY_OF_FIBRIN_CLOT_FORMATION	0.149779	0.971551	2	12	1	2.96721
REACTOME_NF_KB_ACTIVATION_THROUGH_FADD_RIP_1_PATHWAY_MEDIATED_BY_CASPASE_8_AND_10	0.151027	0.971515	2	11	1	3.2972
REACTOME_GENE_AND_PROTEIN_EXPRESSION_BY_JAK_STAT_SIGNALING_AFTER_INTERLEUKIN_12_STIMULATION	0.152842	0.945723	4	32	1	2.12252
REACTOME_NR1H3_NR1H2_REGULATE_GENE_EXPRESSION_LINKED_TO_CHOLESTEROL_TRANSPORT_AND_EFFLUX	0.153024	0.945634	4	32	1	2.12252
REACTOME_INTERLEUKIN_RECEPTOR_SHC_SIGNALING	0.155314	0.955024	3	22	1	2.34435
REACTOME_ACTIVATED_NTRK2_SIGNALS_THROUGH_FRS2_AND_FRS3	0.155719	0.970075	2	11	1	3.2972
REACTOME_METABOLIC_DISORDERS_OF_BIOLOGICAL_OXIDATION_ENZYMES	0.156244	0.954632	3	22	1	2.34435
REACTOME_TERMINAL_PATHWAY_OF_COMPLEMENT	0.156566	0.991218	1	3	1	7.40912
REACTOME_MET_ACTIVATES_RAP1_AND_RAC1	0.15691	0.969705	2	11	1	3.2972
REACTOME_ER_QUALITY_CONTROL_COMPARTMENT_ERQC	0.157554	0.954258	3	21	1	2.47486
REACTOME_RHO_GTPASES_ACTIVATE_KTN1	0.159083	0.969025	2	11	1	3.2972
REACTOME_SEROTONIN_AND_MELATONIN_BIOSYNTHESIS	0.15978	0.990839	1	3	1	7.40912
REACTOME_MUCOPOLYSACCHARIDOSES	0.159913	0.968764	2	11	1	3.2972
REACTOME_HYALURONAN_UPTAKE_AND_DEGRADATION	0.160041	0.968346	2	12	1	2.96721
REACTOME_METABOLISM_OF_ANGIOTENSINOGEN_TO_ANGIOTENSINS	0.16306	0.967376	2	12	1	2.96721
REACTOME_INTERLEUKIN_36_PATHWAY	0.166613	0.990004	1	3	1	7.40912
REACTOME_INTERLEUKIN_12_FAMILY_SIGNALING	0.168621	0.928997	5	46	1	1.81246
REACTOME_G_PROTEIN_ACTIVATION	0.168864	0.949017	3	23	1	2.22684
REACTOME_MOLECULES_ASSOCIATED_WITH_ELASTIC_FIBRES	0.169181	0.93726	4	35	1	1.91661
REACTOME_TYROSINE_CATABOLISM	0.169496	0.98964	1	3	1	7.40912
REACTOME_SODIUM_COUPLED_PHOSPHATE_COTRANSPORTERS	0.16981	0.9896	1	3	1	7.40912
REACTOME_INSERTION_OF_TAIL_ANCHORED_PROTEINS_INTO_THE_ENDOPLASMIC_RETICULUM_MEMBRANE	0.171165	0.948182	3	22	1	2.34435
REACTOME_ACROSOME_REACTION_AND_SPERM_OOCYTE_MEMBRANE_BINDING	0.172339	0.989274	1	3	1	7.40912
REACTOME_VLDL_ASSEMBLY	0.172813	0.989212	1	3	1	7.40912
REACTOME_KERATAN_SULFATE_DEGRADATION	0.172967	0.964111	2	12	1	2.96721
REACTOME_TP53_REGULATES_TRANSCRIPTION_OF_SEVERAL_ADDITIONAL_CELL_DEATH_GENES_WHOSE_SPECIFIC_ROLES_IN_P53_DEPENDENT_APOPTOSIS_REMAIN_UNCERTAIN	0.174693	0.963528	2	12	1	2.96721
REACTOME_CASPASE_MEDIATED_CLEAVAGE_OF_CYTOSKELETAL_PROTEINS	0.175581	0.963227	2	12	1	2.96721
REACTOME_TNF_RECEPTOR_SUPERFAMILY_TNFSF_MEMBERS_MEDIATING_NON_CANONICAL_NF_KB_PATHWAY	0.175634	0.962846	2	13	1	2.69708
REACTOME_LYSOSOME_VESICLE_BIOGENESIS	0.176439	0.93363	4	34	1	1.98069
REACTOME_TNFR2_NON_CANONICAL_NF_KB_PATHWAY	0.17857	0.905528	8	88	1	1.48729
REACTOME_CELLULAR_RESPONSE_TO_CHEMICAL_STRESS	0.179123	0.889485	13	151	1	1.40393
REACTOME_CYTOCHROME_C_MEDIATED_APOPTOTIC_RESPONSE	0.180109	0.961676	2	12	1	2.96721
REACTOME_TRANS_GOLGI_NETWORK_VESICLE_BUDDING	0.181544	0.908573	7	71	1	1.62693
REACTOME_CELL_CELL_COMMUNICATION	0.181981	0.895649	10	113	1	1.44518
REACTOME_NUCLEOTIDE_LIKE_PURINERGIC_RECEPTORS	0.182741	0.960377	2	13	1	2.69708
REACTOME_REGULATED_PROTEOLYSIS_OF_P75NTR	0.183051	0.960655	2	12	1	2.96721
REACTOME_BETA_OXIDATION_OF_BUTANOYL_COA_TO_ACETYL_COA	0.183168	0.987816	1	3	1	7.40912
REACTOME_SIGNALING_BY_TYPE_1_INSULIN_LIKE_GROWTH_FACTOR_1_RECEPTOR_IGF1R	0.183447	0.920367	5	49	1	1.6883
REACTOME_APOPTOTIC_CLEAVAGE_OF_CELLULAR_PROTEINS	0.183985	0.929563	4	35	1	1.91661
REACTOME_PURINE_RIBONUCLEOSIDE_MONOPHOSPHATE_BIOSYNTHESIS	0.185595	0.959761	2	12	1	2.96721
REACTOME_O_GLYCOSYLATION_OF_TSR_DOMAIN_CONTAINING_PROTEINS	0.188108	0.927154	4	37	1	1.79998
REACTOME_INOSITOL_PHOSPHATE_METABOLISM	0.18841	0.917638	5	47	1	1.76911
REACTOME_CHEMOKINE_RECEPTORS_BIND_CHEMOKINES	0.194639	0.936393	3	28	1	1.7805
REACTOME_PEROXISOMAL_PROTEIN_IMPORT	0.195148	0.905882	6	61	1	1.62154
REACTOME_TRAF3_DEPENDENT_IRF_ACTIVATION_PATHWAY	0.196985	0.955229	2	13	1	2.69708
REACTOME_N_GLYCAN_TRIMMING_IN_THE_ER_AND_CALNEXIN_CALRETICULIN_CYCLE	0.197183	0.922469	4	35	1	1.91661
REACTOME_TP53_REGULATES_TRANSCRIPTION_OF_CELL_DEATH_GENES	0.198026	0.92178	4	37	1	1.79998
REACTOME_NA_CL_DEPENDENT_NEUROTRANSMITTER_TRANSPORTERS	0.198817	0.954177	2	14	1	2.47219
REACTOME_BETA_CATENIN_INDEPENDENT_WNT_SIGNALING	0.202001	0.875122	12	142	1	1.37452
REACTOME_SYNTHESIS_OF_PE	0.202065	0.95333	2	13	1	2.69708
REACTOME_SIGNALING_BY_BRAF_AND_RAF_FUSIONS	0.203997	0.900301	6	61	1	1.62154
REACTOME_ADENYLATE_CYCLASE_INHIBITORY_PATHWAY	0.20587	0.951885	2	13	1	2.69708
REACTOME_INTEGRATION_OF_ENERGY_METABOLISM	0.207625	0.881356	9	102	1	1.43965
REACTOME_ION_HOMEOSTASIS	0.208131	0.905682	5	50	1	1.65058
REACTOME_ALTERNATIVE_COMPLEMENT_ACTIVATION	0.208218	0.982171	1	4	1	4.93952
REACTOME_PLASMA_LIPOPROTEIN_ASSEMBLY	0.20976	0.949986	2	14	1	2.47219
REACTOME_INFECTION_WITH_MYCOBACTERIUM_TUBERCULOSIS	0.217748	0.925491	3	25	1	2.02399
REACTOME_DEGRADATION_OF_CYSTEINE_AND_HOMOCYSTEINE	0.217884	0.946773	2	14	1	2.47219
REACTOME_RAC3_GTPASE_CYCLE	0.220376	0.877038	8	90	1	1.45066
REACTOME_SIGNALING_BY_NTRK2_TRKB	0.221633	0.923515	3	25	1	2.02399
REACTOME_DEVELOPMENTAL_BIOLOGY	0.222211	0.818141	60	850	1	1.13935
REACTOME_SLC_MEDIATED_TRANSMEMBRANE_TRANSPORT	0.222438	0.849836	16	209	1	1.23395
REACTOME_TRANSPORT_OF_FATTY_ACIDS	0.224243	0.979156	1	4	1	4.93952
REACTOME_NGF_INDEPENDANT_TRKA_ACTIVATION	0.226732	0.978665	1	4	1	4.93952
REACTOME_REPRESSION_OF_WNT_TARGET_GENES	0.227845	0.942717	2	14	1	2.47219
REACTOME_DISEASES_ASSOCIATED_WITH_O_GLYCOSYLATION_OF_PROTEINS	0.227984	0.893179	5	53	1	1.54686
REACTOME_SIGNALING_BY_RECEPTOR_TYROSINE_KINASES	0.228596	0.823304	35	481	1	1.17258
REACTOME_ROLE_OF_LAT2_NTAL_LAB_ON_CALCIUM_MOBILIZATION	0.22872	0.942355	2	14	1	2.47219
REACTOME_DOWNSTREAM_SIGNALING_OF_ACTIVATED_FGFR2	0.229901	0.918854	3	27	1	1.85481
REACTOME_SENSORY_PERCEPTION	0.230218	0.850699	13	172	1	1.21537
REACTOME_RUNX1_REGULATES_TRANSCRIPTION_OF_GENES_INVOLVED_IN_INTERLEUKIN_SIGNALING	0.230345	0.977939	1	4	1	4.93952
REACTOME_HEDGEHOG_LIGAND_BIOGENESIS	0.23513	0.879736	6	65	1	1.51087
REACTOME_INTRINSIC_PATHWAY_OF_FIBRIN_CLOT_FORMATION	0.235728	0.938647	2	16	1	2.11868
REACTOME_INTERLEUKIN_10_SIGNALING	0.237843	0.914148	3	30	1	1.64822
REACTOME_VASOPRESSIN_LIKE_RECEPTORS	0.238237	0.974842	1	5	1	3.70474
REACTOME_THE_NLRP3_INFLAMMASOME	0.240933	0.936768	2	15	1	2.2819
REACTOME_SUMOYLATION_OF_INTRACELLULAR_RECEPTORS	0.243563	0.911582	3	27	1	1.85481
REACTOME_GLUCAGON_LIKE_PEPTIDE_1_GLP1_REGULATES_INSULIN_SECRETION	0.243736	0.895214	4	39	1	1.69673
REACTOME_SYNTHESIS_OF_PC	0.24395	0.911373	3	27	1	1.85481
REACTOME_CALNEXIN_CALRETICULIN_CYCLE	0.244052	0.911521	3	26	1	1.93581
REACTOME_TRAF6_MEDIATED_IRF7_ACTIVATION	0.24645	0.934358	2	15	1	2.2819
REACTOME_CHYLOMICRON_REMODELING	0.247813	0.972652	1	5	1	3.70474
REACTOME_REGULATION_OF_GENE_EXPRESSION_IN_EARLY_PANCREATIC_PRECURSOR_CELLS	0.248366	0.972522	1	5	1	3.70474
REACTOME_THE_RETINOID_CYCLE_IN_CONES_DAYLIGHT_VISION	0.249103	0.972349	1	5	1	3.70474
REACTOME_CELL_JUNCTION_ORGANIZATION	0.249561	0.86224	7	81	1	1.40538
REACTOME_ADRENALINE_NORADRENALINE_INHIBITS_INSULIN_SECRETION	0.250186	0.907973	3	27	1	1.85481
REACTOME_SPERM_MOTILITY_AND_TAXES	0.250228	0.972083	1	5	1	3.70474
REACTOME_DAG_AND_IP3_SIGNALING	0.251873	0.890263	4	39	1	1.69673
REACTOME_INTRINSIC_PATHWAY_FOR_APOPTOSIS	0.252522	0.877387	5	53	1	1.54686
REACTOME_TOLL_LIKE_RECEPTOR_TLR1_TLR2_CASCADE	0.253453	0.853134	8	95	1	1.36647
REACTOME_TNFS_BIND_THEIR_PHYSIOLOGICAL_RECEPTORS	0.25522	0.92938	2	18	1	1.85327
REACTOME_ELASTIC_FIBRE_FORMATION	0.255368	0.887753	4	42	1	1.56221
REACTOME_SYNTHESIS_OF_PIPS_AT_THE_PLASMA_MEMBRANE	0.255955	0.875125	5	53	1	1.54686
REACTOME_NUCLEOBASE_BIOSYNTHESIS	0.260403	0.928086	2	15	1	2.2819
REACTOME_MET_RECEPTOR_ACTIVATION	0.261463	0.969351	1	5	1	3.70474
REACTOME_RECYCLING_PATHWAY_OF_L1	0.261605	0.884111	4	40	1	1.6494
REACTOME_REMOVAL_OF_AMINOTERMINAL_PROPEPTIDES_FROM_GAMMA_CARBOXYLATED_PROTEINS	0.261951	0.969229	1	5	1	3.70474
REACTOME_THYROXINE_BIOSYNTHESIS	0.262553	0.969079	1	5	1	3.70474
REACTOME_RUNX1_REGULATES_TRANSCRIPTION_OF_GENES_INVOLVED_IN_BCR_SIGNALING	0.268083	0.967674	1	5	1	3.70474
REACTOME_HYALURONAN_METABOLISM	0.268984	0.923288	2	17	1	1.97715
REACTOME_MET_INTERACTS_WITH_TNS_PROTEINS	0.269435	0.967325	1	5	1	3.70474
REACTOME_PHENYLALANINE_METABOLISM	0.269634	0.967274	1	5	1	3.70474
REACTOME_TRANSCRIPTIONAL_REGULATION_BY_RUNX3	0.269762	0.841058	8	95	1	1.36647
REACTOME_CLASS_I_MHC_MEDIATED_ANTIGEN_PROCESSING_PRESENTATION	0.270492	0.794931	26	356	1	1.1745
REACTOME_AMYLOID_FIBER_FORMATION	0.270831	0.854724	6	72	1	1.3495
REACTOME_PROGRAMMED_CELL_DEATH	0.270968	0.812973	15	197	1	1.22616
REACTOME_TRANSLATION_OF_SARS_COV_1_STRUCTURAL_PROTEINS	0.2735	0.894621	3	28	1	1.7805
REACTOME_SPHINGOLIPID_METABOLISM	0.274154	0.844441	7	82	1	1.38647
REACTOME_ACTIVATION_OF_TRKA_RECEPTORS	0.274157	0.96609	1	5	1	3.70474
REACTOME_NICOTINAMIDE_SALVAGING	0.276216	0.919824	2	17	1	1.97715
REACTOME_BIOSYNTHESIS_OF_EPA_DERIVED_SPMS	0.27639	0.965497	1	5	1	3.70474
REACTOME_REGULATION_OF_RUNX3_EXPRESSION_AND_ACTIVITY	0.27645	0.861265	5	54	1	1.51511
REACTOME_SIGNALING_BY_ERBB2_ECD_MUTANTS	0.278605	0.919065	2	16	1	2.11868
REACTOME_AMINO_ACID_TRANSPORT_ACROSS_THE_PLASMA_MEMBRANE	0.279849	0.890523	3	30	1	1.64822
REACTOME_ACTIVATION_OF_NOXA_AND_TRANSLOCATION_TO_MITOCHONDRIA	0.280427	0.96441	1	5	1	3.70474
REACTOME_INTERLEUKIN_1_FAMILY_SIGNALING	0.280522	0.82219	10	126	1	1.2812
REACTOME_RUNX1_REGULATES_EXPRESSION_OF_COMPONENTS_OF_TIGHT_JUNCTIONS	0.282087	0.963957	1	5	1	3.70474
REACTOME_FORMATION_OF_XYLULOSE_5_PHOSPHATE	0.284059	0.963415	1	5	1	3.70474
REACTOME_ACTIVATION_OF_KAINATE_RECEPTORS_UPON_GLUTAMATE_BINDING	0.284713	0.887843	3	29	1	1.71182
REACTOME_GALACTOSE_CATABOLISM	0.284999	0.963155	1	5	1	3.70474
REACTOME_IRS_MEDIATED_SIGNALLING	0.287128	0.867276	4	44	1	1.48375
REACTOME_BETA_OXIDATION_OF_HEXANOYL_COA_TO_BUTANOYL_COA	0.287543	0.962446	1	5	1	3.70474
REACTOME_DEFECTIVE_LFNG_CAUSES_SCDO3	0.288077	0.962296	1	5	1	3.70474
REACTOME_RHOB_GTPASE_CYCLE	0.288289	0.842393	6	69	1	1.41427
REACTOME_INTERLEUKIN_3_INTERLEUKIN_5_AND_GM_CSF_SIGNALING	0.288672	0.86638	4	43	1	1.52198
REACTOME_PROPIONYL_COA_CATABOLISM	0.289358	0.961935	1	5	1	3.70474
REACTOME_BETA_OXIDATION_OF_OCTANOYL_COA_TO_HEXANOYL_COA	0.289456	0.961908	1	5	1	3.70474
REACTOME_DISINHIBITION_OF_SNARE_FORMATION	0.289456	0.961908	1	5	1	3.70474
REACTOME_SUMO_IS_CONJUGATED_TO_E1_UBA2_SAE1	0.289456	0.961908	1	5	1	3.70474
REACTOME_NTRK2_ACTIVATES_RAC1	0.289456	0.961908	1	5	1	3.70474
REACTOME_ECM_PROTEOGLYCANS	0.290962	0.840204	6	73	1	1.32921
REACTOME_PROSTACYCLIN_SIGNALLING_THROUGH_PROSTACYCLIN_RECEPTOR	0.293709	0.91116	2	17	1	1.97715
REACTOME_CLASS_B_2_SECRETIN_FAMILY_RECEPTORS	0.296167	0.836283	6	75	1	1.29037
REACTOME_THE_CANONICAL_RETINOID_CYCLE_IN_RODS_TWILIGHT_VISION	0.296723	0.909238	2	18	1	1.85327
REACTOME_CDC42_GTPASE_CYCLE	0.297202	0.800603	12	155	1	1.24758
REACTOME_FCERI_MEDIATED_MAPK_ACTIVATION	0.301177	0.877695	3	30	1	1.64822
REACTOME_EICOSANOIDS	0.302474	0.956554	1	6	1	2.96366
REACTOME_POST_CHAPERONIN_TUBULIN_FOLDING_PATHWAY	0.30309	0.906347	2	17	1	1.97715
REACTOME_RUNX1_AND_FOXP3_CONTROL_THE_DEVELOPMENT_OF_REGULATORY_T_LYMPHOCYTES_TREGS	0.303328	0.95629	1	6	1	2.96366
REACTOME_NON_INTEGRIN_MEMBRANE_ECM_INTERACTIONS	0.304065	0.841631	5	58	1	1.4001
REACTOME_NRIF_SIGNALS_CELL_DEATH_FROM_THE_NUCLEUS	0.304575	0.905574	2	17	1	1.97715
REACTOME_GAMMA_CARBOXYLATION_TRANSPORT_AND_AMINO_TERMINAL_CLEAVAGE_OF_PROTEINS	0.310567	0.954012	1	6	1	2.96366
REACTOME_RUNX1_REGULATES_TRANSCRIPTION_OF_GENES_INVOLVED_IN_DIFFERENTIATION_OF_KERATINOCYTES	0.313255	0.953149	1	6	1	2.96366
REACTOME_VITAMIN_B2_RIBOFLAVIN_METABOLISM	0.316634	0.952052	1	6	1	2.96366
REACTOME_TRANSCRIPTIONAL_REGULATION_BY_THE_AP_2_TFAP2_FAMILY_OF_TRANSCRIPTION_FACTORS	0.318236	0.866626	3	32	1	1.53418
REACTOME_DISEASES_OF_CARBOHYDRATE_METABOLISM	0.319057	0.866299	3	31	1	1.58917
REACTOME_GLUCAGON_SIGNALING_IN_METABOLIC_REGULATION	0.319162	0.866232	3	31	1	1.58917
REACTOME_METABOLISM_OF_POLYAMINES	0.32211	0.828582	5	58	1	1.4001
REACTOME_NADE_MODULATES_DEATH_SIGNALLING	0.326036	0.948919	1	6	1	2.96366
REACTOME_P75NTR_NEGATIVELY_REGULATES_CELL_CYCLE_VIA_SC1	0.328279	0.948155	1	6	1	2.96366
REACTOME_RORA_ACTIVATES_GENE_EXPRESSION	0.331919	0.890366	2	18	1	1.85327
REACTOME_INWARDLY_RECTIFYING_K_CHANNELS	0.33236	0.857505	3	32	1	1.53418
REACTOME_ERYTHROPOIETIN_ACTIVATES_PHOSPHOLIPASE_C_GAMMA_PLCG	0.332421	0.946725	1	6	1	2.96366
REACTOME_SIGNALING_BY_CYTOSOLIC_FGFR1_FUSION_MUTANTS	0.332457	0.890064	2	18	1	1.85327
REACTOME_RHOQ_GTPASE_CYCLE	0.33249	0.82083	5	59	1	1.37401
REACTOME_INTEGRIN_CELL_SURFACE_INTERACTIONS	0.335505	0.80646	6	78	1	1.23615
REACTOME_UPTAKE_AND_FUNCTION_OF_DIPHTHERIA_TOXIN	0.335509	0.945645	1	6	1	2.96366
REACTOME_BETA_OXIDATION_OF_DECANOYL_COA_TO_OCTANOYL_COA_COA	0.336004	0.94547	1	6	1	2.96366
REACTOME_SUMO_IS_PROTEOLYTICALLY_PROCESSED	0.336394	0.945333	1	6	1	2.96366
REACTOME_ACTIVATED_NTRK2_SIGNALS_THROUGH_CDK5	0.336412	0.945326	1	6	1	2.96366
REACTOME_RESPONSE_TO_METAL_IONS	0.336412	0.945326	1	6	1	2.96366
REACTOME_G_ALPHA_Z_SIGNALLING_EVENTS	0.339021	0.831433	4	46	1	1.41276
REACTOME_PI_3K_CASCADE_FGFR2	0.340163	0.884907	2	20	1	1.64705
REACTOME_INTRACELLULAR_SIGNALING_BY_SECOND_MESSENGERS	0.340288	0.740771	21	295	1	1.13986
REACTOME_G_BETA_GAMMA_SIGNALLING_THROUGH_CDC42	0.34347	0.883382	2	19	1	1.74414
REACTOME_EUKARYOTIC_TRANSLATION_INITIATION	0.343792	0.776391	9	115	1	1.26111
REACTOME_ACYL_CHAIN_REMODELLING_OF_PC	0.346064	0.881494	2	20	1	1.64705
REACTOME_TP53_REGULATES_TRANSCRIPTION_OF_GENES_INVOLVED_IN_CYTOCHROME_C_RELEASE	0.349143	0.880086	2	19	1	1.74414
REACTOME_INFLAMMASOMES	0.349937	0.879228	2	20	1	1.64705
REACTOME_FATTY_ACIDS	0.350311	0.938786	1	7	1	2.46953
REACTOME_MISCELLANEOUS_SUBSTRATES	0.351714	0.93825	1	7	1	2.46953
REACTOME_EUKARYOTIC_TRANSLATION_ELONGATION	0.357988	0.77929	7	88	1	1.28285
REACTOME_EPHRIN_SIGNALING	0.359384	0.874022	2	19	1	1.74414
REACTOME_PROTEIN_FOLDING	0.359611	0.777863	7	90	1	1.25163
REACTOME_C_TYPE_LECTIN_RECEPTORS_CLRS	0.360016	0.762692	9	120	1	1.20356
REACTOME_MUSCLE_CONTRACTION	0.360476	0.747041	12	169	1	1.13437
REACTOME_DEFECTIVE_CFTR_CAUSES_CYSTIC_FIBROSIS	0.360488	0.799412	5	61	1	1.32463
REACTOME_REGULATION_OF_FZD_BY_UBIQUITINATION	0.361696	0.872222	2	20	1	1.64705
REACTOME_DIGESTION	0.362634	0.932787	1	8	1	2.11663
REACTOME_FATTY_ACYL_COA_BIOSYNTHESIS	0.363877	0.836048	3	33	1	1.48287
REACTOME_APOPTOTIC_EXECUTION_PHASE	0.364028	0.812921	4	48	1	1.34823
REACTOME_NEF_AND_SIGNAL_TRANSDUCTION	0.36423	0.93335	1	7	1	2.46953
REACTOME_TRANSCRIPTIONAL_REGULATION_OF_PLURIPOTENT_STEM_CELLS	0.365825	0.869341	2	21	1	1.56018
REACTOME_BINDING_OF_TCF_LEF_CTNNB1_TO_TARGET_GENE_PROMOTERS	0.367135	0.93218	1	7	1	2.46953
REACTOME_RUNX3_REGULATES_WNT_SIGNALING	0.367135	0.93218	1	7	1	2.46953
REACTOME_ERYTHROCYTES_TAKE_UP_OXYGEN_AND_RELEASE_CARBON_DIOXIDE	0.368156	0.931766	1	7	1	2.46953
REACTOME_STAT5_ACTIVATION	0.368718	0.931538	1	7	1	2.46953
REACTOME_ATTACHMENT_OF_GPI_ANCHOR_TO_UPAR	0.369175	0.931351	1	7	1	2.46953
REACTOME_KINESINS	0.370283	0.807998	4	50	1	1.28931
REACTOME_PHOSPHATE_BOND_HYDROLYSIS_BY_NUDT_PROTEINS	0.371301	0.930481	1	7	1	2.46953
REACTOME_RELEASE_OF_APOPTOTIC_FACTORS_FROM_THE_MITOCHONDRIA	0.372229	0.9301	1	7	1	2.46953
REACTOME_INSULIN_RECEPTOR_SIGNALLING_CASCADE	0.374269	0.80499	4	50	1	1.28931
REACTOME_NECTIN_NECL_TRANS_HETERODIMERIZATION	0.375466	0.928758	1	7	1	2.46953
REACTOME_ENDOGENOUS_STEROLS	0.37571	0.863233	2	21	1	1.56018
REACTOME_RELEASE_OF_HH_NP_FROM_THE_SECRETING_CELL	0.376332	0.927105	1	8	1	2.11663
REACTOME_CROSS_PRESENTATION_OF_SOLUBLE_EXOGENOUS_ANTIGENS_ENDOSOMES	0.376407	0.803615	4	48	1	1.34823
REACTOME_RSK_ACTIVATION	0.376945	0.92814	1	7	1	2.46953
REACTOME_SUMO_IS_TRANSFERRED_FROM_E1_TO_E2_UBE2I_UBC9	0.379037	0.927261	1	7	1	2.46953
REACTOME_LOSS_OF_FUNCTION_OF_SMAD2_3_IN_CANCER	0.379244	0.927173	1	7	1	2.46953
REACTOME_TYSND1_CLEAVES_PEROXISOMAL_PROTEINS	0.38026	0.926744	1	7	1	2.46953
REACTOME_ACTIVATED_NTRK2_SIGNALS_THROUGH_FYN	0.38027	0.926739	1	7	1	2.46953
REACTOME_NRCAM_INTERACTIONS	0.38027	0.926739	1	7	1	2.46953
REACTOME_OTHER_INTERLEUKIN_SIGNALING	0.383672	0.858214	2	21	1	1.56018
REACTOME_SIGNALING_BY_HIPPO	0.383787	0.858544	2	20	1	1.64705
REACTOME_SYNTHESIS_OF_BILE_ACIDS_AND_BILE_SALTS_VIA_24_HYDROXYCHOLESTEROL	0.386229	0.922825	1	8	1	2.11663
REACTOME_NEGATIVE_REGULATION_OF_ACTIVITY_OF_TFAP2_AP_2_FAMILY_TRANSCRIPTION_FACTORS	0.386657	0.922637	1	8	1	2.11663
REACTOME_METABOLISM_OF_WATER_SOLUBLE_VITAMINS_AND_COFACTORS	0.387229	0.746371	8	110	1	1.1634
REACTOME_FRS_MEDIATED_FGFR2_SIGNALING	0.388775	0.854579	2	22	1	1.482
REACTOME_METABOLISM_OF_PORPHYRINS	0.390102	0.854096	2	21	1	1.56018
REACTOME_SIGNALING_BY_FGFR1_IN_DISEASE	0.391752	0.815784	3	35	1	1.38987
REACTOME_TRANSCRIPTIONAL_REGULATION_OF_TESTIS_DIFFERENTIATION	0.392308	0.920124	1	8	1	2.11663
REACTOME_DISORDERS_OF_TRANSMEMBRANE_TRANSPORTERS	0.392979	0.723067	11	156	1	1.1255
REACTOME_DISEASES_OF_SIGNAL_TRANSDUCTION_BY_GROWTH_FACTOR_RECEPTORS_AND_SECOND_MESSENGERS	0.393672	0.684255	26	379	1	1.09475
REACTOME_DNA_REPLICATION_INITIATION	0.394498	0.919137	1	8	1	2.11663
REACTOME_CHAPERONE_MEDIATED_AUTOPHAGY	0.394662	0.85114	2	21	1	1.56018
REACTOME_TRANSPORT_OF_VITAMINS_NUCLEOSIDES_AND_RELATED_MOLECULES	0.394977	0.813225	3	36	1	1.3476
REACTOME_SYNTHESIS_OF_BILE_ACIDS_AND_BILE_SALTS_VIA_27_HYDROXYCHOLESTEROL	0.396006	0.918453	1	8	1	2.11663
REACTOME_CARDIAC_CONDUCTION	0.397103	0.737909	8	110	1	1.1634
REACTOME_ONCOGENIC_MAPK_SIGNALING	0.397245	0.756865	6	78	1	1.23615
REACTOME_SLC_TRANSPORTER_DISORDERS	0.398253	0.755766	6	82	1	1.17053
REACTOME_MISCELLANEOUS_TRANSPORT_AND_BINDING_EVENTS	0.398727	0.84848	2	21	1	1.56018
REACTOME_CREB3_FACTORS_ACTIVATE_GENES	0.399836	0.9167	1	8	1	2.11663
REACTOME_SIGNALING_BY_RNF43_MUTANTS	0.402103	0.915651	1	8	1	2.11663
REACTOME_CA_DEPENDENT_EVENTS	0.404519	0.806359	3	35	1	1.38987
REACTOME_ASYMMETRIC_LOCALIZATION_OF_PCP_PROTEINS	0.404566	0.76402	5	64	1	1.25682
REACTOME_PHYSIOLOGICAL_FACTORS	0.404748	0.914418	1	8	1	2.11663
REACTOME_PLATELET_HOMEOSTASIS	0.409527	0.746356	6	81	1	1.18628
REACTOME_SYNTHESIS_OF_PG	0.409999	0.911938	1	8	1	2.11663
REACTOME_BETA_OXIDATION_OF_PRISTANOYL_COA	0.41028	0.911804	1	8	1	2.11663
REACTOME_APOPTOTIC_CLEAVAGE_OF_CELL_ADHESION_PROTEINS	0.410361	0.911765	1	8	1	2.11663
REACTOME_CREATINE_METABOLISM	0.410408	0.911742	1	8	1	2.11663
REACTOME_REACTIONS_SPECIFIC_TO_THE_COMPLEX_N_GLYCAN_SYNTHESIS_PATHWAY	0.410894	0.91151	1	8	1	2.11663
REACTOME_TRIF_MEDIATED_PROGRAMMED_CELL_DEATH	0.41182	0.90987	1	9	1	1.85173
REACTOME_THE_ACTIVATION_OF_ARYLSULFATASES	0.413862	0.910085	1	8	1	2.11663
REACTOME_SMAC_XIAP_REGULATED_APOPTOTIC_RESPONSE	0.414986	0.909541	1	8	1	2.11663
REACTOME_DOWNSTREAM_SIGNALING_OF_ACTIVATED_FGFR4	0.415657	0.836369	2	23	1	1.41127
REACTOME_VITAMIN_D_CALCIFEROL_METABOLISM	0.415922	0.907865	1	9	1	1.85173
REACTOME_PTK6_REGULATES_RTKS_AND_THEIR_EFFECTORS_AKT1_AND_DOK1	0.41633	0.908888	1	8	1	2.11663
REACTOME_RHO_GTPASES_ACTIVATE_RHOTEKIN_AND_RHOPHILINS	0.417103	0.908512	1	8	1	2.11663
REACTOME_TANDEM_PORE_DOMAIN_POTASSIUM_CHANNELS	0.417364	0.908384	1	8	1	2.11663
REACTOME_OAS_ANTIVIRAL_RESPONSE	0.418811	0.906437	1	9	1	1.85173
REACTOME_EPH_EPHRIN_MEDIATED_REPULSION_OF_CELLS	0.418813	0.770012	4	51	1	1.26173
REACTOME_SIGNALING_BY_TGF_BETA_RECEPTOR_COMPLEX_IN_CANCER	0.420276	0.906955	1	8	1	2.11663
REACTOME_DEFECTS_IN_BIOTIN_BTN_METABOLISM	0.42074	0.906727	1	8	1	2.11663
REACTOME_RECYCLING_OF_EIF2_GDP	0.420975	0.90661	1	8	1	2.11663
REACTOME_REGULATION_OF_CYTOSKELETAL_REMODELING_AND_CELL_SPREADING_BY_IPP_COMPLEX_COMPONENTS	0.421233	0.906483	1	8	1	2.11663
REACTOME_RHO_GTPASES_ACTIVATE_WASPS_AND_WAVES	0.421785	0.793068	3	36	1	1.3476
REACTOME_COOPERATION_OF_PDCL_PHLP1_AND_TRIC_CCT_IN_G_PROTEIN_BETA_FOLDING	0.422299	0.792471	3	37	1	1.30782
REACTOME_FGFR2B_LIGAND_BINDING_AND_ACTIVATION	0.422482	0.904604	1	9	1	1.85173
REACTOME_WNT_LIGAND_BIOGENESIS_AND_TRAFFICKING	0.426356	0.828616	2	24	1	1.34697
REACTOME_INTERLEUKIN_7_SIGNALING	0.426599	0.828446	2	24	1	1.34697
REACTOME_DOWNSTREAM_SIGNALING_OF_ACTIVATED_FGFR3	0.427412	0.828227	2	23	1	1.41127
REACTOME_OVARIAN_TUMOR_DOMAIN_PROTEASES	0.428299	0.787827	3	37	1	1.30782
REACTOME_ASSEMBLY_OF_COLLAGEN_FIBRILS_AND_OTHER_MULTIMERIC_STRUCTURES	0.428665	0.761516	4	55	1	1.16221
REACTOME_FORMATION_OF_FIBRIN_CLOT_CLOTTING_CASCADE	0.42888	0.826518	2	25	1	1.28827
REACTOME_INTERLEUKIN_21_SIGNALING	0.429108	0.901238	1	9	1	1.85173
REACTOME_DNA_REPLICATION_PRE_INITIATION	0.431448	0.727452	6	83	1	1.15518
REACTOME_ERK_MAPK_TARGETS	0.431529	0.825718	2	22	1	1.482
REACTOME_CITRIC_ACID_CYCLE_TCA_CYCLE	0.431529	0.825718	2	22	1	1.482
REACTOME_EXTRA_NUCLEAR_ESTROGEN_SIGNALING	0.432261	0.740627	5	67	1	1.19557
REACTOME_ASSEMBLY_OF_THE_PRE_REPLICATIVE_COMPLEX	0.43285	0.740126	5	67	1	1.19557
REACTOME_RHOH_GTPASE_CYCLE	0.433151	0.784037	3	37	1	1.30782
REACTOME_HEME_DEGRADATION	0.434682	0.898351	1	9	1	1.85173
REACTOME_DISEASES_OF_METABOLISM	0.435043	0.672286	14	206	1	1.08144
REACTOME_TP53_REGULATES_TRANSCRIPTION_OF_DEATH_RECEPTORS_AND_LIGANDS	0.437135	0.897063	1	9	1	1.85173
REACTOME_CASPASE_ACTIVATION_VIA_EXTRINSIC_APOPTOTIC_SIGNALLING_PATHWAY	0.43766	0.820599	2	24	1	1.34697
REACTOME_STIMULI_SENSING_CHANNELS	0.437848	0.721694	6	86	1	1.11145
REACTOME_SELENOAMINO_ACID_METABOLISM	0.440105	0.700028	8	111	1	1.15196
REACTOME_RESPONSE_OF_EIF2AK4_GCN2_TO_AMINO_ACID_DEFICIENCY	0.441625	0.707662	7	96	1	1.1664
REACTOME_TRIGLYCERIDE_BIOSYNTHESIS	0.441843	0.894564	1	9	1	1.85173
REACTOME_VASOPRESSIN_REGULATES_RENAL_WATER_HOMEOSTASIS_VIA_AQUAPORINS	0.443399	0.775732	3	38	1	1.2703
REACTOME_FC_EPSILON_RECEPTOR_FCERI_SIGNALING	0.444604	0.688366	9	128	1	1.12155
REACTOME_ORGANIC_ANION_TRANSPORTERS	0.447978	0.891251	1	9	1	1.85173
REACTOME_SERINE_BIOSYNTHESIS	0.449008	0.890689	1	9	1	1.85173
REACTOME_ACTIVATED_NTRK2_SIGNALS_THROUGH_RAS	0.449542	0.890396	1	9	1	1.85173
REACTOME_ACTIVATION_OF_THE_TFAP2_AP_2_FAMILY_OF_TRANSCRIPTION_FACTORS	0.451272	0.888303	1	10	1	1.64588
REACTOME_FGFR2C_LIGAND_BINDING_AND_ACTIVATION	0.45211	0.887836	1	10	1	1.64588
REACTOME_RAS_PROCESSING	0.452352	0.810276	2	23	1	1.41127
REACTOME_INTERLEUKIN_1_SIGNALING	0.453493	0.696876	7	99	1	1.12796
REACTOME_RHOBTB1_GTPASE_CYCLE	0.453574	0.809373	2	23	1	1.41127
REACTOME_AFLATOXIN_ACTIVATION_AND_DETOXIFICATION	0.455651	0.885851	1	10	1	1.64588
REACTOME_MATURATION_OF_PROTEIN_3A	0.457819	0.885801	1	9	1	1.85173
REACTOME_NONCANONICAL_ACTIVATION_OF_NOTCH3	0.459103	0.885078	1	9	1	1.85173
REACTOME_REVERSIBLE_HYDRATION_OF_CARBON_DIOXIDE	0.459107	0.883893	1	10	1	1.64588
REACTOME_ACYL_CHAIN_REMODELLING_OF_PI	0.459451	0.883697	1	10	1	1.64588
REACTOME_PI5P_REGULATES_TP53_ACETYLATION	0.459476	0.884867	1	9	1	1.85173
REACTOME_MYOCLONIC_EPILEPSY_OF_LAFORA	0.459489	0.88486	1	9	1	1.85173
REACTOME_CAMK_IV_MEDIATED_PHOSPHORYLATION_OF_CREB	0.459489	0.88486	1	9	1	1.85173
REACTOME_CIRCADIAN_CLOCK	0.460424	0.716178	5	68	1	1.17645
REACTOME_DISSOLUTION_OF_FIBRIN_CLOT	0.462531	0.881932	1	10	1	1.64588
REACTOME_EXTRACELLULAR_MATRIX_ORGANIZATION	0.462541	0.636808	17	264	1	1.01947
REACTOME_DIGESTION_AND_ABSORPTION	0.462579	0.880926	1	11	1	1.48113
REACTOME_CLEC7A_DECTIN_1_SIGNALING	0.463736	0.687545	7	100	1	1.11569
REACTOME_IRON_UPTAKE_AND_TRANSPORT	0.463936	0.731971	4	54	1	1.1856
REACTOME_INTEGRIN_SIGNALING	0.467917	0.798201	2	24	1	1.34697
REACTOME_ORC1_REMOVAL_FROM_CHROMATIN	0.468499	0.708859	5	70	1	1.13998
REACTOME_N_GLYCAN_ANTENNAE_ELONGATION_IN_THE_MEDIAL_TRANS_GOLGI	0.469035	0.797347	2	24	1	1.34697
REACTOME_TRANSCRIPTIONAL_REGULATION_BY_RUNX2	0.471072	0.671525	8	117	1	1.08773
REACTOME_METABOLISM_OF_VITAMINS_AND_COFACTORS	0.472661	0.650023	11	167	1	1.04474
REACTOME_TETRAHYDROBIOPTERIN_BH4_SYNTHESIS_RECYCLING_SALVAGE_AND_REGULATION	0.474083	0.875161	1	10	1	1.64588
REACTOME_STAT5_ACTIVATION_DOWNSTREAM_OF_FLT3_ITD_MUTANTS	0.476003	0.874012	1	10	1	1.64588
REACTOME_NEGATIVE_REGULATION_OF_NOTCH4_SIGNALING	0.476368	0.721169	4	54	1	1.1856
REACTOME_DEGRADATION_OF_BETA_CATENIN_BY_THE_DESTRUCTION_COMPLEX	0.478398	0.685507	6	85	1	1.12567
REACTOME_SIGNALING_BY_ERBB2_IN_CANCER	0.479943	0.788534	2	25	1	1.28827
REACTOME_TERMINATION_OF_O_GLYCAN_BIOSYNTHESIS	0.480401	0.871355	1	10	1	1.64588
REACTOME_ANTI_INFLAMMATORY_RESPONSE_FAVOURING_LEISHMANIA_PARASITE_INFECTION	0.48448	0.658719	8	125	1	1.01239
REACTOME_AUF1_HNRNP_D0_BINDS_AND_DESTABILIZES_MRNA	0.484617	0.713773	4	55	1	1.16221
REACTOME_RND2_GTPASE_CYCLE	0.484773	0.741179	3	40	1	1.20135
REACTOME_DEGRADATION_OF_AXIN	0.485305	0.713162	4	55	1	1.16221
REACTOME_TRYPTOPHAN_CATABOLISM	0.486033	0.866823	1	11	1	1.48113
REACTOME_CASPASE_ACTIVATION_VIA_DEPENDENCE_RECEPTORS_IN_THE_ABSENCE_OF_LIGAND	0.4866	0.86755	1	10	1	1.64588
REACTOME_KILLING_MECHANISMS	0.486854	0.867392	1	10	1	1.64588
REACTOME_SYNTHESIS_OF_PYROPHOSPHATES_IN_THE_CYTOSOL	0.487428	0.867035	1	10	1	1.64588
REACTOME_AQUAPORIN_MEDIATED_TRANSPORT	0.48758	0.738587	3	41	1	1.1696
REACTOME_MET_ACTIVATES_RAS_SIGNALING	0.487756	0.866831	1	10	1	1.64588
REACTOME_ADENYLATE_CYCLASE_ACTIVATING_PATHWAY	0.488638	0.866283	1	10	1	1.64588
REACTOME_SULFUR_AMINO_ACID_METABOLISM	0.49304	0.777785	2	26	1	1.23444
REACTOME_TP53_REGULATES_TRANSCRIPTION_OF_CASPASE_ACTIVATORS_AND_CASPASES	0.49387	0.861882	1	11	1	1.48113
REACTOME_PROCESSING_AND_ACTIVATION_OF_SUMO	0.494214	0.862776	1	10	1	1.64588
REACTOME_REGULATION_OF_FOXO_TRANSCRIPTIONAL_ACTIVITY_BY_ACETYLATION	0.495214	0.862141	1	10	1	1.64588
REACTOME_SIGNALING_BY_FGFR3_FUSIONS_IN_CANCER	0.495233	0.862129	1	10	1	1.64588
REACTOME_GLYOXYLATE_METABOLISM_AND_GLYCINE_DEGRADATION	0.498361	0.773482	2	26	1	1.23444
REACTOME_SIGNALING_BY_SCF_KIT	0.49859	0.728874	3	42	1	1.13947
REACTOME_REGULATION_OF_RUNX2_EXPRESSION_AND_ACTIVITY	0.499278	0.680801	5	72	1	1.10567
REACTOME_GLUCAGON_TYPE_LIGAND_RECEPTORS	0.500438	0.771452	2	27	1	1.18493
REACTOME_REGULATION_OF_EXPRESSION_OF_SLITS_AND_ROBOS	0.502712	0.621423	11	163	1	1.07278
REACTOME_BMAL1_CLOCK_NPAS2_ACTIVATES_CIRCADIAN_GENE_EXPRESSION	0.505327	0.76778	2	26	1	1.23444
REACTOME_STABILIZATION_OF_P53	0.507937	0.692521	4	57	1	1.11808
REACTOME_YAP1_AND_WWTR1_TAZ_STIMULATED_GENE_EXPRESSION	0.508436	0.852387	1	11	1	1.48113
REACTOME_CLASS_C_3_METABOTROPIC_GLUTAMATE_PHEROMONE_RECEPTORS	0.509971	0.851362	1	11	1	1.48113
REACTOME_GLYCOGEN_METABOLISM	0.512365	0.761938	2	26	1	1.23444
REACTOME_PLATELET_CALCIUM_HOMEOSTASIS	0.513403	0.760721	2	27	1	1.18493
REACTOME_G1_S_SPECIFIC_TRANSCRIPTION	0.51352	0.760299	2	28	1	1.13922
REACTOME_DEGRADATION_OF_DVL	0.513625	0.687296	4	57	1	1.11808
REACTOME_SODIUM_CALCIUM_EXCHANGERS	0.514208	0.848509	1	11	1	1.48113
REACTOME_DSCAM_INTERACTIONS	0.515581	0.847577	1	11	1	1.48113
REACTOME_IRF3_MEDIATED_INDUCTION_OF_TYPE_I_IFN	0.517126	0.846524	1	11	1	1.48113
REACTOME_ABC_TRANSPORTER_DISORDERS	0.517461	0.663663	5	74	1	1.07341
REACTOME_TFAP2_AP_2_FAMILY_REGULATES_TRANSCRIPTION_OF_GROWTH_FACTORS_AND_THEIR_RECEPTORS	0.517497	0.845259	1	12	1	1.34635
REACTOME_SIGNALING_BY_FGFR4_IN_DISEASE	0.519228	0.845082	1	11	1	1.48113
REACTOME_SUMOYLATION_OF_IMMUNE_RESPONSE_PROTEINS	0.519286	0.845042	1	11	1	1.48113
REACTOME_SCAVENGING_OF_HEME_FROM_PLASMA	0.522201	0.841133	1	13	1	1.23402
REACTOME_INTERLEUKIN_35_SIGNALLING	0.522933	0.841489	1	12	1	1.34635
REACTOME_GLUCONEOGENESIS	0.523636	0.752057	2	27	1	1.18493
REACTOME_BETA_OXIDATION_OF_VERY_LONG_CHAIN_FATTY_ACIDS	0.524529	0.841409	1	11	1	1.48113
REACTOME_CONSTITUTIVE_SIGNALING_BY_OVEREXPRESSED_ERBB2	0.52507	0.841031	1	11	1	1.48113
REACTOME_CLEC7A_DECTIN_1_INDUCES_NFAT_ACTIVATION	0.526975	0.839694	1	11	1	1.48113
REACTOME_BIOTIN_TRANSPORT_AND_METABOLISM	0.528026	0.838954	1	11	1	1.48113
REACTOME_FGFR2_ALTERNATIVE_SPLICING	0.528412	0.747954	2	27	1	1.18493
REACTOME_GAP_JUNCTION_DEGRADATION	0.528476	0.838637	1	11	1	1.48113
REACTOME_NICOTINATE_METABOLISM	0.528842	0.746934	2	29	1	1.09688
REACTOME_ASSEMBLY_OF_ACTIVE_LPL_AND_LIPC_LIPASE_COMPLEXES	0.529724	0.836695	1	12	1	1.34635
REACTOME_RHOC_GTPASE_CYCLE	0.53092	0.650862	5	74	1	1.07341
REACTOME_DOWNSTREAM_SIGNALING_OF_ACTIVATED_FGFR1	0.533206	0.743457	2	28	1	1.13922
REACTOME_STRIATED_MUSCLE_CONTRACTION	0.534503	0.741438	2	31	1	1.02102
REACTOME_SIGNALING_BY_FGFR_IN_DISEASE	0.535257	0.666697	4	60	1	1.05783
REACTOME_TBC_RABGAPS	0.535482	0.695515	3	43	1	1.11085
REACTOME_SCF_SKP2_MEDIATED_DEGRADATION_OF_P27_P21	0.535504	0.666578	4	59	1	1.07714
REACTOME_CREB1_PHOSPHORYLATION_THROUGH_NMDA_RECEPTOR_MEDIATED_ACTIVATION_OF_RAS_SIGNALING	0.538931	0.738782	2	27	1	1.18493
REACTOME_DEGRADATION_OF_GLI1_BY_THE_PROTEASOME	0.539452	0.662817	4	59	1	1.07714
REACTOME_REGULATION_OF_IFNA_SIGNALING	0.539572	0.829573	1	12	1	1.34635
REACTOME_SIGNALING_BY_NUCLEAR_RECEPTORS	0.539816	0.567481	15	237	1	1.00023
REACTOME_FGFR1_MUTANT_RECEPTOR_ACTIVATION	0.540303	0.737227	2	28	1	1.13922
REACTOME_TRANSPORT_OF_INORGANIC_CATIONS_ANIONS_AND_AMINO_ACIDS_OLIGOPEPTIDES	0.543355	0.62339	6	94	1	1.00944
REACTOME_PCP_CE_PATHWAY	0.5439	0.623037	6	91	1	1.04546
REACTOME_ACTIVATION_OF_GENE_EXPRESSION_BY_SREBF_SREBP	0.544449	0.687158	3	43	1	1.11085
REACTOME_NEGATIVE_REGULATION_OF_TCF_DEPENDENT_SIGNALING_BY_WNT_LIGAND_ANTAGONISTS	0.546044	0.823835	1	13	1	1.23402
REACTOME_CELLULAR_HEXOSE_TRANSPORT	0.548173	0.822232	1	13	1	1.23402
REACTOME_PHASE_0_RAPID_DEPOLARISATION	0.548616	0.729819	2	28	1	1.13922
REACTOME_VLDLR_INTERNALISATION_AND_DEGRADATION	0.548636	0.822836	1	12	1	1.34635
REACTOME_TOLL_LIKE_RECEPTOR_9_TLR9_CASCADE	0.548675	0.618273	6	92	1	1.03317
REACTOME_BLOOD_GROUP_SYSTEMS_BIOSYNTHESIS	0.54922	0.822396	1	12	1	1.34635
REACTOME_GRB2_SOS_PROVIDES_LINKAGE_TO_MAPK_SIGNALING_FOR_INTEGRINS	0.550049	0.82177	1	12	1	1.34635
REACTOME_P130CAS_LINKAGE_TO_MAPK_SIGNALING_FOR_INTEGRINS	0.550049	0.82177	1	12	1	1.34635
REACTOME_METHYLATION	0.550807	0.821196	1	12	1	1.34635
REACTOME_REDUCTION_OF_CYTOSOLIC_CA_LEVELS	0.551643	0.820562	1	12	1	1.34635
REACTOME_L1CAM_INTERACTIONS	0.553969	0.601079	7	108	1	1.02633
REACTOME_NOTCH4_ACTIVATION_AND_TRANSMISSION_OF_SIGNAL_TO_THE_NUCLEUS	0.554684	0.818241	1	12	1	1.34635
REACTOME_PLATELET_ADHESION_TO_EXPOSED_COLLAGEN	0.555154	0.816906	1	13	1	1.23402
REACTOME_TRANSLATION_OF_SARS_COV_2_STRUCTURAL_PROTEINS	0.5563	0.675747	3	44	1	1.0836
REACTOME_EPHA_MEDIATED_GROWTH_CONE_COLLAPSE	0.560445	0.718736	2	29	1	1.09688
REACTOME_SRP_DEPENDENT_COTRANSLATIONAL_PROTEIN_TARGETING_TO_MEMBRANE	0.562142	0.59294	7	107	1	1.03672
REACTOME_SIGNALING_BY_CSF3_G_CSF	0.565142	0.714397	2	29	1	1.09688
REACTOME_LAMININ_INTERACTIONS	0.569325	0.710181	2	30	1	1.05763
REACTOME_SYNTHESIS_SECRETION_AND_INACTIVATION_OF_GLUCAGON_LIKE_PEPTIDE_1_GLP_1	0.570355	0.804933	1	13	1	1.23402
REACTOME_ACTIVATION_OF_THE_PRE_REPLICATIVE_COMPLEX	0.572107	0.707271	2	31	1	1.02102
REACTOME_RUNX1_REGULATES_TRANSCRIPTION_OF_GENES_INVOLVED_IN_DIFFERENTIATION_OF_HSCS	0.572612	0.59398	6	98	1	0.965078
REACTOME_PEPTIDE_HORMONE_METABOLISM	0.573134	0.629354	4	64	1	0.986813
REACTOME_TRAF6_MEDIATED_IRF7_ACTIVATION_IN_TLR7_8_OR_9_SIGNALING	0.573282	0.802567	1	13	1	1.23402
REACTOME_DECTIN_1_MEDIATED_NONCANONICAL_NF_KB_SIGNALING	0.573471	0.629232	4	62	1	1.02109
REACTOME_CASPASE_ACTIVATION_VIA_DEATH_RECEPTORS_IN_THE_PRESENCE_OF_LIGAND	0.573599	0.801424	1	14	1	1.13897
REACTOME_P38MAPK_EVENTS	0.574065	0.801931	1	13	1	1.23402
REACTOME_REGULATION_OF_IFNG_SIGNALING	0.57576	0.800549	1	13	1	1.23402
REACTOME_WNT5A_DEPENDENT_INTERNALIZATION_OF_FZD2_FZD5_AND_ROR2	0.578531	0.798275	1	13	1	1.23402
REACTOME_INHIBITION_OF_REPLICATION_INITIATION_OF_DAMAGED_DNA_BY_RB1_E2F1	0.579819	0.797212	1	13	1	1.23402
REACTOME_GLYCOGEN_STORAGE_DISEASES	0.58116	0.796102	1	13	1	1.23402
REACTOME_P75NTR_RECRUITS_SIGNALLING_COMPLEXES	0.581571	0.79576	1	13	1	1.23402
REACTOME_HOST_INTERACTIONS_OF_HIV_FACTORS	0.583103	0.561704	8	127	1	0.995131
REACTOME_MITOCHONDRIAL_IRON_SULFUR_CLUSTER_BIOGENESIS	0.583454	0.794191	1	13	1	1.23402
REACTOME_NF_KB_IS_ACTIVATED_AND_SIGNALS_SURVIVAL	0.583853	0.793858	1	13	1	1.23402
REACTOME_ERYTHROPOIETIN_ACTIVATES_RAS	0.584909	0.792973	1	13	1	1.23402
REACTOME_HEME_BIOSYNTHESIS	0.585223	0.79271	1	13	1	1.23402
REACTOME_ACTIVATION_OF_BH3_ONLY_PROTEINS	0.586355	0.693976	2	30	1	1.05763
REACTOME_TAK1_ACTIVATES_NFKB_BY_PHOSPHORYLATION_AND_ACTIVATION_OF_IKKS_COMPLEX	0.586849	0.693498	2	30	1	1.05763
REACTOME_PTK6_REGULATES_RHO_GTPASES_RAS_GTPASE_AND_MAP_KINASES	0.5889	0.789607	1	13	1	1.23402
REACTOME_FCERI_MEDIATED_NF_KB_ACTIVATION	0.589102	0.592687	5	79	1	1.00023
REACTOME_INTERLEUKIN_15_SIGNALING	0.589503	0.788162	1	14	1	1.13897
REACTOME_CARGO_CONCENTRATION_IN_THE_ER	0.589508	0.690917	2	30	1	1.05763
REACTOME_DDX58_IFIH1_MEDIATED_INDUCTION_OF_INTERFERON_ALPHA_BETA	0.589931	0.612377	4	64	1	0.986813
REACTOME_INCRETIN_SYNTHESIS_SECRETION_AND_INACTIVATION	0.591378	0.786559	1	14	1	1.13897
REACTOME_NONSENSE_MEDIATED_DECAY_NMD	0.591779	0.562532	7	110	1	1.00615
REACTOME_REGULATION_OF_MECP2_EXPRESSION_AND_ACTIVITY	0.592332	0.688162	2	30	1	1.05763
REACTOME_PHOSPHOLIPASE_C_MEDIATED_CASCADE_FGFR2	0.592675	0.784631	1	15	1	1.05752
REACTOME_REGULATION_OF_TP53_ACTIVITY_THROUGH_ASSOCIATION_WITH_CO_FACTORS	0.593779	0.784493	1	14	1	1.13897
REACTOME_P75_NTR_RECEPTOR_MEDIATED_SIGNALLING	0.595213	0.57091	6	96	1	0.986765
REACTOME_PROTEIN_LOCALIZATION	0.596588	0.53277	10	160	1	0.986668
REACTOME_TRAFFICKING_OF_AMPA_RECEPTORS	0.598459	0.682133	2	30	1	1.05763
REACTOME_STING_MEDIATED_INDUCTION_OF_HOST_IMMUNE_RESPONSES	0.598901	0.780041	1	14	1	1.13897
REACTOME_REGULATION_OF_INNATE_IMMUNE_RESPONSES_TO_CYTOSOLIC_DNA	0.601391	0.777852	1	14	1	1.13897
REACTOME_PHASE_4_RESTING_MEMBRANE_POTENTIAL	0.601695	0.777584	1	14	1	1.13897
REACTOME_TERMINATION_OF_TRANSLESION_DNA_SYNTHESIS	0.603679	0.676325	2	32	1	0.986861
REACTOME_GAB1_SIGNALOSOME	0.604031	0.775516	1	14	1	1.13897
REACTOME_IL_6_TYPE_CYTOKINE_RECEPTOR_LIGAND_INTERACTIONS	0.605931	0.772975	1	15	1	1.05752
REACTOME_KERATAN_SULFATE_KERATIN_METABOLISM	0.606419	0.673576	2	32	1	0.986861
REACTOME_CD28_CO_STIMULATION	0.608028	0.671954	2	32	1	0.986861
REACTOME_PI_METABOLISM	0.608266	0.57261	5	81	1	0.973687
REACTOME_CS_DS_DEGRADATION	0.608579	0.771449	1	14	1	1.13897
REACTOME_CARNITINE_METABOLISM	0.608963	0.771103	1	14	1	1.13897
REACTOME_FGFR2_LIGAND_BINDING_AND_ACTIVATION	0.611756	0.766961	1	16	1	0.986885
REACTOME_NEUROTRANSMITTER_RECEPTORS_AND_POSTSYNAPTIC_SIGNAL_TRANSMISSION	0.61313	0.509452	11	179	1	0.968666
REACTOME_GLYCOGEN_BREAKDOWN_GLYCOGENOLYSIS	0.613558	0.766936	1	14	1	1.13897
REACTOME_ELEVATION_OF_CYTOSOLIC_CA2_LEVELS	0.61425	0.765435	1	15	1	1.05752
REACTOME_MAPK_TARGETS_NUCLEAR_EVENTS_MEDIATED_BY_MAP_KINASES	0.615656	0.664502	2	31	1	1.02102
REACTOME_DCC_MEDIATED_ATTRACTIVE_SIGNALING	0.615963	0.764734	1	14	1	1.13897
REACTOME_SIGNALING_BY_WNT_IN_CANCER	0.61718	0.662636	2	32	1	0.986861
REACTOME_SYNTHESIS_SECRETION_AND_DEACYLATION_OF_GHRELIN	0.618	0.761978	1	15	1	1.05752
REACTOME_GAMMA_CARBOXYLATION_HYPUSINE_FORMATION_AND_ARYLSULFATASE_ACTIVATION	0.618197	0.66159	2	32	1	0.986861
REACTOME_ABC_FAMILY_PROTEINS_MEDIATED_TRANSPORT	0.618268	0.546493	6	99	1	0.954584
REACTOME_ADHERENS_JUNCTIONS_INTERACTIONS	0.619094	0.660666	2	32	1	0.986861
REACTOME_REGULATION_OF_HMOX1_EXPRESSION_AND_ACTIVITY	0.619458	0.581491	4	65	1	0.970519
REACTOME_PI3K_EVENTS_IN_ERBB2_SIGNALING	0.619522	0.760565	1	15	1	1.05752
REACTOME_LATE_ENDOSOMAL_MICROAUTOPHAGY	0.619692	0.66005	2	32	1	0.986861
REACTOME_SARS_COV_1_INFECTION	0.621263	0.609509	3	49	1	0.965268
REACTOME_DEPOLYMERISATION_OF_THE_NUCLEAR_LAMINA	0.623511	0.756831	1	15	1	1.05752
REACTOME_PI_3K_CASCADE_FGFR4	0.623558	0.756007	1	16	1	0.986885
REACTOME_ABC_TRANSPORTERS_IN_LIPID_HOMEOSTASIS	0.6247	0.75571	1	15	1	1.05752
REACTOME_INFLUENZA_INFECTION	0.626079	0.50841	9	146	1	0.972049
REACTOME_PLATELET_AGGREGATION_PLUG_FORMATION	0.626613	0.652568	2	33	1	0.954913
REACTOME_REGULATION_OF_GENE_EXPRESSION_IN_LATE_STAGE_BRANCHING_MORPHOGENESIS_PANCREATIC_BUD_PRECURSOR_CELLS	0.627388	0.753162	1	15	1	1.05752
REACTOME_CGMP_EFFECTS	0.628683	0.751928	1	15	1	1.05752
REACTOME_SYNTHESIS_OF_BILE_ACIDS_AND_BILE_SALTS_VIA_7ALPHA_HYDROXYCHOLESTEROL	0.628852	0.750976	1	16	1	0.986885
REACTOME_ACTIVATED_NOTCH1_TRANSMITS_SIGNAL_TO_THE_NUCLEUS	0.628897	0.650465	2	32	1	0.986861
REACTOME_VITAMIN_B5_PANTOTHENATE_METABOLISM	0.631836	0.748903	1	15	1	1.05752
REACTOME_GLYCOGEN_SYNTHESIS	0.633876	0.746932	1	15	1	1.05752
REACTOME_SIGNALING_BY_NTRKS	0.634003	0.507865	8	132	1	0.954418
REACTOME_METABOLISM_OF_CARBOHYDRATES	0.634532	0.466145	16	266	1	0.945874
REACTOME_ONCOGENE_INDUCED_SENESCENCE	0.634698	0.644042	2	33	1	0.954913
REACTOME_PI_3K_CASCADE_FGFR3	0.636589	0.743484	1	16	1	0.986885
REACTOME_CONSTITUTIVE_SIGNALING_BY_EGFRVIII	0.636633	0.744251	1	15	1	1.05752
REACTOME_N_GLYCAN_ANTENNAE_ELONGATION	0.638848	0.74208	1	15	1	1.05752
REACTOME_IRE1ALPHA_ACTIVATES_CHAPERONES	0.638863	0.590462	3	50	1	0.944617
REACTOME_FOXO_MEDIATED_TRANSCRIPTION_OF_CELL_DEATH_GENES	0.639863	0.741082	1	15	1	1.05752
REACTOME_SIGNALING_BY_NOTCH4	0.640074	0.538363	5	83	1	0.94849
REACTOME_G1_S_DNA_DAMAGE_CHECKPOINTS	0.64014	0.558882	4	68	1	0.924689
REACTOME_RAP1_SIGNALLING	0.640822	0.740135	1	15	1	1.05752
REACTOME_TRANSCRIPTION_OF_E2F_TARGETS_UNDER_NEGATIVE_CONTROL_BY_P107_RBL1_AND_P130_RBL2_IN_COMPLEX_WITH_HDAC1	0.641701	0.738445	1	16	1	0.986885
REACTOME_SMOOTH_MUSCLE_CONTRACTION	0.641789	0.636175	2	34	1	0.924961
REACTOME_REPRODUCTION	0.642608	0.53499	5	92	1	0.849434
REACTOME_CYCLIN_A_CDK2_ASSOCIATED_EVENTS_AT_S_PHASE_ENTRY	0.643362	0.534689	5	84	1	0.936369
REACTOME_GAP_JUNCTION_TRAFFICKING_AND_REGULATION	0.644343	0.633416	2	34	1	0.924961
REACTOME_SIGNALING_BY_FGFR2	0.645813	0.552558	4	69	1	0.910352
REACTOME_NEGATIVE_REGULATORS_OF_DDX58_IFIH1_SIGNALING	0.646188	0.631414	2	34	1	0.924961
REACTOME_METABOLISM_OF_FOLATE_AND_PTERINES	0.646832	0.733313	1	16	1	0.986885
REACTOME_TRAF6_MEDIATED_INDUCTION_OF_TAK1_COMPLEX_WITHIN_TLR4_COMPLEX	0.648359	0.731772	1	16	1	0.986885
REACTOME_TRANSCRIPTIONAL_REGULATION_BY_E2F6	0.649573	0.627722	2	34	1	0.924961
REACTOME_PURINE_CATABOLISM	0.649878	0.730232	1	16	1	0.986885
REACTOME_REGULATION_OF_KIT_SIGNALING	0.651271	0.728814	1	16	1	0.986885
REACTOME_SIGNALING_BY_FLT3_ITD_AND_TKD_MUTANTS	0.652448	0.727612	1	16	1	0.986885
REACTOME_REGULATION_OF_RAS_BY_GAPS	0.65452	0.543003	4	68	1	0.924689
REACTOME_SIGNALING_BY_INSULIN_RECEPTOR	0.654541	0.542694	4	71	1	0.882962
REACTOME_PLATELET_SENSITIZATION_BY_LDL	0.654852	0.725144	1	16	1	0.986885
REACTOME_ACTIVATION_OF_MATRIX_METALLOPROTEINASES	0.655253	0.723981	1	17	1	0.925097
REACTOME_RHOU_GTPASE_CYCLE	0.658278	0.618117	2	34	1	0.924961
REACTOME_P75NTR_SIGNALS_VIA_NF_KB	0.659237	0.720597	1	16	1	0.986885
REACTOME_PYRUVATE_METABOLISM_AND_CITRIC_ACID_TCA_CYCLE	0.660008	0.566911	3	51	1	0.924825
REACTOME_SIGNALING_BY_RHO_GTPASES_MIRO_GTPASES_AND_RHOBTB3	0.660706	0.40269	40	661	1	0.949926
REACTOME_PKA_ACTIVATION_IN_GLUCAGON_SIGNALLING	0.660834	0.718928	1	16	1	0.986885
REACTOME_SURFACTANT_METABOLISM	0.660947	0.718049	1	17	1	0.925097
REACTOME_TGF_BETA_RECEPTOR_SIGNALING_IN_EMT_EPITHELIAL_TO_MESENCHYMAL_TRANSITION	0.66289	0.716767	1	16	1	0.986885
REACTOME_TP53_REGULATES_TRANSCRIPTION_OF_GENES_INVOLVED_IN_G2_CELL_CYCLE_ARREST	0.662947	0.715943	1	17	1	0.925097
REACTOME_ACTIVATION_OF_IRF3_IRF7_MEDIATED_BY_TBK1_IKK_EPSILON	0.663496	0.715362	1	17	1	0.925097
REACTOME_KSRP_KHSRP_BINDS_AND_DESTABILIZES_MRNA	0.663498	0.716126	1	16	1	0.986885
REACTOME_GASTRIN_CREB_SIGNALLING_PATHWAY_VIA_PKC_AND_MAPK	0.664332	0.715245	1	16	1	0.986885
REACTOME_ASSEMBLY_OF_THE_HIV_VIRION	0.66513	0.714399	1	16	1	0.986885
REACTOME_REGULATION_OF_PTEN_STABILITY_AND_ACTIVITY	0.665384	0.530699	4	69	1	0.910352
REACTOME_REGULATION_OF_MRNA_STABILITY_BY_PROTEINS_THAT_BIND_AU_RICH_ELEMENTS	0.668007	0.507098	5	86	1	0.913026
REACTOME_SIGNALING_BY_NODAL	0.669379	0.709088	1	17	1	0.925097
REACTOME_MAPK6_MAPK4_SIGNALING	0.669803	0.504996	5	87	1	0.901781
REACTOME_TRANSCRIPTIONAL_REGULATION_OF_GRANULOPOIESIS	0.671264	0.553301	3	57	1	0.821467
REACTOME_CYTOSOLIC_SULFONATION_OF_SMALL_MOLECULES	0.671386	0.706923	1	17	1	0.925097
REACTOME_FRS_MEDIATED_FGFR4_SIGNALING	0.671708	0.705882	1	18	1	0.870576
REACTOME_COPI_DEPENDENT_GOLGI_TO_ER_RETROGRADE_TRAFFIC	0.671786	0.502613	5	89	1	0.880095
REACTOME_THE_ROLE_OF_GTSE1_IN_G2_M_PROGRESSION_AFTER_G2_CHECKPOINT	0.673097	0.521732	4	71	1	0.882962
REACTOME_UNFOLDED_PROTEIN_RESPONSE_UPR	0.673269	0.50106	5	87	1	0.901781
REACTOME_ABERRANT_REGULATION_OF_MITOTIC_G1_S_TRANSITION_IN_CANCER_DUE_TO_RB1_DEFECTS	0.674434	0.703613	1	17	1	0.925097
REACTOME_NUCLEOTIDE_BINDING_DOMAIN_LEUCINE_RICH_REPEAT_CONTAINING_RECEPTOR_NLR_SIGNALING_PATHWAYS	0.678741	0.544938	3	55	1	0.85327
REACTOME_NOREPINEPHRINE_NEUROTRANSMITTER_RELEASE_CYCLE	0.678781	0.698841	1	17	1	0.925097
REACTOME_PI_3K_CASCADE_FGFR1	0.679351	0.697505	1	18	1	0.870576
REACTOME_RET_SIGNALING	0.681582	0.591045	2	36	1	0.870342
REACTOME_REGULATION_OF_RUNX1_EXPRESSION_AND_ACTIVITY	0.68163	0.695681	1	17	1	0.925097
REACTOME_VISUAL_PHOTOTRANSDUCTION	0.681786	0.51122	4	77	1	0.809795
REACTOME_RHOBTB_GTPASE_CYCLE	0.681941	0.590888	2	35	1	0.896824
REACTOME_FACTORS_INVOLVED_IN_MEGAKARYOCYTE_DEVELOPMENT_AND_PLATELET_PRODUCTION	0.682452	0.463429	7	125	1	0.876632
REACTOME_FRS_MEDIATED_FGFR3_SIGNALING	0.683075	0.693357	1	18	1	0.870576
REACTOME_TRANSMISSION_ACROSS_CHEMICAL_SYNAPSES	0.685806	0.416987	14	239	1	0.919077
REACTOME_SIGNALING_BY_FGFR4	0.687148	0.584272	2	37	1	0.845373
REACTOME_INTERLEUKIN_37_SIGNALING	0.687699	0.688145	1	18	1	0.870576
REACTOME_TRANSCRIPTIONAL_ACTIVATION_OF_MITOCHONDRIAL_BIOGENESIS	0.692611	0.528813	3	54	1	0.870107
REACTOME_SWITCHING_OF_ORIGINS_TO_A_POST_REPLICATIVE_STATE	0.694127	0.476809	5	90	1	0.869634
REACTOME_METABOLISM_OF_FAT_SOLUBLE_VITAMINS	0.695245	0.574188	2	39	1	0.799483
REACTOME_PKMTS_METHYLATE_HISTONE_LYSINES	0.696621	0.523641	3	57	1	0.821467
REACTOME_PRE_NOTCH_PROCESSING_IN_GOLGI	0.699877	0.674086	1	18	1	0.870576
REACTOME_RHOJ_GTPASE_CYCLE	0.699987	0.519875	3	55	1	0.85327
REACTOME_TRANSCRIPTIONAL_REGULATION_BY_VENTX	0.702184	0.566284	2	37	1	0.845373
REACTOME_DISEASES_OF_GLYCOSYLATION	0.702804	0.439945	7	127	1	0.861809
REACTOME_CD209_DC_SIGN_SIGNALING	0.703931	0.669296	1	18	1	0.870576
REACTOME_DISEASES_ASSOCIATED_WITH_GLYCOSYLATION_PRECURSOR_BIOSYNTHESIS	0.706224	0.666561	1	18	1	0.870576
REACTOME_SIGNALING_BY_FGFR3	0.707533	0.559511	2	38	1	0.821791
REACTOME_RUNX1_INTERACTS_WITH_CO_FACTORS_WHOSE_PRECISE_EFFECT_ON_RUNX1_TARGETS_IS_NOT_KNOWN	0.707633	0.559631	2	37	1	0.845373
REACTOME_GOLGI_ASSOCIATED_VESICLE_BIOGENESIS	0.708208	0.509942	3	55	1	0.85327
REACTOME_APC_C_CDH1_MEDIATED_DEGRADATION_OF_CDC20_AND_OTHER_APC_C_CDH1_TARGETED_PROTEINS_IN_LATE_MITOSIS_EARLY_G1	0.708828	0.479545	4	74	1	0.844811
REACTOME_INITIATION_OF_NUCLEAR_ENVELOPE_NE_REFORMATION	0.709131	0.662392	1	19	1	0.822113
REACTOME_TRANSCRIPTION_OF_E2F_TARGETS_UNDER_NEGATIVE_CONTROL_BY_DREAM_COMPLEX	0.711155	0.65994	1	19	1	0.822113
REACTOME_ASSOCIATION_OF_TRIC_CCT_WITH_TARGET_PROTEINS_DURING_BIOSYNTHESIS	0.713395	0.552272	2	38	1	0.821791
REACTOME_METABOLISM_OF_COFACTORS	0.714361	0.656027	1	19	1	0.822113
REACTOME_POTASSIUM_CHANNELS	0.71449	0.452521	5	93	1	0.839678
REACTOME_TRANSLESION_SYNTHESIS_BY_Y_FAMILY_DNA_POLYMERASES_BYPASSES_LESIONS_ON_DNA_TEMPLATE	0.71522	0.54977	2	39	1	0.799483
REACTOME_SIGNALLING_TO_RAS	0.715806	0.654251	1	19	1	0.822113
REACTOME_CELLULAR_RESPONSE_TO_HYPOXIA	0.716502	0.470261	4	74	1	0.844811
REACTOME_NRAGE_SIGNALS_DEATH_THROUGH_JNK	0.716503	0.499518	3	57	1	0.821467
REACTOME_RHO_GTPASES_ACTIVATE_CIT	0.716552	0.653331	1	19	1	0.822113
REACTOME_SIGNALING_BY_FLT3_FUSION_PROTEINS	0.71751	0.652148	1	19	1	0.822113
REACTOME_NCAM1_INTERACTIONS	0.717686	0.546467	2	40	1	0.778349
REACTOME_SUMOYLATION_OF_TRANSCRIPTION_FACTORS	0.719229	0.649394	1	20	1	0.77875
REACTOME_FRS_MEDIATED_FGFR1_SIGNALING	0.720375	0.647965	1	20	1	0.77875
REACTOME_CELL_DEATH_SIGNALLING_VIA_NRAGE_NRIF_AND_NADE	0.720851	0.464868	4	75	1	0.83281
REACTOME_VEGFR2_MEDIATED_CELL_PROLIFERATION	0.722711	0.645663	1	19	1	0.822113
REACTOME_REGULATION_OF_CHOLESTEROL_BIOSYNTHESIS_BY_SREBP_SREBF	0.723061	0.491516	3	56	1	0.837069
REACTOME_CONSTITUTIVE_SIGNALING_BY_LIGAND_RESPONSIVE_EGFR_CANCER_VARIANTS	0.723682	0.644442	1	19	1	0.822113
REACTOME_PKA_MEDIATED_PHOSPHORYLATION_OF_CREB	0.723811	0.644279	1	19	1	0.822113
REACTOME_EPH_EPHRIN_SIGNALING	0.724079	0.441012	5	92	1	0.849434
REACTOME_UCH_PROTEINASES	0.725432	0.439306	5	93	1	0.839678
REACTOME_RHO_GTPASES_ACTIVATE_ROCKS	0.726016	0.641491	1	19	1	0.822113
REACTOME_SIGNALING_BY_FGFR2_IIIA_TM	0.72636	0.641054	1	19	1	0.822113
REACTOME_SIGNALING_BY_FGFR2_IN_DISEASE	0.727301	0.534296	2	40	1	0.778349
REACTOME_RAS_ACTIVATION_UPON_CA2_INFLUX_THROUGH_NMDA_RECEPTOR	0.727329	0.639822	1	19	1	0.822113
REACTOME_G_ALPHA_12_13_SIGNALLING_EVENTS	0.732215	0.450677	4	77	1	0.809795
REACTOME_INFECTIOUS_DISEASE	0.734393	0.320014	45	762	1	0.922837
REACTOME_CTLA4_INHIBITORY_SIGNALING	0.734407	0.630073	1	20	1	0.77875
REACTOME_INTERLEUKIN_6_FAMILY_SIGNALING	0.73554	0.628016	1	21	1	0.739723
REACTOME_MET_PROMOTES_CELL_MOTILITY	0.735897	0.522996	2	41	1	0.758299
REACTOME_MYD88_INDEPENDENT_TLR4_CASCADE	0.738069	0.423689	5	95	1	0.820817
REACTOME_NCAM_SIGNALING_FOR_NEURITE_OUT_GROWTH	0.738628	0.471352	3	60	1	0.777947
REACTOME_TRANSCRIPTIONAL_REGULATION_OF_WHITE_ADIPOCYTE_DIFFERENTIATION	0.739122	0.442036	4	77	1	0.809795
REACTOME_REGULATION_OF_LIPID_METABOLISM_BY_PPARALPHA	0.740581	0.406133	6	113	1	0.828261
REACTOME_SEMA4D_INDUCED_CELL_MIGRATION_AND_GROWTH_CONE_COLLAPSE	0.741521	0.620719	1	20	1	0.77875
REACTOME_CLASS_I_PEROXISOMAL_MEMBRANE_PROTEIN_IMPORT	0.742884	0.618904	1	20	1	0.77875
REACTOME_CD28_DEPENDENT_PI3K_AKT_SIGNALING	0.74299	0.618172	1	21	1	0.739723
REACTOME_NEGATIVE_REGULATION_OF_NMDA_RECEPTOR_MEDIATED_NEURONAL_TRANSMISSION	0.745379	0.615562	1	20	1	0.77875
REACTOME_UNBLOCKING_OF_NMDA_RECEPTORS_GLUTAMATE_BINDING_AND_ACTIVATION	0.745379	0.615562	1	20	1	0.77875
REACTOME_E2F_MEDIATED_REGULATION_OF_DNA_REPLICATION	0.747067	0.612693	1	21	1	0.739723
REACTOME_PCNA_DEPENDENT_LONG_PATCH_BASE_EXCISION_REPAIR	0.747961	0.611482	1	21	1	0.739723
REACTOME_NITRIC_OXIDE_STIMULATES_GUANYLATE_CYCLASE	0.749618	0.60923	1	21	1	0.739723
REACTOME_ION_CHANNEL_TRANSPORT	0.750595	0.37373	8	154	1	0.808402
REACTOME_FOXO_MEDIATED_TRANSCRIPTION	0.751101	0.455212	3	60	1	0.777947
REACTOME_SIGNALING_BY_NOTCH	0.751938	0.353524	11	202	1	0.849589
REACTOME_TRANSCRIPTIONAL_REGULATION_BY_MECP2	0.75411	0.451265	3	60	1	0.777947
REACTOME_SIGNAL_TRANSDUCTION_BY_L1	0.754425	0.602634	1	21	1	0.739723
REACTOME_ACTIVATION_OF_THE_MRNA_UPON_BINDING_OF_THE_CAP_BINDING_COMPLEX_AND_EIFS_AND_SUBSEQUENT_BINDING_TO_43S	0.754772	0.450513	3	59	1	0.791936
REACTOME_DEFECTS_IN_VITAMIN_AND_COFACTOR_METABOLISM	0.755418	0.601259	1	21	1	0.739723
REACTOME_GAP_JUNCTION_ASSEMBLY	0.755499	0.6006	1	22	1	0.704413
REACTOME_COLLAGEN_FORMATION	0.755835	0.420311	4	83	1	0.747741
REACTOME_DEACTIVATION_OF_THE_BETA_CATENIN_TRANSACTIVATING_COMPLEX	0.756494	0.495606	2	41	1	0.758299
REACTOME_SIGNALING_BY_MODERATE_KINASE_ACTIVITY_BRAF_MUTANTS	0.756763	0.49524	2	41	1	0.758299
REACTOME_NUCLEAR_EVENTS_KINASE_AND_TRANSCRIPTION_FACTOR_ACTIVATION	0.758154	0.445929	3	60	1	0.777947
REACTOME_NEGATIVE_REGULATION_OF_MET_ACTIVITY	0.758963	0.596317	1	21	1	0.739723
REACTOME_GROWTH_HORMONE_RECEPTOR_SIGNALING	0.759917	0.594427	1	22	1	0.704413
REACTOME_RHO_GTPASES_ACTIVATE_PAKS	0.761354	0.592955	1	21	1	0.739723
REACTOME_BRANCHED_CHAIN_AMINO_ACID_CATABOLISM	0.76187	0.592227	1	21	1	0.739723
REACTOME_HS_GAG_DEGRADATION	0.761941	0.591572	1	22	1	0.704413
REACTOME_SIGNALING_BY_FGFR	0.763056	0.411087	4	81	1	0.767351
REACTOME_SPHINGOLIPID_DE_NOVO_BIOSYNTHESIS	0.77058	0.475769	2	43	1	0.721133
REACTOME_SIGNALING_BY_EGFR_IN_CANCER	0.770803	0.578863	1	22	1	0.704413
REACTOME_REGULATION_OF_SIGNALING_BY_CBL	0.772942	0.575742	1	22	1	0.704413
REACTOME_SUMOYLATION_OF_TRANSCRIPTION_COFACTORS	0.773832	0.471393	2	42	1	0.739251
REACTOME_RESPONSE_OF_MTB_TO_PHAGOCYTOSIS	0.774445	0.573539	1	22	1	0.704413
REACTOME_EPHB_MEDIATED_FORWARD_SIGNALING	0.775022	0.469712	2	42	1	0.739251
REACTOME_IKK_COMPLEX_RECRUITMENT_MEDIATED_BY_RIP1	0.775228	0.57187	1	23	1	0.672312
REACTOME_PINK1_PRKN_MEDIATED_MITOPHAGY	0.777086	0.569641	1	22	1	0.704413
REACTOME_LONG_TERM_POTENTIATION	0.777158	0.569534	1	22	1	0.704413
REACTOME_DOWNSTREAM_SIGNALING_EVENTS_OF_B_CELL_RECEPTOR_BCR	0.781673	0.386454	4	81	1	0.767351
REACTOME_INTRA_GOLGI_TRAFFIC	0.784703	0.455672	2	43	1	0.721133
REACTOME_ATF4_ACTIVATES_GENES_IN_RESPONSE_TO_ENDOPLASMIC_RETICULUM_STRESS	0.789108	0.550958	1	23	1	0.672312
REACTOME_DISEASES_OF_PROGRAMMED_CELL_DEATH	0.789276	0.402727	3	68	1	0.681531
REACTOME_NOTCH2_ACTIVATION_AND_TRANSMISSION_OF_SIGNAL_TO_THE_NUCLEUS	0.789743	0.549979	1	23	1	0.672312
REACTOME_MITOCHONDRIAL_CALCIUM_ION_TRANSPORT	0.790719	0.548471	1	23	1	0.672312
REACTOME_RHOBTB2_GTPASE_CYCLE	0.792717	0.545369	1	23	1	0.672312
REACTOME_RUNX2_REGULATES_OSTEOBLAST_DIFFERENTIATION	0.795641	0.540306	1	24	1	0.643003
REACTOME_INACTIVATION_OF_CSF3_G_CSF_SIGNALING	0.796067	0.539636	1	24	1	0.643003
REACTOME_TRIGLYCERIDE_METABOLISM	0.796353	0.539187	1	24	1	0.643003
REACTOME_CYTOPROTECTION_BY_HMOX1	0.796502	0.334865	6	119	1	0.783702
REACTOME_RESOLUTION_OF_D_LOOP_STRUCTURES_THROUGH_SYNTHESIS_DEPENDENT_STRAND_ANNEALING_SDSA	0.797057	0.537213	1	26	1	0.591419
REACTOME_NOTCH3_INTRACELLULAR_DOMAIN_REGULATES_TRANSCRIPTION	0.798203	0.536262	1	24	1	0.643003
REACTOME_G_ALPHA_S_SIGNALLING_EVENTS	0.799729	0.343394	5	109	1	0.709098
REACTOME_POST_TRANSLATIONAL_MODIFICATION_SYNTHESIS_OF_GPI_ANCHORED_PROTEINS	0.80015	0.387336	3	68	1	0.681531
REACTOME_SEMA4D_IN_SEMAPHORIN_SIGNALING	0.801807	0.530514	1	24	1	0.643003
REACTOME_SIGNALING_BY_FGFR1	0.802227	0.429289	2	46	1	0.671718
REACTOME_FOXO_MEDIATED_TRANSCRIPTION_OF_OXIDATIVE_STRESS_METABOLIC_AND_NEURONAL_GENES	0.806448	0.52256	1	25	1	0.616136
REACTOME_SYNTHESIS_OF_BILE_ACIDS_AND_BILE_SALTS	0.807307	0.52074	1	26	1	0.591419
REACTOME_GLYCOLYSIS	0.807912	0.376338	3	66	1	0.70334
REACTOME_GAP_FILLING_DNA_REPAIR_SYNTHESIS_AND_LIGATION_IN_GG_NER	0.808278	0.519569	1	25	1	0.616136
REACTOME_RESOLUTION_OF_AP_SITES_VIA_THE_MULTIPLE_NUCLEOTIDE_PATCH_REPLACEMENT_PATHWAY	0.808344	0.519461	1	25	1	0.616136
REACTOME_HEME_SIGNALING	0.808842	0.419261	2	46	1	0.671718
REACTOME_SIGNALING_BY_BMP	0.808948	0.51847	1	25	1	0.616136
REACTOME_SIGNALING_BY_ROBO_RECEPTORS	0.810554	0.281631	11	208	1	0.823097
REACTOME_SARS_COV_2_INFECTION	0.811415	0.371235	3	66	1	0.70334
REACTOME_HEDGEHOG_ON_STATE	0.812886	0.343119	4	86	1	0.720119
REACTOME_APC_C_MEDIATED_DEGRADATION_OF_CELL_CYCLE_PROTEINS	0.816138	0.338389	4	88	1	0.7028
REACTOME_DNA_REPLICATION	0.817532	0.306503	6	126	1	0.737348
REACTOME_DNA_DAMAGE_BYPASS	0.817578	0.40545	2	48	1	0.642356
REACTOME_G0_AND_EARLY_G1	0.818462	0.501782	1	27	1	0.568603
REACTOME_DEADENYLATION_OF_MRNA	0.819263	0.501239	1	25	1	0.616136
REACTOME_SIGNALING_BY_WNT	0.82159	0.25427	15	289	1	0.805151
REACTOME_MITOTIC_G1_PHASE_AND_G1_S_TRANSITION	0.822934	0.289518	7	146	1	0.742261
REACTOME_ION_TRANSPORT_BY_P_TYPE_ATPASES	0.823093	0.39664	2	49	1	0.628612
REACTOME_NEUROTRANSMITTER_RELEASE_CYCLE	0.824147	0.395122	2	48	1	0.642356
REACTOME_MEIOTIC_SYNAPSIS	0.824354	0.394226	2	52	1	0.590678
REACTOME_SIGNALING_BY_ERBB2	0.824412	0.394701	2	48	1	0.642356
REACTOME_NOTCH3_ACTIVATION_AND_TRANSMISSION_OF_SIGNAL_TO_THE_NUCLEUS	0.82572	0.489719	1	26	1	0.591419
REACTOME_DOWNREGULATION_OF_TGF_BETA_RECEPTOR_SIGNALING	0.830711	0.480975	1	26	1	0.591419
REACTOME_OLFACTORY_SIGNALING_PATHWAY	0.832848	0.475177	1	32	1	0.476622
REACTOME_SIGNALING_BY_NOTCH3	0.834852	0.377777	2	49	1	0.628612
REACTOME_SIGNALING_BY_HEDGEHOG	0.835269	0.272832	7	145	1	0.747732
REACTOME_INTERACTION_BETWEEN_L1_AND_ANKYRINS	0.83567	0.471736	1	27	1	0.568603
REACTOME_EFFECTS_OF_PIP2_HYDROLYSIS	0.835926	0.471276	1	27	1	0.568603
REACTOME_ADORA2B_MEDIATED_ANTI_INFLAMMATORY_CYTOKINES_PRODUCTION	0.8375	0.307009	4	96	1	0.641055
REACTOME_VEGFR2_MEDIATED_VASCULAR_PERMEABILITY	0.838185	0.467194	1	27	1	0.568603
REACTOME_PYRUVATE_METABOLISM	0.839136	0.465466	1	27	1	0.568603
REACTOME_BUDDING_AND_MATURATION_OF_HIV_VIRION	0.839698	0.464441	1	27	1	0.568603
REACTOME_HEDGEHOG_OFF_STATE	0.839766	0.287698	5	108	1	0.716071
REACTOME_DOWNREGULATION_OF_ERBB2_SIGNALING	0.842229	0.459434	1	28	1	0.547477
REACTOME_TRANSFERRIN_ENDOCYTOSIS_AND_RECYCLING	0.843267	0.457521	1	28	1	0.547477
REACTOME_DEGRADATION_OF_THE_EXTRACELLULAR_MATRIX	0.84535	0.279332	5	116	1	0.663806
REACTOME_FLT3_SIGNALING_IN_DISEASE	0.845841	0.452744	1	28	1	0.547477
REACTOME_REGULATION_OF_BETA_CELL_DEVELOPMENT	0.845974	0.45215	1	29	1	0.52786
REACTOME_COLLAGEN_DEGRADATION	0.847082	0.356893	2	54	1	0.567821
REACTOME_METABOLISM_OF_NUCLEOTIDES	0.848263	0.291141	4	92	1	0.670524
REACTOME_PERK_REGULATES_GENE_EXPRESSION	0.850295	0.444372	1	28	1	0.547477
REACTOME_RHOD_GTPASE_CYCLE	0.851186	0.350341	2	51	1	0.602807
REACTOME_MET_ACTIVATES_PTK2_SIGNALING	0.852178	0.440122	1	30	1	0.509596
REACTOME_INTERCONVERSION_OF_NUCLEOTIDE_DI_AND_TRIPHOSPHATES	0.852715	0.439421	1	29	1	0.52786
REACTOME_SIGNALING_BY_PTK6	0.85341	0.346424	2	52	1	0.590678
REACTOME_DISASSEMBLY_OF_THE_DESTRUCTION_COMPLEX_AND_RECRUITMENT_OF_AXIN_TO_THE_MEMBRANE	0.853519	0.43788	1	29	1	0.52786
REACTOME_FGFR2_MUTANT_RECEPTOR_ACTIVATION	0.853696	0.437218	1	30	1	0.509596
REACTOME_UPTAKE_AND_ACTIONS_OF_BACTERIAL_TOXINS	0.856363	0.4324	1	29	1	0.52786
REACTOME_E3_UBIQUITIN_LIGASES_UBIQUITINATE_TARGET_PROTEINS	0.856833	0.34055	2	52	1	0.590678
REACTOME_BILE_ACID_AND_BILE_SALT_METABOLISM	0.857479	0.429606	1	31	1	0.492549
REACTOME_CELLULAR_RESPONSE_TO_STARVATION	0.85939	0.239201	7	148	1	0.731551
REACTOME_MATURATION_OF_SARS_COV_2_SPIKE_PROTEIN	0.861988	0.421386	1	29	1	0.52786
REACTOME_MITOPHAGY	0.862032	0.421298	1	29	1	0.52786
REACTOME_RECOGNITION_OF_DNA_DAMAGE_BY_PCNA_CONTAINING_REPLICATION_COMPLEX	0.862571	0.419906	1	30	1	0.509596
REACTOME_PRE_NOTCH_EXPRESSION_AND_PROCESSING	0.86328	0.290368	3	77	1	0.597981
REACTOME_RESOLUTION_OF_D_LOOP_STRUCTURES	0.863516	0.41744	1	32	1	0.476622
REACTOME_NEGATIVE_REGULATION_OF_FGFR2_SIGNALING	0.863874	0.417011	1	31	1	0.492549
REACTOME_SYNTHESIS_OF_PA	0.86609	0.412575	1	31	1	0.492549
REACTOME_HS_GAG_BIOSYNTHESIS	0.86633	0.412092	1	31	1	0.492549
REACTOME_CARGO_RECOGNITION_FOR_CLATHRIN_MEDIATED_ENDOCYTOSIS	0.867444	0.261514	4	95	1	0.648179
REACTOME_MEIOSIS	0.867761	0.282777	3	81	1	0.567036
REACTOME_ENDOSOMAL_SORTING_COMPLEX_REQUIRED_FOR_TRANSPORT_ESCRT	0.8695	0.405979	1	30	1	0.509596
REACTOME_NUCLEOBASE_CATABOLISM	0.869736	0.405194	1	31	1	0.492549
REACTOME_RUNX2_REGULATES_BONE_DEVELOPMENT	0.869863	0.404935	1	31	1	0.492549
REACTOME_CELL_CELL_JUNCTION_ORGANIZATION	0.869991	0.317088	2	55	1	0.557039
REACTOME_SMAD2_SMAD3_SMAD4_HETEROTRIMER_REGULATES_TRANSCRIPTION	0.871306	0.401983	1	31	1	0.492549
REACTOME_REGULATION_OF_TP53_ACTIVITY_THROUGH_ACETYLATION	0.8717	0.401479	1	30	1	0.509596
REACTOME_HEPARAN_SULFATE_HEPARIN_HS_GAG_METABOLISM	0.87272	0.312189	2	55	1	0.557039
REACTOME_TCF_DEPENDENT_SIGNALING_IN_RESPONSE_TO_WNT	0.87482	0.205261	9	195	1	0.711629
REACTOME_DEATH_RECEPTOR_SIGNALLING	0.875895	0.223353	6	135	1	0.685141
REACTOME_TRANSCRIPTIONAL_REGULATION_BY_RUNX1	0.876437	0.202993	9	195	1	0.711629
REACTOME_SIGNALING_BY_NOTCH1	0.877259	0.26731	3	75	1	0.614742
REACTOME_ANTIVIRAL_MECHANISM_BY_IFN_STIMULATED_GENES	0.877451	0.266856	3	77	1	0.597981
REACTOME_SIGNALING_BY_MET	0.877565	0.266665	3	77	1	0.597981
REACTOME_NEUREXINS_AND_NEUROLIGINS	0.879795	0.299417	2	54	1	0.567821
REACTOME_FORMATION_OF_THE_BETA_CATENIN_TCF_TRANSACTIVATING_COMPLEX	0.88095	0.296763	2	59	1	0.517695
REACTOME_SIGNALING_BY_RETINOIC_ACID	0.883364	0.376094	1	33	1	0.461672
REACTOME_SIALIC_ACID_METABOLISM	0.883471	0.376129	1	32	1	0.476622
REACTOME_SIGNALING_BY_NOTCH2	0.885804	0.371079	1	32	1	0.476622
REACTOME_GLYCOSAMINOGLYCAN_METABOLISM	0.885835	0.21819	5	121	1	0.634801
REACTOME_COMPLEX_I_BIOGENESIS	0.885837	0.288082	2	55	1	0.557039
REACTOME_TGF_BETA_RECEPTOR_SIGNALING_ACTIVATES_SMADS	0.887809	0.366699	1	32	1	0.476622
REACTOME_RHO_GTPASES_ACTIVATE_PKNS	0.88786	0.283779	2	60	1	0.508707
REACTOME_S_PHASE	0.889979	0.194528	7	159	1	0.677683
REACTOME_SIGNALLING_TO_ERKS	0.891133	0.359091	1	33	1	0.461672
REACTOME_SIRT1_NEGATIVELY_REGULATES_RRNA_EXPRESSION	0.891983	0.356284	1	37	1	0.410177
REACTOME_POTENTIAL_THERAPEUTICS_FOR_SARS	0.893196	0.23962	3	79	1	0.582101
REACTOME_RAF_ACTIVATION	0.895511	0.349258	1	33	1	0.461672
REACTOME_METABOLISM_OF_STEROIDS	0.895551	0.202761	5	123	1	0.623887
REACTOME_RAB_REGULATION_OF_TRAFFICKING	0.895907	0.202272	5	120	1	0.6404
REACTOME_PTEN_REGULATION	0.895995	0.192724	6	139	1	0.664206
REACTOME_GOLGI_TO_ER_RETROGRADE_TRANSPORT	0.897758	0.199249	5	122	1	0.629298
REACTOME_HSF1_DEPENDENT_TRANSACTIVATION	0.900862	0.3365	1	35	1	0.43441
REACTOME_RAB_GERANYLGERANYLATION	0.901402	0.257773	2	59	1	0.517695
REACTOME_GLUCOSE_METABOLISM	0.901445	0.224844	3	81	1	0.567036
REACTOME_DNA_DOUBLE_STRAND_BREAK_RESPONSE	0.902422	0.255502	2	62	1	0.491629
REACTOME_NOD1_2_SIGNALING_PATHWAY	0.904717	0.327253	1	36	1	0.421947
REACTOME_AGGREPHAGY	0.904828	0.327209	1	35	1	0.43441
REACTOME_ASSEMBLY_AND_CELL_SURFACE_PRESENTATION_OF_NMDA_RECEPTORS	0.905161	0.32642	1	35	1	0.43441
REACTOME_HDR_THROUGH_SINGLE_STRAND_ANNEALING_SSA	0.906788	0.322131	1	37	1	0.410177
REACTOME_CARBOXYTERMINAL_POST_TRANSLATIONAL_MODIFICATIONS_OF_TUBULIN	0.908464	0.318117	1	37	1	0.410177
REACTOME_SARS_COV_INFECTIONS	0.909209	0.171886	6	143	1	0.644493
REACTOME_REGULATION_OF_TP53_EXPRESSION_AND_DEGRADATION	0.911559	0.310623	1	37	1	0.410177
REACTOME_REGULATION_OF_PTEN_GENE_TRANSCRIPTION	0.912723	0.234852	2	61	1	0.500023
REACTOME_RESOLUTION_OF_ABASIC_SITES_AP_SITES	0.916837	0.297387	1	38	1	0.399043
REACTOME_MAP2K_AND_MAPK_ACTIVATION	0.917125	0.296854	1	37	1	0.410177
REACTOME_NS1_MEDIATED_EFFECTS_ON_HOST_PATHWAYS	0.917751	0.295283	1	37	1	0.410177
REACTOME_HDR_THROUGH_HOMOLOGOUS_RECOMBINATION_HRR	0.917927	0.223781	2	65	1	0.468068
REACTOME_SYNTHESIS_OF_SUBSTRATES_IN_N_GLYCAN_BIOSYTHESIS	0.918594	0.222608	2	62	1	0.491629
REACTOME_NEURONAL_SYSTEM	0.918667	0.122778	18	369	1	0.751138
REACTOME_FLT3_SIGNALING	0.919123	0.291631	1	38	1	0.399043
REACTOME_DISEASES_OF_MITOTIC_CELL_CYCLE	0.920891	0.287132	1	38	1	0.399043
REACTOME_NGF_STIMULATED_TRANSCRIPTION	0.921047	0.286734	1	38	1	0.399043
REACTOME_TRANSLOCATION_OF_SLC2A4_GLUT4_TO_THE_PLASMA_MEMBRANE	0.923791	0.211536	2	63	1	0.483511
REACTOME_INTRA_GOLGI_AND_RETROGRADE_GOLGI_TO_ER_TRAFFIC	0.925846	0.13429	8	188	1	0.652935
REACTOME_HOMOLOGOUS_DNA_PAIRING_AND_STRAND_EXCHANGE	0.92874	0.265999	1	42	1	0.359938
REACTOME_DISEASES_ASSOCIATED_WITH_GLYCOSAMINOGLYCAN_METABOLISM	0.928859	0.265992	1	40	1	0.378488
REACTOME_RND1_GTPASE_CYCLE	0.929636	0.263916	1	40	1	0.378488
REACTOME_COPII_MEDIATED_VESICLE_TRANSPORT	0.931923	0.193725	2	65	1	0.468068
REACTOME_VOLTAGE_GATED_POTASSIUM_CHANNELS	0.933532	0.253216	1	41	1	0.368981
REACTOME_DUAL_INCISION_IN_GG_NER	0.935828	0.246892	1	41	1	0.368981
REACTOME_RHOF_GTPASE_CYCLE	0.939429	0.236654	1	42	1	0.359938
REACTOME_ESR_MEDIATED_SIGNALING	0.939684	0.116187	7	178	1	0.600962
REACTOME_INTERLEUKIN_17_SIGNALING	0.940098	0.17515	2	68	1	0.446629
REACTOME_MITOCHONDRIAL_BIOGENESIS	0.942476	0.14566	3	91	1	0.501982
REACTOME_CLATHRIN_MEDIATED_ENDOCYTOSIS	0.942916	0.122163	5	135	1	0.565457
REACTOME_TRANSCRIPTIONAL_ACTIVITY_OF_SMAD2_SMAD3_SMAD4_HETEROTRIMER	0.943519	0.224786	1	43	1	0.351325
REACTOME_TRNA_MODIFICATION_IN_THE_NUCLEUS_AND_CYTOSOL	0.943973	0.223464	1	43	1	0.351325
REACTOME_SUMOYLATION_OF_DNA_REPLICATION_PROTEINS	0.945841	0.21786	1	44	1	0.343113
REACTOME_FORMATION_OF_INCISION_COMPLEX_IN_GG_NER	0.946665	0.21555	1	43	1	0.351325
REACTOME_RRNA_PROCESSING	0.948317	0.0980286	8	195	1	0.627945
REACTOME_PROTEIN_UBIQUITINATION	0.951231	0.148736	2	72	1	0.420902
REACTOME_CYCLIN_D_ASSOCIATED_EVENTS_IN_G1	0.951943	0.199265	1	46	1	0.327784
REACTOME_SIGNALING_BY_TGF_BETA_RECEPTOR_COMPLEX	0.953133	0.144109	2	72	1	0.420902
REACTOME_SELECTIVE_AUTOPHAGY	0.95431	0.14122	2	72	1	0.420902
REACTOME_SIGNALING_BY_TGFB_FAMILY_MEMBERS	0.954535	0.119965	3	97	1	0.469618
REACTOME_AUTOPHAGY	0.954556	0.100569	5	139	1	0.548306
REACTOME_TP53_REGULATES_TRANSCRIPTION_OF_CELL_CYCLE_GENES	0.955488	0.188028	1	48	1	0.31376
REACTOME_SIGNALING_BY_EGFR	0.958604	0.17819	1	47	1	0.320619
REACTOME_HIV_INFECTION	0.959005	0.0774238	9	223	1	0.616416
REACTOME_MEIOTIC_RECOMBINATION	0.959913	0.173346	1	54	1	0.278036
REACTOME_RHO_GTPASE_EFFECTORS	0.960493	0.0711074	11	275	1	0.609118
REACTOME_NOTCH1_INTRACELLULAR_DOMAIN_REGULATES_TRANSCRIPTION	0.961736	0.167855	1	48	1	0.31376
REACTOME_CHONDROITIN_SULFATE_DERMATAN_SULFATE_METABOLISM	0.96222	0.166161	1	49	1	0.307186
REACTOME_BIOSYNTHESIS_OF_THE_N_GLYCAN_PRECURSOR_DOLICHOL_LIPID_LINKED_OLIGOSACCHARIDE_LLO_AND_TRANSFER_TO_A_NASCENT_PROTEIN	0.962644	0.120027	2	76	1	0.397956
REACTOME_RETROGRADE_TRANSPORT_AT_THE_TRANS_GOLGI_NETWORK	0.962718	0.164593	1	48	1	0.31376
REACTOME_NUCLEAR_ENVELOPE_BREAKDOWN	0.966104	0.152874	1	51	1	0.294826
REACTOME_VESICLE_MEDIATED_TRANSPORT	0.969115	0.0460913	30	625	1	0.731932
REACTOME_UB_SPECIFIC_PROCESSING_PROTEASES	0.972294	0.0616939	6	175	1	0.520445
REACTOME_MAPK_FAMILY_SIGNALING_CASCADES	0.972379	0.0504003	12	298	1	0.612804
REACTOME_ACTIVATION_OF_NMDA_RECEPTORS_AND_POSTSYNAPTIC_EVENTS	0.975796	0.0841305	2	83	1	0.363254
REACTOME_SIGNALING_BY_PDGF	0.976054	0.116619	1	57	1	0.263045
REACTOME_TP53_REGULATES_METABOLIC_GENES	0.976266	0.0827873	2	83	1	0.363254
REACTOME_DEADENYLATION_DEPENDENT_MRNA_DECAY	0.976583	0.114713	1	55	1	0.272854
REACTOME_GLOBAL_GENOME_NUCLEOTIDE_EXCISION_REPAIR_GG_NER	0.976809	0.081201	2	84	1	0.35878
REACTOME_REGULATION_OF_PLK1_ACTIVITY_AT_G2_M_TRANSITION	0.978279	0.0768664	2	87	1	0.34599
REACTOME_ESTROGEN_DEPENDENT_GENE_EXPRESSION	0.978536	0.0637868	3	115	1	0.393274
REACTOME_PROTEIN_PROTEIN_INTERACTIONS_AT_SYNAPSES	0.978865	0.0751938	2	85	1	0.354414
REACTOME_NEDDYLATION	0.979523	0.0430932	8	224	1	0.541728
REACTOME_RUNX1_REGULATES_GENES_INVOLVED_IN_MEGAKARYOCYTE_DIFFERENTIATION_AND_PLATELET_FUNCTION	0.980998	0.097012	1	63	1	0.237416
REACTOME_MEMBRANE_TRAFFICKING	0.981652	0.028872	27	589	1	0.696463
REACTOME_RAB_GEFS_EXCHANGE_GTP_FOR_GDP_ON_RABS	0.981806	0.066334	2	89	1	0.337954
REACTOME_SIGNALING_BY_NOTCH1_PEST_DOMAIN_MUTANTS_IN_CANCER	0.981809	0.0938888	1	59	1	0.253913
REACTOME_RRNA_MODIFICATION_IN_THE_NUCLEUS_AND_CYTOSOL	0.982414	0.0914065	1	59	1	0.253913
REACTOME_DEUBIQUITINATION	0.982925	0.0353121	9	250	1	0.545511
REACTOME_CYTOSOLIC_SENSORS_OF_PATHOGEN_ASSOCIATED_DNA	0.98296	0.0890684	1	61	1	0.245389
REACTOME_MITOTIC_G2_G2_M_PHASES	0.984224	0.037496	6	189	1	0.479796
REACTOME_TRANSLATION	0.984834	0.0299219	11	287	1	0.581755
REACTOME_SUMOYLATION_OF_CHROMATIN_ORGANIZATION_PROTEINS	0.985042	0.0801788	1	64	1	0.233618
REACTOME_DNA_DOUBLE_STRAND_BREAK_REPAIR	0.985154	0.0412944	4	149	1	0.404109
REACTOME_G2_M_CHECKPOINTS	0.985742	0.0398599	4	150	1	0.401292
REACTOME_BASE_EXCISION_REPAIR	0.98691	0.0719029	1	69	1	0.216308
REACTOME_MITOCHONDRIAL_TRANSLATION	0.986961	0.0501521	2	93	1	0.32294
REACTOME_DUAL_INCISION_IN_TC_NER	0.987621	0.0688519	1	65	1	0.22994
REACTOME_NUCLEAR_ENVELOPE_NE_REASSEMBLY	0.987785	0.0680841	1	66	1	0.226375
REACTOME_RNA_POLYMERASE_II_TRANSCRIPTION_TERMINATION	0.988021	0.0670499	1	65	1	0.22994
REACTOME_THE_CITRIC_ACID_TCA_CYCLE_AND_RESPIRATORY_ELECTRON_TRANSPORT	0.988203	0.0309671	5	168	1	0.449165
REACTOME_SEPARATION_OF_SISTER_CHROMATIDS	0.989546	0.0277859	5	179	1	0.420196
REACTOME_RESPIRATORY_ELECTRON_TRANSPORT	0.990925	0.0368581	2	99	1	0.302742
REACTOME_REGULATION_OF_TP53_ACTIVITY	0.991355	0.0256866	4	156	1	0.385165
REACTOME_AURKA_ACTIVATION_BY_TPX2	0.991527	0.0504495	1	72	1	0.207093
REACTOME_CELLULAR_RESPONSES_TO_EXTERNAL_STIMULI	0.992268	0.0128178	27	623	1	0.653818
REACTOME_SENESCENCE_ASSOCIATED_SECRETORY_PHENOTYPE_SASP	0.992682	0.0446305	1	78	1	0.190815
REACTOME_SUMOYLATION_OF_DNA_DAMAGE_RESPONSE_AND_REPAIR_PROTEINS	0.993264	0.0417398	1	74	1	0.20137
REACTOME_ANTIGEN_PROCESSING_UBIQUITINATION_PROTEASOME_DEGRADATION	0.993371	0.0144315	10	294	1	0.512512
REACTOME_NEGATIVE_EPIGENETIC_REGULATION_OF_RRNA_EXPRESSION	0.993374	0.0411173	1	78	1	0.190815
REACTOME_HCMV_LATE_EVENTS	0.993493	0.0404909	1	79	1	0.188346
REACTOME_TRANSCRIPTION_COUPLED_NUCLEOTIDE_EXCISION_REPAIR_TC_NER	0.994933	0.0329103	1	78	1	0.190815
REACTOME_RECRUITMENT_OF_MITOTIC_CENTROSOME_PROTEINS_AND_COMPLEXES	0.994975	0.0326709	1	79	1	0.188346
REACTOME_NUCLEOTIDE_EXCISION_REPAIR	0.995078	0.0217568	2	110	1	0.271539
REACTOME_TRANSPORT_OF_MATURE_TRANSCRIPT_TO_CYTOPLASM	0.995437	0.030139	1	79	1	0.188346
REACTOME_MITOTIC_METAPHASE_AND_ANAPHASE	0.995753	0.0115168	6	222	1	0.404805
REACTOME_HOMOLOGY_DIRECTED_REPAIR	0.995771	0.0190378	2	120	1	0.248222
REACTOME_ASPARAGINE_N_LINKED_GLYCOSYLATION	0.996437	0.00844527	9	285	1	0.47423
REACTOME_SUMOYLATION	0.996483	0.0115253	4	175	1	0.341565
REACTOME_TRANSPORT_TO_THE_GOLGI_AND_SUBSEQUENT_MODIFICATION	0.996668	0.0109877	4	171	1	0.349919
REACTOME_RECRUITMENT_OF_NUMA_TO_MITOTIC_CENTROSOMES	0.996832	0.0221237	1	86	1	0.172687
REACTOME_REGULATION_OF_TP53_ACTIVITY_THROUGH_PHOSPHORYLATION	0.997114	0.0204256	1	89	1	0.166738
REACTOME_OXIDATIVE_STRESS_INDUCED_SENESCENCE	0.997315	0.0191935	1	92	1	0.161182
REACTOME_RESPIRATORY_ELECTRON_TRANSPORT_ATP_SYNTHESIS_BY_CHEMIOSMOTIC_COUPLING_AND_HEAT_PRODUCTION_BY_UNCOUPLING_PROTEINS	0.997595	0.0116381	2	121	1	0.246106
REACTOME_CELLULAR_SENESCENCE	0.997781	0.00874932	3	158	1	0.282668
REACTOME_COPI_MEDIATED_ANTEROGRADE_TRANSPORT	0.998021	0.0147987	1	92	1	0.161182
REACTOME_CELLULAR_RESPONSE_TO_HEAT_STRESS	0.998463	0.0118977	1	96	1	0.154319
REACTOME_ANCHORING_OF_THE_BASAL_BODY_TO_THE_PLASMA_MEMBRANE	0.99851	0.0115791	1	97	1	0.152693
REACTOME_HATS_ACETYLATE_HISTONES	0.999021	0.00803399	1	106	1	0.139451
REACTOME_MITOTIC_PROPHASE	0.999143	0.00715226	1	109	1	0.135527
REACTOME_TRNA_PROCESSING	0.999184	0.00685942	1	105	1	0.140809
REACTOME_TRANSCRIPTIONAL_REGULATION_BY_TP53	0.999212	0.00200156	10	347	1	0.429017
REACTOME_ER_TO_GOLGI_ANTEROGRADE_TRANSPORT	0.999289	0.00394183	2	142	1	0.208648
REACTOME_CHROMATIN_MODIFYING_ENZYMES	0.999395	0.0020953	5	232	1	0.31997
REACTOME_HCMV_INFECTION	0.999516	0.00432621	1	117	1	0.126056
REACTOME_EPIGENETIC_REGULATION_OF_GENE_EXPRESSION	0.999528	0.0042324	1	117	1	0.126056
REACTOME_DNA_REPAIR	0.999936	0.000236636	6	308	1	0.286422
REACTOME_POST_TRANSLATIONAL_PROTEIN_MODIFICATION	0.999941	0.000103735	52	1266	1	0.596299
REACTOME_HIV_LIFE_CYCLE	0.999943	0.000638882	1	143	1	0.102645
REACTOME_MRNA_SPLICING	0.999965	0.000252308	2	188	1	0.156154
REACTOME_CELL_CYCLE_CHECKPOINTS	0.99997	0.00014227	4	271	1	0.216148
REACTOME_M_PHASE	0.999989	4.34873e-05	7	369	1	0.277165
REACTOME_ORGANELLE_BIOGENESIS_AND_MAINTENANCE	0.999994	3.32534e-05	4	284	1	0.205776
REACTOME_MITOTIC_PROMETAPHASE	0.999996	5.8428e-05	1	190	1	0.0766566
REACTOME_CELL_CYCLE_MITOTIC	0.999998	7.61706e-06	11	508	1	0.314076
REACTOME_CILIUM_ASSEMBLY	0.999998	3.17285e-05	1	193	1	0.0754294
REACTOME_RNA_POLYMERASE_II_TRANSCRIPTION	0.999998	3.4445e-06	39	1118	1	0.499966
REACTOME_PROCESSING_OF_CAPPED_INTRON_CONTAINING_PRE_MRNA	0.999999	1.30113e-05	2	237	1	0.12284
REACTOME_METABOLISM_OF_RNA	1	8.41332e-07	16	648	1	0.356243
REACTOME_CELL_CYCLE	1	2.30991e-07	13	632	1	0.294397
REACTOME_PHOSPHORYLATION_OF_EMI1	1	0.719783	0	6	1	0
REACTOME_METHIONINE_SALVAGE_PATHWAY	1	0.666246	0	6	1	0
REACTOME_DISEASES_ASSOCIATED_WITH_SURFACTANT_METABOLISM	1	0.781083	0	4	1	0
REACTOME_NR1H2_NR1H3_REGULATE_GENE_EXPRESSION_LINKED_TO_GLUCONEOGENESIS	1	0.766123	0	4	1	0
REACTOME_ABACAVIR_METABOLISM	1	0.77418	0	4	1	0
REACTOME_POLB_DEPENDENT_LONG_PATCH_BASE_EXCISION_REPAIR	1	0.580556	0	8	1	0
REACTOME_DEFECTIVE_CHST3_CAUSES_SEDCJD	1	0.582185	0	8	1	0
REACTOME_PI3K_AKT_ACTIVATION	1	0.581707	0	8	1	0
REACTOME_CA2_ACTIVATED_K_CHANNELS	1	0.599668	0	8	1	0
REACTOME_ORGANIC_ANION_TRANSPORT	1	0.797888	0	4	1	0
REACTOME_HIGHLY_SODIUM_PERMEABLE_POSTSYNAPTIC_ACETYLCHOLINE_NICOTINIC_RECEPTORS	1	0.784544	0	4	1	0
REACTOME_LEUKOTRIENE_RECEPTORS	1	0.798753	0	4	1	0
REACTOME_INTERLEUKIN_1_PROCESSING	1	0.618002	0	8	1	0
REACTOME_SYNTHESIS_OF_LIPOXINS_LX	1	0.70058	0	6	1	0
REACTOME_SYNTHESIS_SECRETION_AND_INACTIVATION_OF_GLUCOSE_DEPENDENT_INSULINOTROPIC_POLYPEPTIDE_GIP	1	0.558826	0	9	1	0
REACTOME_DEFECTIVE_FACTOR_IX_CAUSES_HEMOPHILIA_B	1	0.711897	0	6	1	0
REACTOME_PTK6_EXPRESSION	1	0.760817	0	4	1	0
REACTOME_SYNTHESIS_OF_UDP_N_ACETYL_GLUCOSAMINE	1	0.587289	0	8	1	0
REACTOME_ARMS_MEDIATED_ACTIVATION	1	0.66696	0	6	1	0
REACTOME_DOWNREGULATION_OF_ERBB4_SIGNALING	1	0.540504	0	9	1	0
REACTOME_E2F_ENABLED_INHIBITION_OF_PRE_REPLICATION_COMPLEX_FORMATION	1	0.602441	0	8	1	0
REACTOME_BH3_ONLY_PROTEINS_ASSOCIATE_WITH_AND_INACTIVATE_ANTI_APOPTOTIC_BCL_2_MEMBERS	1	0.552334	0	9	1	0
REACTOME_PROTEIN_REPAIR	1	0.664886	0	6	1	0
REACTOME_HISTIDINE_CATABOLISM	1	0.768496	0	4	1	0
REACTOME_SIGNALING_BY_LRP5_MUTANTS	1	0.784761	0	4	1	0
REACTOME_SODIUM_COUPLED_SULPHATE_DI_AND_TRI_CARBOXYLATE_TRANSPORTERS	1	0.778032	0	4	1	0
REACTOME_LOSS_OF_MECP2_BINDING_ABILITY_TO_THE_NCOR_SMRT_COMPLEX	1	0.619756	0	7	1	0
REACTOME_INLA_MEDIATED_ENTRY_OF_LISTERIA_MONOCYTOGENES_INTO_HOST_CELLS	1	0.548647	0	9	1	0
REACTOME_SYNTHESIS_OF_KETONE_BODIES	1	0.589372	0	8	1	0
REACTOME_DNA_DAMAGE_REVERSAL	1	0.593967	0	8	1	0
REACTOME_RRNA_MODIFICATION_IN_THE_MITOCHONDRION	1	0.673988	0	6	1	0
REACTOME_REGULATION_OF_GENE_EXPRESSION_IN_ENDOCRINE_COMMITTED_NEUROG3_PROGENITOR_CELLS	1	0.818299	0	3	1	0
REACTOME_IRF3_MEDIATED_ACTIVATION_OF_TYPE_1_IFN	1	0.775234	0	4	1	0
REACTOME_LIPOPHAGY	1	0.581422	0	8	1	0
REACTOME_ERYTHROPOIETIN_ACTIVATES_STAT5	1	0.671178	0	6	1	0
REACTOME_MAPK1_ERK2_ACTIVATION	1	0.579007	0	8	1	0
REACTOME_PREVENTION_OF_PHAGOSOMAL_LYSOSOMAL_FUSION	1	0.540532	0	9	1	0
REACTOME_SYNTHESIS_OF_DIPHTHAMIDE_EEF2	1	0.581914	0	8	1	0
REACTOME_ACETYLCHOLINE_BINDING_AND_DOWNSTREAM_EVENTS	1	0.583856	0	9	1	0
REACTOME_HIGHLY_CALCIUM_PERMEABLE_POSTSYNAPTIC_NICOTINIC_ACETYLCHOLINE_RECEPTORS	1	0.583856	0	9	1	0
REACTOME_PHASE_3_RAPID_REPOLARISATION	1	0.657807	0	7	1	0
REACTOME_2_LTR_CIRCLE_FORMATION	1	0.620943	0	7	1	0
REACTOME_AMPK_INHIBITS_CHREBP_TRANSCRIPTIONAL_ACTIVATION_ACTIVITY	1	0.624372	0	7	1	0
REACTOME_MECP2_REGULATES_TRANSCRIPTION_OF_NEURONAL_LIGANDS	1	0.587997	0	8	1	0
REACTOME_VLDL_CLEARANCE	1	0.784541	0	4	1	0
REACTOME_SYNTHESIS_OF_DOLICHYL_PHOSPHATE	1	0.663995	0	6	1	0
REACTOME_PEPTIDE_HORMONE_BIOSYNTHESIS	1	0.687212	0	6	1	0
REACTOME_PROTON_COUPLED_MONOCARBOXYLATE_TRANSPORT	1	0.677001	0	6	1	0
REACTOME_FIBRONECTIN_MATRIX_FORMATION	1	0.771408	0	4	1	0
REACTOME_EGFR_INTERACTS_WITH_PHOSPHOLIPASE_C_GAMMA	1	0.684418	0	6	1	0
REACTOME_BUTYROPHILIN_BTN_FAMILY_INTERACTIONS	1	0.790489	0	4	1	0
REACTOME_UREA_CYCLE	1	0.684489	0	6	1	0
REACTOME_HIGHLY_CALCIUM_PERMEABLE_NICOTINIC_ACETYLCHOLINE_RECEPTORS	1	0.625181	0	8	1	0
REACTOME_LIGAND_RECEPTOR_INTERACTIONS	1	0.609539	0	8	1	0
REACTOME_TRANSPORT_AND_SYNTHESIS_OF_PAPS	1	0.673051	0	6	1	0
REACTOME_PRE_NOTCH_PROCESSING_IN_THE_ENDOPLASMIC_RETICULUM	1	0.664785	0	6	1	0
REACTOME_SENSING_OF_DNA_DOUBLE_STRAND_BREAKS	1	0.663801	0	6	1	0
REACTOME_CHREBP_ACTIVATES_METABOLIC_GENE_EXPRESSION	1	0.59461	0	8	1	0
REACTOME_APEX1_INDEPENDENT_RESOLUTION_OF_AP_SITES_VIA_THE_SINGLE_NUCLEOTIDE_REPLACEMENT_PATHWAY	1	0.63201	0	7	1	0
REACTOME_FGFR3B_LIGAND_BINDING_AND_ACTIVATION	1	0.697677	0	6	1	0
REACTOME_ACTIVATED_NTRK3_SIGNALS_THROUGH_PI3K	1	0.664338	0	6	1	0
REACTOME_TRANSPORT_OF_NUCLEOTIDE_SUGARS	1	0.550287	0	9	1	0
REACTOME_MOLYBDENUM_COFACTOR_BIOSYNTHESIS	1	0.670909	0	6	1	0
REACTOME_INTERACTION_WITH_CUMULUS_CELLS_AND_THE_ZONA_PELLUCIDA	1	0.83645	0	3	1	0
REACTOME_THE_FATTY_ACID_CYCLING_MODEL	1	0.767482	0	4	1	0
REACTOME_ACTIVATED_NTRK3_SIGNALS_THROUGH_RAS	1	0.580008	0	8	1	0
REACTOME_CHL1_INTERACTIONS	1	0.558478	0	9	1	0
REACTOME_DOPAMINE_RECEPTORS	1	0.780634	0	4	1	0
REACTOME_ACTIVATION_OF_PPARGC1A_PGC_1ALPHA_BY_PHOSPHORYLATION	1	0.545109	0	9	1	0
REACTOME_PTK6_REGULATES_PROTEINS_INVOLVED_IN_RNA_PROCESSING	1	0.76138	0	4	1	0
REACTOME_ABACAVIR_TRANSPORT_AND_METABOLISM	1	0.610401	0	8	1	0
REACTOME_VEGF_LIGAND_RECEPTOR_INTERACTIONS	1	0.598622	0	8	1	0
REACTOME_SEMA4D_MEDIATED_INHIBITION_OF_CELL_ATTACHMENT_AND_MIGRATION	1	0.585864	0	8	1	0
REACTOME_SODIUM_PROTON_EXCHANGERS	1	0.548177	0	9	1	0
REACTOME_REGULATION_OF_PTEN_MRNA_TRANSLATION	1	0.542198	0	9	1	0
REACTOME_DEFECTIVE_CHSY1_CAUSES_TPBS	1	0.579823	0	8	1	0
REACTOME_DEX_H_BOX_HELICASES_ACTIVATE_TYPE_I_IFN_AND_INFLAMMATORY_CYTOKINES_PRODUCTION	1	0.630356	0	7	1	0
REACTOME_FASL_CD95L_SIGNALING	1	0.837001	0	3	1	0
REACTOME_COENZYME_A_BIOSYNTHESIS	1	0.582278	0	8	1	0
REACTOME_WNT_MEDIATED_ACTIVATION_OF_DVL	1	0.578784	0	8	1	0
REACTOME_PHOSPHATE_BOND_HYDROLYSIS_BY_NTPDASE_PROTEINS	1	0.621378	0	7	1	0
REACTOME_UBIQUINOL_BIOSYNTHESIS	1	0.581984	0	8	1	0
REACTOME_IKBA_VARIANT_LEADS_TO_EDA_ID	1	0.622639	0	7	1	0
REACTOME_INTEGRATION_OF_PROVIRUS	1	0.541562	0	9	1	0
REACTOME_INTERLEUKIN_23_SIGNALING	1	0.686675	0	6	1	0
REACTOME_ESTROGEN_BIOSYNTHESIS	1	0.843665	0	3	1	0
REACTOME_RUNX3_REGULATES_BCL2L11_BIM_TRANSCRIPTION	1	0.763067	0	4	1	0
REACTOME_MULTIFUNCTIONAL_ANION_EXCHANGERS	1	0.622045	0	8	1	0
REACTOME_ESTROGEN_STIMULATED_SIGNALING_THROUGH_PRKCZ	1	0.663588	0	6	1	0
REACTOME_NEF_MEDIATED_CD8_DOWN_REGULATION	1	0.663588	0	6	1	0
REACTOME_NEGATIVE_FEEDBACK_REGULATION_OF_MAPK_PATHWAY	1	0.663588	0	6	1	0
REACTOME_SARS_COV_1_GENOME_REPLICATION_AND_TRANSCRIPTION	1	0.663588	0	6	1	0
REACTOME_METALLOTHIONEINS_BIND_METALS	1	0.81464	0	3	1	0
REACTOME_DEFECTIVE_CHST6_CAUSES_MCDC1	1	0.650477	0	7	1	0
REACTOME_TLR3_MEDIATED_TICAM1_DEPENDENT_PROGRAMMED_CELL_DEATH	1	0.689159	0	6	1	0
REACTOME_FGFR1B_LIGAND_BINDING_AND_ACTIVATION	1	0.685436	0	6	1	0
REACTOME_NEF_MEDIATED_CD4_DOWN_REGULATION	1	0.55801	0	9	1	0
REACTOME_ETHANOL_OXIDATION	1	0.630936	0	7	1	0
REACTOME_HORMONE_LIGAND_BINDING_RECEPTORS	1	0.858173	0	3	1	0
REACTOME_ADRENOCEPTORS	1	0.571901	0	9	1	0
REACTOME_FGFR1C_LIGAND_BINDING_AND_ACTIVATION	1	0.615449	0	8	1	0
REACTOME_FLT3_SIGNALING_BY_CBL_MUTANTS	1	0.626566	0	7	1	0
REACTOME_INACTIVATION_OF_CDC42_AND_RAC1	1	0.578765	0	8	1	0
REACTOME_ROBO_RECEPTORS_BIND_AKAP5	1	0.578765	0	8	1	0
REACTOME_ROLE_OF_ABL_IN_ROBO_SLIT_SIGNALING	1	0.578765	0	8	1	0
REACTOME_SIGNALING_BY_MRAS_COMPLEX_MUTANTS	1	0.578765	0	8	1	0
REACTOME_ACTIVATION_OF_CASPASES_THROUGH_APOPTOSOME_MEDIATED_CLEAVAGE	1	0.670721	0	6	1	0
REACTOME_ARYL_HYDROCARBON_RECEPTOR_SIGNALLING	1	0.627885	0	7	1	0
REACTOME_SYNTHESIS_OF_WYBUTOSINE_AT_G37_OF_TRNA_PHE	1	0.668193	0	6	1	0
REACTOME_ACYL_CHAIN_REMODELING_OF_CL	1	0.668383	0	6	1	0
REACTOME_COMPETING_ENDOGENOUS_RNAS_CERNAS_REGULATE_PTEN_TRANSLATION	1	0.580579	0	8	1	0
REACTOME_FLT3_SIGNALING_THROUGH_SRC_FAMILY_KINASES	1	0.689174	0	6	1	0
REACTOME_CHOLINE_CATABOLISM	1	0.686834	0	6	1	0
REACTOME_MIRO_GTPASE_CYCLE	1	0.58244	0	8	1	0
REACTOME_DEFECTIVE_C1GALT1C1_CAUSES_TN_POLYAGGLUTINATION_SYNDROME_TNPS	1	0.780738	0	4	1	0
REACTOME_DEFECTIVE_CSF2RB_CAUSES_SMDP5	1	0.836337	0	3	1	0
REACTOME_MINERALOCORTICOID_BIOSYNTHESIS	1	0.950625	0	1	1	0
REACTOME_GLYCEROPHOSPHOLIPID_CATABOLISM	1	0.630427	0	7	1	0
REACTOME_HYDROLYSIS_OF_LPC	1	0.690688	0	6	1	0
REACTOME_GDP_FUCOSE_BIOSYNTHESIS	1	0.665319	0	6	1	0
REACTOME_CREB1_PHOSPHORYLATION_THROUGH_THE_ACTIVATION_OF_CAMKII_CAMKK_CAMKIV_CASCASDE	1	0.578773	0	8	1	0
REACTOME_VITAMINS	1	0.840383	0	3	1	0
REACTOME_METAL_SEQUESTRATION_BY_ANTIMICROBIAL_PROTEINS	1	0.854958	0	3	1	0
REACTOME_BICARBONATE_TRANSPORTERS	1	0.55023	0	9	1	0
REACTOME_SHC_RELATED_EVENTS_TRIGGERED_BY_IGF1R	1	0.541582	0	9	1	0
REACTOME_MECP2_REGULATES_TRANSCRIPTION_FACTORS	1	0.719673	0	5	1	0
REACTOME_CALCITONIN_LIKE_LIGAND_RECEPTORS	1	0.688646	0	6	1	0
REACTOME_DEFECTIVE_F9_ACTIVATION	1	0.810291	0	4	1	0
REACTOME_SULFIDE_OXIDATION_TO_SULFATE	1	0.680883	0	6	1	0
REACTOME_NEUROFASCIN_INTERACTIONS	1	0.619861	0	7	1	0
REACTOME_ACTIVATION_OF_NIMA_KINASES_NEK9_NEK6_NEK7	1	0.66393	0	7	1	0
REACTOME_SCAVENGING_BY_CLASS_B_RECEPTORS	1	0.79856	0	4	1	0
REACTOME_REGULATION_OF_SIGNALING_BY_NODAL	1	0.570319	0	9	1	0
REACTOME_KETONE_BODY_METABOLISM	1	0.550411	0	9	1	0
REACTOME_ACTIVATION_OF_THE_PHOTOTRANSDUCTION_CASCADE	1	0.648675	0	8	1	0
REACTOME_DISPLACEMENT_OF_DNA_GLYCOSYLASE_BY_APEX1	1	0.562571	0	9	1	0
REACTOME_GLI_PROTEINS_BIND_PROMOTERS_OF_HH_RESPONSIVE_GENES_TO_PROMOTE_TRANSCRIPTION	1	0.637886	0	7	1	0
REACTOME_REGULATION_OF_PTEN_LOCALIZATION	1	0.540525	0	9	1	0
REACTOME_SIGNALING_BY_NOTCH1_T_7_9_NOTCH1_M1580_K2555_TRANSLOCATION_MUTANT	1	0.627641	0	7	1	0
REACTOME_ELECTRIC_TRANSMISSION_ACROSS_GAP_JUNCTIONS	1	0.771258	0	4	1	0
REACTOME_RUNX3_REGULATES_YAP1_MEDIATED_TRANSCRIPTION	1	0.646096	0	7	1	0
REACTOME_ABERRANT_REGULATION_OF_MITOTIC_EXIT_IN_CANCER_DUE_TO_RB1_DEFECTS	1	0.260961	0	20	1	0
REACTOME_ABORTIVE_ELONGATION_OF_HIV_1_TRANSCRIPT_IN_THE_ABSENCE_OF_TAT	1	0.208022	0	23	1	0
REACTOME_ACETYLCHOLINE_NEUROTRANSMITTER_RELEASE_CYCLE	1	0.346948	0	16	1	0
REACTOME_ACTIVATED_PKN1_STIMULATES_TRANSCRIPTION_OF_AR_ANDROGEN_RECEPTOR_REGULATED_GENES_KLK2_AND_KLK3	1	0.132197	0	34	1	0
REACTOME_ACTIVATED_TAK1_MEDIATES_P38_MAPK_ACTIVATION	1	0.213727	0	23	1	0
REACTOME_ACTIVATION_OF_AMPK_DOWNSTREAM_OF_NMDARS	1	0.26021	0	20	1	0
REACTOME_ACTIVATION_OF_ANTERIOR_HOX_GENES_IN_HINDBRAIN_DEVELOPMENT_DURING_EARLY_EMBRYOGENESIS	1	0.00629968	0	79	1	0
REACTOME_ACTIVATION_OF_ATR_IN_RESPONSE_TO_REPLICATION_STRESS	1	0.105902	0	35	1	0
REACTOME_ACTIVATION_OF_BAD_AND_TRANSLOCATION_TO_MITOCHONDRIA	1	0.362812	0	15	1	0
REACTOME_ACTIVATION_OF_RAC1	1	0.411142	0	13	1	0
REACTOME_ACTIVATION_OF_SMO	1	0.311165	0	18	1	0
REACTOME_ACTIVATION_OF_THE_AP_1_FAMILY_OF_TRANSCRIPTION_FACTORS	1	0.506232	0	10	1	0
REACTOME_ACYL_CHAIN_REMODELLING_OF_PG	1	0.473486	0	12	1	0
REACTOME_AKT_PHOSPHORYLATES_TARGETS_IN_THE_CYTOSOL	1	0.384535	0	14	1	0
REACTOME_AKT_PHOSPHORYLATES_TARGETS_IN_THE_NUCLEUS	1	0.504816	0	10	1	0
REACTOME_ALPHA_LINOLENIC_OMEGA3_AND_LINOLEIC_OMEGA6_ACID_METABOLISM	1	0.441358	0	12	1	0
REACTOME_ALPHA_PROTEIN_KINASE_1_SIGNALING_PATHWAY	1	0.474525	0	11	1	0
REACTOME_AMINE_LIGAND_BINDING_RECEPTORS	1	0.137088	0	31	1	0
REACTOME_AMINO_ACIDS_REGULATE_MTORC1	1	0.0296558	0	52	1	0
REACTOME_ANCHORING_FIBRIL_FORMATION	1	0.391362	0	15	1	0
REACTOME_APC_C_CDC20_MEDIATED_DEGRADATION_OF_CYCLIN_B	1	0.207994	0	24	1	0
REACTOME_APC_CDC20_MEDIATED_DEGRADATION_OF_NEK2A	1	0.17935	0	26	1	0
REACTOME_APOPTOSIS_INDUCED_DNA_FRAGMENTATION	1	0.46745	0	12	1	0
REACTOME_A_TETRASACCHARIDE_LINKER_SEQUENCE_IS_REQUIRED_FOR_GAG_SYNTHESIS	1	0.174561	0	26	1	0
REACTOME_ATF6_ATF6_ALPHA_ACTIVATES_CHAPERONE_GENES	1	0.504829	0	10	1	0
REACTOME_ATF6_ATF6_ALPHA_ACTIVATES_CHAPERONES	1	0.44027	0	12	1	0
REACTOME_ATTENUATION_PHASE	1	0.183754	0	26	1	0
REACTOME_BASE_EXCISION_REPAIR_AP_SITE_FORMATION	1	0.0845928	0	41	1	0
REACTOME_BBSOME_MEDIATED_CARGO_TARGETING_TO_CILIUM	1	0.209394	0	23	1	0
REACTOME_BETA_CATENIN_PHOSPHORYLATION_CASCADE	1	0.319302	0	17	1	0
REACTOME_BUTYRATE_RESPONSE_FACTOR_1_BRF1_BINDS_AND_DESTABILIZES_MRNA	1	0.336493	0	16	1	0
REACTOME_B_WICH_COMPLEX_POSITIVELY_REGULATES_RRNA_EXPRESSION	1	0.0223921	0	60	1	0
REACTOME_CARGO_TRAFFICKING_TO_THE_PERICILIARY_MEMBRANE	1	0.034491	0	50	1	0
REACTOME_CDC6_ASSOCIATION_WITH_THE_ORC_ORIGIN_COMPLEX	1	0.522388	0	10	1	0
REACTOME_CHK1_CHK2_CDS1_MEDIATED_INACTIVATION_OF_CYCLIN_B_CDK1_COMPLEX	1	0.472822	0	12	1	0
REACTOME_CHOLESTEROL_BIOSYNTHESIS	1	0.195847	0	24	1	0
REACTOME_CHONDROITIN_SULFATE_BIOSYNTHESIS	1	0.278373	0	19	1	0
REACTOME_CHROMOSOME_MAINTENANCE	1	0.000651736	0	116	1	0
REACTOME_COBALAMIN_CBL_VITAMIN_B12_TRANSPORT_AND_METABOLISM	1	0.394637	0	14	1	0
REACTOME_COHESIN_LOADING_ONTO_CHROMATIN	1	0.504767	0	10	1	0
REACTOME_COLLAGEN_BIOSYNTHESIS_AND_MODIFYING_ENZYMES	1	0.016355	0	65	1	0
REACTOME_COLLAGEN_CHAIN_TRIMERIZATION	1	0.0749518	0	42	1	0
REACTOME_CONDENSATION_OF_PROMETAPHASE_CHROMOSOMES	1	0.514512	0	11	1	0
REACTOME_CONDENSATION_OF_PROPHASE_CHROMOSOMES	1	0.0806432	0	42	1	0
REACTOME_CONSTITUTIVE_SIGNALING_BY_AKT1_E17K_IN_CANCER	1	0.169613	0	26	1	0
REACTOME_CONVERSION_FROM_APC_C_CDC20_TO_APC_C_CDH1_IN_LATE_ANAPHASE	1	0.265121	0	20	1	0
REACTOME_COOPERATION_OF_PREFOLDIN_AND_TRIC_CCT_IN_ACTIN_AND_TUBULIN_FOLDING	1	0.164378	0	27	1	0
REACTOME_COPI_INDEPENDENT_GOLGI_TO_ER_RETROGRADE_TRAFFIC	1	0.0507236	0	44	1	0
REACTOME_CREB1_PHOSPHORYLATION_THROUGH_THE_ACTIVATION_OF_ADENYLATE_CYCLASE	1	0.471393	0	11	1	0
REACTOME_CRISTAE_FORMATION	1	0.129282	0	30	1	0
REACTOME_CRMPS_IN_SEMA3A_SIGNALING	1	0.337716	0	16	1	0
REACTOME_CROSSLINKING_OF_COLLAGEN_FIBRILS	1	0.32419	0	18	1	0
REACTOME_CYCLIN_A_B1_B2_ASSOCIATED_EVENTS_DURING_G2_M_TRANSITION	1	0.221011	0	24	1	0
REACTOME_CYTOSOLIC_IRON_SULFUR_CLUSTER_ASSEMBLY	1	0.420055	0	13	1	0
REACTOME_CYTOSOLIC_TRNA_AMINOACYLATION	1	0.193595	0	24	1	0
REACTOME_DARPP_32_EVENTS	1	0.210018	0	23	1	0
REACTOME_DEFECTIVE_B4GALT7_CAUSES_EDS_PROGEROID_TYPE	1	0.263306	0	20	1	0
REACTOME_DEFECTIVE_EXT2_CAUSES_EXOSTOSES_2	1	0.396338	0	14	1	0
REACTOME_DEFECTS_IN_COBALAMIN_B12_METABOLISM	1	0.422589	0	13	1	0
REACTOME_DEFECTS_OF_CONTACT_ACTIVATION_SYSTEM_CAS_AND_KALLIKREIN_KININ_SYSTEM_KKS	1	0.490969	0	12	1	0
REACTOME_DEPOSITION_OF_NEW_CENPA_CONTAINING_NUCLEOSOMES_AT_THE_CENTROMERE	1	0.0462637	0	52	1	0
REACTOME_DERMATAN_SULFATE_BIOSYNTHESIS	1	0.477629	0	11	1	0
REACTOME_DISEASES_ASSOCIATED_WITH_N_GLYCOSYLATION_OF_PROTEINS	1	0.317656	0	17	1	0
REACTOME_DISEASES_OF_DNA_REPAIR	1	0.477621	0	12	1	0
REACTOME_DNA_DAMAGE_RECOGNITION_IN_GG_NER	1	0.0745984	0	38	1	0
REACTOME_DNA_DAMAGE_TELOMERE_STRESS_INDUCED_SENESCENCE	1	0.0308875	0	56	1	0
REACTOME_DNA_METHYLATION	1	0.138739	0	34	1	0
REACTOME_DNA_STRAND_ELONGATION	1	0.126896	0	32	1	0
REACTOME_DOPAMINE_NEUROTRANSMITTER_RELEASE_CYCLE	1	0.208882	0	23	1	0
REACTOME_DOWNREGULATION_OF_ERBB2_ERBB3_SIGNALING	1	0.415745	0	13	1	0
REACTOME_DOWNREGULATION_OF_SMAD2_3_SMAD4_TRANSCRIPTIONAL_ACTIVITY	1	0.212115	0	23	1	0
REACTOME_DOWNSTREAM_SIGNAL_TRANSDUCTION	1	0.140562	0	29	1	0
REACTOME_EARLY_PHASE_OF_HIV_LIFE_CYCLE	1	0.396957	0	14	1	0
REACTOME_EGFR_DOWNREGULATION	1	0.15183	0	28	1	0
REACTOME_EICOSANOID_LIGAND_BINDING_RECEPTORS	1	0.521558	0	12	1	0
REACTOME_ENERGY_DEPENDENT_REGULATION_OF_MTOR_BY_LKB1_AMPK	1	0.14719	0	28	1	0
REACTOME_ENOS_ACTIVATION	1	0.473409	0	11	1	0
REACTOME_ERBB2_ACTIVATES_PTK6_SIGNALING	1	0.500262	0	11	1	0
REACTOME_ERBB2_REGULATES_CELL_MOTILITY	1	0.407451	0	14	1	0
REACTOME_ERCC6_CSB_AND_EHMT2_G9A_POSITIVELY_REGULATE_RRNA_EXPRESSION	1	0.0621734	0	45	1	0
REACTOME_ERKS_ARE_INACTIVATED	1	0.411344	0	13	1	0
REACTOME_ESTABLISHMENT_OF_SISTER_CHROMATID_COHESION	1	0.514766	0	10	1	0
REACTOME_ESTROGEN_DEPENDENT_NUCLEAR_EVENTS_DOWNSTREAM_OF_ESR_MEMBRANE_SIGNALING	1	0.245911	0	21	1	0
REACTOME_EXPORT_OF_VIRAL_RIBONUCLEOPROTEINS_FROM_NUCLEUS	1	0.12215	0	31	1	0
REACTOME_EXTENSION_OF_TELOMERES	1	0.0403372	0	49	1	0
REACTOME_FANCONI_ANEMIA_PATHWAY	1	0.0913035	0	37	1	0
REACTOME_FGFR1_LIGAND_BINDING_AND_ACTIVATION	1	0.483465	0	12	1	0
REACTOME_FGFR3_LIGAND_BINDING_AND_ACTIVATION	1	0.515926	0	11	1	0
REACTOME_FGFRL1_MODULATION_OF_FGFR1_SIGNALING	1	0.513368	0	11	1	0
REACTOME_FOLDING_OF_ACTIN_BY_CCT_TRIC	1	0.514733	0	10	1	0
REACTOME_FORMATION_OF_ATP_BY_CHEMIOSMOTIC_COUPLING	1	0.312939	0	17	1	0
REACTOME_FORMATION_OF_RNA_POL_II_ELONGATION_COMPLEX	1	0.0204778	0	57	1	0
REACTOME_FORMATION_OF_SENESCENCE_ASSOCIATED_HETEROCHROMATIN_FOCI_SAHF	1	0.376302	0	15	1	0
REACTOME_FORMATION_OF_TC_NER_PRE_INCISION_COMPLEX	1	0.0267147	0	53	1	0
REACTOME_FORMATION_OF_THE_EARLY_ELONGATION_COMPLEX	1	0.104879	0	33	1	0
REACTOME_FORMATION_OF_TUBULIN_FOLDING_INTERMEDIATES_BY_CCT_TRIC	1	0.265267	0	20	1	0
REACTOME_FOXO_MEDIATED_TRANSCRIPTION_OF_CELL_CYCLE_GENES	1	0.321573	0	17	1	0
REACTOME_G2_M_DNA_DAMAGE_CHECKPOINT	1	0.00748129	0	78	1	0
REACTOME_GABA_SYNTHESIS_RELEASE_REUPTAKE_AND_DEGRADATION	1	0.27892	0	19	1	0
REACTOME_GENE_SILENCING_BY_RNA	1	0.00157521	0	101	1	0
REACTOME_GLUTAMATE_AND_GLUTAMINE_METABOLISM	1	0.417536	0	13	1	0
REACTOME_GLUTAMATE_NEUROTRANSMITTER_RELEASE_CYCLE	1	0.207678	0	23	1	0
REACTOME_GLUTATHIONE_SYNTHESIS_AND_RECYCLING	1	0.460141	0	12	1	0
REACTOME_GOLGI_CISTERNAE_PERICENTRIOLAR_STACK_REORGANIZATION	1	0.411312	0	14	1	0
REACTOME_GP1B_IX_V_ACTIVATION_SIGNALLING	1	0.494642	0	11	1	0
REACTOME_GRB2_EVENTS_IN_ERBB2_SIGNALING	1	0.380464	0	15	1	0
REACTOME_HCMV_EARLY_EVENTS	1	0.00233341	0	94	1	0
REACTOME_HDACS_DEACETYLATE_HISTONES	1	0.0233713	0	60	1	0
REACTOME_HDMS_DEMETHYLATE_HISTONES	1	0.105569	0	36	1	0
REACTOME_HDR_THROUGH_MMEJ_ALT_NHEJ	1	0.514471	0	10	1	0
REACTOME_HIV_ELONGATION_ARREST_AND_RECOVERY	1	0.112241	0	32	1	0
REACTOME_HIV_TRANSCRIPTION_ELONGATION	1	0.0565458	0	42	1	0
REACTOME_HIV_TRANSCRIPTION_INITIATION	1	0.0463767	0	45	1	0
REACTOME_HSF1_ACTIVATION	1	0.158979	0	28	1	0
REACTOME_HSP90_CHAPERONE_CYCLE_FOR_STEROID_HORMONE_RECEPTORS_SHR	1	0.0387353	0	48	1	0
REACTOME_INHIBITION_OF_DNA_RECOMBINATION_AT_TELOMERE	1	0.0558168	0	46	1	0
REACTOME_INHIBITION_OF_THE_PROTEOLYTIC_ACTIVITY_OF_APC_C_REQUIRED_FOR_THE_ONSET_OF_ANAPHASE_BY_MITOTIC_SPINDLE_CHECKPOINT_COMPONENTS	1	0.249053	0	21	1	0
REACTOME_INLB_MEDIATED_ENTRY_OF_LISTERIA_MONOCYTOGENES_INTO_HOST_CELL	1	0.360592	0	15	1	0
REACTOME_INSULIN_PROCESSING	1	0.175087	0	26	1	0
REACTOME_INSULIN_RECEPTOR_RECYCLING	1	0.223238	0	23	1	0
REACTOME_INTERACTIONS_OF_REV_WITH_HOST_CELLULAR_PROTEINS	1	0.0929714	0	35	1	0
REACTOME_INTERACTIONS_OF_VPR_WITH_HOST_CELLULAR_PROTEINS	1	0.0994312	0	34	1	0
REACTOME_INTERLEUKIN_20_FAMILY_SIGNALING	1	0.364982	0	16	1	0
REACTOME_INTERLEUKIN_27_SIGNALING	1	0.518499	0	10	1	0
REACTOME_INTERLEUKIN_2_SIGNALING	1	0.510684	0	11	1	0
REACTOME_INTERLEUKIN_6_SIGNALING	1	0.510827	0	10	1	0
REACTOME_INTRAFLAGELLAR_TRANSPORT	1	0.0328008	0	51	1	0
REACTOME_IONOTROPIC_ACTIVITY_OF_KAINATE_RECEPTORS	1	0.505308	0	10	1	0
REACTOME_IRAK1_RECRUITS_IKK_COMPLEX	1	0.383907	0	14	1	0
REACTOME_IRAK2_MEDIATED_ACTIVATION_OF_TAK1_COMPLEX	1	0.504769	0	10	1	0
REACTOME_JNK_C_JUN_KINASES_PHOSPHORYLATION_AND_ACTIVATION_MEDIATED_BY_ACTIVATED_HUMAN_TAK1	1	0.226561	0	22	1	0
REACTOME_JOSEPHIN_DOMAIN_DUBS	1	0.473193	0	11	1	0
REACTOME_KERATAN_SULFATE_BIOSYNTHESIS	1	0.187758	0	26	1	0
REACTOME_LAGGING_STRAND_SYNTHESIS	1	0.271752	0	20	1	0
REACTOME_LGI_ADAM_INTERACTIONS	1	0.383907	0	14	1	0
REACTOME_LISTERIA_MONOCYTOGENES_ENTRY_INTO_HOST_CELLS	1	0.259919	0	20	1	0
REACTOME_LOSS_OF_FUNCTION_OF_MECP2_IN_RETT_SYNDROME	1	0.411118	0	13	1	0
REACTOME_LYSINE_CATABOLISM	1	0.469284	0	12	1	0
REACTOME_MAP3K8_TPL2_DEPENDENT_MAPK1_3_ACTIVATION	1	0.339243	0	16	1	0
REACTOME_MASTL_FACILITATES_MITOTIC_PROGRESSION	1	0.530466	0	10	1	0
REACTOME_MECP2_REGULATES_NEURONAL_RECEPTORS_AND_CHANNELS	1	0.303191	0	18	1	0
REACTOME_METABOLISM_OF_NITRIC_OXIDE_NOS3_ACTIVATION_AND_REGULATION	1	0.363301	0	15	1	0
REACTOME_METABOLISM_OF_STEROID_HORMONES	1	0.265218	0	21	1	0
REACTOME_METAL_ION_SLC_TRANSPORTERS	1	0.203647	0	24	1	0
REACTOME_METALLOPROTEASE_DUBS	1	0.166206	0	28	1	0
REACTOME_MICRORNA_MIRNA_BIOGENESIS	1	0.195387	0	24	1	0
REACTOME_MISMATCH_REPAIR	1	0.370357	0	15	1	0
REACTOME_MITOCHONDRIAL_PROTEIN_IMPORT	1	0.0139345	0	63	1	0
REACTOME_MITOCHONDRIAL_TRNA_AMINOACYLATION	1	0.239224	0	21	1	0
REACTOME_MITOTIC_SPINDLE_CHECKPOINT	1	0.00103745	0	108	1	0
REACTOME_MITOTIC_TELOPHASE_CYTOKINESIS	1	0.431221	0	13	1	0
REACTOME_MRNA_CAPPING	1	0.137982	0	29	1	0
REACTOME_MRNA_DECAY_BY_3_TO_5_EXORIBONUCLEASE	1	0.360464	0	15	1	0
REACTOME_MRNA_DECAY_BY_5_TO_3_EXORIBONUCLEASE	1	0.362376	0	15	1	0
REACTOME_MRNA_SPLICING_MINOR_PATHWAY	1	0.0285982	0	52	1	0
REACTOME_MTORC1_MEDIATED_SIGNALLING	1	0.195315	0	24	1	0
REACTOME_MTOR_SIGNALLING	1	0.0652005	0	40	1	0
REACTOME_MYOGENESIS	1	0.178509	0	26	1	0
REACTOME_NEGATIVE_REGULATION_OF_FGFR1_SIGNALING	1	0.150918	0	29	1	0
REACTOME_NEGATIVE_REGULATION_OF_FGFR3_SIGNALING	1	0.171073	0	27	1	0
REACTOME_NEGATIVE_REGULATION_OF_FGFR4_SIGNALING	1	0.177215	0	27	1	0
REACTOME_NEGATIVE_REGULATION_OF_FLT3	1	0.369717	0	15	1	0
REACTOME_NEGATIVE_REGULATION_OF_MAPK_PATHWAY	1	0.0588563	0	42	1	0
REACTOME_NEPHRIN_FAMILY_INTERACTIONS	1	0.228101	0	22	1	0
REACTOME_NEUROTOXICITY_OF_CLOSTRIDIUM_TOXINS	1	0.504767	0	10	1	0
REACTOME_NONHOMOLOGOUS_END_JOINING_NHEJ	1	0.0353047	0	53	1	0
REACTOME_NOTCH2_INTRACELLULAR_DOMAIN_REGULATES_TRANSCRIPTION	1	0.508084	0	10	1	0
REACTOME_NOTCH4_INTRACELLULAR_DOMAIN_REGULATES_TRANSCRIPTION	1	0.259954	0	20	1	0
REACTOME_NOTCH_HLH_TRANSCRIPTION_PATHWAY	1	0.147689	0	28	1	0
REACTOME_NUCLEAR_IMPORT_OF_REV_PROTEIN	1	0.114217	0	32	1	0
REACTOME_NUCLEAR_PORE_COMPLEX_NPC_DISASSEMBLY	1	0.104919	0	34	1	0
REACTOME_NUCLEOTIDE_SALVAGE	1	0.259524	0	21	1	0
REACTOME_PENTOSE_PHOSPHATE_PATHWAY	1	0.425114	0	13	1	0
REACTOME_PEXOPHAGY	1	0.47139	0	11	1	0
REACTOME_PHASE_2_PLATEAU_PHASE	1	0.41157	0	14	1	0
REACTOME_PHOSPHOLIPASE_C_MEDIATED_CASCADE_FGFR4	1	0.530001	0	11	1	0
REACTOME_PHOSPHORYLATION_OF_THE_APC_C	1	0.273477	0	20	1	0
REACTOME_PIWI_INTERACTING_RNA_PIRNA_BIOGENESIS	1	0.223642	0	24	1	0
REACTOME_POLO_LIKE_KINASE_MEDIATED_EVENTS	1	0.398447	0	15	1	0
REACTOME_POLYMERASE_SWITCHING	1	0.399534	0	14	1	0
REACTOME_POLYMERASE_SWITCHING_ON_THE_C_STRAND_OF_THE_TELOMERE	1	0.191323	0	25	1	0
REACTOME_POSITIVE_EPIGENETIC_REGULATION_OF_RRNA_EXPRESSION	1	0.00797505	0	75	1	0
REACTOME_POSTMITOTIC_NUCLEAR_PORE_COMPLEX_NPC_REFORMATION	1	0.171961	0	26	1	0
REACTOME_PRC2_METHYLATES_HISTONES_AND_DNA	1	0.0790964	0	42	1	0
REACTOME_PREGNENOLONE_BIOSYNTHESIS	1	0.460103	0	12	1	0
REACTOME_PRESYNAPTIC_DEPOLARIZATION_AND_CALCIUM_CHANNEL_OPENING	1	0.47139	0	11	1	0
REACTOME_PROCESSING_OF_CAPPED_INTRONLESS_PRE_MRNA	1	0.150653	0	28	1	0
REACTOME_PROCESSING_OF_DNA_DOUBLE_STRAND_BREAK_ENDS	1	0.00567714	0	82	1	0
REACTOME_PROCESSING_OF_INTRONLESS_PRE_MRNAS	1	0.273436	0	19	1	0
REACTOME_PROCESSING_OF_SMDT1	1	0.337204	0	16	1	0
REACTOME_PROCESSIVE_SYNTHESIS_ON_THE_C_STRAND_OF_THE_TELOMERE	1	0.283241	0	19	1	0
REACTOME_PROCESSIVE_SYNTHESIS_ON_THE_LAGGING_STRAND	1	0.376412	0	15	1	0
REACTOME_PROLACTIN_RECEPTOR_SIGNALING	1	0.42774	0	13	1	0
REACTOME_PROLONGED_ERK_ACTIVATION_EVENTS	1	0.413191	0	13	1	0
REACTOME_PROTEIN_METHYLATION	1	0.318385	0	17	1	0
REACTOME_PURINE_SALVAGE	1	0.455119	0	12	1	0
REACTOME_PYRIMIDINE_CATABOLISM	1	0.525778	0	10	1	0
REACTOME_PYRIMIDINE_SALVAGE	1	0.532959	0	10	1	0
REACTOME_PYROPTOSIS	1	0.231444	0	23	1	0
REACTOME_RA_BIOSYNTHESIS_PATHWAY	1	0.436027	0	13	1	0
REACTOME_RAF_INDEPENDENT_MAPK1_3_ACTIVATION	1	0.23426	0	22	1	0
REACTOME_RECEPTOR_MEDIATED_MITOPHAGY	1	0.47139	0	11	1	0
REACTOME_RECEPTOR_TYPE_TYROSINE_PROTEIN_PHOSPHATASES	1	0.260219	0	20	1	0
REACTOME_RECOGNITION_AND_ASSOCIATION_OF_DNA_GLYCOSYLASE_WITH_SITE_CONTAINING_AN_AFFECTED_PURINE	1	0.131325	0	34	1	0
REACTOME_RECYCLING_OF_BILE_ACIDS_AND_SALTS	1	0.520177	0	11	1	0
REACTOME_REGULATED_NECROSIS	1	0.0402806	0	50	1	0
REACTOME_REGULATION_OF_BACH1_ACTIVITY	1	0.473767	0	11	1	0
REACTOME_REGULATION_OF_COMMISSURAL_AXON_PATHFINDING_BY_SLIT_AND_ROBO	1	0.504937	0	10	1	0
REACTOME_REGULATION_OF_GENE_EXPRESSION_BY_HYPOXIA_INDUCIBLE_FACTOR	1	0.51523	0	10	1	0
REACTOME_REGULATION_OF_GENE_EXPRESSION_IN_BETA_CELLS	1	0.473918	0	12	1	0
REACTOME_REGULATION_OF_GLUCOKINASE_BY_GLUCOKINASE_REGULATORY_PROTEIN	1	0.141802	0	29	1	0
REACTOME_REGULATION_OF_GLYCOLYSIS_BY_FRUCTOSE_2_6_BISPHOSPHATE_METABOLISM	1	0.479996	0	11	1	0
REACTOME_REGULATION_OF_HSF1_MEDIATED_HEAT_SHOCK_RESPONSE	1	0.00532557	0	78	1	0
REACTOME_REGULATION_OF_LOCALIZATION_OF_FOXO_TRANSCRIPTION_FACTORS	1	0.444816	0	12	1	0
REACTOME_REGULATION_OF_PYRUVATE_DEHYDROGENASE_PDH_COMPLEX	1	0.358706	0	15	1	0
REACTOME_REGULATION_OF_TNFR1_SIGNALING	1	0.102639	0	34	1	0
REACTOME_REGULATION_OF_TP53_ACTIVITY_THROUGH_METHYLATION	1	0.296978	0	18	1	0
REACTOME_RESOLUTION_OF_SISTER_CHROMATID_COHESION	1	0.000724546	0	114	1	0
REACTOME_RESPONSE_OF_EIF2AK1_HRI_TO_HEME_DEFICIENCY	1	0.370299	0	15	1	0
REACTOME_RETINOID_CYCLE_DISEASE_EVENTS	1	0.497771	0	11	1	0
REACTOME_RETROGRADE_NEUROTROPHIN_SIGNALLING	1	0.413191	0	13	1	0
REACTOME_RHOBTB3_ATPASE_CYCLE	1	0.50591	0	10	1	0
REACTOME_RHO_GTPASES_ACTIVATE_FORMINS	1	0.000248252	0	129	1	0
REACTOME_RHO_GTPASES_ACTIVATE_IQGAPS	1	0.20392	0	24	1	0
REACTOME_RHOV_GTPASE_CYCLE	1	0.108581	0	33	1	0
REACTOME_RIPK1_MEDIATED_REGULATED_NECROSIS	1	0.174846	0	27	1	0
REACTOME_RIP_MEDIATED_NFKB_ACTIVATION_VIA_ZBP1	1	0.329124	0	17	1	0
REACTOME_RMTS_METHYLATE_HISTONE_ARGININES	1	0.0325237	0	54	1	0
REACTOME_RNA_POLYMERASE_III_CHAIN_ELONGATION	1	0.293707	0	18	1	0
REACTOME_RNA_POLYMERASE_III_TRANSCRIPTION	1	0.0607753	0	41	1	0
REACTOME_RNA_POLYMERASE_III_TRANSCRIPTION_INITIATION_FROM_TYPE_1_PROMOTER	1	0.14804	0	28	1	0
REACTOME_RNA_POLYMERASE_III_TRANSCRIPTION_INITIATION_FROM_TYPE_3_PROMOTER	1	0.148279	0	28	1	0
REACTOME_RNA_POLYMERASE_III_TRANSCRIPTION_TERMINATION	1	0.208534	0	23	1	0
REACTOME_RNA_POLYMERASE_II_TRANSCRIBES_SNRNA_GENES	1	0.00680019	0	73	1	0
REACTOME_RNA_POLYMERASE_I_PROMOTER_ESCAPE	1	0.0224083	0	60	1	0
REACTOME_RNA_POLYMERASE_I_TRANSCRIPTION	1	0.00565382	0	80	1	0
REACTOME_RNA_POLYMERASE_I_TRANSCRIPTION_INITIATION	1	0.0403912	0	47	1	0
REACTOME_RNA_POLYMERASE_I_TRANSCRIPTION_TERMINATION	1	0.12115	0	31	1	0
REACTOME_RND3_GTPASE_CYCLE	1	0.0721857	0	39	1	0
REACTOME_ROLE_OF_SECOND_MESSENGERS_IN_NETRIN_1_SIGNALING	1	0.51318	0	10	1	0
REACTOME_RRNA_PROCESSING_IN_THE_MITOCHONDRION	1	0.514044	0	10	1	0
REACTOME_RUNX3_REGULATES_NOTCH_SIGNALING	1	0.411801	0	13	1	0
REACTOME_SEALING_OF_THE_NUCLEAR_ENVELOPE_NE_BY_ESCRT_III	1	0.215405	0	23	1	0
REACTOME_SEMA3A_PAK_DEPENDENT_AXON_REPULSION	1	0.337716	0	16	1	0
REACTOME_SEMA3A_PLEXIN_REPULSION_SIGNALING_BY_INHIBITING_INTEGRIN_ADHESION	1	0.389904	0	14	1	0
REACTOME_SEROTONIN_NEUROTRANSMITTER_RELEASE_CYCLE	1	0.294196	0	18	1	0
REACTOME_SEROTONIN_RECEPTORS	1	0.520899	0	10	1	0
REACTOME_SHC1_EVENTS_IN_EGFR_SIGNALING	1	0.48669	0	11	1	0
REACTOME_SHC1_EVENTS_IN_ERBB2_SIGNALING	1	0.252557	0	21	1	0
REACTOME_SHC1_EVENTS_IN_ERBB4_SIGNALING	1	0.428534	0	13	1	0
REACTOME_SHC_MEDIATED_CASCADE_FGFR1	1	0.320976	0	18	1	0
REACTOME_SHC_MEDIATED_CASCADE_FGFR3	1	0.363781	0	16	1	0
REACTOME_SHC_MEDIATED_CASCADE_FGFR4	1	0.376825	0	16	1	0
REACTOME_SIGNAL_ATTENUATION	1	0.515149	0	10	1	0
REACTOME_SIGNALING_BY_ACTIVIN	1	0.452464	0	12	1	0
REACTOME_SIGNALING_BY_CTNNB1_PHOSPHO_SITE_MUTANTS	1	0.35884	0	15	1	0
REACTOME_SIGNALING_BY_KIT_IN_DISEASE	1	0.260152	0	20	1	0
REACTOME_SIGNALING_BY_LEPTIN	1	0.516952	0	10	1	0
REACTOME_SIGNALING_BY_NOTCH1_HD_DOMAIN_MUTANTS_IN_CANCER	1	0.36309	0	15	1	0
REACTOME_SIGNALING_BY_NTRK3_TRKC	1	0.313308	0	17	1	0
REACTOME_SIGNALING_BY_PDGFRA_TRANSMEMBRANE_JUXTAMEMBRANE_AND_KINASE_DOMAIN_MUTANTS	1	0.440216	0	12	1	0
REACTOME_SIGNALING_BY_PDGFR_IN_DISEASE	1	0.255123	0	20	1	0
REACTOME_SLBP_DEPENDENT_PROCESSING_OF_REPLICATION_DEPENDENT_HISTONE_PRE_MRNAS	1	0.481182	0	11	1	0
REACTOME_SNRNP_ASSEMBLY	1	0.0313895	0	51	1	0
REACTOME_SPRY_REGULATION_OF_FGF_SIGNALING	1	0.334789	0	16	1	0
REACTOME_SUMOYLATION_OF_DNA_METHYLATION_PROTEINS	1	0.343693	0	16	1	0
REACTOME_SUMOYLATION_OF_RNA_BINDING_PROTEINS	1	0.0472298	0	45	1	0
REACTOME_SUMOYLATION_OF_SUMOYLATION_PROTEINS	1	0.106492	0	33	1	0
REACTOME_SUMOYLATION_OF_UBIQUITINYLATION_PROTEINS	1	0.0809348	0	37	1	0
REACTOME_SUPPRESSION_OF_PHAGOSOMAL_MATURATION	1	0.4177	0	13	1	0
REACTOME_SYNAPTIC_ADHESION_LIKE_MOLECULES	1	0.237737	0	21	1	0
REACTOME_SYNTHESIS_OF_ACTIVE_UBIQUITIN_ROLES_OF_E1_AND_E2_ENZYMES	1	0.132726	0	30	1	0
REACTOME_SYNTHESIS_OF_GLYCOSYLPHOSPHATIDYLINOSITOL_GPI	1	0.297784	0	18	1	0
REACTOME_SYNTHESIS_OF_IP2_IP_AND_INS_IN_THE_CYTOSOL	1	0.413187	0	13	1	0
REACTOME_SYNTHESIS_OF_LEUKOTRIENES_LT_AND_EOXINS_EX	1	0.424668	0	14	1	0
REACTOME_SYNTHESIS_OF_PIPS_AT_THE_EARLY_ENDOSOME_MEMBRANE	1	0.339111	0	16	1	0
REACTOME_SYNTHESIS_OF_PIPS_AT_THE_GOLGI_MEMBRANE	1	0.344372	0	16	1	0
REACTOME_SYNTHESIS_OF_PIPS_AT_THE_LATE_ENDOSOME_MEMBRANE	1	0.472792	0	11	1	0
REACTOME_SYNTHESIS_OF_VERY_LONG_CHAIN_FATTY_ACYL_COAS	1	0.246578	0	21	1	0
REACTOME_TELOMERE_C_STRAND_LAGGING_STRAND_SYNTHESIS	1	0.113971	0	33	1	0
REACTOME_TELOMERE_C_STRAND_SYNTHESIS_INITIATION	1	0.420937	0	13	1	0
REACTOME_TELOMERE_EXTENSION_BY_TELOMERASE	1	0.236489	0	22	1	0
REACTOME_TELOMERE_MAINTENANCE	1	0.00333831	0	89	1	0
REACTOME_THE_PHOTOTRANSDUCTION_CASCADE	1	0.194912	0	27	1	0
REACTOME_TICAM1_DEPENDENT_ACTIVATION_OF_IRF3_IRF7	1	0.452174	0	12	1	0
REACTOME_TICAM1_RIP1_MEDIATED_IKK_COMPLEX_RECRUITMENT	1	0.282107	0	19	1	0
REACTOME_TICAM1_TRAF6_DEPENDENT_INDUCTION_OF_TAK1_COMPLEX	1	0.472502	0	11	1	0
REACTOME_TIE2_SIGNALING	1	0.328388	0	17	1	0
REACTOME_TIGHT_JUNCTION_INTERACTIONS	1	0.26653	0	21	1	0
REACTOME_TNFR1_INDUCED_NFKAPPAB_SIGNALING_PATHWAY	1	0.142483	0	29	1	0
REACTOME_TNFR1_INDUCED_PROAPOPTOTIC_SIGNALING	1	0.451731	0	12	1	0
REACTOME_TNF_SIGNALING	1	0.0553698	0	43	1	0
REACTOME_TP53_REGULATES_TRANSCRIPTION_OF_ADDITIONAL_CELL_CYCLE_GENES_WHOSE_EXACT_ROLE_IN_THE_P53_PATHWAY_REMAIN_UNCERTAIN	1	0.25716	0	20	1	0
REACTOME_TP53_REGULATES_TRANSCRIPTION_OF_DNA_REPAIR_GENES	1	0.0163036	0	61	1	0
REACTOME_TP53_REGULATES_TRANSCRIPTION_OF_GENES_INVOLVED_IN_G1_CELL_CYCLE_ARREST	1	0.420593	0	14	1	0
REACTOME_TRAFFICKING_OF_GLUR2_CONTAINING_AMPA_RECEPTORS	1	0.312745	0	17	1	0
REACTOME_TRANSCRIPTIONAL_REGULATION_BY_SMALL_RNAS	1	0.00865118	0	74	1	0
REACTOME_TRANSCRIPTION_OF_THE_HIV_GENOME	1	0.0102094	0	67	1	0
REACTOME_TRANSLATION_OF_REPLICASE_AND_ASSEMBLY_OF_THE_REPLICATION_TRANSCRIPTION_COMPLEX	1	0.44769	0	12	1	0
REACTOME_TRANSLESION_SYNTHESIS_BY_POLH	1	0.280586	0	19	1	0
REACTOME_TRANSLESION_SYNTHESIS_BY_POLK	1	0.321998	0	17	1	0
REACTOME_TRANSPORT_OF_CONNEXONS_TO_THE_PLASMA_MEMBRANE	1	0.421531	0	13	1	0
REACTOME_TRANSPORT_OF_MATURE_MRNAS_DERIVED_FROM_INTRONLESS_TRANSCRIPTS	1	0.0615173	0	41	1	0
REACTOME_TRANSPORT_OF_ORGANIC_ANIONS	1	0.508041	0	11	1	0
REACTOME_TRANSPORT_OF_THE_SLBP_DEPENDANT_MATURE_MRNA	1	0.0994404	0	34	1	0
REACTOME_TRIGLYCERIDE_CATABOLISM	1	0.365244	0	15	1	0
REACTOME_TRISTETRAPROLIN_TTP_ZFP36_BINDS_AND_DESTABILIZES_MRNA	1	0.338272	0	16	1	0
REACTOME_TRNA_AMINOACYLATION	1	0.0566702	0	42	1	0
REACTOME_TRNA_PROCESSING_IN_THE_NUCLEUS	1	0.0224127	0	56	1	0
REACTOME_TRP_CHANNELS	1	0.244884	0	23	1	0
REACTOME_UNWINDING_OF_DNA	1	0.467791	0	12	1	0
REACTOME_UPTAKE_AND_FUNCTION_OF_ANTHRAX_TOXINS	1	0.47635	0	11	1	0
REACTOME_VIRAL_MESSENGER_RNA_SYNTHESIS	1	0.0576207	0	42	1	0
REACTOME_VXPX_CARGO_TARGETING_TO_CILIUM	1	0.266317	0	20	1	0
REACTOME_WNT5A_DEPENDENT_INTERNALIZATION_OF_FZD4	1	0.358691	0	15	1	0
REACTOME_ZBP1_DAI_MEDIATED_INDUCTION_OF_TYPE_I_IFNS	1	0.268048	0	20	1	0
REACTOME_ZINC_INFLUX_INTO_CELLS_BY_THE_SLC39_GENE_FAMILY	1	0.525001	0	10	1	0
REACTOME_ZINC_TRANSPORTERS	1	0.373197	0	15	1	0
REACTOME_WAX_AND_PLASMALOGEN_BIOSYNTHESIS	1	0.676092	0	6	1	0
REACTOME_METABOLISM_OF_INGESTED_SEMET_SEC_MESEC_INTO_H2SE	1	0.648014	0	7	1	0
REACTOME_LIPID_PARTICLE_ORGANIZATION	1	0.822738	0	3	1	0
REACTOME_ACYL_CHAIN_REMODELING_OF_DAG_AND_TAG	1	0.647579	0	7	1	0
REACTOME_CLEC7A_INFLAMMASOME_PATHWAY	1	0.689213	0	6	1	0
REACTOME_MAPK3_ERK1_ACTIVATION	1	0.550494	0	9	1	0
REACTOME_HUR_ELAVL1_BINDS_AND_STABILIZES_MRNA	1	0.585568	0	8	1	0
REACTOME_NR1H2_NR1H3_REGULATE_GENE_EXPRESSION_TO_CONTROL_BILE_ACID_HOMEOSTASIS	1	0.624053	0	7	1	0
REACTOME_SIGNALLING_TO_P38_VIA_RIT_AND_RIN	1	0.764683	0	4	1	0
REACTOME_ACTIVATION_OF_RAC1_DOWNSTREAM_OF_NMDARS	1	0.61973	0	7	1	0
REACTOME_RAS_SIGNALING_DOWNSTREAM_OF_NF1_LOSS_OF_FUNCTION_VARIANTS	1	0.61973	0	7	1	0
REACTOME_SOS_MEDIATED_SIGNALLING	1	0.61973	0	7	1	0
REACTOME_HDL_ASSEMBLY	1	0.632446	0	7	1	0
REACTOME_DEFECTIVE_B4GALT1_CAUSES_B4GALT1_CDG_CDG_2D	1	0.641866	0	7	1	0
REACTOME_DEFECTIVE_CHST14_CAUSES_EDS_MUSCULOCONTRACTURAL_TYPE	1	0.585419	0	8	1	0
REACTOME_TFAP2A_ACTS_AS_A_TRANSCRIPTIONAL_REPRESSOR_DURING_RETINOIC_ACID_INDUCED_CELL_DIFFERENTIATION	1	0.735529	0	5	1	0
REACTOME_DISEASES_OF_MISMATCH_REPAIR_MMR	1	0.711373	0	5	1	0
REACTOME_CALCINEURIN_ACTIVATES_NFAT	1	0.541244	0	9	1	0
REACTOME_EGFR_TRANSACTIVATION_BY_GASTRIN	1	0.579587	0	8	1	0
REACTOME_FICOLINS_BIND_TO_REPETITIVE_CARBOHYDRATE_STRUCTURES_ON_THE_TARGET_CELL_SURFACE	1	0.889128	0	2	1	0
REACTOME_SYNTHESIS_OF_EPOXY_EET_AND_DIHYDROXYEICOSATRIENOIC_ACIDS_DHET	1	0.778984	0	4	1	0
REACTOME_PI3K_EVENTS_IN_ERBB4_SIGNALING	1	0.562842	0	9	1	0
REACTOME_PHASE_1_INACTIVATION_OF_FAST_NA_CHANNELS	1	0.620206	0	7	1	0
REACTOME_TRNA_MODIFICATION_IN_THE_MITOCHONDRION	1	0.581396	0	8	1	0
REACTOME_DIGESTION_OF_DIETARY_CARBOHYDRATE	1	0.789688	0	4	1	0
REACTOME_OPSINS	1	0.815108	0	4	1	0
REACTOME_SIGNALING_BY_MEMBRANE_TETHERED_FUSIONS_OF_PDGFRA_OR_PDGFRB	1	0.712068	0	5	1	0
REACTOME_LINOLEIC_ACID_LA_METABOLISM	1	0.620278	0	7	1	0
REACTOME_PROSTANOID_LIGAND_RECEPTORS	1	0.65308	0	8	1	0
REACTOME_G2_M_DNA_REPLICATION_CHECKPOINT	1	0.755019	0	5	1	0
REACTOME_INTERLEUKIN_9_SIGNALING	1	0.635452	0	7	1	0
REACTOME_DEFECTIVE_GALNT3_CAUSES_FAMILIAL_HYPERPHOSPHATEMIC_TUMORAL_CALCINOSIS_HFTC	1	0.842918	0	3	1	0
REACTOME_PP2A_MEDIATED_DEPHOSPHORYLATION_OF_KEY_METABOLIC_FACTORS	1	0.63533	0	7	1	0
REACTOME_AMINO_ACID_CONJUGATION	1	0.951793	0	1	1	0
REACTOME_DEFECTIVE_ST3GAL3_CAUSES_MCT12_AND_EIEE15	1	0.641637	0	7	1	0
REACTOME_REGULATION_BY_C_FLIP	1	0.571554	0	9	1	0
REACTOME_SIGNALING_BY_MAPK_MUTANTS	1	0.632667	0	7	1	0
REACTOME_ABACAVIR_TRANSMEMBRANE_TRANSPORT	1	0.788535	0	4	1	0
REACTOME_SCAVENGING_BY_CLASS_F_RECEPTORS	1	0.718269	0	5	1	0
REACTOME_ZINC_EFFLUX_AND_COMPARTMENTALIZATION_BY_THE_SLC30_FAMILY	1	0.711131	0	5	1	0
REACTOME_SIGNALING_BY_MST1	1	0.78985	0	4	1	0
REACTOME_SMALL_INTERFERING_RNA_SIRNA_BIOGENESIS	1	0.541181	0	9	1	0
REACTOME_RUNX2_REGULATES_GENES_INVOLVED_IN_CELL_MIGRATION	1	0.630917	0	7	1	0
REACTOME_HYALURONAN_BIOSYNTHESIS_AND_EXPORT	1	0.740732	0	5	1	0
REACTOME_HDL_CLEARANCE	1	0.743585	0	5	1	0
REACTOME_MELANIN_BIOSYNTHESIS	1	0.810079	0	4	1	0
REACTOME_NEGATIVE_REGULATION_OF_TCF_DEPENDENT_SIGNALING_BY_DVL_INTERACTING_PROTEINS	1	0.710568	0	5	1	0
REACTOME_RHOT1_GTPASE_CYCLE	1	0.715054	0	5	1	0
REACTOME_RUNX2_REGULATES_CHONDROCYTE_MATURATION	1	0.726072	0	5	1	0
REACTOME_MRNA_EDITING_C_TO_U_CONVERSION	1	0.844759	0	3	1	0
REACTOME_INTESTINAL_ABSORPTION	1	0.843309	0	3	1	0
REACTOME_LRR_FLII_INTERACTING_PROTEIN_1_LRRFIP1_ACTIVATES_TYPE_I_IFN_PRODUCTION	1	0.710652	0	5	1	0
REACTOME_APOBEC3G_MEDIATED_RESISTANCE_TO_HIV_1_INFECTION	1	0.715357	0	5	1	0
REACTOME_ARACHIDONATE_PRODUCTION_FROM_DAG	1	0.710544	0	5	1	0
REACTOME_FBXW7_MUTANTS_AND_NOTCH1_IN_CANCER	1	0.710544	0	5	1	0
REACTOME_MATURATION_OF_SARS_COV_1_SPIKE_PROTEIN	1	0.710544	0	5	1	0
REACTOME_N_GLYCAN_TRIMMING_AND_ELONGATION_IN_THE_CIS_GOLGI	1	0.710544	0	5	1	0
REACTOME_REELIN_SIGNALLING_PATHWAY	1	0.710544	0	5	1	0
REACTOME_SYNTHESIS_OF_PI	1	0.710544	0	5	1	0
REACTOME_TOXICITY_OF_BOTULINUM_TOXIN_TYPE_D_BOTD	1	0.710544	0	5	1	0
REACTOME_CD163_MEDIATING_AN_ANTI_INFLAMMATORY_RESPONSE	1	0.635639	0	7	1	0
REACTOME_GRB7_EVENTS_IN_ERBB2_SIGNALING	1	0.729122	0	5	1	0
REACTOME_ANDROGEN_BIOSYNTHESIS	1	0.732243	0	5	1	0
REACTOME_SUPPRESSION_OF_APOPTOSIS	1	0.663602	0	6	1	0
REACTOME_NOSTRIN_MEDIATED_ENOS_TRAFFICKING	1	0.717769	0	5	1	0
REACTOME_PASSIVE_TRANSPORT_BY_AQUAPORINS	1	0.735028	0	5	1	0
REACTOME_TRNA_PROCESSING_IN_THE_MITOCHONDRION	1	0.712431	0	5	1	0
REACTOME_ACETYLCHOLINE_INHIBITS_CONTRACTION_OF_OUTER_HAIR_CELLS	1	0.823731	0	3	1	0
REACTOME_FRUCTOSE_METABOLISM	1	0.633366	0	7	1	0
REACTOME_MITOCHONDRIAL_UNCOUPLING	1	0.721553	0	5	1	0
REACTOME_PTK6_REGULATES_CELL_CYCLE	1	0.718671	0	5	1	0
REACTOME_DIGESTION_OF_DIETARY_LIPID	1	0.903712	0	2	1	0
REACTOME_TNFR1_MEDIATED_CERAMIDE_PRODUCTION	1	0.711243	0	5	1	0
REACTOME_PKA_MEDIATED_PHOSPHORYLATION_OF_KEY_METABOLIC_FACTORS	1	0.779503	0	4	1	0
REACTOME_NR1H2_NR1H3_REGULATE_GENE_EXPRESSION_TO_LIMIT_CHOLESTEROL_UPTAKE	1	0.715501	0	5	1	0
REACTOME_LECTIN_PATHWAY_OF_COMPLEMENT_ACTIVATION	1	0.843869	0	3	1	0
REACTOME_TRAFFICKING_OF_MYRISTOYLATED_PROTEINS_TO_THE_CILIUM	1	0.712873	0	5	1	0
REACTOME_LTC4_CYSLTR_MEDIATED_IL4_PRODUCTION	1	0.761384	0	5	1	0
REACTOME_TFAP2_AP_2_FAMILY_REGULATES_TRANSCRIPTION_OF_CELL_CYCLE_FACTORS	1	0.743255	0	5	1	0
REACTOME_VITAMIN_B1_THIAMIN_METABOLISM	1	0.723566	0	5	1	0
REACTOME_INTERLEUKIN_18_SIGNALING	1	0.834144	0	3	1	0
REACTOME_NR1H2_NR1H3_REGULATE_GENE_EXPRESSION_LINKED_TO_TRIGLYCERIDE_LIPOLYSIS_IN_ADIPOSE	1	0.727623	0	5	1	0
REACTOME_ASSEMBLY_OF_THE_ORC_COMPLEX_AT_THE_ORIGIN_OF_REPLICATION	1	0.710723	0	5	1	0
REACTOME_TRAIL_SIGNALING	1	0.736146	0	5	1	0
REACTOME_ALPHA_DEFENSINS	1	0.951646	0	1	1	0
REACTOME_SYNTHESIS_OF_GDP_MANNOSE	1	0.711387	0	5	1	0
REACTOME_RELAXIN_RECEPTORS	1	0.756885	0	5	1	0
REACTOME_DISEASES_OF_BASE_EXCISION_REPAIR	1	0.74782	0	5	1	0
REACTOME_SYNTHESIS_OF_16_20_HYDROXYEICOSATETRAENOIC_ACIDS_HETE	1	0.729925	0	5	1	0
REACTOME_GLUCURONIDATION	1	0.720648	0	5	1	0
REACTOME_EXTRINSIC_PATHWAY_OF_FIBRIN_CLOT_FORMATION	1	0.837236	0	3	1	0
REACTOME_TACHYKININ_RECEPTORS_BIND_TACHYKININS	1	0.758052	0	5	1	0
REACTOME_MUSCARINIC_ACETYLCHOLINE_RECEPTORS	1	0.720386	0	5	1	0
REACTOME_RUNX3_REGULATES_IMMUNE_RESPONSE_AND_CELL_MIGRATION	1	0.732198	0	5	1	0
REACTOME_PTK6_PROMOTES_HIF1A_STABILIZATION	1	0.71169	0	5	1	0
REACTOME_DEFECTIVE_FACTOR_VIII_CAUSES_HEMOPHILIA_A	1	0.729488	0	5	1	0
REACTOME_MRNA_EDITING	1	0.736822	0	5	1	0
REACTOME_ACTIVATION_OF_RAS_IN_B_CELLS	1	0.710548	0	5	1	0
REACTOME_ATTACHMENT_AND_ENTRY	1	0.734021	0	5	1	0
REACTOME_POU5F1_OCT4_SOX2_NANOG_REPRESS_GENES_RELATED_TO_DIFFERENTIATION	1	0.739637	0	5	1	0
REACTOME_DEFECTIVE_RIPK1_MEDIATED_REGULATED_NECROSIS	1	0.726863	0	5	1	0
REACTOME_FRUCTOSE_CATABOLISM	1	0.726175	0	5	1	0
REACTOME_GLUCOCORTICOID_BIOSYNTHESIS	1	0.882107	0	2	1	0
REACTOME_SYNTHESIS_OF_PIPS_AT_THE_ER_MEMBRANE	1	0.717453	0	5	1	0
REACTOME_CATION_COUPLED_CHLORIDE_COTRANSPORTERS	1	0.711784	0	5	1	0
REACTOME_OREXIN_AND_NEUROPEPTIDES_FF_AND_QRFP_BIND_TO_THEIR_RESPECTIVE_RECEPTORS	1	0.754022	0	5	1	0
REACTOME_IRS_ACTIVATION	1	0.724414	0	5	1	0
REACTOME_G2_PHASE	1	0.741755	0	5	1	0

## Sheet: UP_DEGs_C2_CP_WIKIPATHWAYS
category	over_represented_pvalue	under_represented_pvalue	numDEInCat	numInCat	over_represented_pvalue_adj	ORs
WP_TYROBP_CAUSAL_NETWORK	5.53907e-11	1	21	57	3.40653e-08	7.81302
WP_MICROGLIA_PATHOGEN_PHAGOCYTOSIS_PATHWAY	3.11606e-09	1	16	39	9.58187e-07	9.22944
WP_ALLOGRAFT_REJECTION	6.85061e-09	1	18	55	1.40438e-06	6.46951
WP_TYPE_II_INTERFERON_SIGNALING_IFNG	1.08908e-05	0.999998	11	35	0.00167446	6.01174
WP_GLIAL_CELL_DIFFERENTIATION	4.45653e-05	0.999999	5	7	0.00548153	32.4068
WP_MACROPHAGE_MARKERS	0.000159528	0.999992	5	9	0.0163516	16.2108
WP_PROSTAGLANDIN_SYNTHESIS_AND_REGULATION	0.000238549	0.999955	10	39	0.0209583	4.50853
WP_MITOCHONDRIAL_LCFATTY_ACID_BETAOXIDATION	0.00101172	0.999877	6	17	0.0777759	7.08732
WP_HUMAN_COMPLEMENT_SYSTEM	0.00118287	0.999668	12	66	0.079153	2.90658
WP_COMPLEMENT_AND_COAGULATION_CASCADES	0.00128704	0.999718	9	41	0.079153	3.66717
WP_COMPLEMENT_ACTIVATION	0.00152853	0.999843	5	14	0.0854587	7.20462
WP_SPINAL_CORD_INJURY	0.00462579	0.998219	15	100	0.237072	2.31186
WP_OXIDATION_BY_CYTOCHROME_P450	0.00536659	0.998815	7	32	0.253881	3.63869
WP_LIVER_X_RECEPTOR_PATHWAY	0.00688524	0.999599	3	6	0.29019	12.9187
WP_EBOLA_VIRUS_PATHWAY_ON_HOST	0.00713917	0.997008	16	114	0.29019	2.13871
WP_B_CELL_RECEPTOR_SIGNALING_PATHWAY	0.00754966	0.997034	14	94	0.29019	2.28907
WP_INTRACELLULAR_TRAFFICKING_PROTEINS_INVOLVED_IN_CMT_NEUROPATHY	0.00870469	0.998193	6	25	0.309292	4.09886
WP_EICOSANOID_METABOLISM_VIA_CYCLO_OXYGENASES_COX	0.00913088	0.998062	6	27	0.309292	3.707
WP_METAPATHWAY_BIOTRANSFORMATION_PHASE_I_AND_II	0.00955536	0.995982	15	110	0.309292	2.06479
WP_PPAR_SIGNALING_PATHWAY	0.0108944	0.996577	9	53	0.335002	2.6617
WP_METABOLIC_PATHWAY_OF_LDL_HDL_AND_TG_INCLUDING_DISEASES	0.0126516	0.998218	4	14	0.37051	5.1755
WP_OXIDATIVE_DAMAGE	0.0165115	0.995368	7	38	0.44166	2.93159
WP_HIPPOMERLIN_SIGNALING_DYSREGULATION	0.0165174	0.992569	15	114	0.44166	1.98
WP_FERROPTOSIS	0.0180758	0.994849	7	37	0.463191	3.0298
WP_PATHWAYS_OF_NUCLEIC_ACID_METABOLISM_AND_INNATE_IMMUNE_SENSING	0.0192137	0.996881	4	15	0.466009	4.70445
WP_VITAMIN_D_RECEPTOR_PATHWAY	0.0204016	0.990282	16	133	0.466009	1.78553
WP_THYROXINE_THYROID_HORMONE_PRODUCTION	0.0204589	0.999143	2	4	0.466009	12.8919
WP_FATTY_ACID_BIOSYNTHESIS	0.024626	0.9944	5	23	0.540892	3.59783
WP_CANCER_IMMUNOTHERAPY_BY_PD1_BLOCKADE	0.0307251	0.994034	4	18	0.651584	3.69476
WP_METABOLIC_REPROGRAMMING_IN_COLON_CANCER	0.0325711	0.989382	7	42	0.667707	2.59482
WP_CELLS_AND_MOLECULES_INVOLVED_IN_LOCAL_ACUTE_INFLAMMATORY_RESPONSE	0.0337903	0.995338	3	11	0.670356	4.84295
WP_OLIGODENDROCYTE_SPECIFICATION_AND_DIFFERENTIATION_LEADING_TO_MYELIN_COMPONENTS_FOR_CNS	0.0353307	0.991011	5	26	0.679012	3.08242
WP_GPCRS_OTHER	0.0371568	0.986331	8	55	0.692468	2.20886
WP_CANCER_IMMUNOTHERAPY_BY_CTLA4_BLOCKADE	0.0495478	0.991877	3	12	0.821362	4.30448
WP_DOPAMINE_METABOLISM	0.0496395	0.991856	3	12	0.821362	4.30448
WP_SARSCOV2_INNATE_IMMUNITY_EVASION_AND_CELLSPECIFIC_IMMUNE_RESPONSE	0.0506677	0.981605	7	49	0.821362	2.15982
WP_NUCLEAR_RECEPTORS_METAPATHWAY	0.051953	0.968058	25	250	0.821362	1.45333
WP_ACE_INHIBITOR_PATHWAY	0.0521017	0.991147	3	13	0.821362	3.87305
WP_CONTROL_OF_IMMUNE_TOLERANCE_BY_VASOACTIVE_INTESTINAL_PEPTIDE	0.052918	0.995319	2	6	0.821362	6.44625
WP_FATTY_ACID_OMEGA_OXIDATION	0.0547869	0.995058	2	6	0.821362	6.44625
WP_COMPUTATIONAL_MODEL_OF_AEROBIC_GLYCOLYSIS	0.0558016	0.990397	3	12	0.821362	4.30448
WP_TAMOXIFEN_METABOLISM	0.0562969	0.994844	2	6	0.821362	6.44625
WP_PRIMARY_FOCAL_SEGMENTAL_GLOMERULOSCLEROSIS_FSGS	0.0574286	0.975372	9	68	0.821362	1.97998
WP_OXIDATIVE_STRESS	0.0623507	0.981145	5	30	0.871493	2.58757
WP_TRYPTOPHAN_METABOLISM	0.0683233	0.97867	5	32	0.921875	2.39513
WP_PLATELETMEDIATED_INTERACTIONS_WITH_VASCULAR_AND_CIRCULATING_CELLS	0.0689532	0.986543	3	15	0.921875	3.22693
WP_WHITE_FAT_CELL_DIFFERENTIATION	0.0722031	0.977096	5	32	0.931802	2.39513
WP_PROTEASOME_DEGRADATION	0.072726	0.969144	8	60	0.931802	1.99479
WP_THE_HUMAN_IMMUNE_RESPONSE_TO_TUBERCULOSIS	0.0757722	0.979601	4	23	0.951018	2.72033
WP_GPR40_PATHWAY	0.0779833	0.984144	3	14	0.951868	3.52078
WP_SMALL_LIGAND_GPCRS	0.0789354	0.983553	3	16	0.951868	2.97828
WP_SELENIUM_MICRONUTRIENT_NETWORK	0.0815641	0.964442	8	63	0.964652	1.88508
WP_NEPHROTIC_SYNDROME	0.0877075	0.966754	6	43	1	2.09853
WP_IRINOTECAN_PATHWAY	0.0935742	0.987506	2	8	1	4.29703
WP_NRF2_PATHWAY	0.0947026	0.949461	12	111	1	1.57308
WP_BDNFTRKB_SIGNALING	0.0969186	0.966383	5	33	1	2.30936
WP_GLYCOSAMINOGLYCAN_DEGRADATION	0.106253	0.974863	3	16	1	2.97828
WP_APOE_AND_MIR146_IN_INFLAMMATION_AND_ATHEROSCLEROSIS	0.107142	0.98451	2	8	1	4.29703
WP_SIGNAL_TRANSDUCTION_OF_S1P_RECEPTOR	0.107655	0.966988	4	25	1	2.46073
WP_MIR5093P_ALTERATION_OF_YAP1ECM_AXIS	0.109668	0.973498	3	17	1	2.765
WP_ONE_CARBON_METABOLISM_AND_RELATED_PATHWAYS	0.118181	0.951218	6	47	1	1.8926
WP_TGFB_SIGNALING_IN_THYROID_CELLS_FOR_EPITHELIALMESENCHYMAL_TRANSITION	0.118902	0.970231	3	17	1	2.765
WP_PROXIMAL_TUBULE_TRANSPORT	0.120952	0.949644	6	49	1	1.80388
WP_SOMATIC_SEX_DETERMINATION	0.121691	0.98054	2	9	1	3.68262
WP_MBDNF_AND_PROBDNF_REGULATION_OF_GABA_NEUROTRANSMISSION	0.12448	0.953098	5	36	1	2.08471
WP_GLOBO_SPHINGOLIPID_METABOLISM	0.124682	0.968123	3	17	1	2.765
WP_CYTOKINES_AND_INFLAMMATORY_RESPONSE	0.12712	0.978731	2	10	1	3.2219
WP_SREBF_AND_MIR33_IN_CHOLESTEROL_AND_LIPID_HOMEOSTASIS	0.128928	0.966543	3	17	1	2.765
WP_SIMPLIFIED_INTERACTION_MAP_BETWEEN_LOXL4_AND_OXIDATIVE_STRESS_PATHWAY	0.137091	0.963202	3	18	1	2.58039
WP_CHEMOKINE_SIGNALING_PATHWAY	0.146391	0.911469	14	143	1	1.40748
WP_CELL_MIGRATION_AND_INVASION_THROUGH_P75NTR	0.155121	0.945021	4	29	1	2.06552
WP_MAMMALIAN_DISORDER_OF_SEXUAL_DEVELOPMENT	0.157715	0.954423	3	20	1	2.27604
WP_PPAR_ALPHA_PATHWAY	0.158174	0.954229	3	20	1	2.27604
WP_G13_SIGNALING_PATHWAY	0.159571	0.934624	5	39	1	1.89988
WP_DEGRADATION_PATHWAY_OF_SPHINGOLIPIDS_INCLUDING_DISEASES	0.162902	0.968306	2	10	1	3.2219
WP_MELATONIN_METABOLISM_AND_EFFECTS	0.164177	0.94056	4	29	1	2.06552
WP_STATIN_PATHWAY	0.164544	0.951517	3	20	1	2.27604
WP_IRON_METABOLISM_IN_PLACENTA	0.168665	0.96647	2	10	1	3.2219
WP_BIOGENIC_AMINE_SYNTHESIS	0.169742	0.965621	2	11	1	2.86369
WP_EICOSANOID_SYNTHESIS	0.170278	0.94881	3	21	1	2.14925
WP_HEMATOPOIETIC_STEM_CELL_DIFFERENTIATION	0.172169	0.927314	5	43	1	1.69867
WP_MAMMARY_GLAND_DEVELOPMENT_PATHWAY_PUBERTY_STAGE_2_OF_4	0.176465	0.963386	2	11	1	2.86369
WP_DEVELOPMENT_OF_PULMONARY_DENDRITIC_CELLS_AND_MACROPHAGE_SUBSETS	0.178236	0.962787	2	11	1	2.86369
WP_NEURAL_CREST_CELL_MIGRATION_IN_CANCER	0.178348	0.924015	5	41	1	1.79366
WP_FIBRIN_COMPLEMENT_RECEPTOR_3_SIGNALING_PATHWAY	0.179965	0.932228	4	31	1	1.91195
WP_16P112_DISTAL_DELETION_SYNDROME	0.18427	0.942535	3	21	1	2.14925
WP_LTF_DANGER_SIGNAL_RESPONSE_PATHWAY	0.190744	0.957953	2	12	1	2.57682
WP_CATALYTIC_CYCLE_OF_MAMMALIAN_FLAVINCONTAINING_MONOOXYGENASES_FMOS	0.193591	0.986323	1	3	1	6.43399
WP_NUCLEAR_RECEPTORS	0.195226	0.923989	4	32	1	1.84324
WP_EICOSANOID_METABOLISM_VIA_LIPO_OXYGENASES_LOX	0.199556	0.934924	3	23	1	1.93382
WP_ADIPOGENESIS	0.210504	0.872299	11	117	1	1.34204
WP_FATTY_ACID_BETA_OXIDATION	0.211	0.915312	4	32	1	1.84324
WP_MFAP5MEDIATED_OVARIAN_CANCER_CELL_MOTILITY_AND_INVASIVENESS	0.2181	0.947645	2	12	1	2.57682
WP_GPCRS_CLASS_C_METABOTROPIC_GLUTAMATE_PHEROMONE	0.21892	0.947322	2	12	1	2.57682
WP_IL3_SIGNALING_PATHWAY	0.218981	0.899678	5	44	1	1.65483
WP_FOCAL_ADHESIONPI3KAKTMTORSIGNALING_PATHWAY	0.220735	0.839883	24	283	1	1.20173
WP_DOPAMINERGIC_NEUROGENESIS	0.221444	0.923875	3	24	1	1.84134
WP_RENIN_ANGIOTENSIN_ALDOSTERONE_SYSTEM_RAAS	0.222637	0.908402	4	34	1	1.71983
WP_RELATIONSHIP_BETWEEN_INFLAMMATION_COX2_AND_EGFR	0.225752	0.921906	3	23	1	1.93382
WP_REGULATION_OF_ACTIN_CYTOSKELETON	0.227557	0.853506	13	141	1	1.31437
WP_INTERACTIONS_BETWEEN_IMMUNE_CELLS_AND_MICRORNAS_IN_TUMOR_MICROENVIRONMENT	0.229146	0.919693	3	25	1	1.7574
WP_G_PROTEIN_SIGNALING_PATHWAYS	0.23056	0.865472	9	91	1	1.41892
WP_PATHWAYS_REGULATING_HIPPO_SIGNALING	0.236338	0.861225	9	92	1	1.40158
WP_PEPTIDE_GPCRS	0.237647	0.887296	5	51	1	1.40133
WP_OXYSTEROLS_DERIVED_FROM_CHOLESTEROL	0.242191	0.896622	4	36	1	1.6118
WP_NEPHROGENESIS	0.242648	0.936488	2	14	1	2.14663
WP_NONGENOMIC_ACTIONS_OF_125_DIHYDROXYVITAMIN_D3	0.243685	0.874493	6	59	1	1.46101
WP_BENZOAPYRENE_METABOLISM	0.249684	0.973837	1	4	1	4.28961
WP_CHOLESTEROL_METABOLISM_INCLUDES_BOTH_BLOCH_AND_KANDUTSCHRUSSELL_PATHWAYS	0.25755	0.874867	5	46	1	1.57357
WP_PHYSIOLOGICAL_AND_PATHOLOGICAL_HYPERTROPHY_OF_THE_HEART	0.258908	0.903915	3	24	1	1.84134
WP_PATHWAYS_IN_CLEAR_CELL_RENAL_CELL_CARCINOMA	0.259729	0.849251	8	82	1	1.3964
WP_7OXOC_AND_7BETAHC_PATHWAYS	0.265567	0.899919	3	25	1	1.7574
WP_VITAMIN_B6DEPENDENT_AND_RESPONSIVE_DISORDERS	0.265834	0.970095	1	4	1	4.28961
WP_NETRINUNC5B_SIGNALING_PATHWAY	0.26623	0.868988	5	47	1	1.53584
WP_DIFFERENTIATION_PATHWAY	0.269803	0.879313	4	38	1	1.51647
WP_KENNEDY_PATHWAY_FROM_SPHINGOLIPIDS	0.275861	0.921403	2	14	1	2.14663
WP_SELECTIVE_EXPRESSION_OF_CHEMOKINE_RECEPTORS_DURING_TCELL_POLARIZATION	0.278956	0.91894	2	16	1	1.83944
WP_PHOSPHOINOSITIDES_METABOLISM	0.283462	0.85718	5	48	1	1.49987
WP_PURINERGIC_SIGNALING	0.283522	0.889057	3	27	1	1.61041
WP_OMEGA9_FA_SYNTHESIS	0.284562	0.917213	2	14	1	2.14663
WP_EXERCISEINDUCED_CIRCADIAN_REGULATION	0.290602	0.852124	5	49	1	1.46553
WP_REGULATION_OF_TOLLLIKE_RECEPTOR_SIGNALING_PATHWAY	0.293363	0.81258	10	115	1	1.22907
WP_PARKINSONS_DISEASE_PATHWAY	0.294434	0.863376	4	38	1	1.51647
WP_GLYCOLYSIS_AND_GLUCONEOGENESIS	0.296137	0.862249	4	38	1	1.51647
WP_BENZENE_METABOLISM	0.300717	0.958668	1	5	1	3.2169
WP_NEURAL_CREST_CELL_MIGRATION_DURING_DEVELOPMENT	0.300955	0.859042	4	38	1	1.51647
WP_CORI_CYCLE	0.301099	0.908388	2	15	1	1.98132
WP_ERK_PATHWAY_IN_HUNTINGTONS_DISEASE	0.305647	0.906047	2	15	1	1.98132
WP_ID_SIGNALING_PATHWAY	0.307091	0.904772	2	16	1	1.83944
WP_DEREGULATION_OF_RAB_AND_RAB_EFFECTOR_GENES_IN_BLADDER_CANCER	0.313043	0.90164	2	16	1	1.83944
WP_LEPTIN_INSULIN_OVERLAP	0.313978	0.901144	2	16	1	1.83944
WP_DEVELOPMENT_AND_HETEROGENEITY_OF_THE_ILC_FAMILY	0.314324	0.900483	2	17	1	1.71658
WP_CYTOPLASMIC_RIBOSOMAL_PROTEINS	0.318456	0.804216	8	86	1	1.32387
WP_GLUTATHIONE_METABOLISM	0.320742	0.897519	2	16	1	1.83944
WP_SIMPLIFIED_DEPICTION_OF_MYD88_DISTINCT_INPUTOUTPUT_PATHWAY	0.322072	0.896305	2	17	1	1.71658
WP_MIR517_RELATIONSHIP_WITH_ARCN1_AND_USP1	0.322754	0.951841	1	5	1	3.2169
WP_MAP3K1_ROLE_IN_PROMOTING_AND_BLOCKING_GONADAL_DETERMINATION	0.329448	0.892764	2	16	1	1.83944
WP_AIRWAY_SMOOTH_MUSCLE_CELL_CONTRACTION	0.330564	0.892147	2	16	1	1.83944
WP_FGF23_SIGNALLING_IN_HYPOPHOSPHATEMIC_RICKETS_AND_RELATED_DISORDERS	0.331053	0.891362	2	17	1	1.71658
WP_CODEINE_AND_MORPHINE_METABOLISM	0.333337	0.946429	1	6	1	2.57327
WP_NANOMATERIALINDUCED_INFLAMMASOME_ACTIVATION	0.337853	0.944839	1	6	1	2.57327
WP_EXTRACELLULAR_VESICLEMEDIATED_SIGNALING_IN_RECIPIENT_CELLS	0.340934	0.852887	3	28	1	1.54573
WP_THE_OVERLAP_BETWEEN_SIGNAL_TRANSDUCTION_PATHWAYS_THAT_CONTRIBUTE_TO_A_RANGE_OF_LMNA_LAMINOPATHIES	0.342318	0.814223	5	53	1	1.34249
WP_EXTRACELLULAR_VESICLES_IN_THE_CROSSTALK_OF_CARDIAC_CELLS	0.345958	0.882918	2	17	1	1.71658
WP_AMPLIFICATION_AND_EXPANSION_OF_ONCOGENIC_PATHWAYS_AS_METASTATIC_TRAITS	0.346922	0.882362	2	17	1	1.71658
WP_ASSOCIATION_BETWEEN_PHYSICOCHEMICAL_FEATURES_AND_TOXICITY_ASSOCIATED_PATHWAYS	0.347772	0.798009	6	65	1	1.31108
WP_GASTRIC_CANCER_NETWORK_2	0.352002	0.844964	3	30	1	1.43076
WP_HFE_EFFECT_ON_HEPCIDIN_PRODUCTION	0.354355	0.938797	1	6	1	2.57327
WP_CLASSICAL_PATHWAY_OF_STEROIDOGENESIS_WITH_GLUCOCORTICOID_AND_MINERALOCORTICOID_METABOLISM	0.358423	0.937249	1	6	1	2.57327
WP_SPHINGOLIPID_PATHWAY	0.361208	0.838943	3	29	1	1.48604
WP_RESISTIN_AS_A_REGULATOR_OF_INFLAMMATION	0.361223	0.838932	3	29	1	1.48604
WP_TOLLLIKE_RECEPTOR_SIGNALING_PATHWAY	0.362885	0.775778	7	83	1	1.18661
WP_ARACHIDONATE_EPOXYGENASE_EPOXIDE_HYDROLASE	0.365028	0.934688	1	6	1	2.57327
WP_INTERFERON_TYPE_I_SIGNALING_PATHWAYS	0.36599	0.796014	5	54	1	1.31487
WP_GABA_RECEPTOR_SIGNALING	0.366785	0.83509	3	29	1	1.48604
WP_MIR124_PREDICTED_INTERACTIONS_WITH_CELL_CYCLE_AND_DIFFERENTIATION	0.370059	0.932695	1	6	1	2.57327
WP_LUNG_FIBROSIS	0.37364	0.806247	4	45	1	1.25607
WP_SARSCOV2_AND_ANGIOTENSINCONVERTING_ENZYME_2_RECEPTOR_MOLECULAR_MECHANISMS	0.376023	0.928555	1	7	1	2.14429
WP_FLUOROACETIC_ACID_TOXICITY	0.376029	0.930284	1	6	1	2.57327
WP_IL1_AND_MEGAKARYOCYTES_IN_OBESITY	0.377934	0.862742	2	19	1	1.51414
WP_COMPOSITION_OF_LIPID_PARTICLES	0.384166	0.925107	1	7	1	2.14429
WP_COVID19_ADVERSE_OUTCOME_PATHWAY	0.384657	0.923547	1	8	1	1.83756
WP_VITAMIN_D_METABOLISM	0.384796	0.924837	1	7	1	2.14429
WP_PHASE_I_BIOTRANSFORMATIONS_NON_P450	0.385513	0.924528	1	7	1	2.14429
WP_NUCLEOTIDEBINDING_OLIGOMERIZATION_DOMAIN_NOD_PATHWAY	0.398781	0.811167	3	33	1	1.28704
WP_CIRCADIAN_RHYTHM_RELATED_GENES	0.399198	0.70599	14	176	1	1.1142
WP_TCA_CYCLE_AKA_KREBS_OR_CITRIC_ACID_CYCLE	0.39937	0.84956	2	18	1	1.60903
WP_NEURAL_CREST_DIFFERENTIATION	0.409984	0.736137	7	86	1	1.14095
WP_ARRHYTHMOGENIC_RIGHT_VENTRICULAR_CARDIOMYOPATHY	0.415921	0.741783	6	72	1	1.1706
WP_THE_INFLUENCE_OF_LAMINOPATHIES_ON_WNT_SIGNALING	0.416173	0.7984	3	32	1	1.33164
WP_NUCLEAR_RECEPTORS_IN_LIPID_METABOLISM_AND_TOXICITY	0.416184	0.836869	2	21	1	1.35432
WP_DISORDERS_OF_THE_KREBS_CYCLE	0.420704	0.908397	1	7	1	2.14429
WP_BIOMARKERS_FOR_UREA_CYCLE_DISORDERS	0.421042	0.908233	1	7	1	2.14429
WP_REGULATORY_CIRCUITS_OF_THE_STAT3_SIGNALING_PATHWAY	0.422241	0.736226	6	74	1	1.13578
WP_CEREBRAL_ORGANIC_ACIDURIAS_INCLUDING_DISEASES	0.423121	0.907218	1	7	1	2.14429
WP_PATHOGENESIS_OF_SARSCOV2_MEDIATED_BY_NSP9NSP10_COMPLEX	0.425874	0.904209	1	8	1	1.83756
WP_REGULATION_OF_APOPTOSIS_BY_PARATHYROID_HORMONERELATED_PROTEIN	0.427153	0.829767	2	20	1	1.42979
WP_HOSTPATHOGEN_INTERACTION_OF_HUMAN_CORONA_VIRUSES_INTERFERON_INDUCTION	0.433578	0.784731	3	33	1	1.28704
WP_COPPER_HOMEOSTASIS	0.434013	0.758639	4	45	1	1.25607
WP_METHYLATION_PATHWAYS	0.434127	0.90001	1	8	1	1.83756
WP_KIT_RECEPTOR_SIGNALING_PATHWAY	0.43488	0.739376	5	59	1	1.19209
WP_IMATINIB_AND_CHRONIC_MYELOID_LEUKEMIA	0.441205	0.819834	2	20	1	1.42979
WP_GPCRS_CLASS_A_RHODOPSINLIKE	0.44125	0.679933	11	153	1	0.995441
WP_VITAMIN_A_AND_CAROTENOID_METABOLISM	0.443722	0.776011	3	36	1	1.16944
WP_TYPE_2_PAPILLARY_RENAL_CELL_CARCINOMA	0.449045	0.772479	3	33	1	1.28704
WP_HIF1A_AND_PPARG_REGULATION_OF_GLYCOLYSIS	0.454089	0.889385	1	8	1	1.83756
WP_GLUCURONIDATION	0.455478	0.88862	1	8	1	1.83756
WP_DUAL_HIJACK_MODEL_OF_VIF_IN_HIV_INFECTION	0.456293	0.88817	1	8	1	1.83756
WP_CALCIUM_REGULATION_IN_THE_CARDIAC_CELL	0.461379	0.661652	11	141	1	1.08962
WP_VALPROIC_ACID_PATHWAY	0.464264	0.883706	1	8	1	1.83756
WP_SOMITOGENESIS_IN_THE_CONTEXT_OF_SPONDYLOCOSTAL_DYSOSTOSIS	0.464529	0.882035	1	9	1	1.60766
WP_KETOGENESIS_AND_KETOLYSIS	0.46495	0.883316	1	8	1	1.83756
WP_TFS_REGULATE_MIRNAS_RELATED_TO_CARDIAC_HYPERTROPHY	0.465843	0.882808	1	8	1	1.83756
WP_NUCLEOTIDE_GPCRS	0.466834	0.880707	1	9	1	1.60766
WP_PHOTODYNAMIC_THERAPYINDUCED_HIF1_SURVIVAL_SIGNALING	0.469327	0.755412	3	35	1	1.20619
WP_SIGNALING_OF_HEPATOCYTE_GROWTH_FACTOR_RECEPTOR	0.471163	0.754142	3	34	1	1.24532
WP_RAS_AND_BRADYKININ_PATHWAYS_IN_COVID19	0.472729	0.794607	2	24	1	1.16906
WP_INFLAMMATORY_RESPONSE_PATHWAY	0.474061	0.793984	2	23	1	1.22494
WP_MIRNA_TARGETS_IN_ECM_AND_MEMBRANE_RECEPTORS	0.474657	0.793968	2	22	1	1.2864
WP_SULFATION_BIOTRANSFORMATION_REACTION	0.487233	0.868537	1	9	1	1.60766
WP_PKCGAMMA_CALCIUM_SIGNALING_PATHWAY_IN_ATAXIA	0.48794	0.783589	2	22	1	1.2864
WP_SRF_AND_MIRS_IN_SMOOTH_MUSCLE_DIFFERENTIATION_AND_PROLIFERATION	0.494825	0.863812	1	9	1	1.60766
WP_NLR_PROTEINS	0.497176	0.862326	1	9	1	1.60766
WP_FOLATEALCOHOL_AND_CANCER_PATHWAY_HYPOTHESES	0.497764	0.861953	1	9	1	1.60766
WP_GENE_REGULATORY_NETWORK_MODELLING_SOMITOGENESIS	0.50065	0.85871	1	10	1	1.42882
WP_ASPIRIN_AND_MIRNAS	0.502332	0.859031	1	9	1	1.60766
WP_MYOMETRIAL_RELAXATION_AND_CONTRACTION_PATHWAYS	0.502397	0.622539	11	146	1	1.04838
WP_HEME_BIOSYNTHESIS	0.502481	0.858935	1	9	1	1.60766
WP_FARNESOID_X_RECEPTOR_PATHWAY	0.503794	0.856668	1	10	1	1.42882
WP_BIOTIN_METABOLISM_INCLUDING_IEMS	0.50651	0.856324	1	9	1	1.60766
WP_CYTOSINE_METHYLATION	0.507142	0.855911	1	9	1	1.60766
WP_OSTEOBLAST_SIGNALING	0.507237	0.854411	1	10	1	1.42882
WP_VITAMIN_DSENSITIVE_CALCIUM_SIGNALING_IN_DEPRESSION	0.515234	0.715353	3	37	1	1.13486
WP_PHOTODYNAMIC_THERAPYINDUCED_NFE2L2_NRF2_SURVIVAL_SIGNALING	0.515393	0.760303	2	24	1	1.16906
WP_METHIONINE_METABOLISM_LEADING_TO_SULPHUR_AMINO_ACIDS_AND_RELATED_DISORDERS	0.521058	0.845113	1	10	1	1.42882
WP_ESTROGEN_RECEPTOR_PATHWAY	0.522794	0.843919	1	10	1	1.42882
WP_SEROTONIN_TRANSPORTER_ACTIVITY	0.523016	0.843765	1	10	1	1.42882
WP_AMYOTROPHIC_LATERAL_SCLEROSIS_ALS	0.524093	0.707377	3	37	1	1.13486
WP_APOPTOSISRELATED_NETWORK_DUE_TO_ALTERED_NOTCH3_IN_OVARIAN_CANCER	0.526294	0.676371	4	52	1	1.07164
WP_TLR4_SIGNALING_AND_TOLERANCE	0.527401	0.750117	2	24	1	1.16906
WP_ETHANOL_METABOLISM_RESULTING_IN_PRODUCTION_OF_ROS_BY_CYP2E1	0.527557	0.840609	1	10	1	1.42882
WP_NOVEL_INTRACELLULAR_COMPONENTS_OF_RIGILIKE_RECEPTOR_RLR_PATHWAY	0.527835	0.674927	4	52	1	1.07164
WP_SENESCENCE_AND_AUTOPHAGY_IN_CANCER	0.528487	0.627266	7	93	1	1.04681
WP_TCELL_RECEPTOR_AND_COSTIMULATORY_SIGNALING	0.5327	0.745545	2	24	1	1.16906
WP_EDA_SIGNALLING_IN_HAIR_FOLLICLE_DEVELOPMENT	0.532708	0.835689	1	11	1	1.28575
WP_MICRORNAS_IN_CARDIOMYOCYTE_HYPERTROPHY	0.533094	0.634677	6	79	1	1.05708
WP_NAD_METABOLISM_SIRTUINS_AND_AGING	0.537735	0.833379	1	10	1	1.42882
WP_ALZHEIMERS_DISEASE	0.538409	0.629427	6	80	1	1.04261
WP_AUTOSOMAL_RECESSIVE_OSTEOPETROSIS_PATHWAYS	0.540502	0.831376	1	10	1	1.42882
WP_CANNABINOID_RECEPTOR_SIGNALING	0.547601	0.731987	2	25	1	1.11804
WP_PI3KAKT_SIGNALING_PATHWAY	0.551523	0.540553	21	296	1	0.980483
WP_NANOPARTICLE_TRIGGERED_REGULATED_NECROSIS	0.554195	0.819835	1	11	1	1.28575
WP_EPO_RECEPTOR_SIGNALING	0.560176	0.720612	2	25	1	1.11804
WP_ANGIOPOIETIN_LIKE_PROTEIN_8_REGULATORY_PATHWAY	0.562713	0.575476	9	123	1	1.01491
WP_GLYCOGEN_SYNTHESIS_AND_DEGRADATION	0.563383	0.670141	3	39	1	1.07148
WP_STEROL_REGULATORY_ELEMENTBINDING_PROTEINS_SREBP_SIGNALLING	0.56778	0.615637	5	67	1	1.03684
WP_DEVELOPMENT_OF_URETERIC_COLLECTION_SYSTEM	0.572567	0.66076	3	41	1	1.01471
WP_IL18_SIGNALING_PATHWAY	0.576285	0.528052	16	227	1	0.973589
WP_ALANINE_AND_ASPARTATE_METABOLISM	0.578166	0.80095	1	11	1	1.28575
WP_GLYCOLYSIS_IN_SENESCENCE	0.57898	0.800286	1	11	1	1.28575
WP_FGFR3_SIGNALLING_IN_CHONDROCYTE_PROLIFERATION_AND_TERMINAL_DIFFERENTIATION	0.57975	0.701499	2	27	1	1.02826
WP_RETINOBLASTOMA_GENE_IN_CANCER	0.580967	0.586482	6	86	1	0.963388
WP_INTEGRINMEDIATED_CELL_ADHESION	0.58398	0.571438	7	99	1	0.977495
WP_IL6_SIGNALING_PATHWAY	0.592811	0.640621	3	41	1	1.01471
WP_ONE_CARBON_METABOLISM	0.595367	0.686397	2	27	1	1.02826
WP_BMP2WNT4FOXO1_PATHWAY_IN_HUMAN_PRIMARY_ENDOMETRIAL_STROMAL_CELL_DIFFERENTIATION	0.595851	0.784841	1	12	1	1.16868
WP_THYROID_HORMONES_PRODUCTION_AND_THEIR_PERIPHERAL_DOWNSTREAM_SIGNALLING_EFFECTS	0.596125	0.570867	6	86	1	0.963388
WP_MECP2_AND_ASSOCIATED_RETT_SYNDROME	0.600047	0.582399	5	70	1	0.988463
WP_THE_EFFECT_OF_PROGERIN_ON_THE_INVOLVED_GENES_IN_HUTCHINSONGILFORD_PROGERIA_SYNDROME	0.601383	0.680457	2	27	1	1.02826
WP_GLYCEROPHOSPHOLIPID_BIOSYNTHETIC_PATHWAY	0.609059	0.672777	2	27	1	1.02826
WP_OSTEOCLAST_SIGNALING	0.611592	0.769805	1	13	1	1.07115
WP_TYPE_I_INTERFERON_INDUCTION_AND_SIGNALING_DURING_SARSCOV2_INFECTION	0.613257	0.668128	2	28	1	0.988541
WP_MECHANOREGULATION_AND_PATHOLOGY_OF_YAPTAZ_VIA_HIPPO_AND_NONHIPPO_MECHANISMS	0.614922	0.617451	3	43	1	0.963636
WP_TRANSCRIPTIONAL_CASCADE_REGULATING_ADIPOGENESIS	0.617365	0.76454	1	13	1	1.07115
WP_SIGNAL_TRANSDUCTION_THROUGH_IL1R	0.619378	0.661868	2	28	1	0.988541
WP_SPLICING_FACTOR_NOVA_REGULATED_SYNAPTIC_PROTEINS	0.619983	0.612348	3	42	1	0.988516
WP_OSTEOPONTIN_SIGNALING	0.622637	0.759658	1	13	1	1.07115
WP_MAMMARY_GLAND_DEVELOPMENT_PATHWAY_EMBRYONIC_DEVELOPMENT_STAGE_1_OF_4	0.624268	0.758133	1	13	1	1.07115
WP_HOMOLOGOUS_RECOMBINATION	0.624845	0.757592	1	13	1	1.07115
WP_MAMMARY_GLAND_DEVELOPMENT_PATHWAY_PREGNANCY_AND_LACTATION_STAGE_3_OF_4	0.628541	0.651975	2	29	1	0.951766
WP_TRANSSULFURATION_AND_ONE_CARBON_METABOLISM	0.631211	0.649169	2	29	1	0.951766
WP_SEROTONIN_AND_ANXIETYRELATED_EVENTS	0.6332	0.749654	1	13	1	1.07115
WP_HEAD_AND_NECK_SQUAMOUS_CELL_CARCINOMA	0.634281	0.545742	5	73	1	0.944359
WP_FOLATE_METABOLISM	0.635529	0.595127	3	45	1	0.917431
WP_GLUCOCORTICOID_RECEPTOR_PATHWAY	0.63989	0.560258	4	60	1	0.917243
WP_TOLLLIKE_RECEPTOR_SIGNALING_RELATED_TO_MYD88	0.647237	0.631316	2	31	1	0.885822
WP_BIOMARKERS_FOR_PYRIMIDINE_METABOLISM_DISORDERS	0.647805	0.734212	1	14	1	0.988567
WP_STRIATED_MUSCLE_CONTRACTION_PATHWAY	0.650464	0.627171	2	33	1	0.828384
WP_CYSTEINE_AND_METHIONINE_CATABOLISM	0.65443	0.727491	1	14	1	0.988567
WP_MAJOR_RECEPTORS_TARGETED_BY_EPINEPHRINE_AND_NOREPINEPHRINE	0.657713	0.724115	1	14	1	0.988567
WP_HAIR_FOLLICLE_DEVELOPMENT_CYTODIFFERENTIATION_PART_3_OF_3	0.662306	0.535144	4	62	1	0.885304
WP_NCRNAS_INVOLVED_IN_WNT_SIGNALING_IN_HEPATOCELLULAR_CARCINOMA	0.666423	0.509654	5	79	1	0.866873
WP_PYRIMIDINE_METABOLISM_AND_RELATED_DISEASES	0.667434	0.71292	1	15	1	0.917803
WP_REGULATION_OF_SISTER_CHROMATID_SEPARATION_AT_THE_METAPHASEANAPHASE_TRANSITION	0.668794	0.711469	1	15	1	0.917803
WP_ARYL_HYDROCARBON_RECEPTOR_PATHWAY	0.67501	0.599944	2	32	1	0.856146
WP_OVERVIEW_OF_NANOPARTICLE_EFFECTS	0.679428	0.699926	1	15	1	0.917803
WP_OVERVIEW_OF_LEUKOCYTEINTRINSIC_HIPPO_PATHWAY_FUNCTIONS	0.680222	0.593926	2	32	1	0.856146
WP_ENDOTHELIN_PATHWAYS	0.681345	0.592621	2	32	1	0.856146
WP_OMEGA3OMEGA6_FA_SYNTHESIS	0.68185	0.697248	1	15	1	0.917803
WP_TRANSLATION_INHIBITORS_IN_CHRONICALLY_ACTIVATED_PDGFRA_CELLS	0.682179	0.542579	3	46	1	0.895939
WP_VITAMIN_B12_METABOLISM	0.68581	0.587088	2	33	1	0.828384
WP_OSTEOBLAST_DIFFERENTIATION	0.689073	0.456756	7	111	1	0.862871
WP_RAS_SIGNALING	0.69082	0.425397	11	166	1	0.909834
WP_TCELL_ANTIGEN_RECEPTOR_TCR_SIGNALING_PATHWAY	0.691003	0.48133	5	81	1	0.843762
WP_TCA_CYCLE_AND_DEFICIENCY_OF_PYRUVATE_DEHYDROGENASE_COMPLEX_PDHC	0.692718	0.684999	1	15	1	0.917803
WP_AGERAGE_PATHWAY	0.697641	0.494106	4	64	1	0.855493
WP_TGFBETA_RECEPTOR_SIGNALING	0.700489	0.520379	3	49	1	0.837068
WP_PHOSPHODIESTERASES_IN_NEURONAL_FUNCTION	0.704002	0.51615	3	49	1	0.837068
WP_WNT_SIGNALING_PATHWAY_AND_PLURIPOTENCY	0.704653	0.450362	6	96	1	0.854833
WP_PRION_DISEASE_PATHWAY	0.704924	0.564218	2	33	1	0.828384
WP_TCELL_ANTIGEN_RECEPTOR_TCR_PATHWAY_DURING_STAPHYLOCOCCUS_AUREUS_INFECTION	0.705199	0.514534	3	50	1	0.819115
WP_SEROTONIN_AND_ANXIETY	0.706686	0.667717	1	16	1	0.85647
WP_3Q29_COPY_NUMBER_VARIATION_SYNDROME	0.707696	0.482117	4	64	1	0.855493
WP_REGULATION_OF_WNTBCATENIN_SIGNALING_BY_SMALL_MOLECULE_COMPOUNDS	0.708522	0.665519	1	16	1	0.85647
WP_ALPHA_6_BETA_4_SIGNALING_PATHWAY	0.714074	0.552955	2	33	1	0.828384
WP_HYPERTROPHY_MODEL	0.717568	0.653645	1	17	1	0.802803
WP_AMINO_ACID_METABOLISM	0.720404	0.446391	5	82	1	0.832657
WP_WNT_SIGNALING_IN_KIDNEY_DISEASE	0.720531	0.544279	2	35	1	0.777907
WP_MAPK_CASCADE	0.721347	0.543851	2	33	1	0.828384
WP_CANONICAL_AND_NONCANONICAL_TGFB_SIGNALING	0.7222	0.64789	1	17	1	0.802803
WP_UREA_CYCLE_AND_METABOLISM_OF_AMINO_GROUPS	0.722265	0.647808	1	17	1	0.802803
WP_NOTCH1_REGULATION_OF_HUMAN_ENDOTHELIAL_CELL_CALCIFICATION	0.723721	0.645982	1	17	1	0.802803
WP_SARS_CORONAVIRUS_AND_INNATE_IMMUNITY	0.725761	0.643411	1	17	1	0.802803
WP_EPITHELIAL_TO_MESENCHYMAL_TRANSITION_IN_COLORECTAL_CANCER	0.727136	0.39536	9	146	1	0.841066
WP_MFAP5_EFFECT_ON_PERMEABILITY_AND_MOTILITY_OF_ENDOTHELIAL_CELLS_VIA_CYTOSKELETON_REARRANGEMENT	0.729562	0.638579	1	17	1	0.802803
WP_TYPE_II_DIABETES_MELLITUS	0.730502	0.637376	1	17	1	0.802803
WP_INSULIN_SIGNALING	0.732705	0.38259	10	157	1	0.871383
WP_GENES_CONTROLLING_NEPHROGENESIS	0.735005	0.525497	2	36	1	0.754895
WP_TRANSLATION_FACTORS	0.735118	0.47742	3	50	1	0.819115
WP_KISSPEPTINKISSPEPTIN_RECEPTOR_SYSTEM_IN_THE_OVARY	0.735872	0.524649	2	35	1	0.777907
WP_NSP1_FROM_SARSCOV2_INHIBITS_TRANSLATION_INITIATION_IN_THE_HOST_CELL	0.737536	0.628265	1	17	1	0.802803
WP_MATRIX_METALLOPROTEINASES	0.743842	0.618389	1	19	1	0.713354
WP_GPCRS_CLASS_B_SECRETINLIKE	0.745746	0.615838	1	19	1	0.713354
WP_CARDIAC_PROGENITOR_DIFFERENTIATION	0.749123	0.506382	2	38	1	0.712706
WP_TGFBETA_RECEPTOR_SIGNALLING_IN_SKELETAL_DYSPLASIAS	0.75156	0.455726	3	53	1	0.769561
WP_CARDIAC_HYPERTROPHIC_RESPONSE	0.751677	0.455727	3	52	1	0.785405
WP_IL4_SIGNALING_PATHWAY	0.753562	0.453101	3	53	1	0.769561
WP_PI3KAKTMTOR_VITD3_SIGNALLING	0.753942	0.604684	1	19	1	0.713354
WP_NICOTINE_ACTIVITY_ON_DOPAMINERGIC_NEURONS	0.756604	0.601002	1	19	1	0.713354
WP_HOSTPATHOGEN_INTERACTION_OF_HUMAN_CORONA_VIRUSES_MAPK_SIGNALING	0.756692	0.4967	2	36	1	0.754895
WP_RANKLRANK_RECEPTOR_ACTIVATOR_OF_NFKB_LIGAND_SIGNALING_PATHWAY	0.757893	0.44739	3	53	1	0.769561
WP_CONSTITUTIVE_ANDROSTANE_RECEPTOR_PATHWAY	0.75859	0.598235	1	19	1	0.713354
WP_BMP_SIGNALING_PATHWAY_IN_EYELID_DEVELOPMENT	0.758629	0.59818	1	19	1	0.713354
WP_HOSTPATHOGEN_INTERACTION_OF_HUMAN_CORONA_VIRUSES_APOPTOSIS	0.760255	0.595903	1	19	1	0.713354
WP_NUCLEOTIDE_METABOLISM	0.769444	0.582817	1	19	1	0.713354
WP_CYTOSOLIC_DNASENSING_PATHWAY	0.769568	0.43135	3	56	1	0.725617
WP_NEOVASCULARISATION_PROCESSES	0.771634	0.475798	2	37	1	0.733197
WP_MITOCHONDRIAL_GENE_EXPRESSION	0.771804	0.579396	1	19	1	0.713354
WP_SEROTONIN_RECEPTOR_467_AND_NR3C_SIGNALING	0.77443	0.57556	1	19	1	0.713354
WP_16P112_PROXIMAL_DELETION_SYNDROME	0.775465	0.395777	4	71	1	0.765166
WP_HEREDITARY_LEIOMYOMATOSIS_AND_RENAL_CELL_CARCINOMA_PATHWAY	0.775628	0.5738	1	19	1	0.713354
WP_TRIACYLGLYCERIDE_SYNTHESIS	0.779107	0.567955	1	20	1	0.675691
WP_ATM_SIGNALING_PATHWAY	0.77973	0.463834	2	39	1	0.693321
WP_WNT_SIGNALING	0.782919	0.353403	6	106	1	0.767983
WP_SUDDEN_INFANT_DEATH_SYNDROME_SIDS_SUSCEPTIBILITY_PATHWAYS	0.783782	0.333424	8	137	1	0.793296
WP_METABOLISM_OF_SPINGOLIPIDS_IN_ER_AND_GOLGI_APPARATUS	0.784089	0.560477	1	20	1	0.675691
WP_IL5_SIGNALING_PATHWAY	0.784919	0.456618	2	38	1	0.712706
WP_DIFFERENTIATION_OF_WHITE_AND_BROWN_ADIPOCYTE	0.786044	0.556875	1	21	1	0.641794
WP_STING_PATHWAY_IN_KAWASAKILIKE_DISEASE_AND_COVID19	0.787829	0.554149	1	21	1	0.641794
WP_FAS_LIGAND_FASL_PATHWAY_AND_STRESS_INDUCTION_OF_HEAT_SHOCK_PROTEINS_HSP_REGULATION	0.790006	0.448978	2	39	1	0.693321
WP_NAD_BIOSYNTHETIC_PATHWAYS	0.791814	0.548006	1	21	1	0.641794
WP_GENES_INVOLVED_IN_MALE_INFERTILITY	0.791993	0.341447	6	109	1	0.745215
WP_UREA_CYCLE_AND_ASSOCIATED_PATHWAYS	0.795541	0.542191	1	21	1	0.641794
WP_NOCGMPPKG_MEDIATED_NEUROPROTECTION	0.797608	0.437532	2	40	1	0.674957
WP_GDNFRET_SIGNALLING_AXIS	0.798596	0.536786	1	22	1	0.611125
WP_VIRAL_ACUTE_MYOCARDITIS	0.799426	0.362852	4	76	1	0.711399
WP_PURINE_METABOLISM_AND_RELATED_DISORDERS	0.800185	0.534847	1	21	1	0.641794
WP_GLYCEROLIPIDS_AND_GLYCEROPHOSPHOLIPIDS	0.80308	0.530214	1	21	1	0.641794
WP_HIPPOYAP_SIGNALING_PATHWAY	0.808831	0.520281	1	22	1	0.611125
WP_THYMIC_STROMAL_LYMPHOPOIETIN_TSLP_SIGNALING_PATHWAY	0.815525	0.409872	2	42	1	0.640983
WP_ESTROGEN_SIGNALING_PATHWAY	0.818858	0.503564	1	22	1	0.611125
WP_MET_IN_TYPE_1_PAPILLARY_RENAL_CELL_CARCINOMA	0.819905	0.359765	3	58	1	0.698984
WP_PROLACTIN_SIGNALING_PATHWAY	0.820699	0.332891	4	76	1	0.711399
WP_DNA_MISMATCH_REPAIR	0.821692	0.498187	1	23	1	0.583245
WP_ARYL_HYDROCARBON_RECEPTOR_NETPATH	0.823869	0.396787	2	42	1	0.640983
WP_P53_TRANSCRIPTIONAL_GENE_NETWORK	0.823993	0.353313	3	61	1	0.662478
WP_NAD_METABOLISM_IN_ONCOGENEINDUCED_SENESCENCE_AND_MITOCHONDRIAL_DYSFUNCTIONASSOCIATED_SENESCENCE	0.83	0.48376	1	23	1	0.583245
WP_HEPATITIS_C_AND_HEPATOCELLULAR_CARCINOMA	0.831241	0.384802	2	43	1	0.625239
WP_INTERLEUKIN11_SIGNALING_PATHWAY	0.833354	0.381383	2	43	1	0.625239
WP_GENOTOXICITY_PATHWAY	0.833674	0.338544	3	62	1	0.651134
WP_UNFOLDED_PROTEIN_RESPONSE	0.838025	0.468914	1	24	1	0.557789
WP_MTHFR_DEFICIENCY	0.84021	0.46494	1	24	1	0.557789
WP_SPHINGOLIPID_METABOLISM_GENERAL_OVERVIEW	0.840326	0.464727	1	24	1	0.557789
WP_1Q211_COPY_NUMBER_VARIATION_SYNDROME	0.840418	0.46456	1	24	1	0.557789
WP_WNTBETACATENIN_SIGNALING_PATHWAY_IN_LEUKEMIA	0.841684	0.462241	1	24	1	0.557789
WP_APOPTOSIS_MODULATION_AND_SIGNALING	0.842083	0.30125	4	81	1	0.664614
WP_ANGIOGENESIS	0.845931	0.454386	1	24	1	0.557789
WP_PHOTODYNAMIC_THERAPYINDUCED_AP1_SURVIVAL_SIGNALING	0.846133	0.359945	2	45	1	0.595948
WP_CORTICOTROPINRELEASING_HORMONE_SIGNALING_PATHWAY	0.851465	0.287195	4	80	1	0.673479
WP_SPHINGOLIPID_METABOLISM_INTEGRATED_PATHWAY	0.85244	0.441636	1	25	1	0.534454
WP_22Q112_COPY_NUMBER_VARIATION_SYNDROME	0.852544	0.258232	6	117	1	0.690518
WP_ENDOPLASMIC_RETICULUM_STRESS_RESPONSE_IN_CORONAVIRUS_INFECTION	0.854023	0.346755	2	44	1	0.610245
WP_PHOTODYNAMIC_THERAPYINDUCED_UNFOLDED_PROTEIN_RESPONSE	0.854878	0.43696	1	25	1	0.534454
WP_NOTCH_SIGNALING	0.855195	0.344568	2	45	1	0.595948
WP_ENDOMETRIAL_CANCER	0.857117	0.301654	3	63	1	0.640169
WP_HEPATITIS_B_INFECTION	0.859518	0.23966	7	132	1	0.71522
WP_ENVELOPE_PROTEINS_AND_THEIR_POTENTIAL_ROLES_IN_EDMD_PHYSIOPATHOLOGY	0.859979	0.336297	2	45	1	0.595948
WP_HUMAN_THYROID_STIMULATING_HORMONE_TSH_SIGNALING_PATHWAY	0.865646	0.287685	3	64	1	0.629563
WP_SIGNALING_PATHWAYS_IN_GLIOBLASTOMA	0.866208	0.264333	4	82	1	0.655977
WP_LNCRNA_INVOLVEMENT_IN_CANONICAL_WNT_SIGNALING_AND_COLORECTAL_CANCER	0.869052	0.259633	4	86	1	0.623595
WP_THERMOGENESIS	0.870051	0.243483	5	100	1	0.672734
WP_MONOAMINE_TRANSPORT	0.871304	0.403096	1	28	1	0.47485
WP_CANONICAL_AND_NONCANONICAL_NOTCH_SIGNALING	0.873112	0.39975	1	27	1	0.493169
WP_NANOPARTICLEMEDIATED_ACTIVATION_OF_RECEPTOR_SIGNALING	0.876485	0.392733	1	27	1	0.493169
WP_EGFR_TYROSINE_KINASE_INHIBITOR_RESISTANCE	0.877312	0.246686	4	83	1	0.647558
WP_ETHANOL_EFFECTS_ON_HISTONE_MODIFICATIONS	0.880286	0.384336	1	28	1	0.47485
WP_PATHOGENIC_ESCHERICHIA_COLI_INFECTION	0.883213	0.293875	2	49	1	0.544906
WP_STRUCTURAL_PATHWAY_OF_INTERLEUKIN_1_IL1	0.88808	0.284748	2	49	1	0.544906
WP_FLUOROPYRIMIDINE_ACTIVITY	0.888209	0.366535	1	30	1	0.441949
WP_DNA_DAMAGE_RESPONSE_ONLY_ATM_DEPENDENT	0.888252	0.215105	5	105	1	0.638588
WP_REGUCALCIN_IN_PROXIMAL_TUBULE_EPITHELIAL_KIDNEY_CELLS	0.89027	0.362309	1	29	1	0.457812
WP_PDGFRBETA_PATHWAY	0.896479	0.348354	1	29	1	0.457812
WP_TYPE_I_COLLAGEN_SYNTHESIS_IN_THE_CONTEXT_OF_OSTEOGENESIS_IMPERFECTA	0.897351	0.346042	1	30	1	0.441949
WP_HISTONE_MODIFICATIONS	0.897912	0.265375	2	53	1	0.501818
WP_VEGFAVEGFR2_SIGNALING_PATHWAY	0.898985	0.142242	25	418	1	0.806715
WP_SARSCOV2_MITOCHONDRIAL_INTERACTIONS	0.899241	0.341402	1	31	1	0.427144
WP_BASE_EXCISION_REPAIR	0.901279	0.336679	1	31	1	0.427144
WP_HAIR_FOLLICLE_DEVELOPMENT_ORGANOGENESIS_PART_2_OF_3	0.901454	0.336274	1	31	1	0.427144
WP_PI3KAKTMTOR_SIGNALING_PATHWAY_AND_THERAPEUTIC_OPPORTUNITIES	0.904309	0.329876	1	30	1	0.441949
WP_BRAINDERIVED_NEUROTROPHIC_FACTOR_BDNF_SIGNALING_PATHWAY	0.91203	0.161432	7	141	1	0.666166
WP_EGFEGFR_SIGNALING_PATHWAY	0.912706	0.155203	8	158	1	0.679724
WP_DISRUPTION_OF_POSTSYNAPTIC_SIGNALLING_BY_CNV	0.913028	0.308571	1	31	1	0.427144
WP_JOUBERT_SYNDROME	0.91947	0.192066	3	74	1	0.539995
WP_LEPTIN_SIGNALING_PATHWAY	0.921867	0.18749	3	74	1	0.539995
WP_MITOCHONDRIAL_COMPLEX_I_ASSEMBLY_MODEL_OXPHOS_SYSTEM	0.922433	0.215345	2	54	1	0.492082
WP_APOPTOSIS	0.925884	0.17952	3	78	1	0.510836
WP_P38_MAPK_SIGNALING_PATHWAY	0.929405	0.265801	1	34	1	0.38811
WP_CAMKK2_PATHWAY	0.930637	0.26249	1	34	1	0.38811
WP_ENDOCHONDRAL_OSSIFICATION	0.932505	0.193084	2	58	1	0.456588
WP_ENDOCHONDRAL_OSSIFICATION_WITH_SKELETAL_DYSPLASIAS	0.932505	0.193084	2	58	1	0.456588
WP_TARGET_OF_RAPAMYCIN_TOR_SIGNALING	0.935606	0.248686	1	35	1	0.37663
WP_FACTORS_AND_PATHWAYS_AFFECTING_INSULINLIKE_GROWTH_FACTOR_IGF1AKT_SIGNALING	0.937714	0.242601	1	36	1	0.365805
WP_BLADDER_CANCER	0.938497	0.240209	1	37	1	0.355582
WP_PYRIMIDINE_METABOLISM	0.941322	0.148541	3	81	1	0.490929
WP_TNF_RELATED_WEAK_INDUCER_OF_APOPTOSIS_TWEAK_SIGNALING_PATHWAY	0.942574	0.228387	1	38	1	0.345912
WP_NOTCH_SIGNALING_PATHWAY_NETPATH	0.943531	0.16785	2	60	1	0.440689
WP_AMPACTIVATED_PROTEIN_KINASE_AMPK_SIGNALING	0.945098	0.164108	2	61	1	0.433144
WP_G1_TO_S_CELL_CYCLE_CONTROL	0.945135	0.163887	2	63	1	0.418796
WP_ONCOSTATIN_M_SIGNALING_PATHWAY	0.946833	0.160012	2	61	1	0.433144
WP_DNA_REPLICATION	0.947185	0.214534	1	40	1	0.328058
WP_COMMON_PATHWAYS_UNDERLYING_DRUG_ADDICTION	0.952397	0.198878	1	39	1	0.33675
WP_BREAST_CANCER_PATHWAY	0.953425	0.0974045	6	144	1	0.552794
WP_IL2_SIGNALING_PATHWAY	0.955021	0.190409	1	41	1	0.319801
WP_ENDODERM_DIFFERENTIATION	0.956302	0.0975849	5	125	1	0.530267
WP_PDGF_PATHWAY	0.956472	0.185953	1	40	1	0.328058
WP_ESC_PLURIPOTENCY_PATHWAYS	0.95771	0.102196	4	108	1	0.48977
WP_RAC1PAK1P38MMP2_PATHWAY	0.957728	0.133115	2	66	1	0.398955
WP_TNF_ALPHA_SIGNALING_PATHWAY	0.961717	0.104404	3	88	1	0.449922
WP_ERBB_SIGNALING_PATHWAY	0.962583	0.10247	3	87	1	0.455359
WP_ECTODERM_DIFFERENTIATION	0.962933	0.0847256	5	127	1	0.521388
WP_NUCLEOTIDE_EXCISION_REPAIR	0.963758	0.161711	1	43	1	0.304466
WP_FOCAL_ADHESION	0.967702	0.0649637	8	187	1	0.566632
WP_NEURODEGENERATION_WITH_BRAIN_IRON_ACCUMULATION_NBIA_SUBTYPES_PATHWAY	0.968673	0.144653	1	44	1	0.297333
WP_SMALL_CELL_LUNG_CANCER	0.969968	0.0851502	3	94	1	0.419812
WP_ENERGY_METABOLISM	0.971066	0.135923	1	46	1	0.284019
WP_NONSMALL_CELL_LUNG_CANCER	0.972586	0.0935955	2	72	1	0.364374
WP_CHROMOSOMAL_AND_MICROSATELLITE_INSTABILITY_IN_COLORECTAL_CANCER	0.97446	0.0883309	2	72	1	0.364374
WP_PRADERWILLI_AND_ANGELMAN_SYNDROME	0.976197	0.116515	1	51	1	0.255393
WP_SYNAPTIC_SIGNALING_PATHWAYS_ASSOCIATED_WITH_AUTISM_SPECTRUM_DISORDER	0.978366	0.108277	1	49	1	0.266128
WP_WNT_SIGNALING_PATHWAY_NETPATH	0.979178	0.105013	1	50	1	0.260651
WP_DNA_IRDOUBLE_STRAND_BREAKS_DSBS_AND_CELLULAR_RESPONSE_VIA_ATM	0.983833	0.0857932	1	54	1	0.24081
WP_IL1_SIGNALING_PATHWAY	0.984443	0.0832099	1	54	1	0.24081
WP_OXIDATIVE_PHOSPHORYLATION	0.988747	0.0640597	1	57	1	0.227789
WP_TGFBETA_SIGNALING_PATHWAY	0.988943	0.0320732	4	130	1	0.402662
WP_7Q1123_COPY_NUMBER_VARIATION_SYNDROME	0.989272	0.0427019	2	85	1	0.306599
WP_CELL_CYCLE	0.991099	0.0300021	3	115	1	0.339829
WP_PANCREATIC_ADENOCARCINOMA_PATHWAY	0.991222	0.0359914	2	88	1	0.295747
WP_DNA_DAMAGE_RESPONSE	0.991586	0.0503812	1	64	1	0.20223
WP_PATHWAYS_AFFECTED_IN_ADENOID_CYSTIC_CARCINOMA	0.99183	0.0492091	1	63	1	0.205528
WP_PARKINUBIQUITIN_PROTEASOMAL_SYSTEM_PATHWAY	0.992488	0.0459356	1	63	1	0.205528
WP_MIRNA_REGULATION_OF_DNA_DAMAGE_RESPONSE	0.992817	0.0442089	1	66	1	0.195939
WP_NONALCOHOLIC_FATTY_LIVER_DISEASE	0.994413	0.0175327	4	142	1	0.366861
WP_FRAGILE_X_SYNDROME	0.994459	0.0198364	3	117	1	0.333749
WP_INTEGRATED_BREAST_CANCER_PATHWAY	0.995191	0.015337	4	145	1	0.358863
WP_DNA_IRDAMAGE_AND_CELLULAR_RESPONSE_VIA_ATR	0.997305	0.0193627	1	79	1	0.162908
WP_MAPK_SIGNALING_PATHWAY	0.9984	0.00446126	7	229	1	0.395769
WP_DNA_REPAIR_PATHWAYS_FULL_NETWORK	0.998707	0.00675338	2	119	1	0.216194
WP_ANDROGEN_RECEPTOR_SIGNALING_PATHWAY	0.998899	0.00896007	1	87	1	0.147545
WP_MESODERMAL_COMMITMENT_PATHWAY	0.999498	0.00289744	2	132	1	0.194124
WP_ELECTRON_TRANSPORT_CHAIN_OXPHOS_SYSTEM_IN_MITOCHONDRIA	0.999522	0.00431205	1	97	1	0.131941
WP_CILIARY_LANDSCAPE	0.999701	0.00110092	5	211	1	0.304152
WP_GASTRIN_SIGNALING_PATHWAY	0.999759	0.00234977	1	108	1	0.118146
WP_CILIOPATHIES	0.999982	0.000139386	2	178	1	0.142208
WP_15Q112_COPY_NUMBER_VARIATION_SYNDROME	1	0.455499	0	10	1	0
WP_15Q133_COPY_NUMBER_VARIATION_SYNDROME	1	0.351195	0	14	1	0
WP_4HYDROXYTAMOXIFEN_DEXAMETHASONE_AND_RETINOIC_ACIDS_REGULATION_OF_P27_EXPRESSION	1	0.250747	0	18	1	0
WP_ACETYLCHOLINE_SYNTHESIS	1	0.684986	0	5	1	0
WP_ACTIVATION_OF_NLRP3_INFLAMMASOME_BY_SARSCOV2	1	0.614414	0	7	1	0
WP_AFLATOXIN_B1_METABOLISM	1	0.800177	0	3	1	0
WP_AMINO_ACID_METABOLISM_PATHWAY_EXCERPT_HISTIDINE_CATABOLISM_EXTENSION	1	0.854566	0	2	1	0
WP_APOPTOSIS_MODULATION_BY_HSP70	1	0.257562	0	18	1	0
WP_ARYLAMINE_METABOLISM	1	0.817752	0	3	1	0
WP_ATM_SIGNALING_NETWORK_IN_DEVELOPMENT_AND_DISEASE	1	0.0320561	0	45	1	0
WP_ATR_SIGNALING	1	0.507369	0	9	1	0
WP_AUTOPHAGY	1	0.101886	0	29	1	0
WP_BILE_ACIDS_SYNTHESIS_AND_ENTEROHEPATIC_CIRCULATION	1	0.690488	0	5	1	0
WP_BLOOD_CLOTTING_CASCADE	1	0.437223	0	12	1	0
WP_BONE_MORPHOGENIC_PROTEIN_BMP_SIGNALLING_AND_REGULATION	1	0.397592	0	12	1	0
WP_CALORIC_RESTRICTION_AND_AGING	1	0.533758	0	8	1	0
WP_CANONICAL_NFKB_PATHWAY	1	0.538286	0	8	1	0
WP_CELL_DIFFERENTIATION_INDEX	1	0.458115	0	11	1	0
WP_CELL_DIFFERENTIATION_INDEX_EXPANDED	1	0.311772	0	16	1	0
WP_CELLTYPE_DEPENDENT_SELECTIVITY_OF_CCK2R_SIGNALING	1	0.360344	0	13	1	0
WP_CELLULAR_PROTEOSTASIS	1	0.624723	0	6	1	0
WP_CHOLESTEROL_BIOSYNTHESIS_PATHWAY	1	0.307428	0	15	1	0
WP_CHOLESTEROL_BIOSYNTHESIS_WITH_SKELETAL_DYSPLASIAS	1	0.577272	0	7	1	0
WP_COVID19_THROMBOSIS_AND_ANTICOAGULATION	1	0.938638	0	1	1	0
WP_DDX1_AS_A_REGULATORY_COMPONENT_OF_THE_DROSHA_MICROPROCESSOR	1	0.576976	0	7	1	0
WP_DISORDERS_OF_FOLATE_METABOLISM_AND_TRANSPORT	1	0.399996	0	12	1	0
WP_DRUG_INDUCTION_OF_BILE_ACID_PATHWAY	1	0.565138	0	9	1	0
WP_EBV_LMP1_SIGNALING	1	0.236599	0	19	1	0
WP_EFFECTS_OF_NITRIC_OXIDE	1	0.602618	0	7	1	0
WP_EICOSANOID_METABOLISM_VIA_CYTOCHROME_P450_MONOOXYGENASES_CYP_PATHWAY	1	0.693163	0	5	1	0
WP_ESTROGEN_METABOLISM	1	0.614771	0	7	1	0
WP_EUKARYOTIC_TRANSCRIPTION_INITIATION	1	0.040072	0	41	1	0
WP_EV_RELEASE_FROM_CARDIAC_CELLS_AND_THEIR_FUNCTIONAL_EFFECTS	1	0.65106	0	6	1	0
WP_EXRNA_MECHANISM_OF_ACTION_AND_BIOGENESIS	1	0.623988	0	6	1	0
WP_FBXL10_ENHANCEMENT_OF_MAPERK_SIGNALING_IN_DIFFUSE_LARGE_BCELL_LYMPHOMA	1	0.187847	0	22	1	0
WP_FOLLICLE_STIMULATING_HORMONE_FSH_SIGNALING_PATHWAY	1	0.193507	0	21	1	0
WP_FTO_OBESITY_VARIANT_MECHANISM	1	0.608331	0	7	1	0
WP_GALANIN_RECEPTOR_PATHWAY	1	0.313091	0	16	1	0
WP_GAMMAGLUTAMYL_CYCLE_FOR_THE_BIOSYNTHESIS_AND_DEGRADATION_OF_GLUTATHIONE_INCLUDING_DISEASES	1	0.645705	0	6	1	0
WP_GANGLIO_SPHINGOLIPID_METABOLISM	1	0.400213	0	12	1	0
WP_GASTRIC_ACID_PRODUCTION	1	0.796524	0	3	1	0
WP_GASTRIC_CANCER_NETWORK_1	1	0.152174	0	27	1	0
WP_GENES_RELATED_TO_PRIMARY_CILIUM_DEVELOPMENT_BASED_ON_CRISPR	1	0.000330964	0	103	1	0
WP_GENES_TARGETED_BY_MIRNAS_IN_ADIPOCYTES	1	0.435512	0	11	1	0
WP_GLYCOSYLATION_AND_RELATED_CONGENITAL_DEFECTS	1	0.142639	0	25	1	0
WP_H19_ACTION_RBE2F1_SIGNALING_AND_CDKBETACATENIN_ACTIVITY	1	0.345267	0	14	1	0
WP_HEART_DEVELOPMENT	1	0.101832	0	31	1	0
WP_HEDGEHOG_SIGNALING_PATHWAY	1	0.0442655	0	41	1	0
WP_HEDGEHOG_SIGNALING_PATHWAY_NETPATH	1	0.316604	0	16	1	0
WP_HEMATOPOIETIC_STEM_CELL_GENE_REGULATION_BY_GABP_ALPHABETA_COMPLEX	1	0.228817	0	19	1	0
WP_HIJACK_OF_UBIQUITINATION_BY_SARSCOV2	1	0.533136	0	8	1	0
WP_HOSTPATHOGEN_INTERACTION_OF_HUMAN_CORONA_VIRUSES_AUTOPHAGY	1	0.225963	0	19	1	0
WP_HYPOTHESIZED_PATHWAYS_IN_PATHOGENESIS_OF_CARDIOVASCULAR_DISEASE	1	0.166721	0	24	1	0
WP_HYPOTHETICAL_CRANIOFACIAL_DEVELOPMENT_PATHWAY	1	0.65485	0	6	1	0
WP_IL10_ANTIINFLAMMATORY_SIGNALING_PATHWAY	1	0.470703	0	10	1	0
WP_IL17_SIGNALING_PATHWAY	1	0.113555	0	29	1	0
WP_IL7_SIGNALING_PATHWAY	1	0.154061	0	25	1	0
WP_IL9_SIGNALING_PATHWAY	1	0.316256	0	15	1	0
WP_INHIBITION_OF_EXOSOME_BIOGENESIS_AND_SECRETION_BY_MANUMYCIN_A_IN_CRPC_CELLS	1	0.243629	0	18	1	0
WP_INITIATION_OF_TRANSCRIPTION_AND_TRANSLATION_ELONGATION_AT_THE_HIV1_LTR	1	0.0836014	0	32	1	0
WP_INSULIN_SIGNALLING_IN_HUMAN_ADIPOCYTES_DIABETIC_CONDITION	1	0.542208	0	8	1	0
WP_INSULIN_SIGNALLING_IN_HUMAN_ADIPOCYTES_NORMAL_CONDITION	1	0.542208	0	8	1	0
WP_INTEGRATED_CANCER_PATHWAY	1	0.042979	0	42	1	0
WP_INTERACTOME_OF_POLYCOMB_REPRESSIVE_COMPLEX_2_PRC2	1	0.28561	0	16	1	0
WP_INTERLEUKIN1_INDUCED_ACTIVATION_OF_NFKAPPAB	1	0.470274	0	10	1	0
WP_INTRAFLAGELLAR_TRANSPORT_PROTEINS_BINDING_TO_DYNEIN	1	0.122762	0	27	1	0
WP_KYNURENINE_PATHWAY_AND_LINKS_TO_CELLULAR_SENESCENCE	1	0.30518	0	17	1	0
WP_LDLRAD4_AND_WHAT_WE_KNOW_ABOUT_IT	1	0.576772	0	7	1	0
WP_LEPTIN_AND_ADIPONECTIN	1	0.536311	0	8	1	0
WP_LET7_INHIBITION_OF_ES_CELL_REPROGRAMMING	1	0.685241	0	5	1	0
WP_LIPID_METABOLISM_PATHWAY	1	0.122798	0	27	1	0
WP_LNCRNAMEDIATED_MECHANISMS_OF_THERAPEUTIC_RESISTANCE	1	0.590274	0	7	1	0
WP_MAMMARY_GLAND_DEVELOPMENT_PATHWAY_INVOLUTION_STAGE_4_OF_4	1	0.480605	0	10	1	0
WP_MAPK_AND_NFKB_SIGNALLING_PATHWAYS_INHIBITED_BY_YERSINIA_YOPJ	1	0.392487	0	12	1	0
WP_MAPK_PATHWAY_IN_CONGENITAL_THYROID_CANCER	1	0.2876	0	16	1	0
WP_MED_AND_PSEUDOACHONDROPLASIA_GENES	1	0.723965	0	5	1	0
WP_MELANOMA	1	0.00640532	0	65	1	0
WP_METABOLISM_OF_ALPHALINOLENIC_ACID	1	0.698381	0	5	1	0
WP_METASTATIC_BRAIN_TUMOR	1	0.630658	0	6	1	0
WP_METHIONINE_DE_NOVO_AND_SALVAGE_PATHWAY	1	0.205165	0	21	1	0
WP_MEVALONATE_PATHWAY	1	0.579907	0	7	1	0
WP_MICRORNA_FOR_TARGETING_CANCER_GROWTH_AND_VASCULARIZATION_IN_GLIOBLASTOMA	1	0.582768	0	7	1	0
WP_MICRORNA_NETWORK_ASSOCIATED_WITH_CHRONIC_LYMPHOCYTIC_LEUKEMIA	1	0.73348	0	4	1	0
WP_MIRNA_BIOGENESIS	1	0.624211	0	6	1	0
WP_MIRNA_REGULATION_OF_P53_PATHWAY_IN_PROSTATE_CANCER	1	0.177571	0	23	1	0
WP_MIRNA_REGULATION_OF_PROSTATE_CANCER_SIGNALING_PATHWAYS	1	0.0815518	0	32	1	0
WP_MIRNAS_INVOLVED_IN_DNA_DAMAGE_RESPONSE	1	0.313348	0	15	1	0
WP_MIRNAS_INVOLVEMENT_IN_THE_IMMUNE_RESPONSE_IN_SEPSIS	1	0.103018	0	31	1	0
WP_MITOCHONDRIAL_CII_ASSEMBLY	1	0.533835	0	8	1	0
WP_MITOCHONDRIAL_CIII_ASSEMBLY	1	0.284276	0	16	1	0
WP_MITOCHONDRIAL_CIV_ASSEMBLY	1	0.0811571	0	32	1	0
WP_MITOCHONDRIAL_FATTY_ACID_SYNTHESIS_PATHWAY	1	0.676011	0	5	1	0
WP_MOLYBDENUM_COFACTOR_MOCO_BIOSYNTHESIS	1	0.580106	0	7	1	0
WP_MONOAMINE_GPCRS	1	0.109935	0	30	1	0
WP_MRNA_PROCESSING	1	4.90413e-05	0	125	1	0
WP_NAD_BIOSYNTHESIS_II_FROM_TRYPTOPHAN	1	0.66922	0	6	1	0
WP_NAD_METABOLISM	1	0.314038	0	15	1	0
WP_NANOMATERIAL_INDUCED_APOPTOSIS	1	0.256405	0	18	1	0
WP_NANOPARTICLE_TRIGGERED_AUTOPHAGIC_CELL_DEATH	1	0.170317	0	23	1	0
WP_NCRNAS_INVOLVED_IN_STAT3_SIGNALING_IN_HEPATOCELLULAR_CARCINOMA	1	0.398751	0	12	1	0
WP_NEUROINFLAMMATION	1	0.402487	0	12	1	0
WP_NICOTINE_METABOLISM	1	0.869897	0	2	1	0
WP_NO_METABOLISM_IN_CYSTIC_FIBROSIS	1	0.368025	0	13	1	0
WP_NONHOMOLOGOUS_END_JOINING	1	0.465824	0	10	1	0
WP_NRF2ARE_REGULATION	1	0.17816	0	22	1	0
WP_OVARIAN_INFERTILITY_GENES	1	0.161299	0	25	1	0
WP_OVERVIEW_OF_INTERFERONSMEDIATED_SIGNALING_PATHWAY	1	0.314568	0	15	1	0
WP_PENTOSE_PHOSPHATE_METABOLISM	1	0.578363	0	7	1	0
WP_PEROXIREDOXIN_2_INDUCED_OVARIAN_FAILURE	1	0.594249	0	7	1	0
WP_PHOTODYNAMIC_THERAPYINDUCED_NFKB_SURVIVAL_SIGNALING	1	0.151087	0	26	1	0
WP_PHYTOCHEMICAL_ACTIVITY_ON_NRF2_TRANSCRIPTIONAL_ACTIVATION	1	0.334629	0	14	1	0
WP_PILOCYTIC_ASTROCYTOMA	1	0.623971	0	6	1	0
WP_PREGNANE_X_RECEPTOR_PATHWAY	1	0.230582	0	20	1	0
WP_PREIMPLANTATION_EMBRYO	1	0.04559	0	43	1	0
WP_PROTEOGLYCAN_BIOSYNTHESIS	1	0.246938	0	18	1	0
WP_PTF1A_RELATED_REGULATORY_PATHWAY	1	0.513788	0	9	1	0
WP_PURINE_METABOLISM	1	0.404673	0	12	1	0
WP_RALA_DOWNSTREAM_REGULATED_GENES	1	0.393754	0	12	1	0
WP_REGULATION_OF_MICROTUBULE_CYTOSKELETON	1	0.0304469	0	46	1	0
WP_RETT_SYNDROME_CAUSING_GENES	1	0.0226791	0	48	1	0
WP_RIBOFLAVIN_AND_COQ_DISORDERS	1	0.362101	0	13	1	0
WP_ROBO4_AND_VEGF_SIGNALING_PATHWAYS_CROSSTALK	1	0.625741	0	6	1	0
WP_ROLE_OF_ALTERED_GLYCOLYSATION_OF_MUC1_IN_TUMOUR_MICROENVIRONMENT	1	0.588314	0	7	1	0
WP_ROLE_OF_OSX_AND_MIRNAS_IN_TOOTH_DEVELOPMENT	1	0.383209	0	13	1	0
WP_SARSCOV2_AND_COVID19_PATHWAY	1	0.524829	0	9	1	0
WP_SCFA_AND_SKELETAL_MUSCLE_SUBSTRATE_METABOLISM	1	0.868649	0	2	1	0
WP_SECRETION_OF_HYDROCHLORIC_ACID_IN_PARIETAL_CELLS	1	0.747969	0	4	1	0
WP_SEROTONIN_RECEPTOR_2_AND_ELKSRFGATA4_SIGNALING	1	0.242574	0	18	1	0
WP_SLEEP_REGULATION	1	0.120336	0	29	1	0
WP_SOMATROPH_AXIS_GH_AND_ITS_RELATIONSHIP_TO_DIETARY_RESTRICTION_AND_AGING	1	0.623998	0	6	1	0
WP_STEROID_BIOSYNTHESIS	1	0.759875	0	4	1	0
WP_SULINDAC_METABOLIC_PATHWAY	1	0.735515	0	4	1	0
WP_SUPRESSION_OF_HMGB1_MEDIATED_INFLAMMATION_BY_THBD	1	0.502974	0	9	1	0
WP_SYNAPTIC_VESICLE_PATHWAY	1	0.0227725	0	49	1	0
WP_SYNTHESIS_AND_DEGRADATION_OF_KETONE_BODIES	1	0.677137	0	5	1	0
WP_TCA_CYCLE_IN_SENESCENCE	1	0.455515	0	10	1	0
WP_TCA_CYCLE_NUTRIENT_UTILIZATION_AND_INVASIVENESS_OF_OVARIAN_CANCER	1	0.675069	0	5	1	0
WP_TGIF_DISRUPTION_OF_SHH_SIGNALING	1	0.576687	0	8	1	0
WP_THE_ALTERNATIVE_PATHWAY_OF_FETAL_ANDROGEN_SYNTHESIS	1	0.750473	0	4	1	0
WP_THIAMINE_METABOLIC_PATHWAYS	1	0.503203	0	9	1	0
WP_TP53_NETWORK	1	0.241285	0	19	1	0
WP_TRANSCRIPTION_COFACTORS_SKI_AND_SKIL_PROTEIN_PARTNERS	1	0.252574	0	18	1	0
WP_TRANSCRIPTION_FACTOR_REGULATION_IN_ADIPOGENESIS	1	0.254699	0	18	1	0
WP_TRANSSULFURATION_PATHWAY	1	0.460566	0	10	1	0
WP_TRYPTOPHAN_CATABOLISM_LEADING_TO_NAD_PRODUCTION	1	0.389301	0	14	1	0
WP_TUMOR_SUPPRESSOR_ACTIVITY_OF_SMARCB1	1	0.0992282	0	30	1	0
WP_TYPE_III_INTERFERON_SIGNALING	1	0.590383	0	7	1	0
WP_ULTRACONSERVED_REGION_339_MODULATION_OF_TUMOR_SUPPRESSOR_MICRORNAS_IN_CANCER	1	0.862757	0	2	1	0
WP_UREA_CYCLE_AND_RELATED_DISEASES	1	0.64318	0	6	1	0
WP_VITAMIN_B12_DISORDERS	1	0.434298	0	11	1	0
WP_VITAMIN_D_IN_INFLAMMATORY_DISEASES	1	0.212706	0	20	1	0
WP_ZINC_HOMEOSTASIS	1	0.135191	0	26	1	0

## Sheet: UP_DEGs_C5_GO_BP
category	over_represented_pvalue	under_represented_pvalue	numDEInCat	numInCat	over_represented_pvalue_adj	ORs
GOBP_CELL_ACTIVATION	1.26117e-27	1	167	1138	9.43102e-24	2.94723
GOBP_IMMUNE_EFFECTOR_PROCESS	5.90938e-25	1	144	953	2.20952e-21	2.99045
GOBP_LEUKOCYTE_MEDIATED_IMMUNITY	2.99548e-23	1	107	617	7.46673e-20	3.43148
GOBP_MYELOID_LEUKOCYTE_ACTIVATION	7.01539e-23	1	100	554	1.31153e-19	3.58476
GOBP_CELL_ACTIVATION_INVOLVED_IN_IMMUNE_RESPONSE	1.03753e-22	1	104	595	1.55173e-19	3.45559
GOBP_DEFENSE_RESPONSE	4.47866e-21	1	155	1187	5.5819e-18	2.51495
GOBP_MYELOID_LEUKOCYTE_MEDIATED_IMMUNITY	2.70549e-19	1	85	473	2.89024e-16	3.51337
GOBP_INNATE_IMMUNE_RESPONSE	5.6851e-17	1	97	651	5.30535e-14	2.81455
GOBP_RESPONSE_TO_BIOTIC_STIMULUS	6.38516e-17	1	136	1079	5.30535e-14	2.36753
GOBP_DEFENSE_RESPONSE_TO_OTHER_ORGANISM	4.99437e-16	1	107	781	3.73479e-13	2.56078
GOBP_EXOCYTOSIS	7.67521e-16	1	110	793	4.87132e-13	2.60664
GOBP_POSITIVE_REGULATION_OF_IMMUNE_SYSTEM_PROCESS	7.81703e-16	1	102	728	4.87132e-13	2.62098
GOBP_ADAPTIVE_IMMUNE_RESPONSE	5.28655e-15	1	56	297	3.04099e-12	3.63129
GOBP_REGULATION_OF_IMMUNE_SYSTEM_PROCESS	6.05309e-15	1	136	1138	3.23321e-12	2.21672
GOBP_CYTOKINE_PRODUCTION	6.55687e-15	1	87	590	3.26882e-12	2.75458
GOBP_SECRETION	8.91008e-15	1	148	1263	4.16435e-12	2.1838
GOBP_REGULATION_OF_IMMUNE_EFFECTOR_PROCESS	1.51818e-14	1	56	299	6.6782e-12	3.60087
GOBP_INFLAMMATORY_RESPONSE	2.63946e-13	1	78	543	1.09655e-10	2.6482
GOBP_LYMPHOCYTE_MEDIATED_IMMUNITY	1.84864e-12	1	38	174	7.27587e-10	4.3046
GOBP_POSITIVE_REGULATION_OF_IMMUNE_RESPONSE	2.11014e-12	1	72	491	7.84642e-10	2.70179
GOBP_REGULATION_OF_CELL_ACTIVATION	2.20346e-12	1	67	443	7.84642e-10	2.79365
GOBP_RESPONSE_TO_BACTERIUM	2.57709e-12	1	65	430	8.75976e-10	2.78724
GOBP_POSITIVE_REGULATION_OF_IMMUNE_EFFECTOR_PROCESS	2.94705e-12	1	36	160	9.58177e-10	4.46575
GOBP_HUMORAL_IMMUNE_RESPONSE	8.59031e-12	1	31	130	2.6766e-09	4.79622
GOBP_LYMPHOCYTE_ACTIVATION	1.01115e-11	1	75	541	3.02455e-09	2.53067
GOBP_BIOLOGICAL_ADHESION	1.61187e-11	1	135	1235	4.63599e-09	1.98427
GOBP_CYTOKINE_MEDIATED_SIGNALING_PATHWAY	1.96718e-11	1	82	625	5.44836e-09	2.3812
GOBP_REGULATION_OF_LEUKOCYTE_MEDIATED_CYTOTOXICITY	2.73004e-11	1	19	51	7.29115e-09	9.00847
GOBP_REGULATION_OF_IMMUNE_RESPONSE	3.19529e-11	1	85	666	8.23943e-09	2.30871
GOBP_POSITIVE_REGULATION_OF_CYTOKINE_PRODUCTION	3.65832e-11	1	54	339	9.11897e-09	2.94291
GOBP_LEUKOCYTE_MIGRATION	5.76587e-11	1	54	342	1.39088e-08	2.91154
GOBP_ADAPTIVE_IMMUNE_RESPONSE_BASED_ON_SOMATIC_RECOMBINATION_OF_IMMUNE_RECEPTORS_BUILT_FROM_IMMUNOGLOBULIN_SUPERFAMILY_DOMAINS	1.60706e-10	1	38	202	3.75549e-08	3.56158
GOBP_REGULATION_OF_RESPONSE_TO_EXTERNAL_STIMULUS	2.3173e-10	1	95	804	5.25113e-08	2.11991
GOBP_LEUKOCYTE_DIFFERENTIATION	2.49287e-10	1	61	425	5.35669e-08	2.60937
GOBP_T_CELL_ACTIVATION	2.50714e-10	1	55	366	5.35669e-08	2.74427
GOBP_REGULATION_OF_LEUKOCYTE_MEDIATED_IMMUNITY	2.66429e-10	1	32	150	5.53431e-08	4.1528
GOBP_CELL_CELL_ADHESION	3.03579e-10	1	89	730	6.0261e-08	2.19167
GOBP_REGULATION_OF_CELL_KILLING	3.06221e-10	1	20	63	6.0261e-08	7.05924
GOBP_POSITIVE_REGULATION_OF_CELL_ACTIVATION	3.42666e-10	1	45	270	6.5704e-08	3.08612
GOBP_LEUKOCYTE_MEDIATED_CYTOTOXICITY	4.23123e-10	1	21	70	7.91029e-08	6.50946
GOBP_ENSHEATHMENT_OF_NEURONS	5.69135e-10	1	29	123	1.03081e-07	4.71563
GOBP_HUMORAL_IMMUNE_RESPONSE_MEDIATED_BY_CIRCULATING_IMMUNOGLOBULIN	5.78954e-10	1	15	37	1.03081e-07	10.3014
GOBP_SUPEROXIDE_ANION_GENERATION	1.10039e-09	1	13	27	1.91366e-07	13.9991
GOBP_TUMOR_NECROSIS_FACTOR_SUPERFAMILY_CYTOKINE_PRODUCTION	1.14984e-09	1	28	125	1.9542e-07	4.40576
GOBP_RESPONSE_TO_CYTOKINE	1.19571e-09	1	106	962	1.98701e-07	1.96382
GOBP_POSITIVE_REGULATION_OF_CELL_KILLING	1.71365e-09	1	15	38	2.78581e-07	9.85301
GOBP_CELL_KILLING	1.75949e-09	1	24	96	2.79947e-07	5.07204
GOBP_LEUKOCYTE_PROLIFERATION	1.87921e-09	1	40	236	2.92765e-07	3.1367
GOBP_REGULATION_OF_DEFENSE_RESPONSE	2.39434e-09	1	67	517	3.65406e-07	2.31982
GOBP_POSITIVE_REGULATION_OF_LEUKOCYTE_MEDIATED_IMMUNITY	3.80899e-09	1	22	85	5.65914e-07	5.30467
GOBP_POSITIVE_REGULATION_OF_RESPONSE_TO_EXTERNAL_STIMULUS	3.85954e-09	1	55	388	5.65914e-07	2.5585
GOBP_INTERLEUKIN_6_PRODUCTION	5.45136e-09	1	26	118	7.83948e-07	4.30452
GOBP_ANTIGEN_PROCESSING_AND_PRESENTATION_OF_PEPTIDE_ANTIGEN_VIA_MHC_CLASS_IB	7.78316e-09	1	8	10	1.09816e-06	59.8769
GOBP_POSITIVE_REGULATION_OF_MULTICELLULAR_ORGANISMAL_PROCESS	8.2995e-09	1	118	1147	1.14061e-06	1.82129
GOBP_ANTIGEN_PROCESSING_AND_PRESENTATION_OF_ENDOGENOUS_ANTIGEN	8.38911e-09	1	11	21	1.14061e-06	16.5465
GOBP_B_CELL_MEDIATED_IMMUNITY	1.02625e-08	1	22	90	1.37041e-06	4.91258
GOBP_CELL_MIGRATION	1.20645e-08	1	126	1247	1.58278e-06	1.79079
GOBP_NEGATIVE_REGULATION_OF_MULTICELLULAR_ORGANISMAL_PROCESS	1.22991e-08	1	92	830	1.58574e-06	1.95947
GOBP_NEGATIVE_REGULATION_OF_CYTOKINE_PRODUCTION	1.66763e-08	1	38	229	2.07855e-06	3.05144
GOBP_REGULATION_OF_INFLAMMATORY_RESPONSE	1.66773e-08	1	40	255	2.07855e-06	2.8551
GOBP_ANTIGEN_PROCESSING_AND_PRESENTATION_OF_ENDOGENOUS_PEPTIDE_ANTIGEN	2.02198e-08	1	10	18	2.47875e-06	18.7877
GOBP_REGULATION_OF_PRODUCTION_OF_MOLECULAR_MEDIATOR_OF_IMMUNE_RESPONSE	2.53218e-08	1	24	109	3.05413e-06	4.29245
GOBP_LOCOMOTION	2.57787e-08	1	148	1554	3.05989e-06	1.6872
GOBP_RESPONSE_TO_INTERFERON_GAMMA	2.74784e-08	1	30	162	3.21067e-06	3.46768
GOBP_GLIAL_CELL_DEVELOPMENT	3.04085e-08	1	24	105	3.49838e-06	4.50576
GOBP_INTERFERON_GAMMA_MEDIATED_SIGNALING_PATHWAY	3.53082e-08	1	20	80	4.00052e-06	5.05223
GOBP_ANTIGEN_PROCESSING_AND_PRESENTATION	3.89161e-08	1	36	211	4.3435e-06	3.15134
GOBP_REGULATION_OF_LEUKOCYTE_DIFFERENTIATION	4.10252e-08	1	37	229	4.51156e-06	2.95173
GOBP_GLIOGENESIS	4.82682e-08	1	41	260	5.23116e-06	2.8757
GOBP_POSITIVE_REGULATION_OF_TUMOR_NECROSIS_FACTOR_SUPERFAMILY_CYTOKINE_PRODUCTION	5.09426e-08	1	19	74	5.44212e-06	5.23181
GOBP_REGULATION_OF_LYMPHOCYTE_MEDIATED_IMMUNITY	6.31906e-08	1	23	106	6.65549e-06	4.20827
GOBP_REGULATION_OF_HUMORAL_IMMUNE_RESPONSE	1.10108e-07	1	14	44	1.14359e-05	7.03827
GOBP_REGULATION_OF_LYMPHOCYTE_ACTIVATION	1.21008e-07	1	47	348	1.23958e-05	2.40071
GOBP_MACROPHAGE_ACTIVATION	1.24476e-07	1	19	76	1.25788e-05	5.0473
GOBP_RESPONSE_TO_MOLECULE_OF_BACTERIAL_ORIGIN	1.36483e-07	1	39	259	1.36083e-05	2.71578
GOBP_ANTIGEN_PROCESSING_AND_PRESENTATION_VIA_MHC_CLASS_IB	1.86853e-07	1	8	13	1.83854e-05	23.994
GOBP_MONOCARBOXYLIC_ACID_METABOLIC_PROCESS	2.0602e-07	1	62	509	2.0008e-05	2.1476
GOBP_POSITIVE_REGULATION_OF_LEUKOCYTE_DEGRANULATION	2.16977e-07	1	10	22	2.06229e-05	12.5231
GOBP_REGULATION_OF_T_CELL_MEDIATED_CYTOTOXICITY	2.17867e-07	1	11	28	2.06229e-05	9.73297
GOBP_T_CELL_MEDIATED_IMMUNITY	2.32455e-07	1	18	74	2.16281e-05	4.86227
GOBP_REGULATION_OF_T_CELL_ACTIVATION_VIA_T_CELL_RECEPTOR_CONTACT_WITH_ANTIGEN_BOUND_TO_MHC_MOLECULE_ON_ANTIGEN_PRESENTING_CELL	2.3427e-07	1	6	7	2.16281e-05	89.7809
GOBP_REGULATION_OF_LEUKOCYTE_PROLIFERATION	2.44923e-07	1	31	188	2.23358e-05	3.01037
GOBP_PRODUCTION_OF_MOLECULAR_MEDIATOR_OF_IMMUNE_RESPONSE	2.52426e-07	1	27	148	2.27427e-05	3.39501
GOBP_NEGATIVE_REGULATION_OF_LEUKOCYTE_MEDIATED_CYTOTOXICITY	2.55735e-07	1	9	18	2.27665e-05	15.0173
GOBP_POSITIVE_REGULATION_OF_PRODUCTION_OF_MOLECULAR_MEDIATOR_OF_IMMUNE_RESPONSE	2.65719e-07	1	18	74	2.3377e-05	4.86227
GOBP_NEGATIVE_REGULATION_OF_CELL_ACTIVATION	2.94611e-07	1	28	159	2.56175e-05	3.25341
GOBP_CELL_CHEMOTAXIS	2.99796e-07	1	35	225	2.57687e-05	2.81502
GOBP_DETECTION_OF_EXTERNAL_BIOTIC_STIMULUS	3.10313e-07	1	10	24	2.6192e-05	10.7331
GOBP_DETECTION_OF_BIOTIC_STIMULUS	3.11726e-07	1	12	35	2.6192e-05	7.85262
GOBP_LEUKOCYTE_CELL_CELL_ADHESION	3.44246e-07	1	40	280	2.8603e-05	2.55247
GOBP_REGULATION_OF_LEUKOCYTE_DEGRANULATION	3.52002e-07	1	13	40	2.89261e-05	7.2541
GOBP_SUPEROXIDE_METABOLIC_PROCESS	3.6873e-07	1	15	53	2.99714e-05	5.957
GOBP_LYMPHOCYTE_ACTIVATION_INVOLVED_IN_IMMUNE_RESPONSE	3.89109e-07	1	26	142	3.12877e-05	3.40735
GOBP_ANTIGEN_PROCESSING_AND_PRESENTATION_OF_EXOGENOUS_PEPTIDE_ANTIGEN_VIA_MHC_CLASS_I	4.10899e-07	1	19	80	3.22784e-05	4.71507
GOBP_T_CELL_MEDIATED_CYTOTOXICITY	4.11228e-07	1	12	35	3.22784e-05	7.85262
GOBP_REGULATION_OF_SUPEROXIDE_ANION_GENERATION	4.1438e-07	1	9	18	3.22784e-05	15.0173
GOBP_MICROGLIAL_CELL_ACTIVATION	4.24285e-07	1	12	34	3.27093e-05	8.20967
GOBP_REGULATION_OF_LEUKOCYTE_MIGRATION	4.32132e-07	1	28	162	3.29743e-05	3.17981
GOBP_INTERLEUKIN_10_PRODUCTION	4.75443e-07	1	13	42	3.58652e-05	6.7532
GOBP_REGULATION_OF_RESPONSE_TO_STRESS	4.81299e-07	1	113	1161	3.58652e-05	1.69785
GOBP_NEGATIVE_REGULATION_OF_CELL_KILLING	4.84405e-07	1	9	19	3.58652e-05	13.5126
GOBP_SYNAPSE_PRUNING	5.15249e-07	1	7	10	3.77748e-05	34.9588
GOBP_T_CELL_ACTIVATION_VIA_T_CELL_RECEPTOR_CONTACT_WITH_ANTIGEN_BOUND_TO_MHC_MOLECULE_ON_ANTIGEN_PRESENTING_CELL	5.53731e-07	1	7	11	4.02019e-05	26.1955
GOBP_REGULATION_OF_T_CELL_MEDIATED_IMMUNITY	5.65966e-07	1	15	56	4.06951e-05	5.51937
GOBP_ACTIVATION_OF_IMMUNE_RESPONSE	5.83219e-07	1	47	357	4.15363e-05	2.32915
GOBP_POSITIVE_REGULATION_OF_DEFENSE_RESPONSE	5.96686e-07	1	39	270	4.19585e-05	2.58426
GOBP_MONONUCLEAR_CELL_DIFFERENTIATION	6.00369e-07	1	44	326	4.19585e-05	2.39352
GOBP_NEGATIVE_REGULATION_OF_IMMUNE_SYSTEM_PROCESS	6.07321e-07	1	43	317	4.20514e-05	2.40598
GOBP_ENDOCYTOSIS	6.20036e-07	1	61	514	4.25379e-05	2.08129
GOBP_REGULATION_OF_DENDRITIC_CELL_DIFFERENTIATION	6.52808e-07	1	8	15	4.43791e-05	17.1374
GOBP_IMMUNE_RESPONSE_REGULATING_SIGNALING_PATHWAY	6.82516e-07	1	44	323	4.59806e-05	2.41955
GOBP_ANTIGEN_PROCESSING_AND_PRESENTATION_OF_PEPTIDE_ANTIGEN	7.39114e-07	1	30	178	4.93471e-05	3.08883
GOBP_ANTIGEN_PROCESSING_AND_PRESENTATION_OF_EXOGENOUS_PEPTIDE_ANTIGEN_VIA_MHC_CLASS_I_TAP_INDEPENDENT	7.45683e-07	1	7	11	4.93471e-05	26.1955
GOBP_POSITIVE_REGULATION_OF_CYTOKINE_PRODUCTION_INVOLVED_IN_IMMUNE_RESPONSE	7.80258e-07	1	13	43	5.11822e-05	6.5276
GOBP_PHAGOCYTOSIS	7.94213e-07	1	36	241	5.16446e-05	2.68353
GOBP_IMMUNE_SYSTEM_DEVELOPMENT	8.05546e-07	1	86	821	5.19299e-05	1.82495
GOBP_NEGATIVE_REGULATION_OF_PRODUCTION_OF_MOLECULAR_MEDIATOR_OF_IMMUNE_RESPONSE	9.50159e-07	1	11	31	6.0729e-05	8.26934
GOBP_T_CELL_PROLIFERATION	1.0283e-06	1	26	150	6.51666e-05	3.18549
GOBP_INTERFERON_GAMMA_PRODUCTION	1.30175e-06	1	17	75	8.18023e-05	4.42727
GOBP_POSITIVE_REGULATION_OF_T_CELL_MEDIATED_CYTOTOXICITY	1.35441e-06	1	9	21	8.44025e-05	11.2576
GOBP_CHEMOKINE_PRODUCTION	1.36623e-06	1	17	74	8.44354e-05	4.50527
GOBP_FATTY_ACID_METABOLIC_PROCESS	1.46887e-06	0.999999	43	318	9.00345e-05	2.39702
GOBP_ICOSANOID_METABOLIC_PROCESS	1.62479e-06	1	18	82	9.87817e-05	4.25148
GOBP_POSITIVE_REGULATION_OF_T_CELL_MEDIATED_IMMUNITY	1.73741e-06	1	12	39	0.000104777	6.68842
GOBP_AXON_ENSHEATHMENT_IN_CENTRAL_NERVOUS_SYSTEM	1.78481e-06	1	9	20	0.000106775	12.2815
GOBP_DEFENSE_RESPONSE_TO_BACTERIUM	1.8675e-06	0.999999	24	141	0.000110017	3.11046
GOBP_OLIGODENDROCYTE_DEVELOPMENT	1.86843e-06	1	13	43	0.000110017	6.5276
GOBP_REGULATION_OF_COMPLEMENT_ACTIVATION	2.18959e-06	1	11	34	0.00012792	7.19044
GOBP_REGULATION_OF_CELL_ADHESION	2.35674e-06	0.999999	67	605	0.000136618	1.92614
GOBP_REGULATION_OF_NATURAL_KILLER_CELL_MEDIATED_IMMUNITY	2.49281e-06	1	10	28	0.000143394	8.34404
GOBP_NEGATIVE_REGULATION_OF_LEUKOCYTE_DEGRANULATION	2.7683e-06	1	7	13	0.000158026	17.4746
GOBP_POSITIVE_REGULATION_OF_CELL_ADHESION	2.85573e-06	0.999999	45	354	0.000161782	2.23171
GOBP_ANTIGEN_PROCESSING_AND_PRESENTATION_OF_ENDOGENOUS_PEPTIDE_ANTIGEN_VIA_MHC_CLASS_I_VIA_ER_PATHWAY	2.9629e-06	1	6	9	0.000166591	29.9383
GOBP_NEGATIVE_REGULATION_OF_LYMPHOCYTE_ACTIVATION	3.07135e-06	0.999999	22	121	0.000171399	3.36622
GOBP_CELLULAR_RESPONSE_TO_MOLECULE_OF_BACTERIAL_ORIGIN	3.2977e-06	0.999999	25	148	0.000182668	3.08432
GOBP_DETECTION_OF_OTHER_ORGANISM	3.59109e-06	1	8	19	0.000197457	10.9043
GOBP_REGULATION_OF_PEPTIDASE_ACTIVITY	3.68474e-06	0.999998	43	331	0.000201128	2.28633
GOBP_POSITIVE_REGULATION_OF_INTRACELLULAR_SIGNAL_TRANSDUCTION	3.9766e-06	0.999998	87	860	0.000214807	1.75195
GOBP_ORGANIC_ACID_BIOSYNTHETIC_PROCESS	3.99281e-06	0.999998	37	268	0.000214807	2.44553
GOBP_ORGANIC_ACID_METABOLIC_PROCESS	4.30943e-06	0.999998	89	878	0.000230185	1.75818
GOBP_LEUKOCYTE_CHEMOTAXIS	5.42831e-06	0.999998	26	163	0.000287893	2.88021
GOBP_INTERLEUKIN_12_PRODUCTION	5.72084e-06	0.999999	13	51	0.000299886	5.1507
GOBP_CELLULAR_RESPONSE_TO_BIOTIC_STIMULUS	5.73464e-06	0.999998	27	171	0.000299886	2.84751
GOBP_NEGATIVE_REGULATION_OF_NATURAL_KILLER_CELL_MEDIATED_IMMUNITY	5.8163e-06	1	7	14	0.000302044	14.9715
GOBP_REGULATION_OF_MYELOID_LEUKOCYTE_MEDIATED_IMMUNITY	6.27683e-06	0.999999	12	43	0.000323711	5.82369
GOBP_COMPLEMENT_ACTIVATION	6.45918e-06	0.999999	12	45	0.000330834	5.46957
GOBP_CYTOKINE_PRODUCTION_INVOLVED_IN_IMMUNE_RESPONSE	6.72349e-06	0.999999	16	74	0.000342029	4.16194
GOBP_NEGATIVE_REGULATION_OF_REGULATED_SECRETORY_PATHWAY	6.98599e-06	0.999999	9	24	0.000352981	9.00521
GOBP_CELLULAR_DEFENSE_RESPONSE	7.166e-06	0.999999	11	38	0.000358422	6.1237
GOBP_FATTY_ACID_BIOSYNTHETIC_PROCESS	7.18953e-06	0.999998	23	133	0.000358422	3.16843
GOBP_GLIAL_CELL_DIFFERENTIATION	7.68698e-06	0.999997	30	198	0.000380684	2.71657
GOBP_REGULATION_OF_CELL_DEATH	8.36051e-06	0.999995	125	1366	0.000411315	1.5855
GOBP_REGULATION_OF_ADAPTIVE_IMMUNE_RESPONSE	8.95305e-06	0.999997	22	130	0.000437588	3.0835
GOBP_POSITIVE_REGULATION_OF_INFLAMMATORY_RESPONSE	9.16586e-06	0.999998	18	92	0.00044508	3.67393
GOBP_ANTIGEN_PROCESSING_AND_PRESENTATION_OF_PEPTIDE_ANTIGEN_VIA_MHC_CLASS_I	9.69539e-06	0.999998	19	97	0.000467755	3.68246
GOBP_REGULATION_OF_SUPEROXIDE_METABOLIC_PROCESS	1.01875e-05	0.999999	9	25	0.000488345	8.44215
GOBP_MONOCARBOXYLIC_ACID_BIOSYNTHETIC_PROCESS	1.04956e-05	0.999996	27	176	0.000499912	2.75107
GOBP_SMALL_MOLECULE_METABOLIC_PROCESS	1.09944e-05	0.999993	142	1598	0.000520354	1.54259
GOBP_POSITIVE_REGULATION_OF_INTERLEUKIN_6_PRODUCTION	1.11681e-05	0.999998	15	69	0.000525253	4.18705
GOBP_T_CELL_ACTIVATION_INVOLVED_IN_IMMUNE_RESPONSE	1.15142e-05	0.999997	16	78	0.000538143	3.8925
GOBP_POSITIVE_REGULATION_OF_LEUKOCYTE_CELL_CELL_ADHESION	1.2663e-05	0.999996	27	183	0.000588159	2.62587
GOBP_UNSATURATED_FATTY_ACID_METABOLIC_PROCESS	1.30584e-05	0.999997	17	84	0.000599263	3.82949
GOBP_REGULATION_OF_HYDROLASE_ACTIVITY	1.30687e-05	0.999993	103	1085	0.000599263	1.63847
GOBP_NATURAL_KILLER_CELL_MEDIATED_IMMUNITY	1.319e-05	0.999998	11	39	0.000599263	5.90457
GOBP_MACROPHAGE_CYTOKINE_PRODUCTION	1.32226e-05	0.999999	7	15	0.000599263	13.1055
GOBP_REGULATION_OF_VESICLE_MEDIATED_TRANSPORT	1.40094e-05	0.999993	54	468	0.0006311	2.00444
GOBP_REGULATION_OF_CELLULAR_COMPONENT_MOVEMENT	1.41999e-05	0.999992	88	899	0.000635032	1.68579
GOBP_NEGATIVE_REGULATION_OF_LEUKOCYTE_MEDIATED_IMMUNITY	1.43293e-05	0.999998	11	40	0.000635032	5.70127
GOBP_NEGATIVE_REGULATION_OF_LYMPHOCYTE_MEDIATED_IMMUNITY	1.43515e-05	0.999998	10	33	0.000635032	6.52925
GOBP_CELLULAR_LIPID_METABOLIC_PROCESS	1.57437e-05	0.999991	88	893	0.000692537	1.69924
GOBP_OLIGODENDROCYTE_DIFFERENTIATION	1.81622e-05	0.999995	18	92	0.000794252	3.67393
GOBP_POSITIVE_REGULATION_OF_GENE_EXPRESSION	1.86671e-05	0.99999	85	872	0.000807078	1.67472
GOBP_PROSTANOID_METABOLIC_PROCESS	1.86943e-05	0.999997	11	40	0.000807078	5.70127
GOBP_REGULATION_OF_HEMOPOIESIS	1.87933e-05	0.999992	41	335	0.000807078	2.12899
GOBP_REGULATION_OF_B_CELL_ACTIVATION	1.88872e-05	0.999995	19	106	0.000807078	3.29923
GOBP_MYELOID_LEUKOCYTE_DIFFERENTIATION	1.92361e-05	0.999993	26	172	0.000817316	2.70058
GOBP_LIPID_METABOLIC_PROCESS	2.02049e-05	0.999988	109	1175	0.000853628	1.59866
GOBP_REGULATION_OF_T_CELL_ACTIVATION	2.09055e-05	0.999992	33	251	0.000878266	2.30223
GOBP_POSITIVE_REGULATION_OF_CHEMOKINE_PRODUCTION	2.19171e-05	0.999996	12	48	0.00091562	5.01298
GOBP_MYELOID_LEUKOCYTE_MIGRATION	2.2044e-05	0.999993	24	156	0.000915807	2.75391
GOBP_CELL_POPULATION_PROLIFERATION	2.2691e-05	0.999986	136	1568	0.000937478	1.49252
GOBP_REGULATION_OF_TRANSPORT	2.35106e-05	0.999985	134	1516	0.00096598	1.52635
GOBP_NEGATIVE_REGULATION_OF_T_CELL_MEDIATED_IMMUNITY	2.36392e-05	0.999998	7	17	0.00096598	10.4837
GOBP_NEGATIVE_REGULATION_OF_DEFENSE_RESPONSE	2.4796e-05	0.999992	25	166	0.00100774	2.68658
GOBP_ORGANIC_HYDROXY_COMPOUND_METABOLIC_PROCESS	2.74426e-05	0.999987	51	452	0.00110927	1.94909
GOBP_REGULATION_OF_B_CELL_PROLIFERATION	2.99009e-05	0.999995	12	50	0.00120215	4.74845
GOBP_POSITIVE_REGULATION_OF_NATURAL_KILLER_CELL_MEDIATED_CYTOTOXICITY	3.05516e-05	0.999998	7	17	0.00122174	10.4837
GOBP_REGULATION_OF_PHAGOCYTOSIS	3.13952e-05	0.999993	15	74	0.00124745	3.83023
GOBP_T_CELL_CYTOKINE_PRODUCTION	3.15282e-05	0.999996	9	29	0.00124745	6.75118
GOBP_ANTIGEN_RECEPTOR_MEDIATED_SIGNALING_PATHWAY	3.1992e-05	0.999988	29	208	0.001259	2.45951
GOBP_REGULATION_OF_CD8_POSITIVE_ALPHA_BETA_T_CELL_ACTIVATION	3.21568e-05	0.999997	7	17	0.001259	10.4837
GOBP_HOMOPHILIC_CELL_ADHESION_VIA_PLASMA_MEMBRANE_ADHESION_MOLECULES	3.35979e-05	0.999989	24	152	0.00130857	2.84066
GOBP_POSITIVE_REGULATION_OF_CD8_POSITIVE_ALPHA_BETA_T_CELL_ACTIVATION	3.39743e-05	0.999999	5	8	0.00131637	24.9164
GOBP_CELL_CELL_ADHESION_VIA_PLASMA_MEMBRANE_ADHESION_MOLECULES	3.6428e-05	0.999985	32	236	0.00140417	2.38553
GOBP_TAXIS	3.67135e-05	0.999981	57	530	0.00140792	1.84999
GOBP_POSITIVE_REGULATION_OF_MYELINATION	3.78937e-05	0.999997	7	17	0.00143929	10.4837
GOBP_REGULATION_OF_MACROPHAGE_ACTIVATION	3.79166e-05	0.999994	11	42	0.00143929	5.33188
GOBP_POSITIVE_REGULATION_OF_PHAGOCYTOSIS	3.82991e-05	0.999993	12	51	0.00144647	4.62636
GOBP_NEGATIVE_REGULATION_OF_IMMUNE_RESPONSE	4.18986e-05	0.999988	19	114	0.00156676	3.01949
GOBP_NEGATIVE_REGULATION_OF_LEUKOCYTE_PROLIFERATION	4.19033e-05	0.999991	14	68	0.00156676	3.90349
GOBP_POSITIVE_REGULATION_OF_NATURAL_KILLER_CELL_MEDIATED_IMMUNITY	4.41942e-05	0.999996	7	18	0.0016442	9.53051
GOBP_POSITIVE_REGULATION_OF_INTERFERON_GAMMA_PRODUCTION	4.50592e-05	0.999992	11	45	0.00166808	4.86084
GOBP_NEGATIVE_REGULATION_OF_RESPONSE_TO_EXTERNAL_STIMULUS	5.02845e-05	0.999978	36	291	0.00185235	2.14862
GOBP_REGULATION_OF_CELL_CELL_ADHESION	5.07536e-05	0.999977	40	339	0.00186047	2.03893
GOBP_OSTEOCLAST_DIFFERENTIATION	5.14434e-05	0.999988	15	75	0.00187655	3.76622
GOBP_MEMBRANE_INVAGINATION	5.48548e-05	0.999988	14	68	0.00199128	3.90349
GOBP_TOLERANCE_INDUCTION	5.57559e-05	0.999994	8	25	0.00201422	7.0532
GOBP_POSITIVE_REGULATION_OF_ALPHA_BETA_T_CELL_ACTIVATION	5.70057e-05	0.999989	12	54	0.00204946	4.29502
GOBP_T_CELL_DIFFERENTIATION	5.77872e-05	0.999978	27	197	0.00206762	2.4071
GOBP_REGULATION_OF_TOLERANCE_INDUCTION	5.84077e-05	0.999995	7	19	0.00207987	8.73621
GOBP_POSITIVE_REGULATION_OF_LEUKOCYTE_MIGRATION	5.89973e-05	0.999983	18	105	0.00209091	3.12178
GOBP_POSITIVE_REGULATION_OF_TRANSPORT	6.04832e-05	0.999965	77	787	0.00213346	1.67488
GOBP_NEGATIVE_REGULATION_OF_IMMUNE_EFFECTOR_PROCESS	6.59569e-05	0.999982	17	97	0.00231562	3.20421
GOBP_INTERLEUKIN_4_PRODUCTION	7.40626e-05	0.999991	8	25	0.00258804	7.0532
GOBP_B_CELL_PROLIFERATION	7.71779e-05	0.999983	13	63	0.00267588	3.91113
GOBP_POSITIVE_REGULATION_OF_MACROPHAGE_CYTOKINE_PRODUCTION	7.72921e-05	0.999997	5	9	0.00267588	18.6804
GOBP_PROSTANOID_BIOSYNTHETIC_PROCESS	7.80329e-05	0.999991	8	25	0.00268908	7.0532
GOBP_NEGATIVE_REGULATION_OF_LIPOPROTEIN_METABOLIC_PROCESS	8.16463e-05	0.999999	4	5	0.00280069	59.8089
GOBP_PATTERN_RECOGNITION_RECEPTOR_SIGNALING_PATHWAY	8.60212e-05	0.999968	25	175	0.00293379	2.52365
GOBP_CELL_RECOGNITION	8.6311e-05	0.999973	19	117	0.00293379	2.92636
GOBP_REGULATION_OF_LYMPHOCYTE_DIFFERENTIATION	8.70025e-05	0.999971	21	138	0.00294391	2.71151
GOBP_NEGATIVE_REGULATION_OF_HYPOXIA_INDUCED_INTRINSIC_APOPTOTIC_SIGNALING_PATHWAY	8.90212e-05	0.999999	4	5	0.00299865	59.8089
GOBP_NEGATIVE_REGULATION_OF_ADAPTIVE_IMMUNE_RESPONSE	8.95051e-05	0.999985	10	40	0.00300143	5.00325
GOBP_B_CELL_RECEPTOR_SIGNALING_PATHWAY	9.30196e-05	0.999981	12	56	0.00309255	4.09932
GOBP_POSITIVE_REGULATION_OF_INTERLEUKIN_10_PRODUCTION	9.30495e-05	0.999989	8	26	0.00309255	6.66084
GOBP_NEGATIVE_REGULATION_OF_INTERFERON_GAMMA_PRODUCTION	9.596e-05	0.999988	8	26	0.00317139	6.66084
GOBP_ALPHA_BETA_T_CELL_ACTIVATION	9.62698e-05	0.99997	19	122	0.00317139	2.78333
GOBP_NEGATIVE_REGULATION_OF_TRANSPORT	9.76205e-05	0.999953	42	366	0.00320178	1.97661
GOBP_POSITIVE_REGULATION_OF_HEMOPOIESIS	9.81944e-05	0.999968	20	130	0.00320654	2.74484
GOBP_NATURAL_KILLER_CELL_ACTIVATION	0.000100803	0.999981	11	47	0.0032774	4.58977
GOBP_NEGATIVE_REGULATION_OF_EXOCYTOSIS	0.00010275	0.999985	9	32	0.00332625	5.86934
GOBP_POSITIVE_REGULATION_OF_LOCOMOTION	0.000107528	0.999944	52	488	0.00346594	1.82469
GOBP_POSITIVE_REGULATION_OF_CELL_CELL_ADHESION	0.000108657	0.999957	28	216	0.00348727	2.25649
GOBP_POSITIVE_REGULATION_OF_STEROID_METABOLIC_PROCESS	0.000110537	0.999989	7	20	0.00353247	8.06128
GOBP_POSITIVE_REGULATION_OF_MYELOID_LEUKOCYTE_MEDIATED_IMMUNITY	0.000112098	0.999992	6	14	0.0035671	11.2204
GOBP_DENDRITIC_CELL_DIFFERENTIATION	0.000115408	0.99998	10	41	0.00365688	4.84152
GOBP_REGULATION_OF_NIK_NF_KAPPAB_SIGNALING	0.000116623	0.999969	15	81	0.00367978	3.42242
GOBP_CELL_JUNCTION_DISASSEMBLY	0.000120255	0.999988	7	19	0.00377842	8.73621
GOBP_TOLL_LIKE_RECEPTOR_SIGNALING_PATHWAY	0.000122146	0.99996	20	129	0.00382178	2.77064
GOBP_REGULATION_OF_LEUKOCYTE_CHEMOTAXIS	0.000127375	0.999964	16	92	0.00396879	3.1716
GOBP_SMALL_MOLECULE_BIOSYNTHETIC_PROCESS	0.000130267	0.999928	60	588	0.00404206	1.74311
GOBP_NEGATIVE_REGULATION_OF_NATURAL_KILLER_CELL_ACTIVATION	0.000132314	0.999993	5	10	0.00408862	14.9445
GOBP_NATURAL_KILLER_CELL_CYTOKINE_PRODUCTION	0.000133335	0.999997	4	6	0.00410321	29.8684
GOBP_NEUTROPHIL_CHEMOTAXIS	0.000151916	0.999964	13	68	0.004655	3.55379
GOBP_REGULATION_OF_IMMUNOGLOBULIN_PRODUCTION	0.000152511	0.999969	11	49	0.004655	4.34762
GOBP_INTERLEUKIN_18_PRODUCTION	0.000156233	0.999996	4	6	0.00474924	29.8684
GOBP_IMMUNOLOGICAL_SYNAPSE_FORMATION	0.000158104	0.999992	5	10	0.00477668	14.9445
GOBP_REGULATION_OF_APOPTOTIC_SIGNALING_PATHWAY	0.000158413	0.999926	37	312	0.00477668	2.04694
GOBP_NATURAL_KILLER_CELL_ACTIVATION_INVOLVED_IN_IMMUNE_RESPONSE	0.000160624	0.999992	5	10	0.00480457	14.9445
GOBP_NATURAL_KILLER_CELL_DEGRANULATION	0.000160624	0.999992	5	10	0.00480457	14.9445
GOBP_ENTRY_INTO_HOST	0.000175838	0.999941	20	133	0.0052387	2.67145
GOBP_NEGATIVE_REGULATION_OF_DENDRITIC_CELL_DIFFERENTIATION	0.000179139	0.999995	4	6	0.00531587	29.8684
GOBP_NEGATIVE_REGULATION_OF_CELL_DEATH	0.000181088	0.999892	77	813	0.00535247	1.61212
GOBP_POSITIVE_REGULATION_OF_LEUKOCYTE_PROLIFERATION	0.00018308	0.999942	18	117	0.00539005	2.74056
GOBP_NEGATIVE_REGULATION_OF_CYTOKINE_PRODUCTION_INVOLVED_IN_IMMUNE_RESPONSE	0.000185447	0.999979	7	22	0.00543833	6.98708
GOBP_REGULATION_OF_PROTEIN_TYROSINE_PHOSPHATASE_ACTIVITY	0.000215176	0.999994	4	6	0.00623248	29.8684
GOBP_NEGATIVE_REGULATION_OF_PEPTIDASE_ACTIVITY	0.00021533	0.999921	22	155	0.00623248	2.49889
GOBP_RESPONSE_TO_OXYGEN_CONTAINING_COMPOUND	0.000215649	0.999857	118	1377	0.00623248	1.45852
GOBP_RESPONSE_TO_TYPE_I_INTERFERON	0.000215862	0.99994	15	87	0.00623248	3.13575
GOBP_POSITIVE_REGULATION_OF_B_CELL_ACTIVATION	0.000217617	0.999946	13	69	0.00625901	3.49005
GOBP_POSITIVE_REGULATION_OF_ADAPTIVE_IMMUNE_RESPONSE	0.000218804	0.999942	14	79	0.00626902	3.23975
GOBP_MICROGLIA_DIFFERENTIATION	0.000219952	0.999994	4	6	0.00626925	29.8684
GOBP_REGULATION_OF_ALPHA_BETA_T_CELL_ACTIVATION	0.000220489	0.999941	14	80	0.00626925	3.19041
GOBP_NEGATIVE_REGULATION_OF_LEUKOCYTE_CELL_CELL_ADHESION	0.000231711	0.999931	16	97	0.00656338	2.97465
GOBP_APOPTOTIC_SIGNALING_PATHWAY	0.000235593	0.999872	54	522	0.00664816	1.76518
GOBP_REGULATION_OF_MYELOID_LEUKOCYTE_DIFFERENTIATION	0.000238487	0.999929	16	96	0.00670453	3.01207
GOBP_UNSATURATED_FATTY_ACID_BIOSYNTHETIC_PROCESS	0.000241146	0.999954	10	43	0.00675388	4.54743
GOBP_POSITIVE_REGULATION_OF_CELL_POPULATION_PROLIFERATION	0.000245796	0.999855	70	745	0.00685845	1.59163
GOBP_REGULATION_OF_IRON_ION_TRANSPORT	0.000248105	0.999993	4	6	0.00689714	29.8684
GOBP_ALCOHOL_METABOLIC_PROCESS	0.000253184	0.999881	36	308	0.00701226	2.01156
GOBP_REGULATION_OF_PROTEOLYSIS	0.000265445	0.99985	59	588	0.00732471	1.70847
GOBP_NEUTROPHIL_MIGRATION	0.000269808	0.999927	14	81	0.00741774	3.14255
GOBP_NEGATIVE_REGULATION_OF_CELL_ADHESION	0.000308527	0.999866	29	234	0.00845115	2.14307
GOBP_ALPHA_BETA_T_CELL_PROLIFERATION	0.00030985	0.999953	8	30	0.00845642	5.44796
GOBP_POSITIVE_REGULATION_OF_ALPHA_BETA_T_CELL_PROLIFERATION	0.000316573	0.999969	6	17	0.00860849	8.15738
GOBP_PROTECTION_FROM_NATURAL_KILLER_CELL_MEDIATED_CYTOTOXICITY	0.000326694	0.999988	4	7	0.0088515	19.8993
GOBP_MODULATION_BY_SYMBIONT_OF_ENTRY_INTO_HOST	0.000337275	0.999939	9	38	0.0091052	4.65301
GOBP_POSITIVE_REGULATION_OF_INTERLEUKIN_12_PRODUCTION	0.000340309	0.999947	8	31	0.00915069	5.21099
GOBP_NEGATIVE_REGULATION_OF_T_CELL_MEDIATED_CYTOTOXICITY	0.000342626	0.999988	4	7	0.00915069	19.8993
GOBP_NEGATIVE_REGULATION_OF_APOPTOTIC_SIGNALING_PATHWAY	0.000342631	0.999858	26	199	0.00915069	2.27438
GOBP_ICOSANOID_BIOSYNTHETIC_PROCESS	0.000350124	0.999937	9	38	0.00931753	4.65301
GOBP_CD8_POSITIVE_ALPHA_BETA_T_CELL_ACTIVATION	0.000352123	0.999954	7	24	0.00933751	6.16419
GOBP_NEURON_DEATH	0.000358337	0.999828	36	311	0.0094687	1.98913
GOBP_REGULATION_OF_ENDOCYTOSIS	0.000375518	0.999847	25	188	0.00988775	2.31995
GOBP_IMMUNOGLOBULIN_PRODUCTION	0.00037941	0.999893	14	81	0.00995517	3.14255
GOBP_REACTIVE_OXYGEN_SPECIES_METABOLIC_PROCESS	0.000384095	0.999834	28	226	0.0100429	2.14089
GOBP_POSITIVE_REGULATION_OF_T_CELL_PROLIFERATION	0.000386689	0.999897	13	75	0.0100587	3.15084
GOBP_GLIAL_CELL_MIGRATION	0.000387391	0.999921	10	44	0.0100587	4.41338
GOBP_MYELOID_CELL_DIFFERENTIATION	0.000390116	0.999805	39	353	0.0100944	1.88834
GOBP_NEGATIVE_REGULATION_OF_INFLAMMATORY_RESPONSE	0.000394928	0.999877	16	102	0.0101536	2.80067
GOBP_REGULATION_OF_ANTIGEN_PROCESSING_AND_PRESENTATION	0.000395119	0.999959	6	18	0.0101536	7.47816
GOBP_POSITIVE_REGULATION_OF_REGULATORY_T_CELL_DIFFERENTIATION	0.000397371	0.999972	5	12	0.0101765	10.6743
GOBP_GRANULOCYTE_CHEMOTAXIS	0.000431802	0.999877	14	84	0.0110205	3.00716
GOBP_POSITIVE_REGULATION_OF_MAPK_CASCADE	0.000441426	0.999765	46	444	0.0112278	1.76045
GOBP_POSITIVE_REGULATION_OF_LYMPHOCYTE_DIFFERENTIATION	0.000443925	0.999873	14	84	0.0112531	3.00716
GOBP_RESPONSE_TO_TOXIC_SUBSTANCE	0.000449553	0.999814	25	195	0.0113495	2.22313
GOBP_MEMBRANE_RAFT_ORGANIZATION	0.000450762	0.99994	7	23	0.0113495	6.5499
GOBP_POSITIVE_REGULATION_OF_T_CELL_CYTOKINE_PRODUCTION	0.000457681	0.999951	6	18	0.011469	7.47816
GOBP_POSITIVE_REGULATION_OF_NERVOUS_SYSTEM_PROCESS	0.000458575	0.999925	8	31	0.011469	5.21099
GOBP_GLYOXYLATE_METABOLIC_PROCESS	0.000478402	0.999981	4	7	0.011925	19.8993
GOBP_POSITIVE_REGULATION_OF_RESPONSE_TO_BIOTIC_STIMULUS	0.000481781	0.9998	25	196	0.0119693	2.20996
GOBP_RESPONSE_TO_LIPID	0.000489845	0.999708	66	704	0.0121293	1.58442
GOBP_REGULATORY_T_CELL_DIFFERENTIATION	0.00049903	0.999931	7	25	0.012316	5.8214
GOBP_POSITIVE_REGULATION_OF_NF_KAPPAB_TRANSCRIPTION_FACTOR_ACTIVITY	0.000504772	0.999813	20	143	0.0124167	2.45231
GOBP_REGULATION_OF_SECRETION	0.000510695	0.999713	53	533	0.0125212	1.68532
GOBP_CD4_POSITIVE_ALPHA_BETA_T_CELL_ACTIVATION	0.000516199	0.999858	13	76	0.0126148	3.10058
GOBP_NEGATIVE_REGULATION_OF_RESPONSE_TO_STIMULUS	0.000550566	0.999625	118	1403	0.0134109	1.42568
GOBP_NEGATIVE_REGULATION_OF_CELLULAR_RESPONSE_TO_HYPOXIA	0.000559616	0.999977	4	7	0.0135422	19.8993
GOBP_INTRINSIC_APOPTOTIC_SIGNALING_PATHWAY_IN_RESPONSE_TO_HYPOXIA	0.000559616	0.999977	4	7	0.0135422	19.8993
GOBP_I_KAPPAB_KINASE_NF_KAPPAB_SIGNALING	0.000561391	0.999743	30	253	0.0135422	2.03756
GOBP_POSITIVE_REGULATION_OF_INTERLEUKIN_4_PRODUCTION	0.000599868	0.999932	6	19	0.0144238	6.90306
GOBP_INTERLEUKIN_1_BETA_PRODUCTION	0.000602106	0.999842	12	68	0.0144312	3.21772
GOBP_POSITIVE_REGULATION_OF_ENDOCYTOSIS	0.000625835	0.999805	15	92	0.014952	2.93098
GOBP_POSITIVE_REGULATION_OF_NIK_NF_KAPPAB_SIGNALING	0.00064083	0.999844	11	57	0.0152616	3.58925
GOBP_POSITIVE_REGULATION_OF_SIGNALING	0.000653078	0.99955	124	1500	0.0154753	1.39936
GOBP_REGULATION_OF_CYSTEINE_TYPE_ENDOPEPTIDASE_ACTIVITY	0.000653945	0.999722	25	199	0.0154753	2.1714
GOBP_POSITIVE_REGULATION_OF_SECRETION	0.00066121	0.999694	30	257	0.0155979	2.00101
GOBP_POSITIVE_REGULATION_OF_B_CELL_PROLIFERATION	0.00068912	0.999878	8	34	0.0162052	4.60878
GOBP_REGULATION_OF_RESPONSE_TO_BIOTIC_STIMULUS	0.000702733	0.999648	36	330	0.0164735	1.85776
GOBP_POSITIVE_REGULATION_OF_NATURAL_KILLER_CELL_ACTIVATION	0.000719611	0.999915	6	19	0.0168164	6.90306
GOBP_DEFENSE_RESPONSE_TO_GRAM_NEGATIVE_BACTERIUM	0.000727596	0.999871	8	34	0.0169501	4.60878
GOBP_REGULATION_OF_NEUTROPHIL_ACTIVATION	0.000731402	0.999964	4	8	0.0169858	14.9276
GOBP_INTERLEUKIN_1_PRODUCTION	0.000744962	0.999786	13	79	0.0172471	2.95895
GOBP_POSITIVE_REGULATION_OF_REGULATED_SECRETORY_PATHWAY	0.000787898	0.99982	10	49	0.0181849	3.84571
GOBP_LONG_CHAIN_FATTY_ACID_BIOSYNTHETIC_PROCESS	0.000797943	0.999879	7	26	0.0183145	5.51413
GOBP_APOPTOTIC_PROCESS	0.000798413	0.99944	132	1611	0.0183145	1.38861
GOBP_REGULATION_OF_MAPK_CASCADE	0.0008228	0.999517	57	595	0.0188162	1.61754
GOBP_CELLULAR_RESPONSE_TO_TOXIC_SUBSTANCE	0.000827202	0.999734	15	95	0.0188408	2.8204
GOBP_REGULATION_OF_PROTEIN_MATURATION	0.000828916	0.999809	10	50	0.0188408	3.74946
GOBP_GRANULOCYTE_MIGRATION	0.000838991	0.999729	15	100	0.0190121	2.65337
GOBP_CELLULAR_OXIDANT_DETOXIFICATION	0.000846364	0.999755	13	76	0.0191212	3.10058
GOBP_ALKALOID_METABOLIC_PROCESS	0.000849231	0.999987	3	4	0.0191282	44.7115
GOBP_REGULATION_OF_LIPOPROTEIN_METABOLIC_PROCESS	0.000860241	0.999924	5	13	0.019318	9.34013
GOBP_HOMEOSTATIC_PROCESS	0.000868478	0.999391	130	1602	0.0194446	1.37105
GOBP_MYELOID_LEUKOCYTE_CYTOKINE_PRODUCTION	0.000873926	0.999865	7	26	0.0195081	5.51413
GOBP_REGULATION_OF_NATURAL_KILLER_CELL_ACTIVATION	0.000882962	0.999863	7	27	0.0196512	5.23847
GOBP_BIOLOGICAL_PROCESS_INVOLVED_IN_INTERACTION_WITH_HOST	0.000915382	0.999608	24	192	0.0203122	2.15726
GOBP_MYELIN_ASSEMBLY	0.00093655	0.999884	6	19	0.0207205	6.90306
GOBP_T_CELL_TOLERANCE_INDUCTION	0.000947146	0.999911	5	15	0.0208931	7.47035
GOBP_REGULATION_OF_INFLAMMATORY_RESPONSE_TO_ANTIGENIC_STIMULUS	0.000974972	0.999876	6	20	0.0214111	6.40953
GOBP_FATTY_ACID_ALPHA_OXIDATION	0.000976357	0.999947	4	8	0.0214111	14.9276
GOBP_LONG_CHAIN_FATTY_ACID_METABOLIC_PROCESS	0.00100042	0.999687	14	87	0.0218748	2.8829
GOBP_REGULATION_OF_CELL_DIFFERENTIATION	0.00102329	0.999295	113	1361	0.0223096	1.40064
GOBP_INTERLEUKIN_2_PRODUCTION	0.00103123	0.999754	10	53	0.0224172	3.48722
GOBP_REGULATION_OF_ION_TRANSPORT	0.00104275	0.999301	97	1133	0.0226019	1.44382
GOBP_MICROGLIAL_CELL_PROLIFERATION	0.00105714	0.999942	4	8	0.0227781	14.9276
GOBP_NEGATIVE_REGULATION_OF_T_CELL_CYTOKINE_PRODUCTION	0.00105769	0.999937	4	9	0.0227781	11.9421
GOBP_B_CELL_ACTIVATION	0.00106001	0.999532	25	208	0.0227781	2.06306
GOBP_LYMPHOCYTE_ANERGY	0.00107048	0.999937	4	9	0.0229345	11.9421
GOBP_POSITIVE_REGULATION_OF_PHOSPHATIDYLINOSITOL_3_KINASE_SIGNALING	0.00107342	0.99968	13	78	0.0229345	3.00471
GOBP_NEGATIVE_REGULATION_OF_ANTIGEN_PROCESSING_AND_PRESENTATION	0.00112567	0.999932	4	9	0.0238644	11.9421
GOBP_INOSITOL_LIPID_MEDIATED_SIGNALING	0.0011257	0.999531	22	170	0.0238644	2.24284
GOBP_NEGATIVE_REGULATION_OF_CELL_CELL_ADHESION	0.00112652	0.999566	19	142	0.0238644	2.32692
GOBP_POSITIVE_REGULATION_OF_LEUKOCYTE_CHEMOTAXIS	0.00113282	0.999679	12	71	0.0239299	3.05339
GOBP_G_PROTEIN_COUPLED_RECEPTOR_SIGNALING_PATHWAY	0.00115085	0.999296	63	702	0.0241916	1.50403
GOBP_POSITIVE_REGULATION_OF_HYDROLASE_ACTIVITY	0.00115167	0.999296	63	675	0.0241916	1.57399
GOBP_POSITIVE_REGULATION_OF_PEPTIDASE_ACTIVITY	0.00116679	0.999513	22	172	0.024367	2.21263
GOBP_REGULATION_OF_ACUTE_INFLAMMATORY_RESPONSE	0.00116715	0.999774	8	37	0.024367	4.13131
GOBP_POSITIVE_REGULATION_OF_MOLECULAR_FUNCTION	0.0011698	0.999176	126	1541	0.024367	1.38175
GOBP_MOVEMENT_IN_HOST_ENVIRONMENT	0.00122311	0.999512	20	153	0.0254067	2.26602
GOBP_REGULATION_OF_CHLORIDE_TRANSPORT	0.0012489	0.999923	4	9	0.0258343	11.9421
GOBP_POSITIVE_REGULATION_OF_CD4_POSITIVE_ALPHA_BETA_T_CELL_ACTIVATION	0.0012506	0.999791	7	29	0.0258343	4.76162
GOBP_TOLL_LIKE_RECEPTOR_7_SIGNALING_PATHWAY	0.00127691	0.99992	4	9	0.026305	11.9421
GOBP_RECEPTOR_MEDIATED_ENDOCYTOSIS	0.00129227	0.999391	28	242	0.0265482	1.97826
GOBP_VITAMIN_BIOSYNTHETIC_PROCESS	0.00130583	0.999867	5	15	0.0267533	7.47035
GOBP_NEGATIVE_REGULATION_OF_PROTEOLYSIS	0.0013179	0.999388	27	231	0.026885	2.00027
GOBP_CD8_POSITIVE_ALPHA_BETA_T_CELL_PROLIFERATION	0.00131944	0.999917	4	9	0.026885	11.9421
GOBP_CELLULAR_RESPONSE_TO_LIPOPROTEIN_PARTICLE_STIMULUS	0.00134455	0.999773	7	28	0.0273222	4.9887
GOBP_PHAGOCYTOSIS_RECOGNITION	0.00135216	0.999813	6	22	0.0274023	5.60684
GOBP_REGULATION_OF_T_CELL_DIFFERENTIATION	0.0014164	0.999495	16	115	0.0286266	2.43019
GOBP_ORGANIC_HYDROXY_COMPOUND_BIOSYNTHETIC_PROCESS	0.00142386	0.999357	25	211	0.0286998	2.02929
GOBP_ERK1_AND_ERK2_CASCADE	0.00148296	0.999294	28	247	0.0298106	1.93233
GOBP_HETEROTYPIC_CELL_CELL_ADHESION	0.00153291	0.999649	9	46	0.0307322	3.64477
GOBP_MONOCYTE_CHEMOTACTIC_PROTEIN_1_PRODUCTION	0.001623	0.999823	5	16	0.0323391	6.79136
GOBP_REGULATION_OF_OSTEOBLAST_PROLIFERATION	0.00162407	0.999769	6	21	0.0323391	5.98184
GOBP_POSITIVE_REGULATION_OF_REACTIVE_OXYGEN_SPECIES_METABOLIC_PROCESS	0.00162604	0.999489	13	82	0.0323391	2.82964
GOBP_REGULATION_OF_INTRACELLULAR_SIGNAL_TRANSDUCTION	0.00163345	0.998838	126	1557	0.0324004	1.36431
GOBP_T_CELL_RECEPTOR_SIGNALING_PATHWAY	0.00163999	0.999311	21	167	0.032444	2.16809
GOBP_LIPID_BIOSYNTHETIC_PROCESS	0.00168797	0.998967	59	633	0.033305	1.56856
GOBP_RESPONSE_TO_TUMOR_CELL	0.0016963	0.999755	6	22	0.0333815	5.60684
GOBP_MACROPHAGE_ACTIVATION_INVOLVED_IN_IMMUNE_RESPONSE	0.00177126	0.999807	5	15	0.034765	7.47035
GOBP_POSITIVE_REGULATION_OF_DNA_BINDING_TRANSCRIPTION_FACTOR_ACTIVITY	0.00178159	0.999154	27	237	0.0348737	1.94219
GOBP_POSITIVE_REGULATION_OF_CATALYTIC_ACTIVITY	0.00179528	0.99876	103	1233	0.0348737	1.40542
GOBP_POSITIVE_REGULATION_OF_MYELOID_LEUKOCYTE_DIFFERENTIATION	0.00179807	0.999577	9	47	0.0348737	3.54858
GOBP_EXOCRINE_SYSTEM_DEVELOPMENT	0.00180204	0.999625	8	37	0.0348737	4.13131
GOBP_NEGATIVE_REGULATION_OF_SECRETION	0.00180292	0.999295	18	137	0.0348737	2.27663
GOBP_PROTEIN_PROCESSING	0.00180478	0.999217	22	181	0.0348737	2.08589
GOBP_IMMUNE_RESPONSE_INHIBITING_SIGNAL_TRANSDUCTION	0.00188826	0.999942	3	5	0.0363928	22.3642
GOBP_REGULATION_OF_NEUTROPHIL_DEGRANULATION	0.00189525	0.999942	3	5	0.0364336	22.3642
GOBP_LOW_DENSITY_LIPOPROTEIN_PARTICLE_REMODELING	0.0019168	0.999859	4	10	0.0367534	9.95193
GOBP_NEGATIVE_REGULATION_OF_TUMOR_NECROSIS_FACTOR_SUPERFAMILY_CYTOKINE_PRODUCTION	0.001955	0.999533	9	48	0.03739	3.45732
GOBP_ARACHIDONIC_ACID_METABOLIC_PROCESS	0.00196502	0.999584	8	38	0.0374858	3.99345
GOBP_FC_RECEPTOR_MEDIATED_STIMULATORY_SIGNALING_PATHWAY	0.00200177	0.999356	13	82	0.0380896	2.82964
GOBP_REGULATION_OF_HYPERSENSITIVITY	0.00201213	0.999937	3	5	0.0381457	22.3642
GOBP_NEGATIVE_REGULATION_OF_T_CELL_PROLIFERATION	0.00201491	0.999517	9	48	0.0381457	3.45732
GOBP_CHEMICAL_HOMEOSTASIS	0.00202663	0.998653	82	960	0.0382706	1.43108
GOBP_LIPID_CATABOLIC_PROCESS	0.00204218	0.998991	29	262	0.0384671	1.88131
GOBP_COLLATERAL_SPROUTING_IN_ABSENCE_OF_INJURY	0.00205395	0.999935	3	5	0.0385916	22.3642
GOBP_CORTICAL_ACTIN_CYTOSKELETON_ORGANIZATION	0.00207231	0.999559	8	37	0.038839	4.13131
GOBP_REGULATION_OF_CD4_POSITIVE_ALPHA_BETA_T_CELL_ACTIVATION	0.00210773	0.99949	9	49	0.039404	3.37063
GOBP_SUPRAMOLECULAR_FIBER_ORGANIZATION	0.0021237	0.99868	60	653	0.0396035	1.54355
GOBP_NEGATIVE_REGULATION_OF_CYSTEINE_TYPE_ENDOPEPTIDASE_ACTIVITY	0.00215774	0.99938	11	65	0.040043	3.05562
GOBP_POSITIVE_REGULATION_OF_PROTEIN_KINASE_B_SIGNALING	0.00216014	0.999141	18	138	0.040043	2.25723
GOBP_POSITIVE_REGULATION_OF_PEPTIDYL_TYROSINE_PHOSPHORYLATION	0.00216333	0.999114	19	149	0.040043	2.20037
GOBP_MACROPHAGE_FUSION	0.0021821	0.999929	3	5	0.0402907	22.3642
GOBP_POSITIVE_REGULATION_OF_MYELOID_LEUKOCYTE_CYTOKINE_PRODUCTION_INVOLVED_IN_IMMUNE_RESPONSE	0.00223981	0.999737	5	16	0.0412544	6.79136
GOBP_REGULATION_OF_INNATE_IMMUNE_RESPONSE	0.00225129	0.998895	28	254	0.041364	1.87146
GOBP_MACROPHAGE_DIFFERENTIATION	0.0022625	0.999508	8	39	0.0414299	3.86361
GOBP_ALCOHOL_BIOSYNTHETIC_PROCESS	0.00226596	0.999096	18	135	0.0414299	2.31579
GOBP_RESPONSE_TO_ETHANOL	0.00227813	0.99918	15	107	0.0415508	2.45012
GOBP_POSITIVE_REGULATION_OF_IMMUNOGLOBULIN_PRODUCTION	0.00229261	0.999568	7	31	0.0417132	4.36427
GOBP_MACROPHAGE_MIGRATION	0.00234183	0.999486	8	40	0.0425053	3.74282
GOBP_CYCLOOXYGENASE_PATHWAY	0.00241445	0.999811	4	10	0.0437173	9.95193
GOBP_REGULATION_OF_OSTEOCLAST_DIFFERENTIATION	0.00244643	0.999396	9	48	0.0441893	3.45732
GOBP_RESPONSE_TO_INORGANIC_SUBSTANCE	0.00253724	0.998526	45	465	0.0457191	1.62691
GOBP_REGULATION_OF_MONONUCLEAR_CELL_MIGRATION	0.00256462	0.999146	13	88	0.0461015	2.602
GOBP_DENDRITIC_CELL_ANTIGEN_PROCESSING_AND_PRESENTATION	0.00258759	0.999785	4	11	0.0463124	8.53056
GOBP_INFLAMMATORY_RESPONSE_TO_ANTIGENIC_STIMULUS	0.00259027	0.999421	8	41	0.0463124	3.62927
GOBP_MYELIN_MAINTENANCE	0.00259493	0.999685	5	16	0.0463124	6.79136
GOBP_POSITIVE_REGULATION_OF_CD4_POSITIVE_ALPHA_BETA_T_CELL_DIFFERENTIATION	0.0026503	0.99957	6	25	0.0471879	4.72126
GOBP_INTERLEUKIN_17_PRODUCTION	0.00270754	0.999559	6	25	0.0480926	4.72126
GOBP_CELLULAR_RESPONSE_TO_LIPID	0.00274021	0.998411	44	457	0.0485576	1.61662
GOBP_RESPONSE_TO_METAL_ION	0.00285681	0.998501	32	304	0.0505041	1.77915
GOBP_REGULATION_OF_CHEMOTAXIS	0.00286509	0.998707	22	186	0.050531	2.02148
GOBP_POSITIVE_REGULATION_OF_ERK1_AND_ERK2_CASCADE	0.00289177	0.998782	19	154	0.0508815	2.1179
GOBP_TRIGLYCERIDE_METABOLIC_PROCESS	0.00294332	0.999057	12	79	0.0516671	2.68701
GOBP_MYELOID_CELL_DEVELOPMENT	0.00296984	0.999173	10	57	0.0520105	3.18946
GOBP_REGULATION_OF_ALCOHOL_BIOSYNTHETIC_PROCESS	0.00299036	0.999102	11	66	0.0522155	2.99983
GOBP_NEGATIVE_REGULATION_OF_INTRINSIC_APOPTOTIC_SIGNALING_PATHWAY	0.00300243	0.998983	13	86	0.0522155	2.67365
GOBP_NITRIC_OXIDE_SYNTHASE_BIOSYNTHETIC_PROCESS	0.0030025	0.999617	5	17	0.0522155	6.22501
GOBP_REGULATION_OF_TISSUE_REMODELING	0.0030624	0.999142	10	58	0.0531338	3.12278
GOBP_LYMPHOCYTE_COSTIMULATION	0.00312232	0.999278	8	42	0.0540479	3.52226
GOBP_REGULATION_OF_REGULATED_SECRETORY_PATHWAY	0.00320255	0.998716	17	129	0.0553088	2.28301
GOBP_NEGATIVE_REGULATION_OF_ANTIGEN_RECEPTOR_MEDIATED_SIGNALING_PATHWAY	0.00324163	0.999452	6	25	0.0557951	4.72126
GOBP_REGULATION_OF_ANTIGEN_RECEPTOR_MEDIATED_SIGNALING_PATHWAY	0.00324564	0.999158	9	51	0.0557951	3.20964
GOBP_REGULATION_OF_MACROPHAGE_MIGRATION	0.003344	0.999319	7	33	0.0573541	4.02823
GOBP_NEGATIVE_REGULATION_OF_IMMUNOGLOBULIN_PRODUCTION	0.00337196	0.999699	4	11	0.0577014	8.53056
GOBP_MONOTERPENOID_METABOLIC_PROCESS	0.00338727	1	2	2	0.0578311	#NUM!
GOBP_NEGATIVE_REGULATION_OF_NEUROINFLAMMATORY_RESPONSE	0.00341826	0.999693	4	11	0.0582272	8.53056
GOBP_CELLULAR_ION_HOMEOSTASIS	0.00343291	0.997912	50	546	0.0583439	1.53069
GOBP_REGULATION_OF_MULTICELLULAR_ORGANISMAL_DEVELOPMENT	0.00344932	0.997598	94	1148	0.0584899	1.36753
GOBP_NEGATIVE_REGULATION_OF_NEURON_DEATH	0.0036089	0.998374	21	175	0.0610083	2.05404
GOBP_NIK_NF_KAPPAB_SIGNALING	0.00361416	0.998446	19	154	0.0610083	2.1179
GOBP_CELL_REDOX_HOMEOSTASIS	0.00367414	0.999129	8	41	0.0618812	3.62927
GOBP_DETOXIFICATION	0.00370156	0.99865	14	100	0.0622028	2.4445
GOBP_REGULATION_OF_CELL_SHAPE	0.00371537	0.998442	18	140	0.0622949	2.21995
GOBP_REGULATION_OF_TOLL_LIKE_RECEPTOR_SIGNALING_PATHWAY	0.00373473	0.998918	10	62	0.0624794	2.88168
GOBP_OLIGOSACCHARIDE_CATABOLIC_PROCESS	0.00380802	0.999648	4	11	0.0635633	8.53056
GOBP_CD4_POSITIVE_ALPHA_BETA_T_CELL_DIFFERENTIATION	0.00383094	0.998885	10	63	0.0638035	2.82709
GOBP_REGULATION_OF_PHOSPHATIDYLINOSITOL_3_KINASE_SIGNALING	0.00385012	0.998531	15	110	0.0639804	2.37233
GOBP_POSITIVE_REGULATION_OF_ALCOHOL_BIOSYNTHETIC_PROCESS	0.00386236	0.999469	5	18	0.0640416	5.74637
GOBP_NEGATIVE_REGULATION_OF_INTERLEUKIN_1_BETA_PRODUCTION	0.00389607	0.999464	5	18	0.0644576	5.74637
GOBP_GLUTATHIONE_DERIVATIVE_METABOLIC_PROCESS	0.00391886	0.99946	5	18	0.064671	5.74637
GOBP_NEGATIVE_REGULATION_OF_LONG_TERM_SYNAPTIC_POTENTIATION	0.00392627	0.999633	4	11	0.064671	8.53056
GOBP_CELLULAR_RESPONSE_TO_LOW_DENSITY_LIPOPROTEIN_PARTICLE_STIMULUS	0.00398977	0.999448	5	18	0.0655725	5.74637
GOBP_NEGATIVE_REGULATION_OF_INTERLEUKIN_6_PRODUCTION	0.00404602	0.99914	7	35	0.0663511	3.7395
GOBP_ASTROCYTE_ACTIVATION	0.00409276	0.99943	5	18	0.0669708	5.74637
GOBP_REGULATION_OF_MYELINATION	0.0041554	0.998992	8	42	0.0678473	3.52226
GOBP_OSTEOBLAST_PROLIFERATION	0.00416788	0.999258	6	25	0.0679029	4.72126
GOBP_MACROPHAGE_PROLIFERATION	0.00425154	0.999594	4	11	0.0689459	8.53056
GOBP_MONONUCLEAR_CELL_MIGRATION	0.00425166	0.99824	17	139	0.0689459	2.0941
GOBP_NEGATIVE_REGULATION_OF_MOLECULAR_FUNCTION	0.00426847	0.997103	78	925	0.0689459	1.4074
GOBP_I_KAPPAB_PHOSPHORYLATION	0.00426878	0.999399	5	18	0.0689459	5.74637
GOBP_POSITIVE_REGULATION_OF_ACUTE_INFLAMMATORY_RESPONSE	0.00434602	0.999379	5	19	0.0699292	5.33495
GOBP_WATER_SOLUBLE_VITAMIN_BIOSYNTHETIC_PROCESS	0.00434837	0.999786	3	6	0.0699292	14.9108
GOBP_POSITIVE_REGULATION_OF_PHAGOCYTOSIS_ENGULFMENT	0.00440555	0.999562	4	12	0.0706967	7.46256
GOBP_RESPONSE_TO_INTERFERON_BETA	0.00444808	0.999192	6	26	0.0712265	4.48492
GOBP_MONOCARBOXYLIC_ACID_CATABOLIC_PROCESS	0.00446628	0.998268	15	110	0.0713416	2.37233
GOBP_NEGATIVE_REGULATION_OF_HEMOPOIESIS	0.00447435	0.998484	12	82	0.0713416	2.57134
GOBP_POSITIVE_REGULATION_OF_MYELOID_CELL_DIFFERENTIATION	0.00453593	0.998461	12	82	0.0721696	2.57134
GOBP_METAL_ION_HOMEOSTASIS	0.00458476	0.997196	48	527	0.0724917	1.51991
GOBP_APOPTOTIC_CELL_CLEARANCE	0.0045849	0.998866	8	43	0.0724917	3.42136
GOBP_NEUROGENESIS	0.00458526	0.996657	118	1470	0.0724917	1.34685
GOBP_AMYLOID_PRECURSOR_PROTEIN_METABOLIC_PROCESS	0.0047264	0.998485	11	69	0.0745654	2.84401
GOBP_NEGATIVE_REGULATION_OF_INNATE_IMMUNE_RESPONSE	0.00473991	0.99869	9	54	0.0746212	2.99498
GOBP_REGULATION_OF_INTRINSIC_APOPTOTIC_SIGNALING_PATHWAY	0.00476232	0.997951	18	145	0.0748165	2.13171
GOBP_N_ACYLPHOSPHATIDYLETHANOLAMINE_METABOLIC_PROCESS	0.00482171	0.999754	3	6	0.0755742	14.9108
GOBP_POSITIVE_REGULATION_OF_CHEMOTAXIS	0.00483076	0.998106	15	115	0.0755742	2.25264
GOBP_ION_HOMEOSTASIS	0.00497921	0.996811	57	650	0.0777339	1.46071
GOBP_CELL_CELL_RECOGNITION	0.00508429	0.998712	8	46	0.079209	3.15054
GOBP_ASTROCYTE_DEVELOPMENT	0.00510642	0.998866	7	35	0.0793884	3.7395
GOBP_PLATELET_ACTIVATION	0.00513952	0.997832	17	137	0.0797372	2.12931
GOBP_POSITIVE_REGULATION_OF_INTERLEUKIN_2_PRODUCTION	0.00518876	0.999016	6	28	0.0803345	4.07686
GOBP_NEGATIVE_REGULATION_OF_INTERLEUKIN_10_PRODUCTION	0.00526491	0.999436	4	13	0.0812834	6.63352
GOBP_REGULATION_OF_PEPTIDYL_TYROSINE_PHOSPHORYLATION	0.00527179	0.997441	23	207	0.0812834	1.88298
GOBP_ACTIN_FILAMENT_ORGANIZATION	0.00535599	0.996877	39	403	0.0822645	1.62217
GOBP_REGULATION_OF_ANION_TRANSPORT	0.00535879	0.996468	64	736	0.0822645	1.45068
GOBP_POSITIVE_REGULATION_OF_STEROID_BIOSYNTHETIC_PROCESS	0.00536843	0.999435	4	12	0.0822645	7.46256
GOBP_CELLULAR_HOMEOSTASIS	0.00538787	0.996413	67	787	0.0823646	1.41716
GOBP_STEROL_METABOLIC_PROCESS	0.00539698	0.997713	17	136	0.0823646	2.1474
GOBP_MAPK_CASCADE	0.00553175	0.996313	67	783	0.0842494	1.42557
GOBP_NEGATIVE_REGULATION_OF_SIGNALING	0.00571464	0.995915	98	1210	0.086766	1.35176
GOBP_NEGATIVE_REGULATION_OF_MYELOID_LEUKOCYTE_MEDIATED_IMMUNITY	0.0057202	0.999657	3	7	0.086766	11.1835
GOBP_ACTIN_FILAMENT_BASED_PROCESS	0.00580755	0.996169	63	724	0.0879127	1.45126
GOBP_REGULATION_OF_CELLULAR_RESPONSE_TO_HYPOXIA	0.0058201	0.999373	4	12	0.0879247	7.46256
GOBP_NEGATIVE_REGULATION_OF_HYDROLASE_ACTIVITY	0.00584029	0.996743	33	333	0.0880517	1.66174
GOBP_NEGATIVE_REGULATION_OF_MONOCYTE_CHEMOTACTIC_PROTEIN_1_PRODUCTION	0.00594275	0.999639	3	7	0.0894163	11.1835
GOBP_POLYOL_METABOLIC_PROCESS	0.00607041	0.997558	15	115	0.0911536	2.25264
GOBP_HYPERSENSITIVITY	0.00610684	0.999625	3	7	0.091517	11.1835
GOBP_REGULATION_OF_CYTOSOLIC_CALCIUM_ION_CONCENTRATION	0.00616932	0.996728	28	278	0.0922683	1.6884
GOBP_GLYCEROL_ETHER_METABOLIC_PROCESS	0.00624575	0.999025	5	19	0.093225	5.33495
GOBP_RESPONSE_TO_WOUNDING	0.00637353	0.996029	48	533	0.0949428	1.50036
GOBP_ACTIN_FILAMENT_BASED_TRANSPORT	0.00640247	0.998985	5	20	0.0951843	4.97904
GOBP_NEUROINFLAMMATORY_RESPONSE	0.00645026	0.998719	6	28	0.0957044	4.07686
GOBP_REGULATION_OF_APOPTOTIC_CELL_CLEARANCE	0.00655377	0.999587	3	7	0.0970477	11.1835
GOBP_POLYOL_BIOSYNTHETIC_PROCESS	0.00662026	0.998068	9	55	0.0978385	2.92965
GOBP_STEROID_METABOLIC_PROCESS	0.00665974	0.996591	25	236	0.0982278	1.78521
GOBP_REGULATION_OF_PATTERN_RECOGNITION_RECEPTOR_SIGNALING_PATHWAY	0.00668776	0.997604	12	87	0.0984471	2.39912
GOBP_REGULATION_OF_STEROID_METABOLIC_PROCESS	0.00685387	0.997417	13	96	0.100694	2.34975
GOBP_REGULATION_OF_ANATOMICAL_STRUCTURE_MORPHOGENESIS	0.00692052	0.99526	73	864	0.101365	1.40795
GOBP_NEGATIVE_REGULATION_OF_MACROPHAGE_ACTIVATION	0.00692664	0.999197	4	13	0.101365	6.63352
GOBP_REGULATION_OF_GRANULOCYTE_DIFFERENTIATION	0.00707615	0.999174	4	13	0.103187	6.63352
GOBP_ONCOSTATIN_M_MEDIATED_SIGNALING_PATHWAY	0.00707877	0.999541	3	7	0.103187	11.1835
GOBP_REGULATION_OF_CD4_POSITIVE_ALPHA_BETA_T_CELL_DIFFERENTIATION	0.00714777	0.998288	7	39	0.10399	3.27121
GOBP_NEGATIVE_REGULATION_OF_MICROGLIAL_CELL_ACTIVATION	0.00716485	0.999534	3	7	0.104036	11.1835
GOBP_POSITIVE_REGULATION_OF_CHOLESTEROL_METABOLIC_PROCESS	0.00723425	0.999527	3	7	0.104841	11.1835
GOBP_RESPONSE_TO_CHEMOKINE	0.00725697	0.997839	9	59	0.104966	2.69432
GOBP_POSITIVE_REGULATION_OF_I_KAPPAB_KINASE_NF_KAPPAB_SIGNALING	0.00727328	0.996646	19	165	0.104999	1.95674
GOBP_PLATELET_DEGRANULATION	0.00733178	0.997092	14	108	0.10564	2.23506
GOBP_POSITIVE_REGULATION_OF_RECEPTOR_CATABOLIC_PROCESS	0.00734817	0.999517	3	7	0.105672	11.1835
GOBP_NEURON_REMODELING	0.00737495	0.999129	4	13	0.105786	6.63352
GOBP_POSITIVE_REGULATION_OF_INFLAMMATORY_RESPONSE_TO_ANTIGENIC_STIMULUS	0.00738435	0.999514	3	7	0.105786	11.1835
GOBP_POSITIVE_REGULATION_OF_RECEPTOR_MEDIATED_ENDOCYTOSIS	0.00740394	0.997999	8	46	0.105864	3.15054
GOBP_MODULATION_OF_AGE_RELATED_BEHAVIORAL_DECLINE	0.00742948	0.99951	3	7	0.106026	11.1835
GOBP_POSITIVE_REGULATION_OF_PROTEIN_PHOSPHORYLATION	0.00749722	0.995041	60	698	0.106789	1.42922
GOBP_NEGATIVE_REGULATION_OF_CATALYTIC_ACTIVITY	0.00761296	0.995035	56	641	0.108231	1.45383
GOBP_RESPONSE_TO_LEAD_ION	0.007662	0.998731	5	20	0.108722	4.97904
GOBP_MEMBRANE_RAFT_LOCALIZATION	0.00777307	0.999478	3	7	0.110089	11.1835
GOBP_RESPIRATORY_BURST	0.00783948	0.998362	6	30	0.110645	3.7362
GOBP_CELLULAR_LIPID_CATABOLIC_PROCESS	0.00784192	0.996198	21	188	0.110645	1.89221
GOBP_CYTOKINE_PRODUCTION_INVOLVED_IN_INFLAMMATORY_RESPONSE	0.00803618	0.998032	7	39	0.113172	3.27121
GOBP_REGULATION_OF_MEMBRANE_INVAGINATION	0.00809189	0.998999	4	14	0.113622	5.96983
GOBP_REGULATION_OF_PROTEIN_LIPIDATION	0.00809847	0.999448	3	7	0.113622	11.1835
GOBP_SALIVARY_GLAND_DEVELOPMENT	0.00816343	0.998287	6	29	0.114301	3.89862
GOBP_PROTEIN_CONTAINING_COMPLEX_REMODELING	0.00817742	0.998601	5	22	0.114301	4.39278
GOBP_HYDROGEN_PEROXIDE_METABOLIC_PROCESS	0.00832689	0.997952	7	38	0.116172	3.37698
GOBP_POSITIVE_REGULATION_OF_ALPHA_BETA_T_CELL_DIFFERENTIATION	0.00841672	0.997915	7	40	0.117207	3.17185
GOBP_NEGATIVE_REGULATION_OF_OXIDATIVE_STRESS_INDUCED_CELL_DEATH	0.00850917	0.997904	7	37	0.118274	3.48981
GOBP_MAST_CELL_ACTIVATION	0.00864542	0.997585	8	49	0.119945	2.91935
GOBP_RESPONSE_TO_XENOBIOTIC_STIMULUS	0.00879843	0.996895	11	80	0.121842	2.38867
GOBP_REGULATION_OF_CD4_POSITIVE_CD25_POSITIVE_ALPHA_BETA_REGULATORY_T_CELL_DIFFERENTIATION	0.00882771	0.999831	2	3	0.122021	29.7989
GOBP_ANTIMICROBIAL_HUMORAL_RESPONSE	0.00886598	0.997505	8	51	0.122186	2.78327
GOBP_STEROL_HOMEOSTASIS	0.00887228	0.997274	9	58	0.122186	2.74986
GOBP_REGULATION_OF_MICROGLIAL_CELL_ACTIVATION	0.00899939	0.998852	4	14	0.123709	5.96983
GOBP_NEGATIVE_REGULATION_OF_INTERLEUKIN_1_PRODUCTION	0.00908605	0.998405	5	22	0.124671	4.39278
GOBP_INOSITOL_TRISPHOSPHATE_BIOSYNTHETIC_PROCESS	0.00914695	0.999306	3	8	0.125276	8.94739
GOBP_NEGATIVE_REGULATION_OF_EXTRINSIC_APOPTOTIC_SIGNALING_PATHWAY	0.00919325	0.99656	12	89	0.12568	2.33631
GOBP_IMMUNE_RESPONSE_INHIBITING_CELL_SURFACE_RECEPTOR_SIGNALING_PATHWAY	0.00935711	0.999816	2	3	0.127687	29.7989
GOBP_ACUTE_INFLAMMATORY_RESPONSE	0.00942556	0.996837	10	72	0.128387	2.41518
GOBP_G_PROTEIN_COUPLED_PURINERGIC_NUCLEOTIDE_RECEPTOR_SIGNALING_PATHWAY	0.00956855	0.999262	3	8	0.130097	8.94739
GOBP_NEGATIVE_T_CELL_SELECTION	0.00976364	0.999241	3	8	0.132509	8.94739
GOBP_LIPID_OXIDATION	0.00982173	0.996122	13	98	0.132921	2.29414
GOBP_PHOSPHATIDYLINOSITOL_3_KINASE_SIGNALING	0.00982951	0.995675	16	133	0.132921	2.05347
GOBP_CORTICAL_CYTOSKELETON_ORGANIZATION	0.00984868	0.996926	9	57	0.132932	2.80718
GOBP_GLYCEROLIPID_METABOLIC_PROCESS	0.00986589	0.994141	36	379	0.132932	1.58585
GOBP_T_CELL_MEDIATED_IMMUNE_RESPONSE_TO_TUMOR_CELL	0.00992085	0.999224	3	8	0.133432	8.94739
GOBP_POSITIVE_REGULATION_OF_INTERLEUKIN_13_PRODUCTION	0.0100141	0.999214	3	8	0.134438	8.94739
GOBP_NEGATIVE_REGULATION_OF_RESPONSE_TO_REACTIVE_OXYGEN_SPECIES	0.0100316	0.998679	4	14	0.134438	5.96983
GOBP_REGULATION_OF_MYELOID_CELL_DIFFERENTIATION	0.0100781	0.994899	22	207	0.13482	1.78896
GOBP_NEGATIVE_REGULATION_OF_ION_TRANSPORT	0.0102724	0.994467	26	256	0.137173	1.7027
GOBP_NEGATIVE_REGULATION_OF_AMYLOID_PRECURSOR_PROTEIN_CATABOLIC_PROCESS	0.0103068	0.998147	5	21	0.137261	4.66759
GOBP_LIPID_HOMEOSTASIS	0.0103157	0.995727	14	113	0.137261	2.12129
GOBP_MEMBRANE_LIPID_CATABOLIC_PROCESS	0.0103876	0.997694	6	30	0.137973	3.7362
GOBP_POSITIVE_REGULATION_OF_HYPERSENSITIVITY	0.0104923	0.99978	2	3	0.139116	29.7989
GOBP_NEGATIVE_REGULATION_OF_INTRACELLULAR_SIGNAL_TRANSDUCTION	0.010661	0.993411	41	445	0.141103	1.53527
GOBP_LEUKEMIA_INHIBITORY_FACTOR_SIGNALING_PATHWAY	0.0107019	0.999139	3	8	0.141394	8.94739
GOBP_EXTRINSIC_APOPTOTIC_SIGNALING_PATHWAY	0.0109146	0.994534	21	194	0.14395	1.82558
GOBP_CD4_POSITIVE_ALPHA_BETA_T_CELL_PROLIFERATION	0.0111136	0.999093	3	8	0.14606	8.94739
GOBP_NEGATIVE_REGULATION_OF_INTERLEUKIN_2_PRODUCTION	0.0111137	0.997934	5	23	0.14606	4.1486
GOBP_POSITIVE_REGULATION_OF_CD8_POSITIVE_ALPHA_BETA_T_CELL_DIFFERENTIATION	0.0112743	0.999755	2	3	0.147711	29.7989
GOBP_AMYLOID_FIBRIL_FORMATION	0.0112788	0.99791	5	22	0.147711	4.39278
GOBP_POSITIVE_REGULATION_OF_COLLAGEN_METABOLIC_PROCESS	0.0113554	0.997878	5	23	0.148393	4.1486
GOBP_REGULATION_OF_DNA_BINDING_TRANSCRIPTION_FACTOR_ACTIVITY	0.0113705	0.99323	35	375	0.148393	1.55384
GOBP_BLOOD_VESSEL_MORPHOGENESIS	0.0114767	0.992668	46	522	0.14937	1.46241
GOBP_CELLULAR_COMPONENT_ASSEMBLY_INVOLVED_IN_MORPHOGENESIS	0.0115118	0.995773	11	82	0.14937	2.3209
GOBP_ZYMOGEN_ACTIVATION	0.0115327	0.996949	7	42	0.14937	2.99015
GOBP_INTERMEDIATE_FILAMENT_BASED_PROCESS	0.0115334	0.996962	7	40	0.14937	3.17185
GOBP_POSITIVE_REGULATION_OF_ANION_TRANSPORT	0.0115453	0.992916	39	425	0.14937	1.52692
GOBP_REGULATION_OF_EXTRINSIC_APOPTOTIC_SIGNALING_PATHWAY	0.0115827	0.994802	16	137	0.149594	1.98496
GOBP_POSITIVE_REGULATION_OF_LIPASE_ACTIVITY	0.0117144	0.996216	9	62	0.151011	2.54132
GOBP_SPHINGOLIPID_MEDIATED_SIGNALING_PATHWAY	0.0117327	0.998355	4	15	0.151011	5.42656
GOBP_TISSUE_REMODELING	0.0118279	0.994678	16	138	0.151974	1.96854
GOBP_REGULATION_OF_PHOSPHOLIPASE_ACTIVITY	0.0119254	0.996136	9	62	0.152881	2.54132
GOBP_POSITIVE_REGULATION_OF_TOLERANCE_INDUCTION	0.0119393	0.998955	3	9	0.152881	7.45478
GOBP_REGULATION_OF_PROSTAGLANDIN_SECRETION	0.0120661	0.998939	3	9	0.154239	7.45478
GOBP_AMYLOID_BETA_CLEARANCE	0.0121032	0.99721	6	31	0.15445	3.58662
GOBP_POSITIVE_REGULATION_OF_HUMORAL_IMMUNE_RESPONSE	0.0121501	0.998929	3	9	0.154784	7.45478
GOBP_ANTIBACTERIAL_HUMORAL_RESPONSE	0.0123466	0.997616	5	25	0.157021	3.73291
GOBP_REGULATION_OF_IRON_ION_TRANSMEMBRANE_TRANSPORT	0.0124096	0.999716	2	3	0.157553	29.7989
GOBP_MELANOCYTE_DIFFERENTIATION	0.012445	0.99762	5	23	0.157735	4.1486
GOBP_ANTIGEN_PROCESSING_AND_PRESENTATION_OF_PEPTIDE_OR_POLYSACCHARIDE_ANTIGEN_VIA_MHC_CLASS_II	0.0125539	0.995091	12	92	0.158846	2.24807
GOBP_CELLULAR_RESPONSE_TO_OXYGEN_CONTAINING_COMPOUND	0.0126563	0.990941	80	994	0.159872	1.33345
GOBP_REGULATION_OF_DENDRITIC_CELL_ANTIGEN_PROCESSING_AND_PRESENTATION	0.0128351	0.998845	3	9	0.161857	7.45478
GOBP_PROTEIN_KINASE_B_SIGNALING	0.0128756	0.993327	22	212	0.162094	1.74117
GOBP_BIOLOGICAL_PROCESS_INVOLVED_IN_SYMBIOTIC_INTERACTION	0.0129832	0.990817	74	897	0.162945	1.36977
GOBP_INTERLEUKIN_8_PRODUCTION	0.0130082	0.995719	9	63	0.162945	2.49407
GOBP_REGULATION_OF_MAST_CELL_ACTIVATION	0.0130086	0.996932	6	33	0.162945	3.32045
GOBP_POSITIVE_REGULATION_BY_SYMBIONT_OF_ENTRY_INTO_HOST	0.0131023	0.998812	3	9	0.163844	7.45478
GOBP_INTRACELLULAR_STEROL_TRANSPORT	0.0131914	0.99744	5	23	0.164684	4.1486
GOBP_POSITIVE_REGULATION_OF_SMALL_MOLECULE_METABOLIC_PROCESS	0.0132449	0.994332	14	117	0.164987	2.03836
GOBP_REGULATION_OF_HUMORAL_IMMUNE_RESPONSE_MEDIATED_BY_CIRCULATING_IMMUNOGLOBULIN	0.0132598	0.998792	3	9	0.164987	7.45478
GOBP_IMMUNE_RESPONSE_TO_TUMOR_CELL	0.013371	0.998025	4	16	0.166093	4.97422
GOBP_POSITIVE_REGULATION_OF_CELL_DEATH	0.0134129	0.991265	48	549	0.166338	1.45049
GOBP_REGULATION_OF_RECEPTOR_MEDIATED_ENDOCYTOSIS	0.0134516	0.99469	12	92	0.1665	2.24807
GOBP_NEGATIVE_REGULATION_OF_CELL_POPULATION_PROLIFERATION	0.0134705	0.991144	50	584	0.1665	1.41724
GOBP_REGULATION_OF_ISOMERASE_ACTIVITY	0.0135829	0.998752	3	9	0.167612	7.45478
GOBP_CELLULAR_ALDEHYDE_METABOLIC_PROCESS	0.0136196	0.995862	8	51	0.167787	2.78327
GOBP_CELLULAR_RESPONSE_TO_THYROID_HORMONE_STIMULUS	0.0136584	0.997996	4	15	0.167989	5.42656
GOBP_NEGATIVE_REGULATION_OF_TRANSMISSION_OF_NERVE_IMPULSE	0.013693	0.999537	2	4	0.168138	14.894
GOBP_TOLL_LIKE_RECEPTOR_9_SIGNALING_PATHWAY	0.0139447	0.997239	5	24	0.170948	3.93023
GOBP_POSITIVE_REGULATION_OF_RESPONSE_TO_CYTOKINE_STIMULUS	0.0140972	0.995677	8	53	0.172535	2.65895
GOBP_AMEBOIDAL_TYPE_CELL_MIGRATION	0.0141315	0.991453	35	375	0.172672	1.55384
GOBP_OLEFINIC_COMPOUND_METABOLIC_PROCESS	0.0141861	0.994623	11	84	0.173056	2.25685
GOBP_BRANCHING_INVOLVED_IN_PROSTATE_GLAND_MORPHOGENESIS	0.0144101	0.998646	3	9	0.175503	7.45478
GOBP_REGULATION_OF_B_CELL_DIFFERENTIATION	0.0144965	0.997101	5	24	0.176268	3.93023
GOBP_POSITIVE_REGULATION_OF_GAMMA_DELTA_T_CELL_ACTIVATION	0.0146467	0.998615	3	9	0.177805	7.45478
GOBP_REGULATION_OF_BONE_REMODELING	0.0149556	0.995834	7	42	0.181261	2.99015
GOBP_POSITIVE_REGULATION_OF_ION_TRANSPORT	0.0151006	0.990004	50	583	0.182723	1.42002
GOBP_POSITIVE_REGULATION_OF_OSTEOBLAST_PROLIFERATION	0.0152369	0.998537	3	9	0.183697	7.45478
GOBP_POSITIVE_REGULATION_OF_TOLL_LIKE_RECEPTOR_SIGNALING_PATHWAY	0.0152421	0.996896	5	25	0.183697	3.73291
GOBP_POSITIVE_REGULATION_OF_AUTOPHAGY	0.0152548	0.99336	14	115	0.183697	2.07905
GOBP_REGULATION_OF_GLIAL_CELL_MIGRATION	0.0155414	0.997599	4	16	0.186847	4.97422
GOBP_ETHER_METABOLIC_PROCESS	0.0156861	0.9968	5	24	0.188284	3.93023
GOBP_NEGATIVE_REGULATION_OF_NERVOUS_SYSTEM_DEVELOPMENT	0.0157781	0.992871	15	127	0.189084	2.00945
GOBP_GAMMA_DELTA_T_CELL_ACTIVATION	0.0160004	0.997478	4	17	0.191442	4.59137
GOBP_HOMOTYPIC_CELL_CELL_ADHESION	0.0160417	0.994152	10	73	0.191629	2.37657
GOBP_POSITIVE_REGULATION_OF_PHOSPHORUS_METABOLIC_PROCESS	0.0160805	0.988666	68	837	0.191787	1.34277
GOBP_NEGATIVE_REGULATION_OF_CHEMOKINE_PRODUCTION	0.0161707	0.997443	4	17	0.192555	4.59137
GOBP_REGULATION_OF_CELL_MORPHOGENESIS	0.0161967	0.990715	28	283	0.192558	1.65461
GOBP_RESPONSE_TO_DIACYL_BACTERIAL_LIPOPEPTIDE	0.0163323	0.999393	2	4	0.193862	14.894
GOBP_REGULATION_OF_LIPID_TRANSPORT	0.0164461	0.992755	14	122	0.194755	1.94324
GOBP_REGULATION_OF_SYSTEMIC_ARTERIAL_BLOOD_PRESSURE_BY_HORMONE	0.0164596	0.996565	5	26	0.194755	3.55501
GOBP_REGULATION_OF_PODOSOME_ASSEMBLY	0.0167786	0.998329	3	9	0.198216	7.45478
GOBP_POSITIVE_REGULATION_OF_VASCULATURE_DEVELOPMENT	0.0168413	0.992316	15	133	0.198642	1.9064
GOBP_LAMELLIPODIUM_MORPHOGENESIS	0.0168844	0.997325	4	16	0.198837	4.97422
GOBP_LABYRINTHINE_LAYER_MORPHOGENESIS	0.016963	0.997278	4	17	0.199448	4.59137
GOBP_REGULATION_OF_OXIDATIVE_STRESS_INDUCED_CELL_DEATH	0.0170575	0.994592	8	52	0.200245	2.71951
GOBP_CALMODULIN_DEPENDENT_KINASE_SIGNALING_PATHWAY	0.0172974	0.998257	3	9	0.202567	7.45478
GOBP_INOSITOL_PHOSPHATE_BIOSYNTHETIC_PROCESS	0.0173095	0.996359	5	25	0.202567	3.73291
GOBP_REGULATION_OF_HISTONE_DEACETYLASE_ACTIVITY	0.0173781	0.998246	3	9	0.203053	7.45478
GOBP_POSITIVE_REGULATION_OF_CYTOSOLIC_CALCIUM_ION_CONCENTRATION_INVOLVED_IN_PHOSPHOLIPASE_C_ACTIVATING_G_PROTEIN_COUPLED_SIGNALING_PATHWAY	0.017507	0.996272	5	27	0.20424	3.39316
GOBP_GRANULOCYTE_MACROPHAGE_COLONY_STIMULATING_FACTOR_PRODUCTION	0.0176031	0.998156	3	10	0.205041	6.38998
GOBP_REGULATION_OF_RESPONSE_TO_CYTOKINE_STIMULUS	0.017655	0.991446	17	157	0.205325	1.82217
GOBP_POSITIVE_REGULATION_OF_CYSTEINE_TYPE_ENDOPEPTIDASE_ACTIVITY	0.0177419	0.991856	15	132	0.20574	1.92284
GOBP_BARBED_END_ACTIN_FILAMENT_CAPPING	0.0177719	0.996236	5	25	0.20574	3.73291
GOBP_RESPONSE_TO_ALCOHOL	0.0177732	0.990813	20	194	0.20574	1.72645
GOBP_REGULATION_OF_LIPID_LOCALIZATION	0.0178877	0.991536	16	147	0.20671	1.83189
GOBP_WOUND_HEALING	0.0179123	0.988736	38	430	0.20671	1.46243
GOBP_BRANCHING_INVOLVED_IN_LABYRINTHINE_LAYER_MORPHOGENESIS	0.017975	0.998102	3	10	0.207114	6.38998
GOBP_CELLULAR_RESPONSE_TO_AMYLOID_BETA	0.0180184	0.995417	6	34	0.207295	3.20163
GOBP_RESPONSE_TO_HEPATOCYTE_GROWTH_FACTOR	0.0180623	0.997046	4	17	0.207481	4.59137
GOBP_LIPID_MODIFICATION	0.0182827	0.989905	24	239	0.20969	1.6793
GOBP_NEGATIVE_REGULATION_OF_INTERLEUKIN_17_PRODUCTION	0.0183199	0.998052	3	10	0.209795	6.38998
GOBP_REGULATION_OF_CHOLESTEROL_ESTERIFICATION	0.0183559	0.998046	3	10	0.209886	6.38998
GOBP_NEGATIVE_REGULATION_OF_GENE_EXPRESSION	0.0184739	0.986512	81	1017	0.210913	1.31761
GOBP_T_CELL_CHEMOTAXIS	0.0187082	0.996878	4	18	0.213202	4.26326
GOBP_FATTY_ACID_CATABOLIC_PROCESS	0.0187314	0.992243	12	95	0.213202	2.16653
GOBP_ZYMOGEN_INHIBITION	0.0189941	0.999234	2	4	0.215863	14.894
GOBP_PROTEIN_MATURATION	0.0193019	0.989282	24	244	0.219028	1.64046
GOBP_POSITIVE_REGULATION_OF_MONONUCLEAR_CELL_MIGRATION	0.0194154	0.994257	7	46	0.219526	2.68254
GOBP_CELLULAR_RESPONSE_TO_INTERFERON_BETA	0.0194233	0.996752	4	17	0.219526	4.59137
GOBP_CELLULAR_MODIFIED_AMINO_ACID_METABOLIC_PROCESS	0.019459	0.990465	17	158	0.219526	1.80913
GOBP_RESPONSE_TO_SYMBIONT	0.0194632	0.999205	2	4	0.219526	14.894
GOBP_RESPONSE_TO_LIPOTEICHOIC_ACID	0.0195133	0.997874	3	10	0.21976	6.38998
GOBP_L_ASCORBIC_ACID_METABOLIC_PROCESS	0.0196848	0.997848	3	10	0.221358	6.38998
GOBP_PRODUCTION_OF_MOLECULAR_MEDIATOR_INVOLVED_IN_INFLAMMATORY_RESPONSE	0.0197421	0.993528	8	57	0.221669	2.44111
GOBP_EPITHELIAL_CELL_PROLIFERATION_INVOLVED_IN_SALIVARY_GLAND_MORPHOGENESIS	0.0197737	0.999185	2	4	0.221681	14.894
GOBP_MORPHOGENESIS_OF_A_BRANCHING_STRUCTURE	0.0198024	0.990275	17	159	0.221681	1.79626
GOBP_NEGATIVE_REGULATION_OF_LOW_DENSITY_LIPOPROTEIN_RECEPTOR_ACTIVITY	0.0198994	0.999177	2	4	0.222433	14.894
GOBP_AMYLOID_BETA_METABOLIC_PROCESS	0.0200403	0.993445	8	53	0.223456	2.65895
GOBP_INORGANIC_ANION_TRANSMEMBRANE_TRANSPORT	0.0200797	0.991581	12	100	0.223456	2.04248
GOBP_REGULATION_OF_RECEPTOR_MEDIATED_ENDOCYTOSIS_INVOLVED_IN_CHOLESTEROL_TRANSPORT	0.0200855	0.999165	2	4	0.223456	14.894
GOBP_ORGANIC_ACID_CATABOLIC_PROCESS	0.020122	0.989106	22	217	0.223456	1.69583
GOBP_PHOSPHOLIPASE_C_ACTIVATING_G_PROTEIN_COUPLED_RECEPTOR_SIGNALING_PATHWAY	0.0201404	0.992348	10	80	0.223456	2.13765
GOBP_NEGATIVE_REGULATION_OF_RELEASE_OF_CYTOCHROME_C_FROM_MITOCHONDRIA	0.0202229	0.996577	4	17	0.22404	4.59137
GOBP_CHLORIDE_TRANSPORT	0.0203096	0.991855	11	89	0.224479	2.11147
GOBP_NEGATIVE_REGULATION_OF_NEURON_APOPTOTIC_PROCESS	0.0203226	0.990804	14	121	0.224479	1.96155
GOBP_BONE_REMODELING	0.0204966	0.992207	10	77	0.226067	2.23384
GOBP_BLEB_ASSEMBLY	0.0205527	0.997716	3	10	0.226352	6.38998
GOBP_REGULATION_OF_MACROPHAGE_FUSION	0.0207106	0.999125	2	4	0.227756	14.894
GOBP_ENDOPLASMIC_RETICULUM_CALCIUM_ION_HOMEOSTASIS	0.0208	0.995412	5	25	0.228077	3.73291
GOBP_TUBE_MORPHOGENESIS	0.0208177	0.985488	59	724	0.228077	1.34351
GOBP_RENAL_SODIUM_EXCRETION	0.0208313	0.996377	4	19	0.228077	3.97904
GOBP_ACTIN_FILAMENT_BASED_MOVEMENT	0.0208947	0.990199	15	137	0.228437	1.84317
GOBP_DORSAL_AORTA_DEVELOPMENT	0.0210616	0.997637	3	10	0.229867	6.38998
GOBP_MYOBLAST_FUSION_INVOLVED_IN_SKELETAL_MUSCLE_REGENERATION	0.0210871	0.9991	2	4	0.229867	14.894
GOBP_LYMPHOCYTE_CHEMOTAXIS	0.0212769	0.994321	6	38	0.231599	2.80065
GOBP_DIOL_METABOLIC_PROCESS	0.0214487	0.995208	5	26	0.232927	3.55501
GOBP_REGULATION_OF_SYSTEMIC_ARTERIAL_BLOOD_PRESSURE_BY_ENDOTHELIN	0.0214612	0.999075	2	4	0.232927	14.894
GOBP_LYMPHOCYTE_MIGRATION	0.0215093	0.991736	10	81	0.233077	2.10738
GOBP_POSITIVE_THYMIC_T_CELL_SELECTION	0.0215373	0.997563	3	10	0.233077	6.38998
GOBP_REGULATION_OF_CHOLESTEROL_METABOLIC_PROCESS	0.0219359	0.992693	8	54	0.237047	2.60099
GOBP_SEQUESTERING_OF_IRON_ION	0.0219685	0.999042	2	4	0.237057	14.894
GOBP_PROSTAGLANDIN_SECRETION	0.0220047	0.997427	3	11	0.237106	5.59028
GOBP_NEGATIVE_REGULATION_OF_POSTTRANSCRIPTIONAL_GENE_SILENCING	0.0221124	0.996116	4	18	0.237923	4.26326
GOBP_PROSTATE_GLANDULAR_ACINUS_MORPHOGENESIS	0.0222102	0.999025	2	4	0.238632	14.894
GOBP_ETHER_BIOSYNTHETIC_PROCESS	0.0222473	0.997451	3	10	0.238688	6.38998
GOBP_DETECTION_OF_MOLECULE_OF_BACTERIAL_ORIGIN	0.0224907	0.997348	3	11	0.240953	5.59028
GOBP_POSITIVE_REGULATION_OF_DEVELOPMENTAL_PROCESS	0.0225644	0.983273	84	1082	0.241397	1.27969
GOBP_PHOSPHATIDYLETHANOLAMINE_METABOLIC_PROCESS	0.0226609	0.994864	5	26	0.242084	3.55501
GOBP_IRON_ION_IMPORT_ACROSS_PLASMA_MEMBRANE	0.0228169	0.998984	2	4	0.243402	14.894
GOBP_RESPONSE_TO_OSMOTIC_STRESS	0.022885	0.991143	10	77	0.243695	2.23384
GOBP_POSITIVE_REGULATION_OF_RENAL_SODIUM_EXCRETION	0.0229096	0.997279	3	11	0.243695	5.59028
GOBP_INTERMEDIATE_FILAMENT_ORGANIZATION	0.0229613	0.995919	4	18	0.243899	4.26326
GOBP_POSITIVE_REGULATION_OF_CD4_POSITIVE_ALPHA_BETA_T_CELL_PROLIFERATION	0.0230058	0.998971	2	4	0.244024	14.894
GOBP_NEURON_APOPTOTIC_PROCESS	0.0231595	0.987479	21	208	0.245274	1.68703
GOBP_POSITIVE_REGULATION_OF_PATTERN_RECOGNITION_RECEPTOR_SIGNALING_PATHWAY	0.0231892	0.993703	6	37	0.245274	2.89115
GOBP_NEGATIVE_REGULATION_OF_PROTEIN_AUTOPHOSPHORYLATION	0.0234064	0.997265	3	10	0.247222	6.38998
GOBP_POSITIVE_REGULATION_OF_ATP_BIOSYNTHETIC_PROCESS	0.0234794	0.997253	3	10	0.247643	6.38998
GOBP_NEGATIVE_REGULATION_OF_CELLULAR_AMINE_METABOLIC_PROCESS	0.0235512	0.998933	2	4	0.247976	14.894
GOBP_CELL_ADHESION_MEDIATED_BY_INTEGRIN	0.0235773	0.991368	9	69	0.247976	2.24354
GOBP_CELL_JUNCTION_ORGANIZATION	0.0236513	0.983608	55	654	0.248405	1.39106
GOBP_REGULATION_OF_VIRAL_LIFE_CYCLE	0.0237904	0.989363	13	114	0.249515	1.92825
GOBP_CENTRAL_NERVOUS_SYSTEM_MYELIN_MAINTENANCE	0.0238369	0.998913	2	4	0.249653	14.894
GOBP_MACROPHAGE_CHEMOTAXIS	0.0241515	0.994387	5	28	0.252594	3.24541
GOBP_ACTOMYOSIN_STRUCTURE_ORGANIZATION	0.0246738	0.987289	18	173	0.257555	1.74269
GOBP_RECEPTOR_METABOLIC_PROCESS	0.0247341	0.987536	17	159	0.257555	1.79626
GOBP_MEMBRANE_ORGANIZATION	0.0247384	0.982249	66	813	0.257555	1.3407
GOBP_DETECTION_OF_TEMPERATURE_STIMULUS	0.0247636	0.995458	4	19	0.257555	3.97904
GOBP_CORNIFICATION	0.0249871	0.993066	6	39	0.259519	2.71535
GOBP_REGULATION_OF_B_CELL_RECEPTOR_SIGNALING_PATHWAY	0.0253284	0.995321	4	19	0.262699	3.97904
GOBP_NEGATIVE_REGULATION_OF_RESPONSE_TO_OXIDATIVE_STRESS	0.0255129	0.995316	4	18	0.264246	4.26326
GOBP_INOSITOL_TRISPHOSPHATE_METABOLIC_PROCESS	0.0256694	0.996814	3	11	0.26478	5.59028
GOBP_REGULATION_OF_NERVOUS_SYSTEM_PROCESS	0.025681	0.988002	14	125	0.26478	1.8903
GOBP_BONE_CELL_DEVELOPMENT	0.0256836	0.993958	5	27	0.26478	3.39316
GOBP_REGULATION_OF_EXCRETION	0.0257061	0.995195	4	20	0.26478	3.72962
GOBP_RESPONSE_TO_CADMIUM_ION	0.025924	0.991862	7	46	0.266657	2.68254
GOBP_POSITIVE_REGULATION_OF_CELLULAR_PROTEIN_LOCALIZATION	0.0260542	0.984583	27	284	0.267628	1.58088
GOBP_REGULATION_OF_PROTEIN_TARGETING	0.0261044	0.989677	10	77	0.267776	2.23384
GOBP_NEGATIVE_REGULATION_OF_PROTEIN_MATURATION	0.0262147	0.995106	4	19	0.268258	3.97904
GOBP_NEGATIVE_REGULATION_OF_T_CELL_RECEPTOR_SIGNALING_PATHWAY	0.0262286	0.995102	4	19	0.268258	3.97904
GOBP_LIPOPOLYSACCHARIDE_MEDIATED_SIGNALING_PATHWAY	0.026259	0.991709	7	48	0.268258	2.55138
GOBP_INTRINSIC_APOPTOTIC_SIGNALING_PATHWAY	0.02631	0.984761	25	262	0.268412	1.58598
GOBP_REGULATION_OF_ACUTE_INFLAMMATORY_RESPONSE_TO_ANTIGENIC_STIMULUS	0.0264329	0.996681	3	11	0.269299	5.59028
GOBP_TOLERANCE_INDUCTION_DEPENDENT_UPON_IMMUNE_RESPONSE	0.0264722	0.998524	2	5	0.269332	9.9304
GOBP_REGULATION_OF_GAMMA_DELTA_T_CELL_ACTIVATION	0.0265162	0.996667	3	11	0.269414	5.59028
GOBP_POSITIVE_REGULATION_OF_GRANULOCYTE_CHEMOTAXIS	0.026573	0.995018	4	19	0.269584	3.97904
GOBP_CELLULAR_RESPONSE_TO_OSMOTIC_STRESS	0.026616	0.992557	6	36	0.269584	2.98774
GOBP_REGULATION_OF_EXOCYTOSIS	0.0266534	0.985874	19	185	0.269584	1.71818
GOBP_PROTEIN_LOCALIZATION_TO_LYSOSOME	0.0266772	0.99159	7	45	0.269584	2.75367
GOBP_REGULATION_OF_STRESS_ACTIVATED_PROTEIN_KINASE_SIGNALING_CASCADE	0.0267536	0.986382	17	163	0.269991	1.74648
GOBP_MATURE_B_CELL_DIFFERENTIATION_INVOLVED_IN_IMMUNE_RESPONSE	0.026877	0.994943	4	19	0.270351	3.97904
GOBP_NEGATIVE_REGULATION_OF_CELLULAR_COMPONENT_ORGANIZATION	0.026893	0.981212	55	664	0.270351	1.36706
GOBP_REGULATION_OF_LIPASE_ACTIVITY	0.0268977	0.98927	10	83	0.270351	2.04932
GOBP_MUSCLE_ATROPHY	0.0270812	0.996568	3	11	0.271664	5.59028
GOBP_REGULATION_OF_LYMPHOCYTE_MIGRATION	0.027101	0.991374	7	49	0.271664	2.49046
GOBP_CELLULAR_RESPONSE_TO_INORGANIC_SUBSTANCE	0.0271417	0.985584	19	186	0.271707	1.70775
GOBP_POSITIVE_REGULATION_OF_EXOCYTOSIS	0.0271881	0.989162	10	79	0.271809	2.16892
GOBP_PROTEIN_TARGETING	0.0275715	0.982223	37	411	0.275273	1.49284
GOBP_MEMBRANE_PROTEIN_PROTEOLYSIS	0.0276612	0.990337	8	57	0.275679	2.44111
GOBP_NEGATIVE_REGULATION_OF_RECEPTOR_BINDING	0.0276859	0.996461	3	11	0.275679	5.59028
GOBP_GAMMA_DELTA_T_CELL_DIFFERENTIATION	0.0277849	0.996443	3	11	0.276251	5.59028
GOBP_NEUTRAL_LIPID_METABOLIC_PROCESS	0.0278172	0.987748	12	105	0.276251	1.93194
GOBP_MULTICELLULAR_ORGANISM_AGING	0.027885	0.993269	5	28	0.276557	3.24541
GOBP_REGULATION_OF_CHEMOKINE_MEDIATED_SIGNALING_PATHWAY	0.0279912	0.996406	3	11	0.277243	5.59028
GOBP_RETINA_HOMEOSTASIS	0.0282023	0.99008	8	60	0.278964	2.29985
GOBP_REGULATION_OF_PLASMINOGEN_ACTIVATION	0.0283115	0.996277	3	12	0.279674	4.96941
GOBP_NEGATIVE_REGULATION_OF_INTRINSIC_APOPTOTIC_SIGNALING_PATHWAY_BY_P53_CLASS_MEDIATOR	0.0284589	0.994549	4	19	0.280759	3.97904
GOBP_PRIMARY_AMINO_COMPOUND_BIOSYNTHETIC_PROCESS	0.0285795	0.998338	2	5	0.281577	9.9304
GOBP_CD4_POSITIVE_CD25_POSITIVE_ALPHA_BETA_REGULATORY_T_CELL_DIFFERENTIATION	0.028647	0.998332	2	5	0.281871	9.9304
GOBP_ACTIN_FILAMENT_BUNDLE_ORGANIZATION	0.0287862	0.985565	16	150	0.282815	1.7905
GOBP_RESPONSE_TO_VIRUS	0.0288185	0.982956	26	285	0.282815	1.50846
GOBP_ASTROCYTE_CELL_MIGRATION	0.0288661	0.998313	2	5	0.28291	9.9304
GOBP_REGULATION_OF_DENDRITIC_SPINE_MAINTENANCE	0.0291189	0.996203	3	11	0.285014	5.59028
GOBP_POSITIVE_REGULATION_OF_LIPID_BIOSYNTHETIC_PROCESS	0.0292539	0.988867	9	70	0.285687	2.20664
GOBP_REGULATION_OF_ANTIGEN_PROCESSING_AND_PRESENTATION_OF_PEPTIDE_OR_POLYSACCHARIDE_ANTIGEN_VIA_MHC_CLASS_II	0.029264	0.998277	2	5	0.285687	9.9304
GOBP_REGULATION_OF_LAMELLIPODIUM_MORPHOGENESIS	0.0293307	0.996165	3	11	0.285965	5.59028
GOBP_REGULATION_OF_RECEPTOR_CATABOLIC_PROCESS	0.0295251	0.99613	3	11	0.287485	5.59028
GOBP_REGULATION_OF_HORMONE_LEVELS	0.0296793	0.981117	34	392	0.288611	1.42964
GOBP_ANTRAL_OVARIAN_FOLLICLE_GROWTH	0.0298523	0.998223	2	5	0.289916	9.9304
GOBP_REGULATION_OF_RESPONSE_TO_OSMOTIC_STRESS	0.0302851	0.99599	3	11	0.293738	5.59028
GOBP_PEPTIDE_SECRETION	0.0304628	0.981181	30	332	0.29502	1.49482
GOBP_CELLULAR_IRON_ION_HOMEOSTASIS	0.0304962	0.989133	8	58	0.29502	2.39233
GOBP_T_CELL_MIGRATION	0.03062	0.989974	7	51	0.295593	2.37698
GOBP_TRANSMISSION_OF_NERVE_IMPULSE	0.0306345	0.989052	8	60	0.295593	2.29985
GOBP_HYDROGEN_PEROXIDE_CATABOLIC_PROCESS	0.0310383	0.993846	4	20	0.298698	3.72962
GOBP_NEGATIVE_REGULATION_OF_MAST_CELL_DEGRANULATION	0.0310504	0.998111	2	5	0.298698	9.9304
GOBP_REGULATION_OF_DEACETYLASE_ACTIVITY	0.0310761	0.995843	3	11	0.298698	5.59028
GOBP_POSITIVE_REGULATION_OF_CELLULAR_PH_REDUCTION	0.0313002	0.998087	2	5	0.300466	9.9304
GOBP_INTESTINAL_HEXOSE_ABSORPTION	0.0314278	0.998075	2	5	0.301304	9.9304
GOBP_AUTOPHAGIC_CELL_DEATH	0.0315794	0.995749	3	11	0.302369	5.59028
GOBP_RESPONSE_TO_SORBITOL	0.0318284	0.998037	2	5	0.304364	9.9304
GOBP_NEGATIVE_REGULATION_OF_SIGNAL_TRANSDUCTION_BY_P53_CLASS_MEDIATOR	0.0318864	0.991994	5	29	0.304529	3.10996
GOBP_POSITIVE_REGULATION_OF_PROTEOLYSIS	0.032017	0.980136	30	332	0.305115	1.49482
GOBP_NEGATIVE_REGULATION_OF_T_HELPER_1_TYPE_IMMUNE_RESPONSE	0.0320433	0.998017	2	5	0.305115	9.9304
GOBP_MUSCLE_SYSTEM_PROCESS	0.0320702	0.979762	32	370	0.305115	1.42396
GOBP_IMMUNE_COMPLEX_CLEARANCE	0.0321153	0.99801	2	5	0.305157	9.9304
GOBP_POSITIVE_REGULATION_OF_LIPID_TRANSPORT	0.0322601	0.987479	9	73	0.306143	2.10273
GOBP_REGULATION_OF_INORGANIC_ANION_TRANSMEMBRANE_TRANSPORT	0.0324802	0.997975	2	5	0.307528	9.9304
GOBP_SODIUM_ION_HOMEOSTASIS	0.0324882	0.990378	6	41	0.307528	2.55994
GOBP_CELL_MORPHOGENESIS	0.0325369	0.975878	74	933	0.3076	1.30828
GOBP_VASCULAR_ENDOTHELIAL_GROWTH_FACTOR_PRODUCTION	0.0325887	0.991742	5	30	0.3077	2.98534
GOBP_COLLAGEN_METABOLIC_PROCESS	0.0327522	0.986493	10	84	0.308854	2.02147
GOBP_PEPTIDYL_TYROSINE_MODIFICATION	0.0328728	0.979918	28	310	0.309226	1.49287
GOBP_REGULATION_OF_CD8_POSITIVE_ALPHA_BETA_T_CELL_DIFFERENTIATION	0.0329021	0.997934	2	5	0.309226	9.9304
GOBP_NEGATIVE_REGULATION_OF_INFLAMMATORY_RESPONSE_TO_ANTIGENIC_STIMULUS	0.0329158	0.995409	3	12	0.309226	4.96941
GOBP_NEGATIVE_REGULATION_OF_NITRIC_OXIDE_SYNTHASE_BIOSYNTHETIC_PROCESS	0.0330558	0.997919	2	5	0.309898	9.9304
GOBP_POSITIVE_REGULATION_OF_ODONTOGENESIS	0.033072	0.997917	2	5	0.309898	9.9304
GOBP_IODIDE_TRANSPORT	0.0331116	0.997913	2	5	0.309898	9.9304
GOBP_REGULATION_OF_B_CELL_MEDIATED_IMMUNITY	0.033243	0.99012	6	40	0.310438	2.63539
GOBP_REGULATION_OF_JNK_CASCADE	0.0332689	0.984389	13	118	0.310438	1.85407
GOBP_T_CELL_ANTIGEN_PROCESSING_AND_PRESENTATION	0.0332939	0.997895	2	5	0.310438	9.9304
GOBP_NEGATIVE_REGULATION_OF_I_KAPPAB_KINASE_NF_KAPPAB_SIGNALING	0.033598	0.990009	6	39	0.312884	2.71535
GOBP_REGULATION_OF_MATRIX_METALLOPEPTIDASE_SECRETION	0.0339584	0.99783	2	5	0.315567	9.9304
GOBP_ALPHA_BETA_T_CELL_DIFFERENTIATION	0.0339829	0.985875	10	87	0.315567	1.94227
GOBP_NEGATIVE_REGULATION_OF_CD4_POSITIVE_ALPHA_BETA_T_CELL_PROLIFERATION	0.0340127	0.997825	2	5	0.315567	9.9304
GOBP_LEUCINE_IMPORT_ACROSS_PLASMA_MEMBRANE	0.0341964	0.997806	2	5	0.316878	9.9304
GOBP_POSITIVE_REGULATION_OF_PROTEIN_METABOLIC_PROCESS	0.0343952	0.973357	101	1340	0.317779	1.24133
GOBP_INNER_EAR_AUDITORY_RECEPTOR_CELL_DIFFERENTIATION	0.0343979	0.991156	5	30	0.317779	2.98534
GOBP_REGULATION_OF_TUBE_SIZE	0.0344211	0.984328	12	109	0.317779	1.85155
GOBP_POSITIVE_REGULATION_OF_ACUTE_INFLAMMATORY_RESPONSE_TO_ANTIGENIC_STIMULUS	0.0345026	0.997776	2	5	0.318139	9.9304
GOBP_NEGATIVE_REGULATION_OF_BONE_RESORPTION	0.0346262	0.995073	3	12	0.318885	4.96941
GOBP_SPHINGOID_METABOLIC_PROCESS	0.0347009	0.992873	4	20	0.31918	3.72962
GOBP_POSITIVE_REGULATION_OF_MACROAUTOPHAGY	0.0347827	0.987272	8	59	0.319539	2.34512
GOBP_POSITIVE_REGULATION_OF_NITRIC_OXIDE_SYNTHASE_BIOSYNTHETIC_PROCESS	0.0348496	0.995028	3	12	0.319641	4.96941
GOBP_POSITIVE_REGULATION_OF_METALLOPEPTIDASE_ACTIVITY	0.0348792	0.997738	2	5	0.319641	9.9304
GOBP_NEGATIVE_REGULATION_OF_B_CELL_ACTIVATION	0.0350028	0.990958	5	30	0.320199	2.98534
GOBP_ECTODERMAL_CELL_DIFFERENTIATION	0.0350257	0.997723	2	5	0.320199	9.9304
GOBP_NEGATIVE_REGULATION_OF_MACROPHAGE_CYTOKINE_PRODUCTION	0.0351293	0.997713	2	5	0.320406	9.9304
GOBP_T_CELL_DIFFERENTIATION_IN_THYMUS	0.0351341	0.987081	8	62	0.320406	2.21429
GOBP_POSITIVE_REGULATION_OF_EPITHELIAL_CELL_MIGRATION	0.0352329	0.982312	15	142	0.320784	1.76996
GOBP_LYMPHOCYTE_AGGREGATION	0.0352758	0.997698	2	5	0.320784	9.9304
GOBP_NEGATIVE_REGULATION_OF_HYDROGEN_PEROXIDE_MEDIATED_PROGRAMMED_CELL_DEATH	0.0353042	0.997695	2	5	0.320784	9.9304
GOBP_TRYPTOPHAN_TRANSPORT	0.0354878	0.997677	2	5	0.32206	9.9304
GOBP_NEGATIVE_REGULATION_OF_CELL_JUNCTION_ASSEMBLY	0.0355652	0.990804	5	29	0.322334	3.10996
GOBP_HIGH_DENSITY_LIPOPROTEIN_PARTICLE_REMODELING	0.0356042	0.994796	3	13	0.322334	4.47233
GOBP_NEGATIVE_REGULATION_OF_ALCOHOL_BIOSYNTHETIC_PROCESS	0.0357376	0.994851	3	12	0.323151	4.96941
GOBP_MAMMARY_GLAND_BRANCHING_INVOLVED_IN_PREGNANCY	0.0358727	0.997637	2	5	0.323366	9.9304
GOBP_VIRAL_LIFE_CYCLE	0.0358734	0.978121	27	298	0.323366	1.49749
GOBP_CARNITINE_METABOLIC_PROCESS	0.0358911	0.99482	3	12	0.323366	4.96941
GOBP_CENTRAL_NERVOUS_SYSTEM_MYELIN_FORMATION	0.0359784	0.997626	2	5	0.323763	9.9304
GOBP_REGULATION_OF_ALPHA_BETA_T_CELL_DIFFERENTIATION	0.0360411	0.987753	7	53	0.323936	2.27334
GOBP_RESPONSE_TO_AMYLOID_BETA	0.0361119	0.989055	6	40	0.324117	2.63539
GOBP_REGULATION_OF_BLOOD_VESSEL_REMODELING	0.0361479	0.997609	2	5	0.324117	9.9304
GOBP_POSITIVE_REGULATION_OF_PROTEIN_TARGETING_TO_MEMBRANE	0.0362513	0.990578	5	29	0.3243	3.10996
GOBP_PROTEIN_LOCALIZATION_TO_VACUOLE	0.0362549	0.985671	9	69	0.3243	2.24354
GOBP_REGULATION_OF_GLIAL_CELL_DIFFERENTIATION	0.0363225	0.986569	8	61	0.324516	2.25616
GOBP_RESPONSE_TO_THYROID_HORMONE	0.0365309	0.992374	4	20	0.325988	3.72962
GOBP_MULTI_MULTICELLULAR_ORGANISM_PROCESS	0.0366594	0.981013	16	160	0.326745	1.66481
GOBP_INTRINSIC_APOPTOTIC_SIGNALING_PATHWAY_BY_P53_CLASS_MEDIATOR	0.0367905	0.985388	9	72	0.327523	2.13626
GOBP_REVERSE_CHOLESTEROL_TRANSPORT	0.0368982	0.994531	3	13	0.328092	4.47233
GOBP_EMBRYONIC_PLACENTA_MORPHOGENESIS	0.0371069	0.992165	4	21	0.329555	3.51009
GOBP_REGULATION_OF_LYSOSOME_ORGANIZATION	0.0371944	0.997501	2	5	0.329941	9.9304
GOBP_REGULATION_OF_PEPTIDE_TRANSPORT	0.0374103	0.974499	43	512	0.330858	1.383
GOBP_POSITIVE_REGULATION_OF_TYPE_2_IMMUNE_RESPONSE	0.0375111	0.994403	3	13	0.330858	4.47233
GOBP_VITAMIN_B6_METABOLIC_PROCESS	0.0376735	0.997451	2	5	0.330858	9.9304
GOBP_ERBB_SIGNALING_PATHWAY	0.037703	0.981425	14	129	0.330858	1.82385
GOBP_LEUKOCYTE_AGGREGATION	0.0377344	0.994357	3	13	0.330858	4.47233
GOBP_POSITIVE_REGULATION_OF_I_KAPPAB_PHOSPHORYLATION	0.0377878	0.997439	2	5	0.330858	9.9304
GOBP_REGULATION_OF_MORPHOGENESIS_OF_A_BRANCHING_STRUCTURE	0.0377941	0.988398	6	41	0.330858	2.55994
GOBP_ACTIN_MODIFICATION	0.0378446	0.997433	2	5	0.330858	9.9304
GOBP_CERAMIDE_TRANSPORT	0.0378735	0.994416	3	12	0.330858	4.96941
GOBP_REGULATION_OF_AUTOPHAGIC_CELL_DEATH	0.0379004	0.997427	2	5	0.330858	9.9304
GOBP_NEGATIVE_REGULATION_OF_CHOLESTEROL_METABOLIC_PROCESS	0.0380018	0.997416	2	5	0.330858	9.9304
GOBP_POSITIVE_REGULATION_OF_CHOLESTEROL_BIOSYNTHETIC_PROCESS	0.0380052	0.997416	2	5	0.330858	9.9304
GOBP_REGULATION_OF_MITOCHONDRIAL_ELECTRON_TRANSPORT_NADH_TO_UBIQUINONE	0.0380052	0.997416	2	5	0.330858	9.9304
GOBP_PARANODAL_JUNCTION_ASSEMBLY	0.0380052	0.997416	2	5	0.330858	9.9304
GOBP_RETROGRADE_NEURONAL_DENSE_CORE_VESICLE_TRANSPORT	0.0380052	0.997416	2	5	0.330858	9.9304
GOBP_FIBROBLAST_PROLIFERATION	0.0380405	0.984789	9	73	0.330858	2.10273
GOBP_POSITIVE_REGULATION_OF_NEURON_DEATH	0.0380704	0.983904	10	83	0.330858	2.04932
GOBP_CELLULAR_PROTEIN_CONTAINING_COMPLEX_LOCALIZATION	0.0381206	0.991882	4	21	0.330858	3.51009
GOBP_MEMBRANE_PROTEIN_INTRACELLULAR_DOMAIN_PROTEOLYSIS	0.0381585	0.991923	4	20	0.330858	3.72962
GOBP_NEGATIVE_REGULATION_OF_NEURON_PROJECTION_DEVELOPMENT	0.0381827	0.981161	14	128	0.330858	1.83997
GOBP_NEGATIVE_REGULATION_OF_NIK_NF_KAPPAB_SIGNALING	0.0386866	0.991722	4	21	0.334836	3.51009
GOBP_CELLULAR_RESPONSE_TO_BACTERIAL_LIPOPROTEIN	0.0387812	0.997111	2	6	0.335193	7.44703
GOBP_RETROGRADE_AXONAL_TRANSPORT	0.0388175	0.991738	4	20	0.335193	3.72962
GOBP_REGULATION_OF_REACTIVE_OXYGEN_SPECIES_METABOLIC_PROCESS	0.0389191	0.979697	16	158	0.335682	1.68853
GOBP_REGULATION_OF_PROTEIN_COMPLEX_STABILITY	0.03897	0.994188	3	12	0.335683	4.96941
GOBP_INTEGRIN_MEDIATED_SIGNALING_PATHWAY	0.0390089	0.98261	11	98	0.335683	1.89174
GOBP_ACTIN_FILAMENT_NETWORK_FORMATION	0.0391829	0.994144	3	12	0.33675	4.96941
GOBP_REGULATION_OF_AMYLOID_PRECURSOR_PROTEIN_CATABOLIC_PROCESS	0.039223	0.987899	6	39	0.33675	2.71535
GOBP_REGULATION_OF_INOSITOL_PHOSPHATE_BIOSYNTHETIC_PROCESS	0.0395436	0.993975	3	13	0.33848	4.47233
GOBP_CALCIUM_DEPENDENT_CELL_CELL_ADHESION_VIA_PLASMA_MEMBRANE_CELL_ADHESION_MOLECULES	0.0395656	0.987743	6	40	0.33848	2.63539
GOBP_POSITIVE_REGULATION_OF_ORGANIC_ACID_TRANSPORT	0.0395903	0.989363	5	32	0.33848	2.76398
GOBP_NEGATIVE_REGULATION_OF_CELL_DEVELOPMENT	0.0396237	0.97929	16	156	0.33848	1.71293
GOBP_REGULATION_OF_PHOSPHOLIPASE_C_ACTIVITY	0.0396508	0.987666	6	42	0.33848	2.48865
GOBP_SECRETORY_GRANULE_LOCALIZATION	0.0397204	0.994031	3	12	0.33856	4.96941
GOBP_DIVALENT_INORGANIC_CATION_HOMEOSTASIS	0.0397507	0.974088	34	404	0.33856	1.3819
GOBP_POSITIVE_REGULATION_OF_T_CELL_TOLERANCE_INDUCTION	0.0398026	0.996992	2	6	0.338616	7.44703
GOBP_NEGATIVE_REGULATION_OF_PROTEIN_METABOLIC_PROCESS	0.0402009	0.970146	69	879	0.341616	1.29068
GOBP_DEFENSE_RESPONSE_TO_VIRUS	0.040377	0.977524	19	200	0.342594	1.57386
GOBP_LOCOMOTORY_BEHAVIOR	0.0404719	0.979291	15	145	0.342594	1.7287
GOBP_TOXIN_METABOLIC_PROCESS	0.0404891	0.993773	3	13	0.342594	4.47233
GOBP_POSITIVE_REGULATION_OF_GLIAL_CELL_DIFFERENTIATION	0.0404992	0.98736	6	41	0.342594	2.55994
GOBP_REGULATION_OF_STEROID_BIOSYNTHETIC_PROCESS	0.040586	0.983578	9	73	0.34294	2.10273
GOBP_GLAND_MORPHOGENESIS	0.0407751	0.9817	11	97	0.344024	1.91386
GOBP_STEROID_ESTERIFICATION	0.0408062	0.993704	3	13	0.344024	4.47233
GOBP_REGULATION_OF_VASOCONSTRICTION	0.0409369	0.985704	7	53	0.344737	2.27334
GOBP_POSITIVE_REGULATION_OF_FIBROBLAST_PROLIFERATION	0.0412188	0.987081	6	41	0.34672	2.55994
GOBP_MATERNAL_PROCESS_INVOLVED_IN_PARTURITION	0.0413294	0.996811	2	6	0.34726	7.44703
GOBP_POSITIVE_REGULATION_OF_DEFENSE_RESPONSE_TO_BACTERIUM	0.0414497	0.996796	2	6	0.347572	7.44703
GOBP_NEGATIVE_REGULATION_OF_ANION_TRANSPORT	0.0414623	0.97771	17	172	0.347572	1.64386
GOBP_NEGATIVE_REGULATION_OF_ACTIN_FILAMENT_DEPOLYMERIZATION	0.0415108	0.986967	6	41	0.347572	2.55994
GOBP_SMALL_MOLECULE_CATABOLIC_PROCESS	0.0415525	0.9734	31	354	0.347572	1.44352
GOBP_IRON_ION_HOMEOSTASIS	0.0416576	0.983063	9	73	0.347942	2.10273
GOBP_MONOCYTE_DIFFERENTIATION	0.0416898	0.988672	5	31	0.347942	2.87031
GOBP_PINOCYTOSIS	0.0417613	0.990843	4	21	0.348151	3.51009
GOBP_DEFENSE_RESPONSE_TO_GRAM_POSITIVE_BACTERIUM	0.0419314	0.985232	7	56	0.348908	2.1335
GOBP_REGULATION_OF_MACROPHAGE_CHEMOTAXIS	0.0419455	0.990737	4	22	0.348908	3.31485
GOBP_POSITIVE_REGULATION_OF_CELL_AGING	0.042039	0.993437	3	13	0.349297	4.47233
GOBP_EXOCYST_LOCALIZATION	0.0423361	0.996689	2	6	0.351376	7.44703
GOBP_PRIMARY_ALCOHOL_METABOLIC_PROCESS	0.042417	0.983785	8	64	0.351656	2.13488
GOBP_ASTROCYTE_DIFFERENTIATION	0.042464	0.983777	8	63	0.351656	2.17393
GOBP_NEGATIVE_REGULATION_OF_PRODUCTION_OF_MIRNAS_INVOLVED_IN_GENE_SILENCING_BY_MIRNA	0.0429397	0.993239	3	13	0.355203	4.47233
GOBP_POSITIVE_REGULATION_OF_MAST_CELL_ACTIVATION	0.0431197	0.993199	3	13	0.356297	4.47233
GOBP_REGULATION_OF_MICROVILLUS_LENGTH	0.0432009	0.996583	2	6	0.356575	7.44703
GOBP_PROSTAGLANDIN_TRANSPORT	0.0433426	0.993061	3	14	0.357349	4.06576
GOBP_NEGATIVE_REGULATION_OF_CELL_PROJECTION_ORGANIZATION	0.0434201	0.976543	17	167	0.357594	1.69935
GOBP_BONE_RESORPTION	0.0436544	0.98454	7	53	0.359128	2.27334
GOBP_POSITIVE_REGULATION_OF_NEUTROPHIL_MIGRATION	0.0438126	0.990188	4	22	0.359456	3.31485
GOBP_ONE_CARBON_COMPOUND_TRANSPORT	0.0438284	0.996506	2	6	0.359456	7.44703
GOBP_TOLL_LIKE_RECEPTOR_4_SIGNALING_PATHWAY	0.0438385	0.987889	5	32	0.359456	2.76398
GOBP_NEGATIVE_REGULATION_OF_B_CELL_RECEPTOR_SIGNALING_PATHWAY	0.0440134	0.996483	2	6	0.360496	7.44703
GOBP_PENETRATION_OF_ZONA_PELLUCIDA	0.0441106	0.996471	2	6	0.360896	7.44703
GOBP_POSITIVE_REGULATION_OF_MACROPHAGE_MIGRATION	0.0442277	0.990065	4	22	0.361191	3.31485
GOBP_REGULATION_OF_ANTIGEN_PROCESSING_AND_PRESENTATION_OF_PEPTIDE_ANTIGEN	0.0442828	0.996449	2	6	0.361191	7.44703
GOBP_POSITIVE_REGULATION_OF_INTERLEUKIN_1_PRODUCTION	0.0442916	0.985804	6	44	0.361191	2.35732
GOBP_POSITIVE_REGULATION_OF_RESPONSE_TO_INTERFERON_GAMMA	0.0446483	0.996404	2	6	0.363704	7.44703
GOBP_GLIAL_CELL_PROLIFERATION	0.0449094	0.985629	6	41	0.365432	2.55994
GOBP_NEGATIVE_REGULATION_OF_CD8_POSITIVE_ALPHA_BETA_T_CELL_ACTIVATION	0.0452704	0.996325	2	6	0.36797	7.44703
GOBP_PROSTATE_GLAND_MORPHOGENESIS	0.0453272	0.989737	4	22	0.368031	3.31485
GOBP_ADULT_LOCOMOTORY_BEHAVIOR	0.0456296	0.983703	7	52	0.36973	2.32389
GOBP_POSITIVE_REGULATION_OF_VASCULAR_ENDOTHELIAL_GROWTH_FACTOR_PRODUCTION	0.0456531	0.989587	4	23	0.36973	3.14017
GOBP_KERATINIZATION	0.0457015	0.985218	6	45	0.36973	2.29673
GOBP_RESPONSE_TO_ORGANOPHOSPHORUS	0.0457342	0.978227	12	113	0.36973	1.77773
GOBP_RHO_PROTEIN_SIGNAL_TRANSDUCTION	0.045995	0.977347	13	123	0.371437	1.76917
GOBP_ALANINE_TRANSPORT	0.0465657	0.992425	3	13	0.37564	4.47233
GOBP_POSITIVE_REGULATION_OF_PROTEIN_LOCALIZATION_TO_MEMBRANE	0.0467603	0.976927	13	121	0.376609	1.80222
GOBP_REGULATION_OF_NEUTROPHIL_MIGRATION	0.0467866	0.986806	5	33	0.376609	2.6648
GOBP_RESPONSE_TO_L_ASCORBIC_ACID	0.0471834	0.99608	2	6	0.379395	7.44703
GOBP_NETRIN_ACTIVATED_SIGNALING_PATHWAY	0.0473607	0.992243	3	13	0.380411	4.47233
GOBP_PODOSOME_ASSEMBLY	0.0475974	0.992189	3	13	0.381648	4.47233
GOBP_LYMPH_NODE_DEVELOPMENT	0.0476167	0.992083	3	14	0.381648	4.06576
GOBP_REGULATION_OF_AMYLOID_BETA_CLEARANCE	0.047878	0.992124	3	13	0.383096	4.47233
GOBP_REGULATION_OF_RETROGRADE_PROTEIN_TRANSPORT_ER_TO_CYTOSOL	0.0478998	0.992119	3	13	0.383096	4.47233
GOBP_POSITIVE_REGULATION_OF_INTERLEUKIN_8_PRODUCTION	0.0480098	0.984308	6	44	0.383566	2.35732
GOBP_POSITIVE_REGULATION_OF_LIPID_METABOLIC_PROCESS	0.0483159	0.976017	13	125	0.385599	1.73729
GOBP_REACTIVE_NITROGEN_SPECIES_METABOLIC_PROCESS	0.0484903	0.980929	8	66	0.386384	2.06095
GOBP_NEGATIVE_REGULATION_OF_HUMORAL_IMMUNE_RESPONSE_MEDIATED_BY_CIRCULATING_IMMUNOGLOBULIN	0.048533	0.995904	2	6	0.386384	7.44703
GOBP_REGULATION_OF_PROTEIN_LOCALIZATION	0.0485692	0.964009	63	802	0.386384	1.28946
GOBP_RESPONSE_TO_STEROID_HORMONE	0.0487658	0.969961	25	280	0.386954	1.47186
GOBP_NLRP3_INFLAMMASOME_COMPLEX_ASSEMBLY	0.0488009	0.991806	3	14	0.386954	4.06576
GOBP_CELLULAR_HYPEROSMOTIC_RESPONSE	0.0488911	0.991889	3	13	0.386954	4.47233
GOBP_REGULATION_OF_AUTOPHAGY_OF_MITOCHONDRION	0.0489958	0.986081	5	31	0.386954	2.87031
GOBP_RECEPTOR_MEDIATED_ENDOCYTOSIS_INVOLVED_IN_CHOLESTEROL_TRANSPORT	0.0490065	0.995842	2	6	0.386954	7.44703
GOBP_MATURE_B_CELL_DIFFERENTIATION	0.0490067	0.988562	4	23	0.386954	3.14017
GOBP_NEGATIVE_REGULATION_OF_LEUKOCYTE_CHEMOTAXIS	0.0490484	0.991747	3	14	0.386954	4.06576
GOBP_FC_RECEPTOR_SIGNALING_PATHWAY	0.0490548	0.973067	17	172	0.386954	1.64386
GOBP_ACUTE_PHASE_RESPONSE	0.0491744	0.988458	4	24	0.387488	2.98295
GOBP_POSITIVE_REGULATION_OF_LONG_TERM_SYNAPTIC_DEPRESSION	0.0492892	0.995804	2	6	0.387984	7.44703
GOBP_PLATELET_AGGREGATION	0.0493944	0.982027	7	53	0.388403	2.27334
GOBP_REGULATION_OF_BRANCHING_INVOLVED_IN_SALIVARY_GLAND_MORPHOGENESIS	0.0494795	0.995779	2	6	0.38851	7.44703
GOBP_VITAMIN_METABOLIC_PROCESS	0.0495118	0.977018	11	102	0.38851	1.80792
GOBP_REGULATION_OF_AMYLOID_FIBRIL_FORMATION	0.0495817	0.991727	3	13	0.38865	4.47233
GOBP_INTERLEUKIN_13_PRODUCTION	0.0496518	0.991604	3	14	0.38871	4.06576
GOBP_POSITIVE_REGULATION_BY_HOST_OF_VIRAL_PROCESS	0.0496934	0.991701	3	13	0.38871	4.47233
GOBP_SENSORY_PERCEPTION_OF_MECHANICAL_STIMULUS	0.0499922	0.974303	14	141	0.389808	1.64996
[truncated: 6,521 more rows]

## Sheet: UP_DEGs_C5_GO_CC
category	over_represented_pvalue	under_represented_pvalue	numDEInCat	numInCat	over_represented_pvalue_adj	ORs
[truncated: 996 more rows]

[truncated: 11 more sheets: UP_DEGs_C5_GO_MF, UP_DEGs_C7_IMMUNESIGDB, UP_DEGs_C8, DOWN_DEGs_C2_CGP, DOWN_DEGs_C2_CP_REACTOME, DOWN_DEGs_C2_CP_WIKIPATHWAYS, DOWN_DEGs_C5_GO_BP, DOWN_DEGs_C5_GO_CC, DOWN_DEGs_C5_GO_MF, DOWN_DEGs_C7_IMMUNESIGDB, DOWN_DEGs_C8]
