# Supplementary material for: A multiomic atlas of the aging hippocampus reveals molecular changes in response to environmental enrichment
Source: Nat Commun. 2024 Jul 16;15:5829. doi: 10.1038/s41467-024-49608-z (PMC11252340; doi:10.1038/s41467-024-49608-z)
Supplement: Supplementary file 8 — Supplementary dataset 5 [file 41467_2024_49608_MOESM8_ESM.xlsx]

## Sheet: DEPs_agingAll
logFC

## Sheet: DEPs_agingControl_samples
logFC

## Sheet: common_DEPs_DEGs_agingAll
GENEID
