# Supplementary material for: A multiomic atlas of the aging hippocampus reveals molecular changes in response to environmental enrichment
Source: Nat Commun. 2024 Jul 16;15:5829. doi: 10.1038/s41467-024-49608-z (PMC11252340; doi:10.1038/s41467-024-49608-z)
Supplement: Supplementary file 9 — Supplementary dataset 6 [file 41467_2024_49608_MOESM9_ESM.xlsx]

## Sheet: intersections_with_RNAseq_ORs
ORs of intersections between unadjusted p < 0.05 pathway enrichments for aging UP or DOWN DEGs (RNA-seq) and aging UP or DOWN DEPs (SWATH proteomics) (the ORs shown are those with p<0.05 for Fisher’s enrichment)
path	odds_ratio_for_pval_up_pathways	odds_ratio_for_pval_down_pathways
C2_CGP	non_sig	1.868
C2_CP:REACTOME	non_sig	non_sig
C2_CP:WIKIPATHWAYS	non_sig	non_sig
C5_GO:BP	1.773	2.053
C5_GO:CC	non_sig	non_sig
C5_GO:MF	2.502	non_sig
C7_IMMUNESIGDB	1.69	non_sig
C8	6.961	non_sig

## Sheet: UP_DEPs_C2_CGP
category	over_represented_pvalue	under_represented_pvalue	numDEInCat	numInCat	over_represented_pvalue_adj	ORs
LI_WILMS_TUMOR_VS_FETAL_KIDNEY_1_UP	0.00162617	0.999613	10	37	1	3.94832
INAMURA_LUNG_CANCER_SCC_SUBTYPES_UP	0.00534903	0.999836	3	4	1	31.143
NEWMAN_ERCC6_TARGETS_DN	0.00546536	0.999754	3	5	1	15.5764
GARGALOVIC_RESPONSE_TO_OXIDIZED_PHOSPHOLIPIDS_RED_DN	0.00673784	1	2	2	1	#NUM!
DACOSTA_UV_RESPONSE_VIA_ERCC3_UP	0.0084088	0.996651	15	76	1	2.64816
VALK_AML_CLUSTER_1	0.00880895	0.999833	2	3	1	20.668
BANDRES_RESPONSE_TO_CARMUSTIN_MGMT_48HR_DN	0.0094161	0.997581	8	26	1	4.70768
RHEIN_ALL_GLUCOCORTICOID_THERAPY_DN	0.0107445	0.994549	25	140	1	2.40886
KOKKINAKIS_METHIONINE_DEPRIVATION_48HR_DN	0.011467	0.999318	3	5	1	15.5764
VART_KSHV_INFECTION_ANGIOGENIC_MARKERS_DN	0.0115198	0.999748	2	3	1	20.668
BANDRES_RESPONSE_TO_CARMUSTIN_WITHOUT_MGMT_48HR_DN	0.0123342	0.998532	4	9	1	8.34625
DANG_MYC_TARGETS_DN	0.0142424	0.998073	4	11	1	5.9584
DOUGLAS_BMI1_TARGETS_DN	0.0148538	0.995644	8	35	1	3.12579
ROPERO_HDAC2_TARGETS	0.0154019	0.997175	5	15	1	5.23375
BROWNE_HCMV_INFECTION_10HR_UP	0.0154893	0.99763	4	16	1	3.46937
POOLA_INVASIVE_BREAST_CANCER_UP	0.0157688	0.997685	4	13	1	4.63129
KOKKINAKIS_METHIONINE_DEPRIVATION_96HR_UP	0.0159504	0.997765	4	11	1	5.9584
BURTON_ADIPOGENESIS_6	0.0161472	0.993208	14	77	1	2.37807
BYSTRYKH_HEMATOPOIESIS_STEM_CELL_AND_BRAIN_QTL_CIS	0.0169243	0.996678	5	18	1	4.02169
HAHTOLA_MYCOSIS_FUNGOIDES_CD4_UP	0.017409	0.997582	4	10	1	6.95487
EPPERT_LSC_R	0.0183201	0.998312	3	7	1	7.78905
WANG_RESPONSE_TO_ANDROGEN_UP	0.0189274	0.999243	2	4	1	10.3386
WANG_RESPONSE_TO_FORSKOLIN_UP	0.0189274	0.999243	2	4	1	10.3386
ONKEN_UVEAL_MELANOMA_DN	0.0190642	0.990274	21	139	1	1.92478
WOO_LIVER_CANCER_RECURRENCE_DN	0.0209806	0.994849	6	22	1	3.93495
CROONQUIST_NRAS_SIGNALING_UP	0.0222967	0.997644	3	8	1	6.22988
BARIS_THYROID_CANCER_UP	0.0234225	0.996429	4	10	1	6.95487
LOPES_METHYLATED_IN_COLON_CANCER_DN	0.0234233	0.999248	2	3	1	20.668
GOLDRATH_HOMEOSTATIC_PROLIFERATION	0.0236364	0.991165	10	53	1	2.46025
GOLUB_ALL_VS_AML_UP	0.0247819	0.99743	3	7	1	7.78905
ROSS_AML_OF_FAB_M7_TYPE	0.0266464	0.993987	5	20	1	3.48216
YU_MYC_TARGETS_DN	0.0269296	0.997114	3	7	1	7.78905
ACEVEDO_LIVER_CANCER_UP	0.0276001	0.985043	22	171	1	1.58015
WANG_BARRETTS_ESOPHAGUS_DN	0.0276909	0.996814	3	8	1	6.22988
BROWNE_HCMV_INFECTION_20HR_UP	0.0287242	0.9894	9	56	1	2.01135
RODRIGUES_THYROID_CARCINOMA_ANAPLASTIC_DN	0.0293066	0.9861	15	100	1	1.87791
DEURIG_T_CELL_PROLYMPHOCYTIC_LEUKEMIA_UP	0.0303951	0.987404	11	69	1	2.00225
HOQUE_METHYLATED_IN_CANCER	0.0307846	0.994875	4	10	1	6.95487
LINDSTEDT_DENDRITIC_CELL_MATURATION_D	0.030855	0.996509	3	7	1	7.78905
LANDIS_BREAST_CANCER_PROGRESSION_UP	0.0330432	0.996491	3	6	1	10.3864
ONDER_CDH1_TARGETS_3_UP	0.0339377	0.998131	2	4	1	10.3386
FARMER_BREAST_CANCER_CLUSTER_1	0.0348012	1	1	1	1	#NUM!
DING_LUNG_CANCER_MUTATED_FREQUENTLY	0.0357199	1	1	1	1	#NUM!
TCGA_GLIOBLASTOMA_MUTATED	0.0357199	1	1	1	1	#NUM!
CAFFAREL_RESPONSE_TO_THC_UP	0.0364355	0.994847	3	11	1	3.88989
GRAHAM_CML_DIVIDING_VS_NORMAL_DIVIDING_DN	0.0397891	1	1	1	1	#NUM!
HASLINGER_B_CLL_WITH_MUTATED_VH_GENES	0.0397891	1	1	1	1	#NUM!
MOOTHA_VOXPHOS	0.0402825	0.983583	10	50	1	2.64858
NIKOLSKY_BREAST_CANCER_8Q23_Q24_AMPLICON	0.0434279	0.993285	3	12	1	3.45671
SABATES_COLORECTAL_ADENOMA_DN	0.0452057	0.98461	7	34	1	2.72108
ZHAN_MULTIPLE_MYELOMA_CD1_VS_CD2_DN	0.0452963	0.99338	3	9	1	5.19035
HERNANDEZ_ABERRANT_MITOSIS_BY_DOCETACEL_4NM_DN	0.0459087	0.997006	2	4	1	10.3386
NAKAMURA_METASTASIS	0.0461203	0.990679	4	12	1	5.21194
HEIDENBLAD_AMPLIFIED_IN_PANCREATIC_CANCER	0.0462484	0.993458	3	8	1	6.22988
LIEN_BREAST_CARCINOMA_METAPLASTIC_VS_DUCTAL_DN	0.0474015	0.99361	3	7	1	7.78905
DEBIASI_APOPTOSIS_BY_REOVIRUS_INFECTION_UP	0.0489675	0.982663	7	43	1	2.03217
BANDRES_RESPONSE_TO_CARMUSTIN_WITHOUT_MGMT_24HR_UP	0.0492994	0.997592	2	3	1	20.668
DER_IFN_ALPHA_RESPONSE_UP	0.0495897	0.992478	3	9	1	5.19035
LEE_RECENT_THYMIC_EMIGRANT	0.0524344	0.983109	6	32	1	2.41092
HOSHIDA_LIVER_CANCER_SUBCLASS_S3	0.0535145	0.974829	12	71	1	2.15756
HOEBEKE_LYMPHOID_STEM_CELL_UP	0.0539696	0.987615	4	17	1	3.20117
MCCLUNG_CREB1_TARGETS_DN	0.0542437	0.991199	3	10	1	4.44766
HERNANDEZ_ABERRANT_MITOSIS_BY_DOCETACEL_2NM_UP	0.0564852	0.99523	2	5	1	6.89155
ZHANG_RESPONSE_TO_CANTHARIDIN_DN	0.0565249	0.981789	6	27	1	2.99153
KIM_LIVER_CANCER_POOR_SURVIVAL_UP	0.0565701	0.992482	3	6	1	10.3864
FONTAINE_PAPILLARY_THYROID_CARCINOMA_DN	0.0580457	0.990976	3	8	1	6.22988
BEIER_GLIOMA_STEM_CELL_DN	0.0599215	0.989868	3	10	1	4.44766
HASLINGER_B_CLL_WITH_6Q21_DELETION	0.0601327	0.996703	2	3	1	20.668
GEORGES_CELL_CYCLE_MIR192_TARGETS	0.0613005	0.989536	3	10	1	4.44766
IIZUKA_LIVER_CANCER_PROGRESSION_G2_G3_DN	0.063967	1	1	1	1	#NUM!
HECKER_IFNB1_TARGETS	0.0649838	0.993569	2	6	1	5.16898
RAMALHO_STEMNESS_DN	0.0657332	0.977986	6	27	1	2.99153
SHETH_LIVER_CANCER_VS_TXNIP_LOSS_PAM2	0.0677179	0.979379	5	27	1	2.36667
FIRESTEIN_PROLIFERATION	0.0677778	0.976695	6	32	1	2.41092
SESTO_RESPONSE_TO_UV_C8	0.0690196	0.97659	6	27	1	2.99153
WESTON_VEGFA_TARGETS_3HR	0.0694649	0.993395	2	5	1	6.89155
GRATIAS_RETINOBLASTOMA_16Q24	0.0695285	0.992847	2	6	1	5.16898
VANTVEER_BREAST_CANCER_METASTASIS_UP	0.0700732	0.986812	3	12	1	3.45671
SENESE_HDAC1_AND_HDAC2_TARGETS_DN	0.0712666	0.972778	7	38	1	2.36539
FERRARI_RESPONSE_TO_FENRETINIDE_UP	0.0716057	1	1	1	1	#NUM!
COULOUARN_TEMPORAL_TGFB1_SIGNATURE_DN	0.0716602	0.97822	5	23	1	2.8979
HOSHIDA_LIVER_CANCER_SURVIVAL_DN	0.0739576	0.974155	6	30	1	2.61425
SMID_BREAST_CANCER_RELAPSE_IN_BRAIN_DN	0.0742549	0.985284	3	14	1	2.82593
MIKHAYLOVA_OXIDATIVE_STRESS_RESPONSE_VIA_VHL_DN	0.0744839	0.992625	2	5	1	6.89155
HILLION_HMGA1B_TARGETS	0.075212	0.969087	8	39	1	2.71738
MIKKELSEN_MCV6_LCP_WITH_H3K27ME3	0.0755788	0.998523	1	2	1	10.2912
VANTVEER_BREAST_CANCER_POOR_PROGNOSIS	0.0757417	0.985537	3	11	1	3.88989
BREDEMEYER_RAG_SIGNALING_NOT_VIA_ATM_DN	0.0760841	0.991756	2	6	1	5.16898
KATSANOU_ELAVL1_TARGETS_UP	0.0764732	0.984655	3	14	1	2.82593
DING_LUNG_CANCER_MUTATED_SIGNIFICANTLY	0.0768414	0.991626	2	6	1	5.16898
YANG_BREAST_CANCER_ESR1_LASER_DN	0.0777768	0.985746	3	9	1	5.19035
SHETH_LIVER_CANCER_VS_TXNIP_LOSS_PAM4	0.0779733	0.966974	8	52	1	1.90272
JOHANSSON_BRAIN_CANCER_EARLY_VS_LATE_DN	0.0791133	0.972607	6	24	1	3.49509
NAKAMURA_ADIPOGENESIS_LATE_DN	0.0795019	0.990711	2	7	1	4.13461
HADDAD_B_LYMPHOCYTE_PROGENITOR	0.0809782	0.9706	6	35	1	2.15848
ALONSO_METASTASIS_DN	0.0810021	0.998299	1	2	1	10.2912
ALONSO_METASTASIS_EMT_DN	0.0810021	0.998299	1	2	1	10.2912
WALLACE_PROSTATE_CANCER_RACE_UP	0.0832614	0.973403	5	24	1	2.74425
BLALOCK_ALZHEIMERS_DISEASE_DN	0.0835957	0.938648	65	513	1	1.72857
GAVIN_FOXP3_TARGETS_CLUSTER_P2	0.0835992	0.989944	2	7	1	4.13461
BENPORATH_SUZ12_TARGETS	0.0837459	0.954729	14	103	1	1.66148
CAFFAREL_RESPONSE_TO_THC_8HR_3_UP	0.0850709	1	1	1	1	#NUM!
RANKIN_ANGIOGENIC_TARGETS_OF_VHL_HIF2A_DN	0.0850709	1	1	1	1	#NUM!
PARK_HSC_MARKERS	0.0855458	0.990076	2	6	1	5.16898
DACOSTA_UV_RESPONSE_VIA_ERCC3_TTD_UP	0.0871138	0.975779	4	21	1	2.44373
BREDEMEYER_RAG_SIGNALING_VIA_ATM_NOT_VIA_NFKB_DN	0.087531	0.989708	2	6	1	5.16898
TAKEDA_TARGETS_OF_NUP98_HOXA9_FUSION_6HR_UP	0.087861	0.989121	2	7	1	4.13461
KOYAMA_SEMA3B_TARGETS_DN	0.0912044	0.959879	8	55	1	1.7786
DAZARD_UV_RESPONSE_CLUSTER_G5	0.0917712	0.982621	3	8	1	6.22988
TAKEDA_TARGETS_OF_NUP98_HOXA9_FUSION_10D_DN	0.0919041	0.974691	4	17	1	3.20117
TORCHIA_TARGETS_OF_EWSR1_FLI1_FUSION_DN	0.0931583	0.959013	8	51	1	1.94788
LINDGREN_BLADDER_CANCER_CLUSTER_1_UP	0.0942508	0.972922	4	22	1	2.3069
CHESLER_BRAIN_QTL_CIS	0.0954161	0.973146	4	18	1	2.97104
JEPSEN_SMRT_TARGETS	0.0957613	0.987529	2	7	1	4.13461
GHO_ATF5_TARGETS_DN	0.0959669	0.988088	2	6	1	5.16898
SCHAEFFER_PROSTATE_DEVELOPMENT_6HR_UP	0.0976133	0.966865	5	27	1	2.36667
DER_IFN_ALPHA_RESPONSE_DN	0.0976638	1	1	1	1	#NUM!
DER_IFN_BETA_RESPONSE_DN	0.0976638	1	1	1	1	#NUM!
BROWNE_HCMV_INFECTION_20HR_DN	0.0979555	0.971474	4	22	1	2.3069
MAGRANGEAS_MULTIPLE_MYELOMA_IGG_VS_IGA_DN	0.0984695	0.98759	2	6	1	5.16898
BENPORATH_ES_WITH_H3K27ME3	0.0986179	0.944229	15	105	1	1.76902
BONCI_TARGETS_OF_MIR15A_AND_MIR16_1	0.100213	0.977698	3	13	1	3.10984
SARRIO_EPITHELIAL_MESENCHYMAL_TRANSITION_DN	0.101704	0.965842	5	22	1	3.06993
MULLIGHAN_NPM1_SIGNATURE_3_DN	0.102764	0.95712	7	38	1	2.36539
PROVENZANI_METASTASIS_UP	0.103068	0.953449	8	54	1	1.81812
CHARAFE_BREAST_CANCER_LUMINAL_VS_MESENCHYMAL_DN	0.103216	0.946638	11	85	1	1.55686
YOKOE_CANCER_TESTIS_ANTIGENS	0.104166	0.985743	2	7	1	4.13461
VALK_AML_CLUSTER_10	0.104931	0.986266	2	6	1	5.16898
ZHAN_MULTIPLE_MYELOMA_CD2_UP	0.10631	0.985273	2	7	1	4.13461
MIKKELSEN_NPC_HCP_WITH_H3K27ME3	0.106508	0.962508	5	30	1	2.07992
FLECHNER_PBL_KIDNEY_TRANSPLANT_REJECTED_VS_OK_DN	0.106703	0.969301	4	16	1	3.46937
TIMOFEEVA_GROWTH_STRESS_VIA_STAT1_DN	0.106865	0.988562	2	4	1	10.3386
CHEN_LIVER_METABOLISM_QTL_CIS	0.10806	0.974591	3	15	1	2.58942
ONKEN_UVEAL_MELANOMA_UP	0.108472	0.931793	21	166	1	1.54447
PECE_MAMMARY_STEM_CELL_UP	0.108647	0.945727	10	64	1	1.94866
KUMAMOTO_RESPONSE_TO_NUTLIN_3A_UP	0.10944	1	1	1	1	#NUM!
MOOTHA_MITOCHONDRIA	0.109978	0.928924	24	167	1	1.82231
CHUNG_BLISTER_CYTOTOXICITY_UP	0.111062	0.956205	6	34	1	2.23648
BYSTRYKH_SCP2_QTL	0.111141	1	1	1	1	#NUM!
BOSCO_TH1_CYTOTOXIC_MODULE	0.112086	1	1	1	1	#NUM!
GOUYER_TATI_TARGETS_UP	0.112086	1	1	1	1	#NUM!
VERRECCHIA_DELAYED_RESPONSE_TO_TGFB1	0.11211	0.985848	2	5	1	6.89155
FONTAINE_THYROID_TUMOR_UNCERTAIN_MALIGNANCY_DN	0.112399	1	1	1	1	#NUM!
CALVET_IRINOTECAN_SENSITIVE_VS_REVERTED_DN	0.112425	0.996666	1	2	1	10.2912
SMID_BREAST_CANCER_LUMINAL_A_DN	0.113242	0.996616	1	2	1	10.2912
MYLLYKANGAS_AMPLIFICATION_HOT_SPOT_25	0.113559	1	1	1	1	#NUM!
HAEGERSTRAND_RESPONSE_TO_IMATINIB	0.113978	0.996571	1	2	1	10.2912
FINETTI_BREAST_CANCER_KINOME_GREEN	0.114094	1	1	1	1	#NUM!
GARGALOVIC_RESPONSE_TO_OXIDIZED_PHOSPHOLIPIDS_RED_UP	0.11417	0.996559	1	2	1	10.2912
OUYANG_PROSTATE_CANCER_PROGRESSION_UP	0.114396	0.98423	2	6	1	5.16898
DAVICIONI_TARGETS_OF_PAX_FOXO1_FUSIONS_DN	0.114505	0.972382	3	15	1	2.58942
FLECHNER_BIOPSY_KIDNEY_TRANSPLANT_REJECTED_VS_OK_DN	0.115234	0.922676	28	205	1	1.72658
HOFMANN_CELL_LYMPHOMA_UP	0.11538	0.985179	2	5	1	6.89155
JIANG_AGING_CEREBRAL_CORTEX_DN	0.115892	0.947233	8	41	1	2.5503
GRAHAM_CML_QUIESCENT_VS_NORMAL_DIVIDING_DN	0.116412	1	1	1	1	#NUM!
KYNG_ENVIRONMENTAL_STRESS_RESPONSE_NOT_BY_UV_IN_OLD	0.116613	0.982928	2	7	1	4.13461
HALMOS_CEBPA_TARGETS_DN	0.117116	0.996373	1	2	1	10.2912
MEINHOLD_OVARIAN_CANCER_LOW_GRADE_UP	0.118048	0.996313	1	2	1	10.2912
ABE_VEGFA_TARGETS	0.118996	0.996252	1	2	1	10.2912
HONMA_DOCETAXEL_RESISTANCE	0.119018	0.964364	4	16	1	3.46937
OUILLETTE_CLL_13Q14_DELETION_UP	0.119844	0.970799	3	14	1	2.82593
TRAYNOR_RETT_SYNDROM_UP	0.120261	0.986155	2	4	1	10.3386
DAIRKEE_CANCER_PRONE_RESPONSE_BPA	0.120634	0.962553	4	20	1	2.59761
LU_EZH2_TARGETS_DN	0.120987	0.94314	8	57	1	1.70433
SANA_RESPONSE_TO_IFNG_UP	0.121587	0.983873	2	5	1	6.89155
MEBARKI_HCC_PROGENITOR_WNT_UP_BLOCKED_BY_FZD8CRD	0.121603	0.962142	4	20	1	2.59761
EHRLICH_ICF_SYNDROM_UP	0.123474	0.994645	1	3	1	5.14783
ENGELMANN_CANCER_PROGENITORS_UP	0.123567	0.983447	2	5	1	6.89155
SALVADOR_MARTIN_PEDIATRIC_TBD_ANTI_TNF_THERAPY_NONRESPONDER_PRE_TREATMENT_UP	0.125339	0.995827	1	2	1	10.2912
SENESE_HDAC1_TARGETS_DN	0.126287	0.943985	7	43	1	2.03217
LANDIS_ERBB2_BREAST_TUMORS_65_UP	0.126868	0.981378	2	6	1	5.16898
PEREZ_TP63_TARGETS	0.126909	0.947354	6	41	1	1.78335
RUIZ_TNC_TARGETS_UP	0.127629	0.959555	4	20	1	2.59761
NADLER_OBESITY_DN	0.128052	0.954345	5	20	1	3.48216
NIKOLSKY_BREAST_CANCER_16Q24_AMPLICON	0.128154	0.979459	2	8	1	3.44418
CASTELLANO_HRAS_AND_NRAS_TARGETS_DN	0.128261	1	1	1	1	#NUM!
DING_LUNG_CANCER_MUTATED_RECURRENTLY	0.128261	1	1	1	1	#NUM!
BROWNE_HCMV_INFECTION_18HR_UP	0.128706	0.958297	4	24	1	2.07436
GARY_CD5_TARGETS_UP	0.129514	0.924588	14	112	1	1.502
DANG_REGULATED_BY_MYC_DN	0.129519	0.932734	10	68	1	1.81063
XU_GH1_EXOGENOUS_TARGETS_DN	0.129923	0.966112	3	18	1	2.06885
COLIN_PILOCYTIC_ASTROCYTOMA_VS_GLIOBLASTOMA_UP	0.130803	0.959878	4	15	1	3.78609
OHM_EMBRYONIC_CARCINOMA_UP	0.131571	1	1	1	1	#NUM!
OHM_METHYLATED_IN_ADULT_CANCERS	0.131571	1	1	1	1	#NUM!
MARKEY_RB1_CHRONIC_LOF_DN	0.131971	0.965808	3	16	1	2.38933
LEIN_MIDBRAIN_MARKERS	0.133251	0.967385	3	11	1	3.88989
HOLLEMAN_PREDNISOLONE_RESISTANCE_B_ALL_UP	0.133603	0.979758	2	6	1	5.16898
PEART_HDAC_PROLIFERATION_CLUSTER_DN	0.13429	0.977857	2	8	1	3.44418
FLECHNER_BIOPSY_KIDNEY_TRANSPLANT_REJECTED_VS_OK_UP	0.134627	0.9676	3	10	1	4.44766
KAYO_CALORIE_RESTRICTION_MUSCLE_DN	0.134745	0.950267	5	23	1	2.8979
SMID_BREAST_CANCER_NORMAL_LIKE_UP	0.135539	0.942724	6	41	1	1.78335
ROSS_AML_WITH_CBFB_MYH11_FUSION	0.135565	0.978257	2	7	1	4.13461
NATSUME_RESPONSE_TO_INTERFERON_BETA_DN	0.1363	0.950409	5	20	1	3.48216
GRABARCZYK_BCL11B_TARGETS_DN	0.138386	0.977523	2	7	1	4.13461
SCHAEFFER_PROSTATE_DEVELOPMENT_AND_CANCER_BOX4_UP	0.13893	0.994834	1	2	1	10.2912
MAGRANGEAS_MULTIPLE_MYELOMA_IGG_VS_IGA_UP	0.138936	0.977379	2	7	1	4.13461
CAMPS_COLON_CANCER_COPY_NUMBER_UP	0.139208	0.963364	3	15	1	2.58942
SANA_TNF_SIGNALING_UP	0.139647	0.977192	2	7	1	4.13461
ENK_UV_RESPONSE_EPIDERMIS_DN	0.140187	0.920987	12	93	1	1.55439
UDAYAKUMAR_MED1_TARGETS_UP	0.140251	0.945784	5	33	1	1.85438
WATANABE_RECTAL_CANCER_RADIOTHERAPY_RESPONSIVE_DN	0.141527	0.93999	6	36	1	2.08554
DEN_INTERACT_WITH_LCA5	0.143211	0.946688	5	21	1	3.26313
SCHAEFFER_PROSTATE_DEVELOPMENT_AND_CANCER_BOX5_UP	0.144551	0.99439	1	2	1	10.2912
COATES_MACROPHAGE_M1_VS_M2_DN	0.144818	0.962015	3	13	1	3.10984
FERRANDO_T_ALL_WITH_MLL_ENL_FUSION_DN	0.145466	0.938411	6	32	1	2.41092
SCHUHMACHER_MYC_TARGETS_DN	0.148278	1	1	1	1	#NUM!
MAGRANGEAS_MULTIPLE_MYELOMA_IGLL_VS_IGLK_UP	0.149591	0.97365	2	8	1	3.44418
LI_CYTIDINE_ANALOG_PATHWAY	0.15115	0.993843	1	2	1	10.2912
BERNARD_PPAPDC1B_TARGETS_UP	0.15118	0.974069	2	7	1	4.13461
FOSTER_KDM1A_TARGETS_DN	0.151916	0.940179	5	30	1	2.07992
MOOTHA_HUMAN_MITODB_6_2002	0.152263	0.897374	24	168	1	1.80872
TAKAO_RESPONSE_TO_UVB_RADIATION_DN	0.152542	0.94002	5	29	1	2.16759
IIZUKA_LIVER_CANCER_PROGRESSION_L0_L1_DN	0.153715	0.972466	2	8	1	3.44418
GHANDHI_BYSTANDER_IRRADIATION_DN	0.154429	0.993561	1	2	1	10.2912
BROWNE_HCMV_INFECTION_4HR_DN	0.154732	0.939058	5	28	1	2.26288
RAHMAN_TP53_TARGETS_PHOSPHORYLATED	0.155353	0.947699	4	18	1	2.97104
VALK_AML_WITH_EVI1	0.155415	0.972881	2	7	1	4.13461
MCGARVEY_SILENCED_BY_METHYLATION_IN_COLON_CANCER	0.155604	0.971916	2	8	1	3.44418
CHESLER_BRAIN_D6MIT150_QTL_CIS	0.156538	0.993376	1	2	1	10.2912
STONER_ESOPHAGEAL_CARCINOGENESIS_UP	0.157521	0.956136	3	15	1	2.58942
BOYAULT_LIVER_CANCER_SUBCLASS_G3_UP	0.157581	0.917724	9	62	1	1.7784
AIGNER_ZEB1_TARGETS	0.158012	0.993245	1	2	1	10.2912
BANDRES_RESPONSE_TO_CARMUSTIN_WITHOUT_MGMT_24HR_DN	0.159848	0.990862	1	3	1	5.14783
ONDER_CDH1_TARGETS_2_UP	0.161959	0.922744	7	49	1	1.73681
DARWICHE_PAPILLOMA_RISK_LOW_UP	0.162009	0.923552	7	41	1	2.15376
PLASARI_TGFB1_SIGNALING_VIA_NFIC_1HR_UP	0.162313	0.992854	1	2	1	10.2912
GRAHAM_CML_QUIESCENT_VS_CML_DIVIDING_UP	0.163759	0.99272	1	2	1	10.2912
HOLLERN_EMT_BREAST_TUMOR_DN	0.167053	0.967717	2	9	1	2.95097
DOANE_RESPONSE_TO_ANDROGEN_UP	0.16859	0.92402	6	42	1	1.73297
BRUINS_UVC_RESPONSE_LATE	0.168805	0.884764	23	215	1	1.26007
HOELZEL_NF1_TARGETS_UP	0.168941	0.939896	4	22	1	2.3069
DAVIES_MULTIPLE_MYELOMA_VS_MGUS_DN	0.169828	0.954429	3	10	1	4.44766
KIM_ALL_DISORDERS_OLIGODENDROCYTE_NUMBER_CORR_UP	0.170674	0.871678	45	352	1	1.65314
LEE_LIVER_CANCER_SURVIVAL_DN	0.171626	0.912525	8	54	1	1.81812
LINDSTEDT_DENDRITIC_CELL_MATURATION_A	0.172197	0.966893	2	8	1	3.44418
CHESLER_BRAIN_HIGHEST_EXPRESSION	0.173496	0.939045	4	18	1	2.97104
KIM_MYCN_AMPLIFICATION_TARGETS_UP	0.174825	0.948481	3	16	1	2.38933
JINESH_BLEBBISHIELD_TRANSFORMED_STEM_CELL_SPHERES_DN	0.174945	0.928026	5	29	1	2.16759
JOHNSTONE_PARVB_TARGETS_2_DN	0.176863	0.90839	8	65	1	1.45935
GOTZMANN_EPITHELIAL_TO_MESENCHYMAL_TRANSITION_DN	0.17719	0.902057	10	62	1	2.02556
LEE_CALORIE_RESTRICTION_MUSCLE_UP	0.178541	0.937052	4	17	1	3.20117
CASTELLANO_NRAS_TARGETS_UP	0.178752	0.963291	2	10	1	2.58131
FLECHNER_PBL_KIDNEY_TRANSPLANT_OK_VS_DONOR_UP	0.179323	0.90339	9	64	1	1.71204
ZHAN_VARIABLE_EARLY_DIFFERENTIATION_GENES_DN	0.181667	0.946435	3	14	1	2.82593
MATTIOLI_MULTIPLE_MYELOMA_SUBGROUPS	0.182003	0.988018	1	3	1	5.14783
KLEIN_PRIMARY_EFFUSION_LYMPHOMA_UP	0.18228	0.945658	3	15	1	2.58942
GRAESSMANN_APOPTOSIS_BY_DOXORUBICIN_UP	0.183031	0.878112	19	181	1	1.22578
BALDWIN_PRKCI_TARGETS_UP	0.183096	0.96081	2	12	1	2.0634
CHIANG_LIVER_CANCER_SUBCLASS_CTNNB1_DN	0.18335	0.933337	4	20	1	2.59761
MURAKAMI_UV_RESPONSE_6HR_UP	0.18395	0.965925	2	6	1	5.16898
GUTIERREZ_MULTIPLE_MYELOMA_UP	0.184067	0.945992	3	13	1	3.10984
KANG_CISPLATIN_RESISTANCE_DN	0.185015	0.990593	1	2	1	10.2912
LEE_DOUBLE_POLAR_THYMOCYTE	0.185308	0.990561	1	2	1	10.2912
JOHNSTONE_PARVB_TARGETS_1_DN	0.185381	0.94429	3	15	1	2.58942
MOOTHA_TCA	0.18603	0.935387	4	14	1	4.16687
BEGUM_TARGETS_OF_PAX3_FOXO1_FUSION_UP	0.186278	0.963559	2	7	1	4.13461
SEIDEN_ONCOGENESIS_BY_MET	0.188925	0.919637	5	32	1	1.92411
SCIAN_INVERSED_TARGETS_OF_TP53_AND_TP73_DN	0.189131	0.943781	3	13	1	3.10984
YANG_BREAST_CANCER_ESR1_LASER_UP	0.189546	0.985408	1	4	1	3.43177
BOYAULT_LIVER_CANCER_SUBCLASS_G123_DN	0.190185	0.941683	3	16	1	2.38933
ROYLANCE_BREAST_CANCER_16Q_COPY_NUMBER_UP	0.190917	0.959871	2	9	1	2.95097
JINESH_BLEBBISHIELD_VS_LIVE_CONTROL_UP	0.193513	0.90324	7	48	1	1.78004
BANDRES_RESPONSE_TO_CARMUSTIN_MGMT_24HR_DN	0.193936	0.961066	2	7	1	4.13461
KIM_ALL_DISORDERS_CALB1_CORR_UP	0.194622	0.85499	37	290	1	1.61647
CHANGOLKAR_H2AFY_TARGETS_UP	0.194749	0.960797	2	7	1	4.13461
BLANCO_MELO_COVID19_SARS_COV_2_INFECTION_CALU3_CELLS_DN	0.195562	0.989424	1	2	1	10.2912
ACEVEDO_LIVER_TUMOR_VS_NORMAL_ADJACENT_TISSUE_DN	0.195594	0.915635	5	33	1	1.85438
DACOSTA_UV_RESPONSE_VIA_ERCC3_COMMON_UP	0.196316	0.93993	3	14	1	2.82593
SHEN_SMARCA2_TARGETS_UP	0.198187	0.879786	12	113	1	1.23398
GRAHAM_NORMAL_QUIESCENT_VS_NORMAL_DIVIDING_UP	0.198722	0.958151	2	8	1	3.44418
KLEIN_TARGETS_OF_BCR_ABL1_FUSION	0.198922	0.989036	1	2	1	10.2912
AKL_HTLV1_INFECTION_DN	0.199251	0.95554	2	11	1	2.29357
ZHAN_LATE_DIFFERENTIATION_GENES_UP	0.199775	0.957785	2	8	1	3.44418
KYNG_DNA_DAMAGE_BY_GAMMA_AND_UV_RADIATION	0.200088	0.936326	3	18	1	2.06885
HOFMANN_MYELODYSPLASTIC_SYNDROM_LOW_RISK_UP	0.200259	0.985355	1	3	1	5.14783
BHAT_ESR1_TARGETS_VIA_AKT1_DN	0.200451	0.956536	2	9	1	2.95097
DARWICHE_SKIN_TUMOR_PROMOTER_UP	0.200559	0.900175	7	38	1	2.36539
MACLACHLAN_BRCA1_TARGETS_UP	0.202012	0.96299	2	5	1	6.89155
JOSEPH_RESPONSE_TO_SODIUM_BUTYRATE_UP	0.202844	0.937631	3	13	1	3.10984
SMID_BREAST_CANCER_LUMINAL_B_DN	0.203404	0.886602	9	71	1	1.51349
BILD_E2F3_ONCOGENIC_SIGNATURE	0.204407	0.911101	5	30	1	2.07992
VANHARANTA_UTERINE_FIBROID_UP	0.204425	0.959442	2	6	1	5.16898
GENTILE_RESPONSE_CLUSTER_D3	0.204468	0.9847	1	3	1	5.14783
KATSANOU_ELAVL1_TARGETS_DN	0.204612	0.934186	3	18	1	2.06885
CHIANG_LIVER_CANCER_SUBCLASS_PROLIFERATION_DN	0.204737	0.920578	4	25	1	1.9747
BEIER_GLIOMA_STEM_CELL_UP	0.204883	0.984634	1	3	1	5.14783
RICKMAN_TUMOR_DIFFERENTIATED_MODERATELY_VS_POORLY_UP	0.206472	0.933299	3	18	1	2.06885
SMID_BREAST_CANCER_RELAPSE_IN_LUNG_UP	0.207117	0.955202	2	8	1	3.44418
HSIAO_HOUSEKEEPING_GENES	0.207379	0.849391	29	224	1	1.61701
HOLLEMAN_PREDNISOLONE_RESISTANCE_ALL_DN	0.208053	0.987941	1	2	1	10.2912
WANG_ESOPHAGUS_CANCER_VS_NORMAL_DN	0.208128	0.907949	5	35	1	1.72917
BYSTRYKH_HEMATOPOIESIS_STEM_CELL_IL3RA	0.208843	1	1	1	1	#NUM!
ZHENG_FOXP3_TARGETS_IN_THYMUS_UP	0.209397	0.916952	4	30	1	1.59118
CAFFAREL_RESPONSE_TO_THC_24HR_3_UP	0.210016	0.981905	1	4	1	3.43177
NAKAMURA_METASTASIS_MODEL_UP	0.210664	0.952837	2	9	1	2.95097
IVANOVA_HEMATOPOIESIS_STEM_CELL	0.210889	0.930202	3	21	1	1.7217
SASSON_RESPONSE_TO_GONADOTROPHINS_DN	0.21139	0.917228	4	24	1	2.07436
CHANDRAN_METASTASIS_DN	0.211606	0.905418	5	38	1	1.56971
MONTERO_THYROID_CANCER_POOR_SURVIVAL_DN	0.213679	0.983208	1	3	1	5.14783
RIZKI_TUMOR_INVASIVENESS_3D_DN	0.21438	0.884148	8	56	1	1.74069
CHIANG_LIVER_CANCER_SUBCLASS_CTNNB1_UP	0.214623	0.915762	4	23	1	2.18439
CAFFAREL_RESPONSE_TO_THC_24HR_5_UP	0.214795	0.949128	2	12	1	2.0634
LEE_LIVER_CANCER_SURVIVAL_UP	0.215101	0.914636	4	26	1	1.88414
RHEIN_ALL_GLUCOCORTICOID_THERAPY_UP	0.215269	0.952256	2	8	1	3.44418
ZHAN_MULTIPLE_MYELOMA_MS_DN	0.215607	0.952132	2	8	1	3.44418
XU_RESPONSE_TO_TRETINOIN_AND_NSC682994_UP	0.21649	0.986877	1	2	1	10.2912
MELLMAN_TUT1_TARGETS_DN	0.21653	0.929874	3	15	1	2.58942
HOFMANN_CELL_LYMPHOMA_DN	0.216978	0.986814	1	2	1	10.2912
SCHLINGEMANN_SKIN_CARCINOGENESIS_TPA_DN	0.21718	0.982622	1	3	1	5.14783
GALLUZZI_PREVENT_MITOCHONDIAL_PERMEABILIZATION	0.217766	0.954954	2	6	1	5.16898
WU_ALZHEIMER_DISEASE_UP	0.217915	0.986692	1	2	1	10.2912
WONG_MITOCHONDRIA_GENE_MODULE	0.218138	0.858764	15	108	1	1.70935
MCCLUNG_DELTA_FOSB_TARGETS_8WK	0.218162	0.929086	3	15	1	2.58942
RAO_BOUND_BY_SALL4_ISOFORM_A	0.218532	0.912722	4	26	1	1.88414
KAPOSI_LIVER_CANCER_MET_DN	0.218892	0.980257	1	4	1	3.43177
YAO_TEMPORAL_RESPONSE_TO_PROGESTERONE_CLUSTER_13	0.219163	0.880184	8	64	1	1.48615
LIU_VAV3_PROSTATE_CARCINOGENESIS_UP	0.220039	0.949327	2	9	1	2.95097
GAUSSMANN_MLL_AF4_FUSION_TARGETS_G_UP	0.220176	0.91207	4	25	1	1.9747
BROWNE_HCMV_INFECTION_24HR_DN	0.221317	0.925332	3	20	1	1.82379
GEORGES_TARGETS_OF_MIR192_AND_MIR215	0.222224	0.862053	12	112	1	1.24696
LEE_TARGETS_OF_PTCH1_AND_SUFU_UP	0.22247	0.97957	1	4	1	3.43177
DASU_IL6_SIGNALING_DN	0.223056	0.981611	1	3	1	5.14783
MIYAGAWA_TARGETS_OF_EWSR1_ETS_FUSIONS_DN	0.223133	0.908876	4	32	1	1.47612
MATZUK_LUTEAL_GENES	0.223242	0.985988	1	2	1	10.2912
WEIGEL_OXIDATIVE_STRESS_BY_HNE_AND_TBH	0.224156	0.925084	3	17	1	2.21759
BANDRES_RESPONSE_TO_CARMUSTIN_MGMT_24HR_UP	0.224769	0.985783	1	2	1	10.2912
DUTTA_APOPTOSIS_VIA_NFKB	0.225774	0.985647	1	2	1	10.2912
KOBAYASHI_EGFR_SIGNALING_24HR_UP	0.227855	0.923233	3	17	1	2.21759
LASTOWSKA_NEUROBLASTOMA_COPY_NUMBER_DN	0.227962	0.850172	15	139	1	1.26175
BURTON_ADIPOGENESIS_1	0.228517	0.977036	1	5	1	2.57328
VERRECCHIA_RESPONSE_TO_TGFB1_C4	0.230456	0.985002	1	2	1	10.2912
PEDERSEN_METASTASIS_BY_ERBB2_ISOFORM_6	0.231245	0.977829	1	4	1	3.43177
ALCALA_APOPTOSIS	0.231746	0.887236	6	31	1	2.50852
BOSCO_EPITHELIAL_DIFFERENTIATION_MODULE	0.231852	0.977706	1	4	1	3.43177
WEIGEL_OXIDATIVE_STRESS_BY_TBH_AND_H2O2	0.232691	0.94262	2	11	1	2.29357
YIH_RESPONSE_TO_ARSENITE_C2	0.232735	0.979876	1	3	1	5.14783
ASTON_MAJOR_DEPRESSIVE_DISORDER_UP	0.233764	0.942182	2	11	1	2.29357
MEBARKI_HCC_PROGENITOR_WNT_UP	0.235626	0.902712	4	27	1	1.80128
KAYO_AGING_MUSCLE_UP	0.235743	0.882313	6	42	1	1.73297
CAVARD_LIVER_CANCER_MALIGNANT_VS_BENIGN	0.237108	0.945685	2	7	1	4.13461
WESTON_VEGFA_TARGETS	0.237539	0.942479	2	9	1	2.95097
SASSON_RESPONSE_TO_FORSKOLIN_UP	0.238223	0.88995	5	33	1	1.85438
DURAND_STROMA_NS_UP	0.238331	0.917002	3	19	1	1.93873
MULLIGHAN_NPM1_MUTATED_SIGNATURE_1_DN	0.238959	0.889952	5	31	1	1.99901
RUTELLA_RESPONSE_TO_HGF_VS_CSF2RB_AND_IL4_UP	0.239121	0.860973	9	76	1	1.39706
FARMER_BREAST_CANCER_CLUSTER_6	0.24061	0.978399	1	3	1	5.14783
CASORELLI_APL_SECONDARY_VS_DE_NOVO_UP	0.24202	0.978128	1	3	1	5.14783
FOURNIER_ACINAR_DEVELOPMENT_LATE_DN	0.242253	0.978083	1	3	1	5.14783
DAVICIONI_MOLECULAR_ARMS_VS_ERMS_UP	0.242312	0.863804	8	66	1	1.43348
DELACROIX_RAR_TARGETS_UP	0.242687	0.978	1	3	1	5.14783
HUANG_GATA2_TARGETS_UP	0.243484	0.897613	4	29	1	1.65562
LI_PROSTATE_CANCER_EPIGENETIC	0.243531	0.977836	1	3	1	5.14783
HOWLIN_CITED1_TARGETS_1_DN	0.243929	0.937958	2	11	1	2.29357
EBAUER_MYOGENIC_TARGETS_OF_PAX3_FOXO1_FUSION	0.244228	0.938692	2	10	1	2.58131
BURTON_ADIPOGENESIS_10	0.244299	0.938662	2	10	1	2.58131
LIU_PROSTATE_CANCER_UP	0.245317	0.913775	3	18	1	2.06885
BAE_BRCA1_TARGETS_DN	0.245931	0.94044	2	8	1	3.44418
SHEPARD_BMYB_MORPHOLINO_DN	0.247052	0.896278	4	26	1	1.88414
AMIT_SERUM_RESPONSE_60_MCF10A	0.247396	0.974415	1	4	1	3.43177
SASSON_RESPONSE_TO_GONADOTROPHINS_UP	0.247728	0.883946	5	33	1	1.85438
DANG_REGULATED_BY_MYC_UP	0.248057	0.89633	4	24	1	2.07436
BYSTRYKH_HEMATOPOIESIS_STEM_CELL_AND_BRAIN_QTL_TRANS	0.248114	0.893867	4	34	1	1.3764
SCHWAB_TARGETS_OF_BMYB_POLYMORPHIC_VARIANTS_DN	0.248656	0.976829	1	3	1	5.14783
BOQUEST_STEM_CELL_UP	0.251135	0.881549	5	34	1	1.78965
WANG_THOC1_TARGETS_DN	0.251736	0.976211	1	3	1	5.14783
SCHLOSSER_SERUM_RESPONSE_UP	0.252274	0.90853	3	22	1	1.63032
RIZKI_TUMOR_INVASIVENESS_2D_UP	0.252923	0.933367	2	12	1	2.0634
TCGA_GLIOBLASTOMA_COPY_NUMBER_DN	0.252943	0.973179	1	4	1	3.43177
SHEDDEN_LUNG_CANCER_POOR_SURVIVAL_A6	0.253155	0.842653	11	87	1	1.51437
WATANABE_RECTAL_CANCER_RADIOTHERAPY_RESPONSIVE_UP	0.253583	0.879975	5	34	1	1.78965
GNATENKO_PLATELET_SIGNATURE	0.254275	0.909007	3	18	1	2.06885
HALMOS_CEBPA_TARGETS_UP	0.254456	0.972836	1	4	1	3.43177
MATZUK_POSTIMPLANTATION_AND_POSTPARTUM	0.254831	0.981384	1	2	1	10.2912
BLANCO_MELO_HUMAN_PARAINFLUENZA_VIRUS_3_INFECTION_A594_CELLS_UP	0.255117	0.935216	2	9	1	2.95097
LI_LUNG_CANCER	0.255743	0.893549	4	20	1	2.59761
KYNG_DNA_DAMAGE_DN	0.25577	0.86773	6	51	1	1.38032
FAELT_B_CLL_WITH_VH3_21_DN	0.256327	0.931234	2	13	1	1.87492
KENNY_CTNNB1_TARGETS_DN	0.256424	0.908373	3	17	1	2.21759
VECCHI_GASTRIC_CANCER_EARLY_DN	0.256452	0.861658	7	44	1	1.97632
BAELDE_DIABETIC_NEPHROPATHY_UP	0.256782	0.931667	2	12	1	2.0634
URS_ADIPOCYTE_DIFFERENTIATION_UP	0.257457	0.909901	3	14	1	2.82593
KAAB_HEART_ATRIUM_VS_VENTRICLE_DN	0.257527	0.830391	14	102	1	1.68122
BROWNE_HCMV_INFECTION_12HR_DN	0.25941	0.929304	2	14	1	1.71801
KIM_MYCL1_AMPLIFICATION_TARGETS_DN	0.259447	0.974624	1	3	1	5.14783
SCHEIDEREIT_IKK_TARGETS	0.259661	0.980613	1	2	1	10.2912
LIANG_HEMATOPOIESIS_STEM_CELL_NUMBER_SMALL_VS_HUGE_UP	0.260357	0.930853	2	11	1	2.29357
NIKOLSKY_BREAST_CANCER_11Q12_Q14_AMPLICON	0.261539	0.887562	4	26	1	1.88414
KARLSSON_TGFB1_TARGETS_DN	0.261812	0.864818	6	42	1	1.73297
LI_INDUCED_T_TO_NATURAL_KILLER_DN	0.26185	0.903617	3	21	1	1.7217
ACEVEDO_LIVER_CANCER_DN	0.262806	0.828233	13	111	1	1.38724
WAMUNYOKOLI_OVARIAN_CANCER_GRADES_1_2_UP	0.263057	0.886634	4	26	1	1.88414
NAKAMURA_CANCER_MICROENVIRONMENT_UP	0.265806	0.97327	1	3	1	5.14783
SMIRNOV_CIRCULATING_ENDOTHELIOCYTES_IN_CANCER_UP	0.266367	0.903592	3	16	1	2.38933
SESTO_RESPONSE_TO_UV_C0	0.268258	0.869972	5	36	1	1.67259
GAZDA_DIAMOND_BLACKFAN_ANEMIA_PROGENITOR_UP	0.26845	0.925156	2	14	1	1.71801
BLANCO_MELO_BETA_INTERFERON_TREATED_BRONCHIAL_EPITHELIAL_CELLS_UP	0.268622	0.882344	4	29	1	1.65562
AGUIRRE_PANCREATIC_CANCER_COPY_NUMBER_UP	0.268702	0.84485	8	64	1	1.48615
NOUZOVA_TRETINOIN_AND_H4_ACETYLATION	0.270882	0.898211	3	22	1	1.63032
PARENT_MTOR_SIGNALING_UP	0.273198	0.822905	12	109	1	1.2875
KIM_GERMINAL_CENTER_T_HELPER_UP	0.273306	0.923476	2	13	1	1.87492
SENGUPTA_NASOPHARYNGEAL_CARCINOMA_WITH_LMP1_DN	0.274257	0.899239	3	16	1	2.38933
CEBALLOS_TARGETS_OF_TP53_AND_MYC_DN	0.274557	0.925457	2	10	1	2.58131
DARWICHE_PAPILLOMA_RISK_HIGH_DN	0.27524	0.865539	5	35	1	1.72917
ACEVEDO_NORMAL_TISSUE_ADJACENT_TO_LIVER_TUMOR_UP	0.275287	0.863951	5	44	1	1.32437
SASSON_RESPONSE_TO_FORSKOLIN_DN	0.275747	0.879129	4	25	1	1.9747
ZWANG_EGF_INTERVAL_UP	0.276408	0.967579	1	4	1	3.43177
CROONQUIST_NRAS_VS_STROMAL_STIMULATION_UP	0.276882	0.925683	2	9	1	2.95097
RASHI_RESPONSE_TO_IONIZING_RADIATION_6	0.277153	0.923232	2	11	1	2.29357
BYSTRYKH_HEMATOPOIESIS_STEM_CELL_QTL_CIS	0.278557	0.876387	4	28	1	1.72542
JAATINEN_HEMATOPOIETIC_STEM_CELL_DN	0.278606	0.895048	3	19	1	1.93873
DOANE_BREAST_CANCER_CLASSES_UP	0.279447	0.920578	2	13	1	1.87492
VANASSE_BCL2_TARGETS_UP	0.279492	0.926172	2	8	1	3.44418
WAKABAYASHI_ADIPOGENESIS_PPARG_RXRA_BOUND_WITH_H4K20ME1_MARK	0.279596	0.861479	5	41	1	1.43683
MYLLYKANGAS_AMPLIFICATION_HOT_SPOT_24	0.279819	0.966715	1	4	1	3.43177
VANTVEER_BREAST_CANCER_ESR1_DN	0.279837	0.851809	6	45	1	1.59734
RUIZ_TNC_TARGETS_DN	0.280246	0.920922	2	12	1	2.0634
NGO_MALIGNANT_GLIOMA_1P_LOH	0.281223	0.898045	3	13	1	3.10984
JAATINEN_HEMATOPOIETIC_STEM_CELL_UP	0.28139	0.849774	6	52	1	1.34966
WONG_ENDMETRIUM_CANCER_DN	0.281991	0.966157	1	4	1	3.43177
EBAUER_TARGETS_OF_PAX3_FOXO1_FUSION_UP	0.282085	0.859632	5	42	1	1.39732
DUTERTRE_ESTRADIOL_RESPONSE_6HR_UP	0.283405	0.871686	4	35	1	1.33136
HOSHIDA_LIVER_CANCER_SURVIVAL_UP	0.285952	0.919095	2	11	1	2.29357
GOLDRATH_IMMUNE_MEMORY	0.28611	0.919019	2	11	1	2.29357
GREENBAUM_E2A_TARGETS_DN	0.287328	0.964765	1	4	1	3.43177
PEPPER_CHRONIC_LYMPHOCYTIC_LEUKEMIA_UP	0.288079	0.962415	1	5	1	2.57328
RUTELLA_RESPONSE_TO_CSF2RB_AND_IL4_DN	0.288875	0.844102	6	55	1	1.26516
NAKAMURA_ADIPOGENESIS_EARLY_DN	0.288881	0.964353	1	4	1	3.43177
HAHTOLA_CTCL_CUTANEOUS	0.288895	0.921922	2	8	1	3.44418
JIANG_AGING_HYPOTHALAMUS_DN	0.289163	0.858616	5	27	1	2.36667
GRAESSMANN_RESPONSE_TO_MC_AND_DOXORUBICIN_UP	0.290599	0.81243	11	108	1	1.17395
LOPEZ_MESOTHELIOMA_SURVIVAL_DN	0.290867	0.963823	1	4	1	3.43177
BLALOCK_ALZHEIMERS_DISEASE_INCIPIENT_UP	0.291149	0.842465	6	55	1	1.26516
KOKKINAKIS_METHIONINE_DEPRIVATION_48HR_UP	0.29169	0.915424	2	12	1	2.0634
KOHOUTEK_CCNT2_TARGETS	0.291884	0.96134	1	5	1	2.57328
ZHAN_MULTIPLE_MYELOMA_CD1_AND_CD2_UP	0.292727	0.914144	2	13	1	1.87492
BARRIER_COLON_CANCER_RECURRENCE_UP	0.293548	0.914515	2	12	1	2.0634
ABE_VEGFA_TARGETS_2HR	0.295878	0.960194	1	5	1	2.57328
CASORELLI_ACUTE_PROMYELOCYTIC_LEUKEMIA_DN	0.297372	0.777016	25	213	1	1.41793
MARCHINI_TRABECTEDIN_RESISTANCE_UP	0.298008	0.917697	2	8	1	3.44418
PICCALUGA_ANGIOIMMUNOBLASTIC_LYMPHOMA_DN	0.298101	0.910224	2	15	1	1.58515
KYNG_DNA_DAMAGE_BY_UV	0.29881	0.910445	2	14	1	1.71801
LEIN_ASTROCYTE_MARKERS	0.299317	0.864965	4	23	1	2.18439
LEE_LIVER_CANCER_MYC_UP	0.299553	0.882844	3	19	1	1.93873
DAVICIONI_PAX_FOXO1_SIGNATURE_IN_ARMS_UP	0.299563	0.910065	2	14	1	1.71801
SENESE_HDAC3_TARGETS_DN	0.300596	0.808855	10	97	1	1.18968
LEE_AGING_CEREBELLUM_UP	0.300706	0.88165	3	20	1	1.82379
JIANG_HYPOXIA_CANCER	0.300776	0.883323	3	17	1	2.21759
CREIGHTON_ENDOCRINE_THERAPY_RESISTANCE_3	0.300902	0.804058	11	111	1	1.13697
WIELAND_UP_BY_HBV_INFECTION	0.301339	0.910655	2	12	1	2.0634
DESERT_PERIPORTAL_HEPATOCELLULAR_CARCINOMA_SUBCLASS_UP	0.301503	0.880307	3	22	1	1.63032
YAMASHITA_LIVER_CANCER_STEM_CELL_DN	0.301677	0.914093	2	9	1	2.95097
FLECHNER_BIOPSY_KIDNEY_TRANSPLANT_OK_VS_DONOR_DN	0.302403	0.95828	1	5	1	2.57328
BOHN_PRIMARY_IMMUNODEFICIENCY_SYNDROM_DN	0.303762	0.960271	1	4	1	3.43177
KIM_LRRC3B_TARGETS	0.303762	0.960271	1	4	1	3.43177
LUCAS_HNF4A_TARGETS_UP	0.303921	0.909358	2	12	1	2.0634
HOLLERN_SQUAMOUS_BREAST_TUMOR	0.304484	0.907562	2	14	1	1.71801
BOYAULT_LIVER_CANCER_SUBCLASS_G12_DN	0.304936	0.964031	1	3	1	5.14783
GALINDO_IMMUNE_RESPONSE_TO_ENTEROTOXIN	0.305676	0.910656	2	10	1	2.58131
WHITESIDE_CISPLATIN_RESISTANCE_UP	0.305712	0.972319	1	2	1	10.2912
VALK_AML_CLUSTER_8	0.305797	0.96381	1	3	1	5.14783
DE_YY1_TARGETS_DN	0.306227	0.877442	3	22	1	1.63032
SHI_SPARC_TARGETS_UP	0.306495	0.957052	1	5	1	2.57328
STEIN_ESRRA_TARGETS_UP	0.307399	0.782113	17	128	1	1.62587
VANHARANTA_UTERINE_FIBROID_DN	0.307566	0.909717	2	10	1	2.58131
DELYS_THYROID_CANCER_DN	0.308099	0.841395	5	43	1	1.35989
ZHANG_RESPONSE_TO_IKK_INHIBITOR_AND_TNF_DN	0.308811	0.907878	2	11	1	2.29357
DER_IFN_GAMMA_RESPONSE_UP	0.308948	0.909028	2	10	1	2.58131
CHESLER_BRAIN_D6MIT150_QTL_TRANS	0.309802	0.962769	1	3	1	5.14783
MCBRYAN_PUBERTAL_BREAST_3_4WK_UP	0.310512	0.84155	5	34	1	1.78965
CHEN_LVAD_SUPPORT_OF_FAILING_HEART_UP	0.311768	0.906378	2	11	1	2.29357
ZHAN_MULTIPLE_MYELOMA_SUBGROUPS	0.312342	0.906085	2	11	1	2.29357
FARDIN_HYPOXIA_9	0.312932	0.961944	1	3	1	5.14783
KANG_CISPLATIN_RESISTANCE_UP	0.313304	0.961845	1	3	1	5.14783
FARMER_BREAST_CANCER_BASAL_VS_LULMINAL	0.313572	0.826972	6	48	1	1.48108
MARIADASON_RESPONSE_TO_BUTYRATE_SULINDAC_4	0.313991	0.957315	1	4	1	3.43177
VERRECCHIA_RESPONSE_TO_TGFB1_C5	0.314224	0.9616	1	3	1	5.14783
ACEVEDO_LIVER_CANCER_WITH_H3K9ME3_DN	0.315279	0.905837	2	10	1	2.58131
VANTVEER_BREAST_CANCER_BRCA1_UP	0.315327	0.952626	1	6	1	2.058
LEE_AGING_NEOCORTEX_DN	0.317253	0.903564	2	11	1	2.29357
LEE_LIVER_CANCER_MYC_TGFA_UP	0.317284	0.900268	2	15	1	1.58515
OLSSON_E2F3_TARGETS_DN	0.319441	0.955689	1	4	1	3.43177
BORCZUK_MALIGNANT_MESOTHELIOMA_DN	0.319997	0.901088	2	12	1	2.0634
CADWELL_ATG16L1_TARGETS_DN	0.320646	0.899865	2	13	1	1.87492
GROSS_ELK3_TARGETS_DN	0.321198	0.955157	1	4	1	3.43177
KAAB_HEART_ATRIUM_VS_VENTRICLE_UP	0.321211	0.799426	9	65	1	1.68064
DOUGLAS_BMI1_TARGETS_UP	0.321583	0.783694	12	110	1	1.27371
HOEBEKE_LYMPHOID_STEM_CELL_DN	0.321877	0.869248	3	19	1	1.93873
ABBUD_LIF_SIGNALING_1_UP	0.32197	0.9595	1	3	1	5.14783
SHIPP_DLBCL_CURED_VS_FATAL_DN	0.322223	0.902277	2	10	1	2.58131
ZAMORA_NOS2_TARGETS_UP	0.323914	0.870103	3	16	1	2.38933
ENK_UV_RESPONSE_EPIDERMIS_UP	0.324321	0.808742	7	67	1	1.20504
SMID_BREAST_CANCER_BASAL_UP	0.324408	0.781495	12	107	1	1.31595
MCCABE_HOXC6_TARGETS_UP	0.3245	0.9588	1	3	1	5.14783
HUANG_GATA2_TARGETS_DN	0.32558	0.896468	2	14	1	1.71801
RAMALHO_STEMNESS_UP	0.326538	0.827976	5	44	1	1.32437
BONOME_OVARIAN_CANCER_SURVIVAL_OPTIMAL_DEBULKING	0.327216	0.829089	5	36	1	1.67259
IVANOVA_HEMATOPOIESIS_STEM_CELL_SHORT_TERM	0.327944	0.950277	1	5	1	2.57328
WILLIAMS_ESR1_TARGETS_UP	0.330444	0.949449	1	5	1	2.57328
HILLION_HMGA1_TARGETS	0.330469	0.828212	5	31	1	1.99901
ROSS_AML_WITH_AML1_ETO_FUSION	0.3309	0.894361	2	13	1	1.87492
YIH_RESPONSE_TO_ARSENITE_C1	0.331142	0.956927	1	3	1	5.14783
NUYTTEN_NIPP1_TARGETS_UP	0.332243	0.794688	8	82	1	1.11457
CROONQUIST_STROMAL_STIMULATION_UP	0.332421	0.898625	2	9	1	2.95097
TARTE_PLASMA_CELL_VS_B_LYMPHOCYTE_UP	0.33316	0.861054	3	21	1	1.7217
RODRIGUES_THYROID_CARCINOMA_UP	0.334118	0.951129	1	4	1	3.43177
GROSS_HYPOXIA_VIA_HIF1A_DN	0.335453	0.862066	3	17	1	2.21759
LIU_CMYB_TARGETS_DN	0.335954	0.955539	1	3	1	5.14783
MARTORIATI_MDM4_TARGETS_FETAL_LIVER_UP	0.336159	0.821262	5	42	1	1.39732
KIM_MYC_AMPLIFICATION_TARGETS_UP	0.337809	0.792967	8	55	1	1.7786
BURTON_ADIPOGENESIS_PEAK_AT_2HR	0.337835	0.944992	1	6	1	2.058
SESTO_RESPONSE_TO_UV_C7	0.338605	0.835411	4	31	1	1.53152
IGLESIAS_E2F_TARGETS_UP	0.338629	0.819826	5	40	1	1.47859
BALLIF_DEVELOPMENTAL_DISABILITY_P16_P12_DELETION	0.338663	0.965272	1	2	1	10.2912
HUTTMANN_B_CLL_POOR_SURVIVAL_UP	0.338974	0.808571	6	44	1	1.64017
SCHLESINGER_H3K27ME3_IN_NORMAL_AND_METHYLATED_IN_CANCER	0.340721	0.954137	1	3	1	5.14783
ALCALAY_AML_BY_NPM1_LOCALIZATION_UP	0.341294	0.887117	2	15	1	1.58515
RAMPON_ENRICHED_LEARNING_ENVIRONMENT_LATE_UP	0.341313	0.890753	2	11	1	2.29357
MOOTHA_FFA_OXYDATION	0.341723	0.890528	2	11	1	2.29357
GALLUZZI_PERMEABILIZE_MITOCHONDRIA	0.3418	0.889326	2	12	1	2.0634
SOTIRIOU_BREAST_CANCER_GRADE_1_VS_3_DN	0.341855	0.945568	1	5	1	2.57328
HOLLEMAN_DAUNORUBICIN_B_ALL_UP	0.343172	0.948184	1	4	1	3.43177
SHEDDEN_LUNG_CANCER_GOOD_SURVIVAL_A12	0.343401	0.831476	4	33	1	1.42454
WANG_METHYLATED_IN_BREAST_CANCER	0.344574	0.941128	1	7	1	1.71437
PLASARI_TGFB1_SIGNALING_VIA_NFIC_10HR_UP	0.344972	0.952865	1	3	1	5.14783
WEIGEL_OXIDATIVE_STRESS_BY_HNE_AND_H2O2	0.345421	0.889925	2	10	1	2.58131
YAGUE_PRETUMOR_DRUG_RESISTANCE_DN	0.345601	0.947376	1	4	1	3.43177
MIKKELSEN_NPC_ICP_WITH_H3K4ME3	0.3457	0.801674	6	55	1	1.26516
GRESHOCK_CANCER_COPY_NUMBER_UP	0.345925	0.792193	7	63	1	1.29368
VERHAAK_GLIOBLASTOMA_NEURAL	0.346114	0.802042	6	50	1	1.41238
GENTILE_UV_RESPONSE_CLUSTER_D6	0.346366	0.941922	1	6	1	2.058
GINESTIER_BREAST_CANCER_ZNF217_AMPLIFIED_UP	0.346615	0.941831	1	6	1	2.058
LUI_THYROID_CANCER_PAX8_PPARG_UP	0.346865	0.890932	2	9	1	2.95097
NAISHIRO_CTNNB1_TARGETS_WITH_LEF1_MOTIF	0.347094	0.952223	1	3	1	5.14783
LANDIS_ERBB2_BREAST_TUMORS_324_UP	0.347612	0.829029	4	31	1	1.53152
TAKEDA_TARGETS_OF_NUP98_HOXA9_FUSION_8D_DN	0.348477	0.851097	3	21	1	1.7217
CHARAFE_BREAST_CANCER_LUMINAL_VS_MESENCHYMAL_UP	0.349062	0.7986	6	59	1	1.16737
MAHAJAN_RESPONSE_TO_IL1A_DN	0.349399	0.851035	3	20	1	1.82379
KIM_MYCL1_AMPLIFICATION_TARGETS_UP	0.34941	0.942904	1	5	1	2.57328
XU_GH1_AUTOCRINE_TARGETS_DN	0.349952	0.84963	3	22	1	1.63032
CHARAFE_BREAST_CANCER_LUMINAL_VS_BASAL_DN	0.350075	0.781376	8	69	1	1.36096
TONKS_TARGETS_OF_RUNX1_RUNX1T1_FUSION_HSC_DN	0.350194	0.849964	3	21	1	1.7217
DACOSTA_UV_RESPONSE_VIA_ERCC3_XPCS_UP	0.35043	0.940425	1	6	1	2.058
LIEN_BREAST_CARCINOMA_METAPLASTIC_VS_DUCTAL_UP	0.351335	0.88519	2	11	1	2.29357
OKUMURA_INFLAMMATORY_RESPONSE_LPS	0.352694	0.847355	3	23	1	1.54808
CHEBOTAEV_GR_TARGETS_UP	0.353665	0.88164	2	13	1	1.87492
CASTELLANO_NRAS_TARGETS_DN	0.353843	0.944579	1	4	1	3.43177
STAMBOLSKY_TARGETS_OF_MUTATED_TP53_DN	0.353993	0.939094	1	6	1	2.058
RODWELL_AGING_KIDNEY_DN	0.354069	0.81014	5	33	1	1.85438
SCHUETZ_BREAST_CANCER_DUCTAL_INVASIVE_UP	0.354295	0.824233	4	31	1	1.53152
BLANCO_MELO_COVID19_BRONCHIAL_EPITHELIAL_CELLS_SARS_COV_2_INFECTION_DN	0.354438	0.941089	1	5	1	2.57328
BHATI_G2M_ARREST_BY_2METHOXYESTRADIOL_DN	0.35466	0.84604	3	23	1	1.54808
MOREIRA_RESPONSE_TO_TSA_UP	0.356126	0.883984	2	10	1	2.58131
KYNG_DNA_DAMAGE_BY_GAMMA_RADIATION	0.357541	0.879405	2	13	1	1.87492
WAMUNYOKOLI_OVARIAN_CANCER_LMP_UP	0.35831	0.803493	5	49	1	1.17101
DEMAGALHAES_AGING_UP	0.358413	0.87802	2	14	1	1.71801
ACEVEDO_NORMAL_TISSUE_ADJACENT_TO_LIVER_TUMOR_DN	0.358647	0.761794	10	90	1	1.29837
LIN_NPAS4_TARGETS_UP	0.35929	0.818884	4	38	1	1.21214
WANG_CISPLATIN_RESPONSE_AND_XPC_DN	0.359351	0.819491	4	35	1	1.33136
TURASHVILI_BREAST_NORMAL_DUCTAL_VS_LOBULAR_UP	0.360175	0.938976	1	5	1	2.57328
BASSO_HAIRY_CELL_LEUKEMIA_UP	0.360502	0.877683	2	13	1	1.87492
LI_CISPLATIN_RESISTANCE_UP	0.360658	0.9422	1	4	1	3.43177
HOLLEMAN_VINCRISTINE_RESISTANCE_ALL_DN	0.36095	0.877422	2	13	1	1.87492
GAUSSMANN_MLL_AF4_FUSION_TARGETS_G_DN	0.361165	0.942021	1	4	1	3.43177
YIH_RESPONSE_TO_ARSENITE_C4	0.361261	0.941987	1	4	1	3.43177
SPIELMAN_LYMPHOBLAST_EUROPEAN_VS_ASIAN_UP	0.361636	0.734063	17	163	1	1.2138
GUO_HEX_TARGETS_UP	0.362096	0.875859	2	14	1	1.71801
HOFFMANN_SMALL_PRE_BII_TO_IMMATURE_B_LYMPHOCYTE_DN	0.363579	0.937702	1	5	1	2.57328
OISHI_CHOLANGIOMA_STEM_CELL_LIKE_DN	0.363608	0.815712	4	38	1	1.21214
LIM_MAMMARY_STEM_CELL_DN	0.364167	0.787616	6	52	1	1.34966
LIU_PROSTATE_CANCER_DN	0.364427	0.769087	8	75	1	1.23538
DUAN_PRDM5_TARGETS	0.364903	0.937202	1	5	1	2.57328
LIM_MAMMARY_STEM_CELL_UP	0.365421	0.786339	6	54	1	1.29215
BLALOCK_ALZHEIMERS_DISEASE_UP	0.36572	0.718337	23	256	1	1.01532
RODRIGUES_NTN1_AND_DCC_TARGETS	0.366192	0.940224	1	4	1	3.43177
LIAN_LIPA_TARGETS_3M	0.366852	0.9325	1	7	1	1.71437
WOOD_EBV_EBNA1_TARGETS_DN	0.367225	0.872037	2	15	1	1.58515
KIM_LIVER_CANCER_POOR_SURVIVAL_DN	0.367878	0.933737	1	6	1	2.058
DARWICHE_SQUAMOUS_CELL_CARCINOMA_DN	0.368617	0.813194	4	33	1	1.42454
ROESSLER_LIVER_CANCER_METASTASIS_UP	0.369083	0.836719	3	22	1	1.63032
WU_HBX_TARGETS_3_DN	0.369112	0.945237	1	3	1	5.14783
MATZUK_CENTRAL_FOR_FEMALE_FERTILITY	0.36929	0.945178	1	3	1	5.14783
DACOSTA_ERCC3_ALLELE_XPCS_VS_TTD_DN	0.370381	0.935107	1	5	1	2.57328
LEIN_CEREBELLUM_MARKERS	0.370965	0.932509	1	6	1	2.058
KIM_MYCN_AMPLIFICATION_TARGETS_DN	0.372056	0.934458	1	5	1	2.57328
KUNINGER_IGF1_VS_PDGFB_TARGETS_DN	0.372497	0.937922	1	4	1	3.43177
MORI_PLASMA_CELL_UP	0.372964	0.930009	1	7	1	1.71437
HOEGERKORP_CD44_TARGETS_TEMPORAL_DN	0.37327	0.937637	1	4	1	3.43177
WANG_HCP_PROSTATE_CANCER	0.374037	0.867923	2	15	1	1.58515
LIN_APC_TARGETS	0.374827	0.83329	3	21	1	1.7217
LEE_METASTASIS_AND_RNA_PROCESSING_UP	0.375882	0.936665	1	4	1	3.43177
DESERT_PERIVENOUS_HEPATOCELLULAR_CARCINOMA_SUBCLASS_UP	0.377087	0.80636	4	35	1	1.33136
DAZARD_RESPONSE_TO_UV_NHEK_UP	0.379417	0.765869	7	57	1	1.45322
RICKMAN_TUMOR_DIFFERENTIATED_WELL_VS_POORLY_DN	0.379568	0.76417	7	71	1	1.12745
HERNANDEZ_MITOTIC_ARREST_BY_DOCETAXEL_2_UP	0.37968	0.927208	1	7	1	1.71437
MCCABE_HOXC6_TARGETS_CANCER_UP	0.379978	0.935123	1	4	1	3.43177
BECKER_TAMOXIFEN_RESISTANCE_DN	0.380335	0.924598	1	9	1	1.28474
WAKABAYASHI_ADIPOGENESIS_PPARG_BOUND_36HR	0.382172	0.927936	1	6	1	2.058
MURAKAMI_UV_RESPONSE_1HR_UP	0.382186	0.940809	1	3	1	5.14783
MATZUK_SPERMATID_DIFFERENTIATION	0.382369	0.930377	1	5	1	2.57328
BROWN_MYELOID_CELL_DEVELOPMENT_UP	0.383765	0.825129	3	25	1	1.40604
STEIN_ESRRA_TARGETS	0.384428	0.712153	18	148	1	1.46355
GEISS_RESPONSE_TO_DSRNA_UP	0.38444	0.925184	1	7	1	1.71437
TAKEDA_TARGETS_OF_NUP98_HOXA9_FUSION_3D_UP	0.387515	0.85822	2	17	1	1.37256
ALONSO_METASTASIS_NEURAL_UP	0.387943	0.932058	1	4	1	3.43177
TAKEDA_TARGETS_OF_NUP98_HOXA9_FUSION_6HR_DN	0.388027	0.923636	1	7	1	1.71437
NIKOLSKY_BREAST_CANCER_5P15_AMPLICON	0.388322	0.938656	1	3	1	5.14783
WIKMAN_ASBESTOS_LUNG_CANCER_UP	0.388862	0.927729	1	5	1	2.57328
PETRETTO_HEART_MASS_QTL_CIS_DN	0.38973	0.922894	1	7	1	1.71437
RAMPON_ENRICHED_LEARNING_ENVIRONMENT_EARLY_DN	0.390364	0.93111	1	4	1	3.43177
BUYTAERT_PHOTODYNAMIC_THERAPY_STRESS_UP	0.390434	0.733649	10	107	1	1.06163
LUI_THYROID_CANCER_PAX8_PPARG_DN	0.390933	0.798171	4	28	1	1.72542
MILI_PSEUDOPODIA	0.391176	0.85914	2	13	1	1.87492
CAIRO_HEPATOBLASTOMA_UP	0.391835	0.778756	5	41	1	1.43683
BOYAULT_LIVER_CANCER_SUBCLASS_G56_UP	0.392026	0.937333	1	3	1	5.14783
DELYS_THYROID_CANCER_UP	0.392041	0.754993	7	60	1	1.36894
BOYAULT_LIVER_CANCER_SUBCLASS_G2	0.392639	0.926161	1	5	1	2.57328
MORI_LARGE_PRE_BII_LYMPHOCYTE_DN	0.394126	0.922857	1	6	1	2.058
MCCLUNG_COCAINE_REWARD_5D	0.394673	0.795762	4	27	1	1.80128
POMEROY_MEDULLOBLASTOMA_PROGNOSIS_DN	0.394824	0.818626	3	22	1	1.63032
MORI_EMU_MYC_LYMPHOMA_BY_ONSET_TIME_DN	0.395211	0.929186	1	4	1	3.43177
VIETOR_IFRD1_TARGETS	0.395568	0.929043	1	4	1	3.43177
WANG_SMARCE1_TARGETS_UP	0.396388	0.774898	5	42	1	1.39732
ADDYA_ERYTHROID_DIFFERENTIATION_BY_HEMIN	0.396557	0.854735	2	14	1	1.71801
SCHAEFFER_PROSTATE_DEVELOPMENT_12HR_UP	0.397289	0.820475	3	17	1	2.21759
GU_PDEF_TARGETS_UP	0.398429	0.920976	1	6	1	2.058
MYLLYKANGAS_AMPLIFICATION_HOT_SPOT_12	0.399284	0.927544	1	4	1	3.43177
KIM_BIPOLAR_DISORDER_OLIGODENDROCYTE_DENSITY_CORR_UP	0.399297	0.671237	40	353	1	1.39097
HU_GENOTOXIN_ACTION_DIRECT_VS_INDIRECT_4HR	0.400246	0.920174	1	6	1	2.058
BENITEZ_GBM_PROTEASOME_INHIBITION_RESPONSE	0.400494	0.920064	1	6	1	2.058
ICHIBA_GRAFT_VERSUS_HOST_DISEASE_35D_UP	0.401792	0.850492	2	15	1	1.58515
MEINHOLD_OVARIAN_CANCER_LOW_GRADE_DN	0.402306	0.92631	1	4	1	3.43177
CHEN_LUNG_CANCER_SURVIVAL	0.402878	0.816479	3	17	1	2.21759
BREDEMEYER_RAG_SIGNALING_NOT_VIA_ATM_UP	0.402901	0.921797	1	5	1	2.57328
MEISSNER_NPC_HCP_WITH_H3K4ME2_AND_H3K27ME3	0.404501	0.784192	4	40	1	1.14368
DAUER_STAT3_TARGETS_DN	0.405403	0.917869	1	6	1	2.058
YAO_TEMPORAL_RESPONSE_TO_PROGESTERONE_CLUSTER_12	0.405493	0.809862	3	24	1	1.47368
YORDY_RECIPROCAL_REGULATION_BY_ETS1_AND_SP100_DN	0.406104	0.84964	2	13	1	1.87492
BENPORATH_PRC2_TARGETS	0.406654	0.76581	5	46	1	1.25855
MIKKELSEN_MCV6_HCP_WITH_H3K27ME3	0.407146	0.765409	5	46	1	1.25855
GAUSSMANN_MLL_AF4_FUSION_TARGETS_A_UP	0.407539	0.782011	4	39	1	1.17693
LEIN_PONS_MARKERS	0.40812	0.848333	2	13	1	1.87492
BIDUS_METASTASIS_DN	0.408353	0.845424	2	16	1	1.47127
GOUYER_TUMOR_INVASIVENESS	0.408549	0.946892	1	2	1	10.2912
WAKABAYASHI_ADIPOGENESIS_PPARG_RXRA_BOUND_8D	0.409382	0.690738	17	179	1	1.08473
CHIARETTI_T_ALL_REFRACTORY_TO_THERAPY	0.409712	0.918815	1	5	1	2.57328
LIU_VAV3_PROSTATE_CARCINOGENESIS_DN	0.41042	0.9185	1	5	1	2.57328
VALK_AML_WITH_CEBPA	0.410545	0.922881	1	4	1	3.43177
DAZARD_RESPONSE_TO_UV_SCC_UP	0.410695	0.764604	5	37	1	1.61955
DAVICIONI_MOLECULAR_ARMS_VS_ERMS_DN	0.410989	0.841331	2	20	1	1.14221
KYNG_RESPONSE_TO_H2O2_VIA_ERCC6_DN	0.411162	0.843566	2	16	1	1.47127
MYLLYKANGAS_AMPLIFICATION_HOT_SPOT_22	0.411441	0.922502	1	4	1	3.43177
LINDGREN_BLADDER_CANCER_CLUSTER_2A_DN	0.412456	0.780006	4	32	1	1.47612
OISHI_CHOLANGIOMA_STEM_CELL_LIKE_UP	0.414878	0.745314	6	58	1	1.1904
WHITEHURST_PACLITAXEL_SENSITIVITY	0.415449	0.913264	1	6	1	2.058
SESTO_RESPONSE_TO_UV_C3	0.416541	0.928126	1	3	1	5.14783
HOFMANN_MYELODYSPLASTIC_SYNDROM_RISK_UP	0.416936	0.915575	1	5	1	2.57328
GRAESSMANN_APOPTOSIS_BY_SERUM_DEPRIVATION_UP	0.417137	0.743679	6	56	1	1.23924
AMIT_SERUM_RESPONSE_40_MCF10A	0.417305	0.915407	1	5	1	2.57328
MATZUK_SPERMATOZOA	0.419985	0.801425	3	20	1	1.82379
ZHU_CMV_ALL_UP	0.4219	0.772175	4	33	1	1.42454
HORTON_SREBF_TARGETS	0.423297	0.917378	1	4	1	3.43177
SHAFFER_IRF4_TARGETS_IN_ACTIVATED_B_LYMPHOCYTE	0.425857	0.797785	3	19	1	1.93873
KYNG_ENVIRONMENTAL_STRESS_RESPONSE_NOT_BY_GAMMA_IN_OLD	0.426132	0.905974	1	7	1	1.71437
RUTELLA_RESPONSE_TO_HGF_DN	0.426558	0.76705	4	38	1	1.21214
OUELLET_CULTURED_OVARIAN_CANCER_INVASIVE_VS_LMP_DN	0.426684	0.924079	1	3	1	5.14783
SMITH_LIVER_CANCER	0.427608	0.905243	1	7	1	1.71437
MCCABE_HOXC6_TARGETS_DN	0.427764	0.910569	1	5	1	2.57328
FLECHNER_PBL_KIDNEY_TRANSPLANT_REJECTED_VS_OK_UP	0.427941	0.831489	2	17	1	1.37256
DORSAM_HOXA9_TARGETS_DN	0.428041	0.905028	1	7	1	1.71437
TONKS_TARGETS_OF_RUNX1_RUNX1T1_FUSION_GRANULOCYTE_UP	0.428063	0.836425	2	12	1	2.0634
GRAHAM_NORMAL_QUIESCENT_VS_NORMAL_DIVIDING_DN	0.429291	0.909849	1	5	1	2.57328
HAN_SATB1_TARGETS_UP	0.429562	0.713197	8	78	1	1.18066
TAVAZOIE_METASTASIS	0.430724	0.838217	2	10	1	2.58131
ZWANG_TRANSIENTLY_UP_BY_2ND_EGF_PULSE_ONLY	0.4312	0.697435	10	110	1	1.02818
ENGELMANN_CANCER_PROGENITORS_DN	0.431281	0.903411	1	7	1	1.71437
KORKOLA_SEMINOMA_UP	0.431815	0.835508	2	11	1	2.29357
HOLLEMAN_PREDNISOLONE_RESISTANCE_B_ALL_DN	0.432237	0.913376	1	4	1	3.43177
HAHTOLA_SEZARY_SYNDROM_UP	0.432357	0.829173	2	16	1	1.47127
GAL_LEUKEMIC_STEM_CELL_UP	0.43285	0.825833	2	21	1	1.08163
STARK_HYPPOCAMPUS_22Q11_DELETION_UP	0.43302	0.790865	3	21	1	1.7217
BLANCO_MELO_MERS_COV_INFECTION_MCR5_CELLS_DN	0.433689	0.907753	1	5	1	2.57328
ROVERSI_GLIOMA_COPY_NUMBER_DN	0.434556	0.907336	1	5	1	2.57328
LEIN_CHOROID_PLEXUS_MARKERS	0.436655	0.90069	1	7	1	1.71437
GALE_APL_WITH_FLT3_MUTATED_UP	0.437049	0.898751	1	8	1	1.46887
RIEGE_DELTANP63_DIRECT_TARGETS_UP	0.437667	0.786062	3	23	1	1.54808
DING_LUNG_CANCER_EXPRESSION_BY_COPY_NUMBER	0.437867	0.824563	2	17	1	1.37256
BRUINS_UVC_RESPONSE_MIDDLE	0.437926	0.898295	1	8	1	1.46887
CHIANG_LIVER_CANCER_SUBCLASS_UNANNOTATED_DN	0.437956	0.71538	7	62	1	1.31785
WANG_PROSTATE_CANCER_ANDROGEN_INDEPENDENT	0.438283	0.825032	2	16	1	1.47127
TSUNODA_CISPLATIN_RESISTANCE_DN	0.438526	0.897982	1	8	1	1.46887
YAGI_AML_SURVIVAL	0.43913	0.783906	3	25	1	1.40604
ROYLANCE_BREAST_CANCER_16Q_COPY_NUMBER_DN	0.439895	0.918592	1	3	1	5.14783
YAUCH_HEDGEHOG_SIGNALING_PARACRINE_DN	0.439919	0.782842	3	26	1	1.34428
LIAN_LIPA_TARGETS_6M	0.440039	0.897191	1	8	1	1.46887
GRAESSMANN_RESPONSE_TO_MC_AND_SERUM_DEPRIVATION_UP	0.440339	0.824459	2	15	1	1.58515
RUAN_RESPONSE_TO_TROGLITAZONE_UP	0.441986	0.897945	1	7	1	1.71437
SPIELMAN_LYMPHOBLAST_EUROPEAN_VS_ASIAN_2FC_UP	0.442655	0.90856	1	4	1	3.43177
KYNG_ENVIRONMENTAL_STRESS_RESPONSE_NOT_BY_UV_IN_WS	0.442856	0.917328	1	3	1	5.14783
SCHLOSSER_MYC_TARGETS_AND_SERUM_RESPONSE_UP	0.443415	0.818794	2	20	1	1.14221
ROVERSI_GLIOMA_LOH_REGIONS	0.444398	0.896686	1	7	1	1.71437
FURUKAWA_DUSP6_TARGETS_PCI35_DN	0.4448	0.894676	1	8	1	1.46887
WANG_CLASSIC_ADIPOGENIC_TARGETS_OF_PPARG	0.445558	0.907188	1	4	1	3.43177
CHEN_NEUROBLASTOMA_COPY_NUMBER_GAINS	0.445697	0.894198	1	8	1	1.46887
KIM_TIAL1_TARGETS	0.446538	0.898001	1	6	1	2.058
CROMER_TUMORIGENESIS_DN	0.44779	0.894901	1	7	1	1.71437
KOINUMA_COLON_CANCER_MSI_UP	0.44806	0.900691	1	5	1	2.57328
LOPEZ_MBD_TARGETS	0.44888	0.635943	27	263	1	1.20214
LAU_APOPTOSIS_CDKN2A_UP	0.449854	0.891965	1	8	1	1.46887
MEBARKI_HCC_PROGENITOR_WNT_UP_CTNNB1_DEPENDENT_BLOCKED_BY_FZD8CRD	0.450132	0.899645	1	5	1	2.57328
YANG_BREAST_CANCER_ESR1_BULK_UP	0.451452	0.895444	1	6	1	2.058
BROWNE_HCMV_INFECTION_18HR_DN	0.451566	0.772459	3	29	1	1.18748
HOLLEMAN_ASPARAGINASE_RESISTANCE_B_ALL_UP	0.451597	0.814743	2	17	1	1.37256
BUYTAERT_PHOTODYNAMIC_THERAPY_STRESS_DN	0.451756	0.685415	9	94	1	1.09131
KOKKINAKIS_METHIONINE_DEPRIVATION_96HR_DN	0.451798	0.895263	1	6	1	2.058
SHEDDEN_LUNG_CANCER_GOOD_SURVIVAL_A4	0.451834	0.747045	4	35	1	1.33136
MELLMAN_TUT1_TARGETS_UP	0.452511	0.892384	1	7	1	1.71437
VETTER_TARGETS_OF_PRKCA_AND_ETS1_DN	0.452779	0.903718	1	4	1	3.43177
GRAESSMANN_RESPONSE_TO_MC_AND_SERUM_DEPRIVATION_DN	0.452864	0.813822	2	17	1	1.37256
LE_EGR2_TARGETS_DN	0.452939	0.77467	3	22	1	1.63032
LOPEZ_MBD_TARGETS_IMPRINTED_AND_X_LINKED	0.454355	0.897492	1	5	1	2.57328
CERIBELLI_PROMOTERS_INACTIVE_AND_BOUND_BY_NFY	0.454487	0.893845	1	6	1	2.058
DAUER_STAT3_TARGETS_UP	0.454509	0.891307	1	7	1	1.71437
TAVOR_CEBPA_TARGETS_DN	0.455473	0.896917	1	5	1	2.57328
SHIPP_DLBCL_CURED_VS_FATAL_UP	0.456205	0.89654	1	5	1	2.57328
SWEET_LUNG_CANCER_KRAS_DN	0.456841	0.689503	8	71	1	1.31644
GRAHAM_CML_QUIESCENT_VS_NORMAL_QUIESCENT_DN	0.456888	0.901706	1	4	1	3.43177
BROWNE_HCMV_INFECTION_48HR_UP	0.457018	0.768841	3	27	1	1.28766
DELACROIX_RARG_BOUND_MEF	0.457451	0.709108	6	54	1	1.29215
NAKAMURA_ADIPOGENESIS_LATE_UP	0.457702	0.808937	2	19	1	1.20997
ZHANG_PROLIFERATING_VS_QUIESCENT	0.458761	0.811245	2	15	1	1.58515
KAYO_AGING_MUSCLE_DN	0.459179	0.741515	4	33	1	1.42454
NELSON_RESPONSE_TO_ANDROGEN_UP	0.459746	0.808062	2	18	1	1.28619
RAMPON_ENRICHED_LEARNING_ENVIRONMENT_EARLY_UP	0.460172	0.894478	1	5	1	2.57328
ZHONG_SECRETOME_OF_LUNG_CANCER_AND_MACROPHAGE	0.46052	0.710305	6	38	1	1.95338
GENTILE_UV_RESPONSE_CLUSTER_D7	0.46086	0.884415	1	9	1	1.28474
KYNG_ENVIRONMENTAL_STRESS_RESPONSE_NOT_BY_4NQO_IN_WS	0.461167	0.88767	1	7	1	1.71437
DISTECHE_ESCAPED_FROM_X_INACTIVATION	0.461492	0.890095	1	6	1	2.058
FRASOR_RESPONSE_TO_SERM_OR_FULVESTRANT_UP	0.461551	0.893755	1	5	1	2.57328
HOLLERN_MICROACINAR_BREAST_TUMOR_UP	0.461563	0.887451	1	7	1	1.71437
QI_HYPOXIA	0.46162	0.770014	3	19	1	1.93873
KAMMINGA_SENESCENCE	0.462267	0.889675	1	6	1	2.058
KIM_ALL_DISORDERS_DURATION_CORR_DN	0.462286	0.693721	7	62	1	1.31785
TAKAO_RESPONSE_TO_UVB_RADIATION_UP	0.462519	0.719551	5	42	1	1.39732
SASAKI_ADULT_T_CELL_LEUKEMIA	0.463232	0.738443	4	32	1	1.47612
MIKKELSEN_NPC_LCP_WITH_H3K4ME3	0.463307	0.881824	1	10	1	1.14149
HOSHIDA_LIVER_CANCER_SUBCLASS_S2	0.464062	0.735622	4	39	1	1.17693
TANG_SENESCENCE_TP53_TARGETS_UP	0.464816	0.892031	1	5	1	2.57328
JOHNSTONE_PARVB_TARGETS_2_UP	0.464839	0.717047	5	44	1	1.32437
SENESE_HDAC3_TARGETS_UP	0.465527	0.680346	8	84	1	1.0842
BILANGES_SERUM_AND_RAPAMYCIN_SENSITIVE_GENES	0.466534	0.71455	5	49	1	1.17101
PARK_APL_PATHOGENESIS_DN	0.466931	0.807593	2	13	1	1.87492
WILLERT_WNT_SIGNALING	0.466956	0.884444	1	7	1	1.71437
HATADA_METHYLATED_IN_LUNG_CANCER_UP	0.46745	0.732974	4	38	1	1.21214
HUNSBERGER_EXERCISE_REGULATED_GENES	0.467506	0.807169	2	13	1	1.87492
STOSSI_RESPONSE_TO_ESTRADIOL	0.46779	0.881985	1	8	1	1.46887
WHITFIELD_CELL_CYCLE_G2_M	0.468068	0.759067	3	29	1	1.18748
PICCALUGA_ANGIOIMMUNOBLASTIC_LYMPHOMA_UP	0.468376	0.758461	3	30	1	1.14294
DARWICHE_SQUAMOUS_CELL_CARCINOMA_UP	0.469763	0.714326	5	38	1	1.56971
HOFFMANN_PRE_BI_TO_LARGE_PRE_BII_LYMPHOCYTE_UP	0.469799	0.889365	1	5	1	2.57328
MARIADASON_REGULATED_BY_HISTONE_ACETYLATION_DN	0.471139	0.884793	1	6	1	2.058
MOOTHA_PYR	0.471324	0.88854	1	5	1	2.57328
DORN_ADENOVIRUS_INFECTION_12HR_DN	0.472134	0.88151	1	7	1	1.71437
BILANGES_SERUM_SENSITIVE_GENES	0.472391	0.797328	2	20	1	1.14221
BONOME_OVARIAN_CANCER_SURVIVAL_SUBOPTIMAL_DEBULKING	0.473471	0.672662	8	89	1	1.01468
MIKKELSEN_MEF_LCP_WITH_H3K27ME3	0.474332	0.886903	1	5	1	2.57328
JIANG_HYPOXIA_NORMAL	0.474712	0.693853	6	53	1	1.32029
FERNANDEZ_BOUND_BY_MYC	0.474912	0.694446	6	49	1	1.44594
KAAB_FAILED_HEART_ATRIUM_DN	0.475366	0.682626	7	57	1	1.45322
DACOSTA_UV_RESPONSE_VIA_ERCC3_DN	0.475592	0.641265	13	161	1	0.895014
BRUINS_UVC_RESPONSE_VIA_TP53_GROUP_D	0.476373	0.726816	4	33	1	1.42454
RIZ_ERYTHROID_DIFFERENTIATION_CCNE1	0.477164	0.878613	1	7	1	1.71437
SMID_BREAST_CANCER_RELAPSE_IN_BONE_DN	0.477343	0.679761	7	64	1	1.27036
OHGUCHI_LIVER_HNF4A_TARGETS_UP	0.477485	0.881215	1	6	1	2.058
DURAND_STROMA_S_UP	0.478039	0.723567	4	39	1	1.17693
CALVET_IRINOTECAN_SENSITIVE_VS_REVERTED_UP	0.478727	0.890553	1	4	1	3.43177
ASGHARZADEH_NEUROBLASTOMA_POOR_SURVIVAL_DN	0.478944	0.877578	1	7	1	1.71437
TERAO_AOX4_TARGETS_SKIN_UP	0.479036	0.877523	1	7	1	1.71437
BROWNE_HCMV_INFECTION_16HR_DN	0.479322	0.795886	2	15	1	1.58515
BROWNE_HCMV_INFECTION_6HR_UP	0.479791	0.879898	1	6	1	2.058
WANG_RESPONSE_TO_BEXAROTENE_DN	0.480305	0.883604	1	5	1	2.57328
BILBAN_B_CLL_LPL_UP	0.480751	0.883355	1	5	1	2.57328
JIANG_AGING_CEREBRAL_CORTEX_UP	0.480819	0.793755	2	16	1	1.47127
LEIN_OLIGODENDROCYTE_MARKERS	0.481885	0.722404	4	32	1	1.47612
KYNG_ENVIRONMENTAL_STRESS_RESPONSE_UP	0.482153	0.791861	2	17	1	1.37256
TSENG_ADIPOGENIC_POTENTIAL_DN	0.482453	0.873403	1	8	1	1.46887
NAKAYAMA_SOFT_TISSUE_TUMORS_PCA2_UP	0.482468	0.87551	1	7	1	1.71437
YANG_BREAST_CANCER_ESR1_UP	0.482756	0.87819	1	6	1	2.058
FORTSCHEGGER_PHF8_TARGETS_DN	0.483333	0.639078	12	126	1	1.08601
LEE_EARLY_T_LYMPHOCYTE_DN	0.483631	0.874823	1	7	1	1.71437
NUYTTEN_EZH2_TARGETS_UP	0.484604	0.629641	14	147	1	1.08694
PASINI_SUZ12_TARGETS_UP	0.485088	0.789587	2	17	1	1.37256
WENDT_COHESIN_TARGETS_UP	0.485582	0.871521	1	8	1	1.46887
CERVERA_SDHB_TARGETS_1_DN	0.485948	0.886691	1	4	1	3.43177
LANG_MYB_FAMILY_TARGETS	0.48601	0.794849	2	12	1	2.0634
SCHAEFFER_PROSTATE_DEVELOPMENT_48HR_UP	0.486218	0.696333	5	53	1	1.07134
RIGGI_EWING_SARCOMA_PROGENITOR_UP	0.486377	0.715556	4	42	1	1.08247
TERAMOTO_OPN_TARGETS_CLUSTER_4	0.487253	0.885983	1	4	1	3.43177
HOLLEMAN_PREDNISOLONE_RESISTANCE_ALL_UP	0.490731	0.873518	1	6	1	2.058
JAZAG_TGFB1_SIGNALING_DN	0.491844	0.872857	1	6	1	2.058
DITTMER_PTHLH_TARGETS_UP	0.492389	0.69299	5	42	1	1.39732
YIH_RESPONSE_TO_ARSENITE_C3	0.492469	0.869519	1	7	1	1.71437
PANGAS_TUMOR_SUPPRESSION_BY_SMAD1_AND_SMAD5_DN	0.493217	0.780534	2	21	1	1.08163
ALONSO_METASTASIS_EMT_UP	0.493233	0.786302	2	14	1	1.71801
THEILGAARD_NEUTROPHIL_AT_SKIN_WOUND_DN	0.493316	0.676211	6	57	1	1.21435
VALK_AML_CLUSTER_15	0.493437	0.87613	1	5	1	2.57328
AMIT_EGF_RESPONSE_240_HELA	0.493535	0.782177	2	18	1	1.28619
NIKOLSKY_BREAST_CANCER_17Q11_Q21_AMPLICON	0.493594	0.78213	2	18	1	1.28619
NUYTTEN_EZH2_TARGETS_DN	0.493697	0.620668	14	154	1	1.0288
DACOSTA_LOW_DOSE_UV_RESPONSE_VIA_ERCC3_XPCS_DN	0.493798	0.882389	1	4	1	3.43177
YAGI_AML_RELAPSE_PROGNOSIS	0.49629	0.782715	2	15	1	1.58515
FLECHNER_BIOPSY_KIDNEY_TRANSPLANT_OK_VS_DONOR_UP	0.496634	0.601472	20	201	1	1.14957
SANA_TNF_SIGNALING_DN	0.497084	0.781055	2	16	1	1.47127
ZHAN_MULTIPLE_MYELOMA_UP	0.498831	0.778758	2	17	1	1.37256
MYLLYKANGAS_AMPLIFICATION_HOT_SPOT_17	0.49884	0.865606	1	7	1	1.71437
TOMIDA_METASTASIS_DN	0.498897	0.868614	1	6	1	2.058
KIM_WT1_TARGETS_12HR_DN	0.501803	0.701373	4	44	1	1.02731
HUANG_FOXA2_TARGETS_UP	0.502832	0.866206	1	6	1	2.058
MARTIN_NFKB_TARGETS_UP	0.503204	0.862881	1	7	1	1.71437
KYNG_DNA_DAMAGE_UP	0.503526	0.700719	4	40	1	1.14368
WALLACE_PROSTATE_CANCER_UP	0.503733	0.870054	1	5	1	2.57328
ZHAN_V2_LATE_DIFFERENTIATION_GENES	0.503753	0.777991	2	14	1	1.71801
LEI_MYB_TARGETS	0.503801	0.637573	9	85	1	1.22607
ACOSTA_PROLIFERATION_INDEPENDENT_MYC_TARGETS_UP	0.504309	0.772176	2	20	1	1.14221
MOHANKUMAR_HOXA1_TARGETS_UP	0.504965	0.618533	12	122	1	1.12777
GENTILE_UV_HIGH_DOSE_DN	0.505361	0.697955	4	45	1	1.00176
IKEDA_MIR133_TARGETS_UP	0.507286	0.770398	2	19	1	1.20997
AMIT_EGF_RESPONSE_120_MCF10A	0.507812	0.855817	1	9	1	1.28474
MARCHINI_TRABECTEDIN_RESISTANCE_DN	0.507859	0.773472	2	15	1	1.58515
BAELDE_DIABETIC_NEPHROPATHY_DN	0.508118	0.615482	12	122	1	1.12777
TAKEDA_TARGETS_OF_NUP98_HOXA9_FUSION_3D_DN	0.50916	0.910702	1	2	1	10.2912
CHANDRAN_METASTASIS_UP	0.509189	0.675643	5	51	1	1.11898
PEDERSEN_TARGETS_OF_611CTF_ISOFORM_OF_ERBB2	0.509323	0.852205	1	11	1	1.0269
LEE_LIVER_CANCER_E2F1_UP	0.509963	0.851778	1	11	1	1.0269
CHIANG_LIVER_CANCER_SUBCLASS_UNANNOTATED_UP	0.510826	0.855667	1	8	1	1.46887
VERHAAK_GLIOBLASTOMA_CLASSICAL	0.51191	0.765352	2	21	1	1.08163
ZWANG_EGF_PERSISTENTLY_UP	0.51233	0.854684	1	8	1	1.46887
BHAT_ESR1_TARGETS_NOT_VIA_AKT1_DN	0.512891	0.854316	1	8	1	1.46887
SMIRNOV_RESPONSE_TO_IR_6HR_DN	0.513806	0.85611	1	7	1	1.71437
FRIDMAN_SENESCENCE_UP	0.514407	0.768144	2	15	1	1.58515
WELCSH_BRCA1_TARGETS_UP	0.514571	0.643572	7	76	1	1.04317
KASLER_HDAC7_TARGETS_1_UP	0.514883	0.717976	3	32	1	1.06312
GROSS_HYPOXIA_VIA_ELK3_AND_HIF1A_UP	0.515463	0.720447	3	25	1	1.40604
ONDER_CDH1_TARGETS_1_UP	0.516693	0.761977	2	20	1	1.14221
NAM_FXYD5_TARGETS_DN	0.517226	0.851452	1	8	1	1.46887
NIKOLSKY_BREAST_CANCER_7Q21_Q22_AMPLICON	0.517376	0.849478	1	9	1	1.28474
FONTAINE_FOLLICULAR_THYROID_ADENOMA_DN	0.517493	0.770068	2	12	1	2.0634
HOFFMANN_IMMATURE_TO_MATURE_B_LYMPHOCYTE_UP	0.517567	0.853656	1	7	1	1.71437
BENPORATH_OCT4_TARGETS	0.518312	0.668366	5	45	1	1.29064
PYEON_CANCER_HEAD_AND_NECK_VS_CERVICAL_UP	0.520191	0.758445	2	21	1	1.08163
SU_TESTIS	0.521101	0.854643	1	6	1	2.058
FIRESTEIN_CTNNB1_PATHWAY	0.521603	0.850991	1	7	1	1.71437
CHIARADONNA_NEOPLASTIC_TRANSFORMATION_KRAS_CDC25_UP	0.52193	0.848303	1	8	1	1.46887
DELPUECH_FOXO3_TARGETS_DN	0.52236	0.846103	1	9	1	1.28474
WEI_MIR34A_TARGETS	0.522472	0.710865	3	33	1	1.02717
BURTON_ADIPOGENESIS_5	0.52251	0.664923	5	43	1	1.35989
CHIANG_LIVER_CANCER_SUBCLASS_INTERFERON_DN	0.522618	0.865654	1	4	1	3.43177
RODRIGUES_THYROID_CARCINOMA_POORLY_DIFFERENTIATED_DN	0.523195	0.605066	11	127	1	0.97212
RASHI_RESPONSE_TO_IONIZING_RADIATION_4	0.52327	0.76082	2	15	1	1.58515
ROY_WOUND_BLOOD_VESSEL_UP	0.523664	0.857728	1	5	1	2.57328
CAIRO_HEPATOBLASTOMA_DN	0.524852	0.680936	4	41	1	1.11221
DACOSTA_UV_RESPONSE_VIA_ERCC3_TTD_DN	0.525023	0.846208	1	8	1	1.46887
WONG_ADULT_TISSUE_STEM_MODULE	0.52533	0.603563	11	115	1	1.09105
PEREZ_TP53_AND_TP63_TARGETS	0.525385	0.754055	2	21	1	1.08163
PURBEY_TARGETS_OF_CTBP1_NOT_SATB1_DN	0.525449	0.659891	5	54	1	1.04895
DIAZ_CHRONIC_MEYLOGENOUS_LEUKEMIA_UP	0.526112	0.545856	43	468	1	1.04961
LEE_AGING_NEOCORTEX_UP	0.526898	0.709702	3	26	1	1.34428
HEIDENBLAD_AMPLICON_12P11_12_UP	0.528317	0.846487	1	7	1	1.71437
JIANG_AGING_HYPOTHALAMUS_UP	0.529025	0.679546	4	33	1	1.42454
XU_RESPONSE_TO_TRETINOIN_DN	0.530198	0.845208	1	7	1	1.71437
BERTUCCI_INVASIVE_CARCINOMA_DUCTAL_VS_LOBULAR_UP	0.530695	0.853198	1	5	1	2.57328
SWEET_KRAS_ONCOGENIC_SIGNATURE	0.531359	0.704261	3	29	1	1.18748
TOMLINS_METASTASIS_UP	0.531676	0.847652	1	6	1	2.058
KUMAR_TARGETS_OF_MLL_AF9_FUSION	0.532237	0.627449	7	68	1	1.18469
GARGALOVIC_RESPONSE_TO_OXIDIZED_PHOSPHOLIPIDS_TURQUOISE_UP	0.532624	0.838994	1	9	1	1.28474
MCBRYAN_PUBERTAL_BREAST_3_4WK_DN	0.533077	0.753869	2	14	1	1.71801
BOYLAN_MULTIPLE_MYELOMA_D_CLUSTER_UP	0.533513	0.840358	1	8	1	1.46887
CAMPS_COLON_CANCER_COPY_NUMBER_DN	0.53359	0.842885	1	7	1	1.71437
WANG_RESPONSE_TO_GSK3_INHIBITOR_SB216763_UP	0.533639	0.672244	4	43	1	1.05418
BHAT_ESR1_TARGETS_VIA_AKT1_UP	0.533794	0.671278	4	47	1	0.954225
CUI_TCF21_TARGETS_UP	0.53467	0.84214	1	7	1	1.71437
PANGAS_TUMOR_SUPPRESSION_BY_SMAD1_AND_SMAD5_UP	0.534815	0.7454	2	22	1	1.02703
MCLACHLAN_DENTAL_CARIES_DN	0.535716	0.702856	3	24	1	1.47368
TIEN_INTESTINE_PROBIOTICS_6HR_UP	0.536886	0.671802	4	34	1	1.3764
SCHLOSSER_SERUM_RESPONSE_AUGMENTED_BY_MYC	0.537105	0.669978	4	39	1	1.17693
WANG_METASTASIS_OF_BREAST_CANCER_ESR1_DN	0.538338	0.839593	1	7	1	1.71437
GAVIN_FOXP3_TARGETS_CLUSTER_P3	0.53869	0.700803	3	23	1	1.54808
MCDOWELL_ACUTE_LUNG_INJURY_UP	0.540561	0.835389	1	8	1	1.46887
LAIHO_COLORECTAL_CANCER_SERRATED_UP	0.542043	0.666562	4	35	1	1.33136
CROONQUIST_NRAS_SIGNALING_DN	0.542494	0.836673	1	7	1	1.71437
YAGI_AML_WITH_11Q23_REARRANGED	0.542828	0.608485	8	69	1	1.36096
GOZGIT_ESR1_TARGETS_UP	0.543019	0.73881	2	21	1	1.08163
CHOI_ATL_STAGE_PREDICTOR	0.545143	0.742177	2	15	1	1.58515
ZHU_CMV_ALL_DN	0.546408	0.736464	2	20	1	1.14221
VANDESLUIS_COMMD1_TARGETS_GROUP_4_DN	0.54713	0.850191	1	4	1	3.43177
ITO_PTTG1_TARGETS_DN	0.547989	0.836423	1	6	1	2.058
YAO_TEMPORAL_RESPONSE_TO_PROGESTERONE_CLUSTER_0	0.548176	0.829903	1	8	1	1.46887
MOREAUX_MULTIPLE_MYELOMA_BY_TACI_UP	0.548309	0.638104	5	53	1	1.07134
SERVITJA_LIVER_HNF1A_TARGETS_UP	0.548384	0.736238	2	18	1	1.28619
BILANGES_SERUM_RESPONSE_TRANSLATION	0.548723	0.733765	2	21	1	1.08163
AKL_HTLV1_INFECTION_UP	0.549395	0.741403	2	13	1	1.87492
MOOTHA_PGC	0.54941	0.55768	17	143	1	1.42125
RODWELL_AGING_KIDNEY_UP	0.54952	0.609415	7	78	1	1.01275
MILI_PSEUDOPODIA_HAPTOTAXIS_UP	0.550159	0.578032	11	135	1	0.90562
LUI_THYROID_CANCER_CLUSTER_1	0.550405	0.831016	1	7	1	1.71437
HOLLMANN_APOPTOSIS_VIA_CD40_DN	0.550532	0.655509	4	46	1	0.977427
KLEIN_PRIMARY_EFFUSION_LYMPHOMA_DN	0.551143	0.823928	1	10	1	1.14149
REN_ALVEOLAR_RHABDOMYOSARCOMA_DN	0.551354	0.590198	9	97	1	1.05248
VECCHI_GASTRIC_CANCER_ADVANCED_VS_EARLY_UP	0.551747	0.73172	2	20	1	1.14221
RUAN_RESPONSE_TO_TNF_DN	0.552524	0.729781	2	22	1	1.02703
KIM_WT1_TARGETS_8HR_UP	0.552856	0.655875	4	36	1	1.28914
YAO_TEMPORAL_RESPONSE_TO_PROGESTERONE_CLUSTER_11	0.553215	0.682502	3	33	1	1.02717
TERAO_AOX4_TARGETS_HG_UP	0.55482	0.8278	1	7	1	1.71437
TCGA_GLIOBLASTOMA_COPY_NUMBER_UP	0.554919	0.819698	1	11	1	1.0269
SEIDEN_MET_SIGNALING	0.555396	0.824587	1	8	1	1.46887
BLANCO_MELO_BRONCHIAL_EPITHELIAL_CELLS_INFLUENZA_A_DEL_NS1_INFECTION_UP	0.555694	0.680154	3	33	1	1.02717
JAZAG_TGFB1_SIGNALING_VIA_SMAD4_UP	0.556135	0.725492	2	24	1	0.932771
CAIRO_LIVER_DEVELOPMENT_UP	0.557158	0.679865	3	30	1	1.14294
BAE_BRCA1_TARGETS_UP	0.557294	0.729218	2	17	1	1.37256
CORRE_MULTIPLE_MYELOMA_UP	0.559594	0.813958	1	13	1	0.854951
RIZ_ERYTHROID_DIFFERENTIATION	0.560014	0.821128	1	8	1	1.46887
BENPORATH_NOS_TARGETS	0.560182	0.677867	3	28	1	1.23556
YAO_TEMPORAL_RESPONSE_TO_PROGESTERONE_CLUSTER_16	0.560473	0.725425	2	18	1	1.28619
TAKEDA_TARGETS_OF_NUP98_HOXA9_FUSION_16D_UP	0.560981	0.818204	1	9	1	1.28474
LIN_MELANOMA_COPY_NUMBER_UP	0.56238	0.812776	1	12	1	0.933112
VERRECCHIA_RESPONSE_TO_TGFB1_C1	0.563599	0.81841	1	8	1	1.46887
RODWELL_AGING_KIDNEY_NO_BLOOD_DN	0.564132	0.625341	5	41	1	1.43683
FLECHNER_PBL_KIDNEY_TRANSPLANT_OK_VS_DONOR_DN	0.564542	0.813705	1	10	1	1.14149
SMID_BREAST_CANCER_BASAL_DN	0.56547	0.58339	8	95	1	0.941823
FERRANDO_T_ALL_WITH_MLL_ENL_FUSION_UP	0.565785	0.674766	3	24	1	1.47368
XU_HGF_SIGNALING_NOT_VIA_AKT1_48HR_UP	0.566694	0.810581	1	11	1	1.0269
BASAKI_YBX1_TARGETS_UP	0.566851	0.640754	4	41	1	1.11221
OUYANG_PROSTATE_CANCER_PROGRESSION_DN	0.566896	0.813646	1	9	1	1.28474
ZHONG_SECRETOME_OF_LUNG_CANCER_AND_FIBROBLAST	0.570381	0.566825	10	78	1	1.53672
ZHOU_INFLAMMATORY_RESPONSE_FIMA_UP	0.571116	0.615248	5	55	1	1.02745
MEBARKI_HCC_PROGENITOR_WNT_UP_CTNNB1_DEPENDENT	0.571452	0.812356	1	8	1	1.46887
BLANCO_MELO_BETA_INTERFERON_TREATED_BRONCHIAL_EPITHELIAL_CELLS_DN	0.571483	0.804539	1	13	1	0.854951
KORKOLA_CHORIOCARCINOMA_UP	0.571722	0.833458	1	4	1	3.43177
PEDRIOLI_MIR31_TARGETS_UP	0.571794	0.712777	2	21	1	1.08163
ZHU_CMV_24_HR_DN	0.57306	0.805521	1	11	1	1.0269
KIM_PTEN_TARGETS_UP	0.574131	0.83175	1	4	1	3.43177
KYNG_DNA_DAMAGE_BY_4NQO	0.574542	0.807638	1	9	1	1.28474
BENPORATH_NANOG_TARGETS	0.574866	0.530147	17	195	1	0.978808
WEST_ADRENOCORTICAL_CARCINOMA_VS_ADENOMA_DN	0.575135	0.816484	1	6	1	2.058
PRAMOONJAGO_SOX4_TARGETS_DN	0.575526	0.716337	2	14	1	1.71801
XIE_LT_HSC_S1PR3_OE_UP	0.576415	0.811457	1	7	1	1.71437
SHEPARD_BMYB_TARGETS	0.577493	0.810613	1	7	1	1.71437
VART_KSHV_INFECTION_ANGIOGENIC_MARKERS_UP	0.578782	0.804249	1	9	1	1.28474
NIKOLSKY_BREAST_CANCER_16P13_AMPLICON	0.579085	0.804006	1	9	1	1.28474
CUI_TCF21_TARGETS_DN	0.579649	0.805888	1	8	1	1.46887
HOFFMANN_IMMATURE_TO_MATURE_B_LYMPHOCYTE_DN	0.580061	0.79985	1	11	1	1.0269
GENTILE_UV_LOW_DOSE_DN	0.580131	0.797484	1	13	1	0.854951
ZHOU_INFLAMMATORY_RESPONSE_FIMA_DN	0.582434	0.703471	2	20	1	1.14221
DARWICHE_PAPILLOMA_RISK_HIGH_UP	0.582793	0.626429	4	36	1	1.28914
FISCHER_DIRECT_P53_TARGETS_META_ANALYSIS	0.584532	0.652163	3	33	1	1.02717
PAPASPYRIDONOS_UNSTABLE_ATEROSCLEROTIC_PLAQUE_DN	0.584849	0.797441	1	10	1	1.14149
TIEN_INTESTINE_PROBIOTICS_24HR_UP	0.584936	0.529818	14	152	1	1.04481
SERVITJA_ISLET_HNF1A_TARGETS_DN	0.585428	0.705645	2	15	1	1.58515
AMIT_EGF_RESPONSE_120_HELA	0.585545	0.798757	1	9	1	1.28474
PACHER_TARGETS_OF_IGF1_AND_IGF2_UP	0.585712	0.79862	1	9	1	1.28474
MARTORIATI_MDM4_TARGETS_FETAL_LIVER_DN	0.585748	0.547932	10	118	1	0.948107
CHARAFE_BREAST_CANCER_BASAL_VS_MESENCHYMAL_UP	0.586629	0.797867	1	9	1	1.28474
IVANOVA_HEMATOPOIESIS_EARLY_PROGENITOR	0.586781	0.562037	8	90	1	1.0018
IWANAGA_CARCINOGENESIS_BY_KRAS_DN	0.586814	0.6993	2	20	1	1.14221
ABDELMOHSEN_ELAVL4_TARGETS	0.586838	0.800087	1	8	1	1.46887
LEE_METASTASIS_AND_ALTERNATIVE_SPLICING_DN	0.587645	0.799428	1	8	1	1.46887
SHETH_LIVER_CANCER_VS_TXNIP_LOSS_PAM3	0.589589	0.797834	1	8	1	1.46887
GRAHAM_CML_DIVIDING_VS_NORMAL_QUIESCENT_DN	0.589667	0.795357	1	9	1	1.28474
BLANCO_MELO_RESPIRATORY_SYNCYTIAL_VIRUS_INFECTION_A594_CELLS_DN	0.590108	0.79499	1	9	1	1.28474
WELCSH_BRCA1_TARGETS_DN	0.590441	0.616645	4	43	1	1.05418
STEIN_ESR1_TARGETS	0.59113	0.792214	1	10	1	1.14149
TANAKA_METHYLATED_IN_ESOPHAGEAL_CARCINOMA	0.5912	0.789291	1	12	1	0.933112
ZHU_CMV_24_HR_UP	0.591832	0.646039	3	30	1	1.14294
YAGI_AML_WITH_T_8_21_TRANSLOCATION	0.593438	0.564967	7	78	1	1.01275
GOBERT_OLIGODENDROCYTE_DIFFERENTIATION_UP	0.593524	0.612226	4	49	1	0.910911
KRIEG_KDM3A_TARGETS_NOT_HYPOXIA	0.594131	0.641314	3	37	1	0.904557
RASHI_RESPONSE_TO_IONIZING_RADIATION_3	0.594149	0.786777	1	12	1	0.933112
RAO_BOUND_BY_SALL4	0.594449	0.613957	4	38	1	1.21214
YEGNASUBRAMANIAN_PROSTATE_CANCER	0.5955	0.693608	2	17	1	1.37256
RAO_BOUND_BY_SALL4_ISOFORM_B	0.59576	0.552751	8	90	1	1.0018
ANDERSEN_CHOLANGIOCARCINOMA_CLASS1	0.595989	0.790062	1	9	1	1.28474
HUANG_DASATINIB_RESISTANCE_DN	0.598211	0.784608	1	11	1	1.0269
DACOSTA_UV_RESPONSE_VIA_ERCC3_COMMON_DN	0.598424	0.558696	7	91	1	0.850381
MATTIOLI_MGUS_VS_PCL	0.598638	0.638759	3	31	1	1.10157
WANG_MLL_TARGETS	0.598731	0.687767	2	20	1	1.14221
LUI_THYROID_CANCER_CLUSTER_3	0.598834	0.690372	2	17	1	1.37256
BILD_MYC_ONCOGENIC_SIGNATURE	0.599037	0.639225	3	29	1	1.18748
HASLINGER_B_CLL_WITH_17P13_DELETION	0.599273	0.787273	1	9	1	1.28474
LIANG_HEMATOPOIESIS_STEM_CELL_NUMBER_LARGE_VS_TINY_UP	0.599515	0.803384	1	5	1	2.57328
YAO_TEMPORAL_RESPONSE_TO_PROGESTERONE_CLUSTER_17	0.60028	0.557667	7	80	1	0.984013
JECHLINGER_EPITHELIAL_TO_MESENCHYMAL_TRANSITION_DN	0.600367	0.786339	1	9	1	1.28474
INGRAM_SHH_TARGETS_UP	0.600418	0.781364	1	12	1	0.933112
WHITFIELD_CELL_CYCLE_G1_S	0.60112	0.785694	1	9	1	1.28474
DOANE_BREAST_CANCER_ESR1_UP	0.601201	0.788128	1	8	1	1.46887
MITSIADES_RESPONSE_TO_APLIDIN_UP	0.601394	0.604323	4	48	1	0.932077
DAVICIONI_TARGETS_OF_PAX_FOXO1_FUSIONS_UP	0.601996	0.60411	4	46	1	0.977427
MASSARWEH_TAMOXIFEN_RESISTANCE_DN	0.60229	0.633311	3	36	1	0.932426
RICKMAN_METASTASIS_UP	0.603228	0.602626	4	47	1	0.954225
VERHAAK_GLIOBLASTOMA_MESENCHYMAL	0.603293	0.775903	1	15	1	0.73217
DORN_ADENOVIRUS_INFECTION_24HR_DN	0.60335	0.783775	1	9	1	1.28474
MIKKELSEN_ES_HCP_WITH_H3_UNMETHYLATED	0.60338	0.793967	1	6	1	2.058
MATZUK_MALE_REPRODUCTION_SERTOLI	0.603441	0.783697	1	9	1	1.28474
IKEDA_MIR30_TARGETS_UP	0.603489	0.633428	3	32	1	1.06312
FLORIO_NEOCORTEX_BASAL_RADIAL_GLIA_DN	0.60366	0.783507	1	9	1	1.28474
CHANG_IMMORTALIZED_BY_HPV31_UP	0.604259	0.785517	1	8	1	1.46887
MITSIADES_RESPONSE_TO_APLIDIN_DN	0.604677	0.58149	5	52	1	1.09462
WEST_ADRENOCORTICAL_TUMOR_DN	0.605324	0.528277	10	106	1	1.07324
DUTERTRE_ESTRADIOL_RESPONSE_24HR_DN	0.605475	0.563601	6	75	1	0.889524
CROMER_TUMORIGENESIS_UP	0.605574	0.784388	1	8	1	1.46887
BOYAULT_LIVER_CANCER_SUBCLASS_G23_UP	0.605958	0.787357	1	7	1	1.71437
CHEN_LVAD_SUPPORT_OF_FAILING_HEART_DN	0.606991	0.79095	1	6	1	2.058
YAMAZAKI_TCEB3_TARGETS_DN	0.607182	0.578506	5	54	1	1.04895
HUANG_DASATINIB_SENSITIVITY_UP	0.607341	0.774121	1	13	1	0.854951
SESTO_RESPONSE_TO_UV_C5	0.608308	0.777433	1	10	1	1.14149
JAZAG_TGFB1_SIGNALING_UP	0.608814	0.679527	2	18	1	1.28619
TSENG_IRS1_TARGETS_DN	0.609217	0.673873	2	26	1	0.854209
BARIS_THYROID_CANCER_DN	0.610215	0.772707	1	12	1	0.933112
DORN_ADENOVIRUS_INFECTION_32HR_DN	0.610261	0.775705	1	10	1	1.14149
DORN_ADENOVIRUS_INFECTION_48HR_DN	0.610261	0.775705	1	10	1	1.14149
MIKKELSEN_IPS_ICP_WITH_H3K4ME3_AND_H327ME3	0.610601	0.775404	1	10	1	1.14149
LEE_CALORIE_RESTRICTION_NEOCORTEX_DN	0.610677	0.675197	2	21	1	1.08163
BOYAULT_LIVER_CANCER_SUBCLASS_G1_DN	0.61086	0.773509	1	11	1	1.0269
GAZDA_DIAMOND_BLACKFAN_ANEMIA_ERYTHROID_UP	0.611256	0.787346	1	6	1	2.058
NUTT_GBM_VS_AO_GLIOMA_DN	0.611415	0.676014	2	19	1	1.20997
SMID_BREAST_CANCER_LUMINAL_B_UP	0.611688	0.674181	2	21	1	1.08163
MACAEVA_PBMC_RESPONSE_TO_IR	0.612456	0.778404	1	8	1	1.46887
WANG_TUMOR_INVASIVENESS_DN	0.614256	0.555794	6	63	1	1.08333
PHONG_TNF_RESPONSE_VIA_P38_PARTIAL	0.614445	0.766716	1	14	1	0.788807
GRYDER_PAX3FOXO1_TOP_ENHANCERS	0.614697	0.525207	9	96	1	1.06512
NICK_RESPONSE_TO_PROC_TREATMENT_DN	0.614922	0.779624	1	7	1	1.71437
ALFANO_MYC_TARGETS	0.615222	0.554772	6	63	1	1.08333
FIGUEROA_AML_METHYLATION_CLUSTER_4_UP	0.615818	0.766467	1	13	1	0.854951
CHANDRAN_METASTASIS_TOP50_UP	0.615975	0.674572	2	16	1	1.47127
HOLLEMAN_VINCRISTINE_RESISTANCE_B_ALL_DN	0.616074	0.772588	1	9	1	1.28474
WANG_TUMOR_INVASIVENESS_UP	0.616103	0.488091	17	169	1	1.16219
NIKOLSKY_BREAST_CANCER_8Q12_Q22_AMPLICON	0.616441	0.667536	2	24	1	0.932771
IZADPANAH_STEM_CELL_ADIPOSE_VS_BONE_UP	0.617613	0.665829	2	25	1	0.891783
SABATES_COLORECTAL_ADENOMA_UP	0.618055	0.768716	1	10	1	1.14149
ACEVEDO_LIVER_CANCER_WITH_H3K9ME3_UP	0.618295	0.765384	1	12	1	0.933112
SCHUETZ_BREAST_CANCER_DUCTAL_INVASIVE_DN	0.618978	0.764757	1	12	1	0.933112
CHIARADONNA_NEOPLASTIC_TRANSFORMATION_KRAS_UP	0.620219	0.663675	2	24	1	0.932771
CROMER_METASTASIS_DN	0.620755	0.620542	3	23	1	1.54808
MOOTHA_GLUCONEOGENESIS	0.62084	0.625665	3	18	1	2.06885
ZHAN_MULTIPLE_MYELOMA_MF_DN	0.621291	0.765768	1	10	1	1.14149
BRUECKNER_TARGETS_OF_MIRLET7A3_DN	0.621595	0.664873	2	20	1	1.14221
CHESLER_BRAIN_HIGHEST_GENETIC_VARIANCE	0.622074	0.767169	1	9	1	1.28474
DEURIG_T_CELL_PROLYMPHOCYTIC_LEUKEMIA_DN	0.622721	0.611788	3	37	1	0.904557
CARD_MIR302A_TARGETS	0.622951	0.762519	1	11	1	1.0269
NAKAMURA_METASTASIS_MODEL_DN	0.623347	0.768688	1	8	1	1.46887
MATTIOLI_MULTIPLE_MYELOMA_WITH_14Q32_TRANSLOCATIONS	0.623639	0.771908	1	7	1	1.71437
DANG_BOUND_BY_MYC	0.623812	0.460492	27	284	1	1.09111
BERENJENO_TRANSFORMED_BY_RHOA_DN	0.624006	0.522927	8	91	1	0.989225
RODRIGUES_DCC_TARGETS_DN	0.624042	0.660925	2	22	1	1.02703
TARTE_PLASMA_CELL_VS_PLASMABLAST_DN	0.624303	0.502692	11	111	1	1.13697
GAUSSMANN_MLL_AF4_FUSION_TARGETS_C_UP	0.624355	0.660601	2	22	1	1.02703
JINESH_BLEBBISHIELD_TO_IMMUNE_CELL_FUSION_PBSHMS_DN	0.624416	0.581536	4	42	1	1.08247
PIONTEK_PKD1_TARGETS_UP	0.624616	0.762711	1	10	1	1.14149
ODONNELL_METASTASIS_UP	0.624686	0.762645	1	10	1	1.14149
GARCIA_TARGETS_OF_FLI1_AND_DAX1_DN	0.625575	0.656305	2	28	1	0.787727
LI_DCP2_BOUND_MRNA	0.625905	0.609364	3	34	1	0.993551
ZHOU_INFLAMMATORY_RESPONSE_LPS_UP	0.625908	0.608133	3	38	1	0.878279
DAVICIONI_RHABDOMYOSARCOMA_PAX_FOXO1_FUSION_UP	0.626163	0.758091	1	12	1	0.933112
DOANE_BREAST_CANCER_ESR1_DN	0.626586	0.75914	1	11	1	1.0269
DAZARD_UV_RESPONSE_CLUSTER_G1	0.626649	0.658914	2	21	1	1.08163
GRYDER_PAX3FOXO1_ENHANCERS_KO_DOWN	0.626935	0.520398	8	84	1	1.0842
LU_AGING_BRAIN_UP	0.627997	0.555207	5	62	1	0.898131
RUAN_RESPONSE_TO_TNF_TROGLITAZONE_DN	0.629522	0.756385	1	11	1	1.0269
BLANCO_MELO_HUMAN_PARAINFLUENZA_VIRUS_3_INFECTION_A594_CELLS_DN	0.630158	0.757549	1	10	1	1.14149
BURTON_ADIPOGENESIS_2	0.630942	0.655214	2	20	1	1.14221
MASSARWEH_TAMOXIFEN_RESISTANCE_UP	0.631636	0.523905	7	86	1	0.906516
CHANDRAN_METASTASIS_TOP50_DN	0.631894	0.751438	1	13	1	0.854951
LUI_TARGETS_OF_PAX8_PPARG_FUSION	0.632092	0.655817	2	18	1	1.28619
OSMAN_BLADDER_CANCER_UP	0.632177	0.514013	8	93	1	0.964967
BORCZUK_MALIGNANT_MESOTHELIOMA_UP	0.632361	0.493903	11	114	1	1.10214
PAPASPYRIDONOS_UNSTABLE_ATEROSCLEROTIC_PLAQUE_UP	0.632461	0.760318	1	8	1	1.46887
BASAKI_YBX1_TARGETS_DN	0.632598	0.55053	5	60	1	0.931724
KONDO_PROSTATE_CANCER_HCP_WITH_H3K27ME3	0.633421	0.754471	1	10	1	1.14149
BERNARD_PPAPDC1B_TARGETS_DN	0.634324	0.755811	1	9	1	1.28474
SHAFFER_IRF4_TARGETS_IN_ACTIVATED_DENDRITIC_CELL	0.634628	0.755524	1	9	1	1.28474
RODWELL_AGING_KIDNEY_NO_BLOOD_UP	0.634994	0.597424	3	42	1	0.786695
CUI_TCF21_TARGETS_2_DN	0.635143	0.495765	10	121	1	0.92105
MCCLUNG_COCAIN_REWARD_4WK	0.635796	0.752213	1	10	1	1.14149
RASHI_RESPONSE_TO_IONIZING_RADIATION_2	0.637559	0.745977	1	13	1	0.854951
LEIN_LOCALIZED_TO_DISTAL_AND_PROXIMAL_DENDRITES	0.639579	0.750814	1	9	1	1.28474
SAKAI_TUMOR_INFILTRATING_MONOCYTES_UP	0.64004	0.756847	1	7	1	1.71437
SESTO_RESPONSE_TO_UV_C6	0.640972	0.749477	1	9	1	1.28474
WU_CELL_MIGRATION	0.641706	0.644733	2	19	1	1.20997
AIYAR_COBRA1_TARGETS_DN	0.64269	0.750657	1	8	1	1.46887
BROWNE_HCMV_INFECTION_30MIN_UP	0.642722	0.747789	1	9	1	1.28474
TOOKER_GEMCITABINE_RESISTANCE_UP	0.643414	0.642913	2	19	1	1.20997
BROWNE_HCMV_INFECTION_14HR_DN	0.643662	0.559149	4	49	1	0.910911
ICHIBA_GRAFT_VERSUS_HOST_DISEASE_D7_UP	0.644321	0.742144	1	11	1	1.0269
DACOSTA_UV_RESPONSE_VIA_ERCC3_XPCS_DN	0.644732	0.73784	1	14	1	0.788807
MARTIN_VIRAL_GPCR_SIGNALING_UP	0.64488	0.740071	1	12	1	0.933112
BHAT_ESR1_TARGETS_NOT_VIA_AKT1_UP	0.64547	0.636585	2	25	1	0.891783
TOMIDA_METASTASIS_UP	0.646077	0.744531	1	9	1	1.28474
XIE_ST_HSC_S1PR3_OE_UP	0.64615	0.737526	1	13	1	0.854951
ZWANG_CLASS_3_TRANSIENTLY_INDUCED_BY_EGF	0.647286	0.635162	2	24	1	0.932771
BROWNE_HCMV_INFECTION_1HR_DN	0.64864	0.633155	2	25	1	0.891783
VANTVEER_BREAST_CANCER_METASTASIS_DN	0.648782	0.634778	2	22	1	1.02703
GREENBAUM_E2A_TARGETS_UP	0.64931	0.748008	1	7	1	1.71437
EPPERT_PROGENITOR	0.649725	0.583622	3	34	1	0.993551
MORI_MATURE_B_LYMPHOCYTE_UP	0.649788	0.736729	1	11	1	1.0269
MOOTHA_GLYCOLYSIS	0.652066	0.650499	2	10	1	2.58131
PEDERSEN_METASTASIS_BY_ERBB2_ISOFORM_7	0.65217	0.529282	5	59	1	0.949453
MCCLUNG_CREB1_TARGETS_UP	0.653423	0.550582	4	40	1	1.14368
DER_IFN_BETA_RESPONSE_UP	0.65356	0.630296	2	21	1	1.08163
ZHU_CMV_8_HR_DN	0.653798	0.734588	1	10	1	1.14149
GAVIN_FOXP3_TARGETS_CLUSTER_P7	0.654205	0.736502	1	9	1	1.28474
HOFFMANN_PRE_BI_TO_LARGE_PRE_BII_LYMPHOCYTE_DN	0.65457	0.730358	1	12	1	0.933112
DAZARD_UV_RESPONSE_CLUSTER_G6	0.656552	0.727013	1	13	1	0.854951
PELLICCIOTTA_HDAC_IN_ANTIGEN_PRESENTATION_DN	0.657325	0.624793	2	23	1	0.977658
AMIT_EGF_RESPONSE_60_HELA	0.657671	0.735979	1	8	1	1.46887
ELVIDGE_HIF1A_AND_HIF2A_TARGETS_UP	0.657784	0.732907	1	9	1	1.28474
PETROVA_ENDOTHELIUM_LYMPHATIC_VS_BLOOD_DN	0.659503	0.573954	3	31	1	1.10157
HELLER_HDAC_TARGETS_SILENCED_BY_METHYLATION_DN	0.659609	0.5419	4	47	1	0.954225
SMITH_TERT_TARGETS_UP	0.659966	0.571265	3	37	1	0.904557
HELLER_HDAC_TARGETS_SILENCED_BY_METHYLATION_UP	0.660385	0.46972	10	98	1	1.17556
HINATA_NFKB_TARGETS_KERATINOCYTE_UP	0.661027	0.741744	1	6	1	2.058
LINDGREN_BLADDER_CANCER_CLUSTER_3_DN	0.661282	0.569789	3	37	1	0.904557
ACEVEDO_LIVER_CANCER_WITH_H3K27ME3_UP	0.661479	0.619043	2	25	1	0.891783
WANG_CLIM2_TARGETS_DN	0.661995	0.568419	3	39	1	0.85346
BLANCO_MELO_INFLUENZA_A_INFECTION_A594_CELLS_DN	0.662572	0.718644	1	15	1	0.73217
KYNG_WERNER_SYNDROM_AND_NORMAL_AGING_UP	0.662656	0.720698	1	13	1	0.854951
KIM_MYC_AMPLIFICATION_TARGETS_DN	0.662884	0.723407	1	11	1	1.0269
CROMER_METASTASIS_UP	0.663394	0.716914	1	16	1	0.68303
ALONSO_METASTASIS_UP	0.663931	0.501368	6	66	1	1.0276
KYNG_RESPONSE_TO_H2O2_VIA_ERCC6_UP	0.663939	0.722312	1	11	1	1.0269
STARK_PREFRONTAL_CORTEX_22Q11_DELETION_UP	0.665159	0.478788	8	83	1	1.09915
MULLIGHAN_MLL_SIGNATURE_1_DN	0.666427	0.564297	3	36	1	0.932426
HU_GENOTOXIC_DAMAGE_24HR	0.666777	0.717733	1	12	1	0.933112
MARZEC_IL2_SIGNALING_UP	0.667462	0.722996	1	9	1	1.28474
LINSLEY_MIR16_TARGETS	0.667541	0.563034	3	36	1	0.932426
HAN_SATB1_TARGETS_DN	0.667863	0.531995	4	50	1	0.890666
BLALOCK_ALZHEIMERS_DISEASE_INCIPIENT_DN	0.6689	0.49607	6	64	1	1.06411
JIANG_VHL_TARGETS	0.670774	0.608601	2	25	1	0.891783
ZHENG_BOUND_BY_FOXP3	0.671489	0.506942	5	64	1	0.866813
GENTILE_UV_RESPONSE_CLUSTER_D4	0.671754	0.711078	1	13	1	0.854951
DIRMEIER_LMP1_RESPONSE_EARLY	0.671966	0.713869	1	11	1	1.0269
GRAESSMANN_APOPTOSIS_BY_SERUM_DEPRIVATION_DN	0.672222	0.556819	3	39	1	0.85346
LEE_DIFFERENTIATING_T_LYMPHOCYTE	0.6725	0.60781	2	23	1	0.977658
SWEET_KRAS_TARGETS_UP	0.673284	0.707235	1	15	1	0.73217
TONG_INTERACT_WITH_PTTG1	0.674117	0.711575	1	11	1	1.0269
BROWNE_HCMV_INFECTION_14HR_UP	0.676138	0.601968	2	26	1	0.854209
WAKABAYASHI_ADIPOGENESIS_PPARG_BOUND_8D	0.676757	0.445229	11	117	1	1.06936
STEIN_ESRRA_TARGETS_DN	0.678018	0.704309	1	13	1	0.854951
ZHAN_MULTIPLE_MYELOMA_CD1_VS_CD2_UP	0.678183	0.709207	1	10	1	1.14149
CHUNG_BLISTER_CYTOTOXICITY_DN	0.678269	0.705437	1	12	1	0.933112
WAKABAYASHI_ADIPOGENESIS_PPARG_RXRA_BOUND_36HR	0.679117	0.549465	3	37	1	0.904557
ZHANG_BREAST_CANCER_PROGENITORS_UP	0.679447	0.461843	8	94	1	0.95326
DIRMEIER_LMP1_RESPONSE_LATE_DN	0.681107	0.706041	1	10	1	1.14149
TIEN_INTESTINE_PROBIOTICS_24HR_DN	0.681278	0.469633	7	79	1	0.998183
SCIBETTA_KDM5B_TARGETS_DN	0.681454	0.700543	1	13	1	0.854951
SCHAEFFER_PROSTATE_DEVELOPMENT_48HR_DN	0.68189	0.4952	5	63	1	0.882203
COLDREN_GEFITINIB_RESISTANCE_DN	0.681942	0.696047	1	17	1	0.640031
LEIN_NEURON_MARKERS	0.682559	0.518614	4	37	1	1.24947
GINESTIER_BREAST_CANCER_20Q13_AMPLIFICATION_UP	0.682681	0.697979	1	14	1	0.788807
MAHAJAN_RESPONSE_TO_IL1A_UP	0.683252	0.706212	1	9	1	1.28474
TONKS_TARGETS_OF_RUNX1_RUNX1T1_FUSION_MONOCYTE_UP	0.683834	0.494978	5	51	1	1.11898
SHEPARD_CRASH_AND_BURN_MUTANT_DN	0.684548	0.595387	2	21	1	1.08163
FULCHER_INFLAMMATORY_RESPONSE_LECTIN_VS_LPS_DN	0.684598	0.512617	4	51	1	0.87128
KORKOLA_YOLK_SAC_TUMOR_UP	0.684724	0.717538	1	6	1	2.058
JAEGER_METASTASIS_UP	0.685026	0.70746	1	8	1	1.46887
ELVIDGE_HYPOXIA_BY_DMOG_UP	0.685168	0.592612	2	24	1	0.932771
GAZDA_DIAMOND_BLACKFAN_ANEMIA_MYELOID_DN	0.686467	0.698114	1	11	1	1.0269
RIZKI_TUMOR_INVASIVENESS_3D_UP	0.6874	0.539243	3	39	1	0.85346
FUJII_YBX1_TARGETS_DN	0.689038	0.585243	2	30	1	0.730799
ROSS_AML_WITH_MLL_FUSIONS	0.689273	0.691834	1	13	1	0.854951
MIKKELSEN_ES_ICP_WITH_H3K4ME3	0.689503	0.506068	4	56	1	0.785591
VANHARANTA_UTERINE_FIBROID_WITH_7Q_DELETION_UP	0.690748	0.688935	1	14	1	0.788807
IGARASHI_ATF4_TARGETS_DN	0.690816	0.585414	2	25	1	0.891783
LUI_THYROID_CANCER_CLUSTER_2	0.691137	0.689729	1	13	1	0.854951
NAKAMURA_CANCER_MICROENVIRONMENT_DN	0.691419	0.688173	1	14	1	0.788807
RIGGINS_TAMOXIFEN_RESISTANCE_UP	0.691447	0.688141	1	14	1	0.788807
MOREAUX_MULTIPLE_MYELOMA_BY_TACI_DN	0.693189	0.579306	2	33	1	0.659099
MATZUK_SPERMATOCYTE	0.69338	0.692456	1	10	1	1.14149
BAKKER_FOXO3_TARGETS_DN	0.693537	0.579915	2	30	1	0.730799
SCHLOSSER_MYC_AND_SERUM_RESPONSE_SYNERGY	0.693923	0.686561	1	13	1	0.854951
DUTERTRE_ESTRADIOL_RESPONSE_24HR_UP	0.694294	0.580764	2	26	1	0.854209
FARMER_BREAST_CANCER_APOCRINE_VS_LUMINAL	0.69518	0.479934	5	62	1	0.898131
FLOTHO_PEDIATRIC_ALL_THERAPY_RESPONSE_UP	0.69551	0.579316	2	26	1	0.854209
CERVERA_SDHB_TARGETS_2	0.696157	0.685468	1	12	1	0.933112
HORIUCHI_WTAP_TARGETS_UP	0.697108	0.57404	2	35	1	0.61854
DITTMER_PTHLH_TARGETS_DN	0.697272	0.578954	2	23	1	0.977658
BASSO_B_LYMPHOCYTE_NETWORK	0.697536	0.498056	4	48	1	0.932077
MIYAGAWA_TARGETS_OF_EWSR1_ETS_FUSIONS_UP	0.697781	0.527872	3	36	1	0.932426
UDAYAKUMAR_MED1_TARGETS_DN	0.698866	0.526577	3	36	1	0.932426
CHOI_ATL_CHRONIC_VS_ACUTE_DN	0.699864	0.695302	1	7	1	1.71437
ODONNELL_TFRC_TARGETS_DN	0.700683	0.677504	1	14	1	0.788807
PETROVA_PROX1_TARGETS_DN	0.702617	0.681904	1	10	1	1.14149
BERTUCCI_MEDULLARY_VS_DUCTAL_BREAST_CANCER_UP	0.702997	0.569828	2	27	1	0.819639
TIEN_INTESTINE_PROBIOTICS_6HR_DN	0.703603	0.518158	3	47	1	0.695561
HUMMERICH_SKIN_CANCER_PROGRESSION_DN	0.703789	0.570482	2	24	1	0.932771
SANSOM_APC_MYC_TARGETS	0.70401	0.518493	3	43	1	0.766646
STAMBOLSKY_RESPONSE_TO_VITAMIN_D3_UP	0.705047	0.672377	1	14	1	0.788807
JISON_SICKLE_CELL_DISEASE_UP	0.705307	0.519183	3	35	1	0.962034
COULOUARN_TEMPORAL_TGFB1_SIGNATURE_UP	0.705967	0.669221	1	16	1	0.68303
SATO_SILENCED_BY_METHYLATION_IN_PANCREATIC_CANCER_1	0.706462	0.516823	3	38	1	0.878279
WALLACE_PROSTATE_CANCER_RACE_DN	0.706486	0.671953	1	13	1	0.854951
LEONARD_HYPOXIA	0.706488	0.680054	1	9	1	1.28474
HU_ANGIOGENESIS_DN	0.706657	0.574535	2	16	1	1.47127
XU_CREBBP_TARGETS_DN	0.706774	0.677061	1	10	1	1.14149
ELVIDGE_HIF1A_TARGETS_UP	0.707434	0.674124	1	11	1	1.0269
MARKEY_RB1_ACUTE_LOF_DN	0.707514	0.563873	2	28	1	0.787727
VISALA_RESPONSE_TO_HEAT_SHOCK_AND_AGING_DN	0.71039	0.689281	1	6	1	2.058
MARTIN_INTERACT_WITH_HDAC	0.710657	0.666983	1	13	1	0.854951
WANG_CLIM2_TARGETS_UP	0.712095	0.557045	2	31	1	0.705251
KYNG_WERNER_SYNDROM_AND_NORMAL_AGING_DN	0.71246	0.479818	4	50	1	0.890666
FOSTER_KDM1A_TARGETS_UP	0.712927	0.558177	2	26	1	0.854209
BURTON_ADIPOGENESIS_PEAK_AT_0HR	0.714281	0.662617	1	13	1	0.854951
KYNG_DNA_DAMAGE_BY_4NQO_OR_UV	0.714994	0.659319	1	15	1	0.73217
MULLIGHAN_NPM1_SIGNATURE_3_UP	0.715943	0.504971	3	39	1	0.85346
IVANOVA_HEMATOPOIESIS_STEM_CELL_AND_PROGENITOR	0.717047	0.438334	6	82	1	0.804782
YAO_TEMPORAL_RESPONSE_TO_PROGESTERONE_CLUSTER_9	0.718394	0.657604	1	13	1	0.854951
VERRECCHIA_EARLY_RESPONSE_TO_TGFB1	0.718999	0.655542	1	14	1	0.788807
TAKEDA_TARGETS_OF_NUP98_HOXA9_FUSION_16D_DN	0.719022	0.654378	1	15	1	0.73217
MIKKELSEN_MEF_HCP_WITH_H3_UNMETHYLATED	0.719243	0.55282	2	22	1	1.02703
SANSOM_APC_TARGETS_REQUIRE_MYC	0.71928	0.548877	2	29	1	0.758238
ENK_UV_RESPONSE_KERATINOCYTE_UP	0.719473	0.380597	15	160	1	1.06726
GABRIELY_MIR21_TARGETS	0.71964	0.498564	3	47	1	0.695561
GRYDER_PAX3FOXO1_ENHANCERS_IN_TADS	0.719918	0.369372	19	214	1	1.00051
MORI_SMALL_PRE_BII_LYMPHOCYTE_UP	0.720371	0.655172	1	13	1	0.854951
PUIFFE_INVASION_INHIBITED_BY_ASCITES_UP	0.720703	0.549634	2	24	1	0.932771
BLANCO_MELO_COVID19_SARS_COV_2_POS_PATIENT_LUNG_TISSUE_UP	0.72079	0.666505	1	8	1	1.46887
TURASHVILI_BREAST_DUCTAL_CARCINOMA_VS_LOBULAR_NORMAL_UP	0.721078	0.655851	1	12	1	0.933112
RADMACHER_AML_PROGNOSIS	0.722299	0.652787	1	13	1	0.854951
CREIGHTON_ENDOCRINE_THERAPY_RESISTANCE_5	0.722915	0.431151	6	84	1	0.783347
MMS_MOUSE_LYMPH_HIGH_4HRS_UP	0.723504	0.646928	1	17	1	0.640031
VANOEVELEN_MYOGENESIS_SIN3A_TARGETS	0.723716	0.466513	4	48	1	0.932077
MULLIGHAN_MLL_SIGNATURE_1_UP	0.723904	0.445581	5	63	1	0.882203
LINDVALL_IMMORTALIZED_BY_TERT_DN	0.724417	0.653575	1	11	1	1.0269
LEE_AGING_MUSCLE_DN	0.726116	0.656501	1	9	1	1.28474
BIDUS_METASTASIS_UP	0.72683	0.46108	4	57	1	0.770381
BOYAULT_LIVER_CANCER_SUBCLASS_G3_DN	0.727041	0.646863	1	13	1	0.854951
TURASHVILI_BREAST_LOBULAR_CARCINOMA_VS_LOBULAR_NORMAL_UP	0.727939	0.643228	1	15	1	0.73217
KAYO_CALORIE_RESTRICTION_MUSCLE_UP	0.72947	0.537386	2	26	1	0.854209
BOSCO_ALLERGEN_INDUCED_TH2_ASSOCIATED_MODULE	0.730027	0.638666	1	17	1	0.640031
BROWNE_HCMV_INFECTION_8HR_UP	0.731448	0.535403	2	25	1	0.891783
GAVIN_FOXP3_TARGETS_CLUSTER_P4	0.731772	0.640869	1	13	1	0.854951
LANDIS_BREAST_CANCER_PROGRESSION_DN	0.732195	0.637802	1	15	1	0.73217
IIZUKA_LIVER_CANCER_PROGRESSION_G1_G2_DN	0.732779	0.641174	1	12	1	0.933112
EPPERT_HSC_R	0.732943	0.638014	1	14	1	0.788807
ROSS_LEUKEMIA_WITH_MLL_FUSIONS	0.733972	0.638052	1	13	1	0.854951
LAIHO_COLORECTAL_CANCER_SERRATED_DN	0.734428	0.633904	1	16	1	0.68303
LY_AGING_OLD_DN	0.73632	0.632477	1	15	1	0.73217
JI_RESPONSE_TO_FSH_UP	0.737929	0.636465	1	11	1	1.0269
MANALO_HYPOXIA_DN	0.738249	0.474783	3	49	1	0.664653
NAKAMURA_TUMOR_ZONE_PERIPHERAL_VS_CENTRAL_DN	0.738605	0.401356	7	91	1	0.850381
ROVERSI_GLIOMA_COPY_NUMBER_UP	0.738923	0.626335	1	18	1	0.602091
MISSIAGLIA_REGULATED_BY_METHYLATION_DN	0.739011	0.525062	2	26	1	0.854209
PAL_PRMT5_TARGETS_UP	0.739802	0.445218	4	55	1	0.801397
SANSOM_APC_TARGETS_DN	0.740163	0.445272	4	52	1	0.852702
WOO_LIVER_CANCER_RECURRENCE_UP	0.740263	0.526774	2	21	1	1.08163
CHYLA_CBFA2T3_TARGETS_DN	0.741096	0.519107	2	34	1	0.638186
MARTORIATI_MDM4_TARGETS_NEUROEPITHELIUM_UP	0.742242	0.473167	3	35	1	0.962034
CUI_TCF21_TARGETS_2_UP	0.742445	0.422052	5	69	1	0.797136
WIERENGA_PML_INTERACTOME	0.743309	0.519987	2	25	1	0.891783
BROCKE_APOPTOSIS_REVERSED_BY_IL6	0.743507	0.519167	2	26	1	0.854209
YOSHIMURA_MAPK8_TARGETS_UP	0.744085	0.33978	20	229	1	0.980599
JOHANSSON_GLIOMAGENESIS_BY_PDGFB_DN	0.744563	0.633049	1	9	1	1.28474
AMBROSINI_FLAVOPIRIDOL_TREATMENT_TP53	0.745573	0.620291	1	15	1	0.73217
LU_AGING_BRAIN_DN	0.745937	0.385553	8	78	1	1.18066
STARK_PREFRONTAL_CORTEX_22Q11_DELETION_DN	0.74607	0.346591	16	187	1	0.957278
DANG_MYC_TARGETS_UP	0.746409	0.404831	6	63	1	1.08333
LENAOUR_DENDRITIC_CELL_MATURATION_UP	0.747843	0.514599	2	24	1	0.932771
RHODES_UNDIFFERENTIATED_CANCER	0.747858	0.618438	1	14	1	0.788807
MCBRYAN_PUBERTAL_BREAST_4_5WK_UP	0.748142	0.465539	3	35	1	0.962034
CHEN_METABOLIC_SYNDROM_NETWORK	0.748159	0.346896	15	181	1	0.9219
TORCHIA_TARGETS_OF_EWSR1_FLI1_FUSION_UP	0.749626	0.462933	3	37	1	0.904557
MIKKELSEN_MEF_ICP_WITH_H3K27ME3	0.750468	0.612648	1	16	1	0.68303
GRAHAM_CML_DIVIDING_VS_NORMAL_QUIESCENT_UP	0.750792	0.509496	2	26	1	0.854209
HOLLERN_EMT_BREAST_TUMOR_UP	0.751165	0.609944	1	18	1	0.602091
PLASARI_TGFB1_TARGETS_10HR_DN	0.751729	0.506001	2	31	1	0.705251
ONDER_CDH1_SIGNALING_VIA_CTNNB1	0.752592	0.610818	1	15	1	0.73217
MOREAUX_B_LYMPHOCYTE_MATURATION_BY_TACI_DN	0.753599	0.606614	1	18	1	0.602091
LIN_MELANOMA_COPY_NUMBER_DN	0.75432	0.611097	1	13	1	0.854951
SMIRNOV_RESPONSE_TO_IR_6HR_UP	0.754525	0.607107	1	16	1	0.68303
TAYLOR_METHYLATED_IN_ACUTE_LYMPHOBLASTIC_LEUKEMIA	0.755408	0.611277	1	12	1	0.933112
MILI_PSEUDOPODIA_CHEMOTAXIS_UP	0.755519	0.503137	2	26	1	0.854209
KAN_RESPONSE_TO_ARSENIC_TRIOXIDE	0.755658	0.503513	2	25	1	0.891783
MIKKELSEN_ES_ICP_WITH_H3K4ME3_AND_H3K27ME3	0.755716	0.607764	1	14	1	0.788807
AMUNDSON_RESPONSE_TO_ARSENITE	0.755816	0.454509	3	38	1	0.878279
CERVERA_SDHB_TARGETS_1_UP	0.756102	0.610327	1	12	1	0.933112
RICKMAN_TUMOR_DIFFERENTIATED_WELL_VS_MODERATELY_UP	0.757203	0.605716	1	14	1	0.788807
ROSS_ACUTE_MYELOID_LEUKEMIA_CBF	0.757701	0.603795	1	15	1	0.73217
FARDIN_HYPOXIA_11	0.757725	0.610091	1	11	1	1.0269
YAGI_AML_WITH_INV_16_TRANSLOCATION	0.75913	0.376406	7	88	1	0.883231
LANDIS_ERBB2_BREAST_TUMORS_324_DN	0.759519	0.448778	3	41	1	0.807738
LASTOWSKA_NEUROBLASTOMA_COPY_NUMBER_UP	0.760853	0.447269	3	40	1	0.829981
SENESE_HDAC2_TARGETS_UP	0.76098	0.594937	1	20	1	0.53819
BOYLAN_MULTIPLE_MYELOMA_D_UP	0.761369	0.596655	1	17	1	0.640031
ELVIDGE_HYPOXIA_BY_DMOG_DN	0.76202	0.602142	1	12	1	0.933112
BENPORATH_MYC_MAX_TARGETS	0.762082	0.322901	18	216	1	0.926779
MARTINEZ_RB1_TARGETS_DN	0.763867	0.354846	9	107	1	0.940253
CHAUHAN_RESPONSE_TO_METHOXYESTRADIOL_DN	0.764727	0.415995	4	42	1	1.08247
FIGUEROA_AML_METHYLATION_CLUSTER_6_UP	0.764847	0.591743	1	17	1	0.640031
DARWICHE_SKIN_TUMOR_PROMOTER_DN	0.765011	0.487205	2	33	1	0.659099
ABE_INNER_EAR	0.765021	0.592452	1	16	1	0.68303
BURTON_ADIPOGENESIS_7	0.765433	0.594203	1	14	1	0.788807
KONDO_PROSTATE_CANCER_WITH_H3K27ME3	0.767381	0.594596	1	12	1	0.933112
TAKEDA_TARGETS_OF_NUP98_HOXA9_FUSION_8D_UP	0.767712	0.587657	1	17	1	0.640031
GRAHAM_CML_QUIESCENT_VS_NORMAL_QUIESCENT_UP	0.76805	0.591937	1	13	1	0.854951
WHITFIELD_CELL_CYCLE_M_G1	0.768086	0.483646	2	31	1	0.705251
BOQUEST_STEM_CELL_CULTURED_VS_FRESH_UP	0.768928	0.389058	5	64	1	0.866813
BLANCO_MELO_RESPIRATORY_SYNCYTIAL_VIRUS_INFECTION_A594_CELLS_UP	0.769123	0.588946	1	14	1	0.788807
LEE_AGING_MUSCLE_UP	0.770934	0.585082	1	15	1	0.73217
SEMENZA_HIF1_TARGETS	0.771804	0.493497	2	14	1	1.71801
YAO_TEMPORAL_RESPONSE_TO_PROGESTERONE_CLUSTER_8	0.772062	0.583452	1	15	1	0.73217
TOMLINS_PROSTATE_CANCER_UP	0.773186	0.581821	1	15	1	0.73217
MODY_HIPPOCAMPUS_PRENATAL	0.775786	0.575082	1	18	1	0.602091
SHEPARD_BMYB_MORPHOLINO_UP	0.776036	0.398629	4	53	1	0.834882
GAUSSMANN_MLL_AF4_FUSION_TARGETS_E_UP	0.776749	0.579366	1	13	1	0.854951
IVANOVA_HEMATOPOIESIS_LATE_PROGENITOR	0.776979	0.363846	6	86	1	0.762982
AMIT_EGF_RESPONSE_480_HELA	0.778275	0.468278	2	34	1	0.638186
YAO_TEMPORAL_RESPONSE_TO_PROGESTERONE_CLUSTER_2	0.778297	0.580901	1	11	1	1.0269
ACOSTA_PROLIFERATION_INDEPENDENT_MYC_TARGETS_DN	0.780124	0.571625	1	15	1	0.73217
DIRMEIER_LMP1_RESPONSE_LATE_UP	0.780324	0.57261	1	14	1	0.788807
BLANCO_MELO_COVID19_SARS_COV_2_POS_PATIENT_LUNG_TISSUE_DN	0.781103	0.565724	1	20	1	0.53819
MANNE_COVID19_NONICU_VS_HEALTHY_DONOR_PLATELETS_DN	0.781141	0.46697	2	27	1	0.819639
KIM_HYPOXIA	0.781257	0.58611	1	8	1	1.46887
BRUINS_UVC_RESPONSE_VIA_TP53_GROUP_C	0.78168	0.570593	1	14	1	0.788807
LEE_CALORIE_RESTRICTION_MUSCLE_DN	0.781831	0.573609	1	12	1	0.933112
MONNIER_POSTRADIATION_TUMOR_ESCAPE_DN	0.781907	0.389222	4	64	1	0.678109
PHONG_TNF_RESPONSE_NOT_VIA_P38	0.782305	0.41657	3	47	1	0.695561
MOHANKUMAR_HOXA1_TARGETS_DN	0.782417	0.466862	2	24	1	0.932771
ZHAN_MULTIPLE_MYELOMA_MF_UP	0.782729	0.580002	1	9	1	1.28474
NIKOLSKY_BREAST_CANCER_20Q12_Q13_AMPLICON	0.782834	0.570363	1	13	1	0.854951
RIGGI_EWING_SARCOMA_PROGENITOR_DN	0.783014	0.564332	1	18	1	0.602091
GROSS_HIF1A_TARGETS_DN	0.783609	0.582655	1	8	1	1.46887
RASHI_RESPONSE_TO_IONIZING_RADIATION_5	0.784033	0.563672	1	17	1	0.640031
YAO_TEMPORAL_RESPONSE_TO_PROGESTERONE_CLUSTER_14	0.784982	0.386134	4	56	1	0.785591
IRITANI_MAD1_TARGETS_DN	0.78513	0.461761	2	26	1	0.854209
ONDER_CDH1_TARGETS_1_DN	0.785389	0.460859	2	27	1	0.819639
BILANGES_RAPAMYCIN_SENSITIVE_VIA_TSC1_AND_TSC2	0.785508	0.41429	3	38	1	0.878279
GUO_TARGETS_OF_IRS1_AND_IRS2	0.785569	0.56234	1	16	1	0.68303
HSIAO_LIVER_SPECIFIC_GENES	0.785694	0.41271	3	43	1	0.766646
FULCHER_INFLAMMATORY_RESPONSE_LECTIN_VS_LPS_UP	0.786112	0.341528	7	100	1	0.764595
GOTZMANN_EPITHELIAL_TO_MESENCHYMAL_TRANSITION_UP	0.786752	0.564472	1	13	1	0.854951
ANDERSEN_LIVER_CANCER_KRT19_DN	0.787269	0.559759	1	16	1	0.68303
MCLACHLAN_DENTAL_CARIES_UP	0.787999	0.555285	1	20	1	0.53819
COATES_MACROPHAGE_M1_VS_M2_UP	0.788313	0.55551	1	19	1	0.568365
WIERENGA_STAT5A_TARGETS_GROUP1	0.788363	0.560523	1	14	1	0.788807
WAMUNYOKOLI_OVARIAN_CANCER_GRADES_1_2_DN	0.789119	0.55937	1	14	1	0.788807
LEE_NEURAL_CREST_STEM_CELL_UP	0.789272	0.456947	2	24	1	0.932771
PETROVA_ENDOTHELIUM_LYMPHATIC_VS_BLOOD_UP	0.789397	0.557643	1	15	1	0.73217
SCHUHMACHER_MYC_TARGETS_UP	0.790638	0.452282	2	29	1	0.758238
FOURNIER_ACINAR_DEVELOPMENT_LATE_2	0.791099	0.378137	4	54	1	0.817774
ELVIDGE_HYPOXIA_UP	0.791213	0.451893	2	28	1	0.787727
KAUFFMANN_DNA_REPAIR_GENES	0.791241	0.554813	1	15	1	0.73217
NADLER_HYPERGLYCEMIA_AT_OBESITY	0.791369	0.552482	1	17	1	0.640031
ELVIDGE_HYPOXIA_DN	0.791594	0.405765	3	38	1	0.878279
DOANE_RESPONSE_TO_ANDROGEN_DN	0.79178	0.405211	3	39	1	0.85346
CAIRO_HEPATOBLASTOMA_CLASSES_DN	0.792246	0.452596	2	24	1	0.932771
KORKOLA_EMBRYONAL_CARCINOMA_UP	0.792472	0.562206	1	10	1	1.14149
CHAUHAN_RESPONSE_TO_METHOXYESTRADIOL_UP	0.792563	0.45093	2	26	1	0.854209
BURTON_ADIPOGENESIS_9	0.792699	0.548038	1	20	1	0.53819
FAELT_B_CLL_WITH_VH3_21_UP	0.793551	0.551244	1	15	1	0.73217
KANG_IMMORTALIZED_BY_TERT_DN	0.794284	0.554723	1	12	1	0.933112
AFFAR_YY1_TARGETS_DN	0.794959	0.445926	2	29	1	0.758238
LIU_CMYB_TARGETS_UP	0.795067	0.445343	2	30	1	0.730799
IVANOVA_HEMATOPOIESIS_MATURE_CELL	0.795475	0.397929	3	48	1	0.679764
BUFFA_HYPOXIA_METAGENE	0.797615	0.451292	2	17	1	1.37256
MARTENS_TRETINOIN_RESPONSE_DN	0.797654	0.290633	14	174	1	0.890707
RAMASWAMY_METASTASIS_DN	0.798099	0.546985	1	13	1	0.854951
KIM_WT1_TARGETS_DN	0.799329	0.36581	4	61	1	0.714877
WONG_PROTEASOME_GENE_MODULE	0.799902	0.536719	1	20	1	0.53819
SANSOM_APC_TARGETS_UP	0.799941	0.538172	1	18	1	0.602091
PURBEY_TARGETS_OF_CTBP1_AND_SATB1_DN	0.801143	0.435899	2	31	1	0.705251
WANG_TARGETS_OF_MLL_CBP_FUSION_DN	0.801191	0.53708	1	17	1	0.640031
LU_IL4_SIGNALING	0.801483	0.53878	1	15	1	0.73217
LIU_NASOPHARYNGEAL_CARCINOMA	0.801704	0.536261	1	17	1	0.640031
MORI_MATURE_B_LYMPHOCYTE_DN	0.805456	0.532415	1	15	1	0.73217
LINDGREN_BLADDER_CANCER_CLUSTER_1_DN	0.807272	0.337804	5	66	1	0.837547
JOHNSTONE_PARVB_TARGETS_3_DN	0.808187	0.287887	11	158	1	0.754789
ANDERSEN_LIVER_CANCER_KRT19_UP	0.808253	0.527883	1	15	1	0.73217
HELLEBREKERS_SILENCED_DURING_TUMOR_ANGIOGENESIS	0.808928	0.522878	1	19	1	0.568365
ZHONG_RESPONSE_TO_AZACITIDINE_AND_TSA_DN	0.809543	0.521146	1	20	1	0.53819
ZHENG_GLIOBLASTOMA_PLASTICITY_DN	0.809812	0.525338	1	15	1	0.73217
MOREAUX_B_LYMPHOCYTE_MATURATION_BY_TACI_UP	0.809859	0.523069	1	17	1	0.640031
BURTON_ADIPOGENESIS_4	0.81029	0.534093	1	10	1	1.14149
SCHLOSSER_MYC_TARGETS_AND_SERUM_RESPONSE_DN	0.810636	0.523987	1	15	1	0.73217
CHICAS_RB1_TARGETS_SENESCENT	0.810736	0.319543	6	84	1	0.783347
MCBRYAN_PUBERTAL_BREAST_4_5WK_DN	0.811264	0.349795	4	56	1	0.785591
PECE_MAMMARY_STEM_CELL_DN	0.811299	0.420478	2	31	1	0.705251
BROWNE_HCMV_INFECTION_12HR_UP	0.811642	0.518416	1	19	1	0.568365
BRACHAT_RESPONSE_TO_METHOTREXATE_DN	0.811763	0.529049	1	11	1	1.0269
BURTON_ADIPOGENESIS_8	0.814398	0.51557	1	17	1	0.640031
VANTVEER_BREAST_CANCER_ESR1_UP	0.815948	0.508717	1	23	1	0.464123
ZHANG_TARGETS_OF_EWSR1_FLI1_FUSION	0.816639	0.413035	2	29	1	0.758238
GAVIN_FOXP3_TARGETS_CLUSTER_T4	0.816783	0.509119	1	20	1	0.53819
KIM_WT1_TARGETS_UP	0.816914	0.410749	2	34	1	0.638186
WANG_LSD1_TARGETS_DN	0.817013	0.523032	1	10	1	1.14149
MODY_HIPPOCAMPUS_POSTNATAL	0.817156	0.345144	4	39	1	1.17693
CHICAS_RB1_TARGETS_LOW_SERUM	0.817528	0.509415	1	18	1	0.602091
OUELLET_OVARIAN_CANCER_INVASIVE_VS_LMP_UP	0.817652	0.342108	4	48	1	0.932077
ASTON_MAJOR_DEPRESSIVE_DISORDER_DN	0.817761	0.367368	3	40	1	0.829981
DARWICHE_PAPILLOMA_RISK_LOW_DN	0.817813	0.410781	2	30	1	0.730799
MULLIGHAN_MLL_SIGNATURE_2_UP	0.817816	0.32224	5	76	1	0.715996
DELASERNA_MYOD_TARGETS_UP	0.818348	0.50895	1	17	1	0.640031
CROONQUIST_NRAS_VS_STROMAL_STIMULATION_DN	0.82003	0.50968	1	14	1	0.788807
NUYTTEN_NIPP1_TARGETS_DN	0.820353	0.272529	11	153	1	0.783426
MALONEY_RESPONSE_TO_17AAG_UP	0.820979	0.511502	1	12	1	0.933112
DAIRKEE_CANCER_PRONE_RESPONSE_BPA_E2	0.821999	0.360792	3	41	1	0.807738
DAZARD_RESPONSE_TO_UV_NHEK_DN	0.822209	0.498097	1	23	1	0.464123
MANNE_COVID19_ICU_VS_HEALTHY_DONOR_PLATELETS_UP	0.822311	0.501295	1	18	1	0.602091
LIU_SOX4_TARGETS_UP	0.822708	0.502578	1	16	1	0.68303
DESERT_STEM_CELL_HEPATOCELLULAR_CARCINOMA_SUBCLASS_UP	0.823711	0.332298	4	54	1	0.817774
REN_ALVEOLAR_RHABDOMYOSARCOMA_UP	0.824429	0.497658	1	18	1	0.602091
PASQUALUCCI_LYMPHOMA_BY_GC_STAGE_DN	0.825152	0.397478	2	35	1	0.61854
SESTO_RESPONSE_TO_UV_C1	0.825244	0.399489	2	29	1	0.758238
BENPORATH_SOX2_TARGETS	0.825878	0.261472	12	169	1	0.770989
ELVIDGE_HIF1A_TARGETS_DN	0.826412	0.495153	1	17	1	0.640031
YAMAZAKI_TCEB3_TARGETS_UP	0.827048	0.394456	2	35	1	0.61854
JOHNSTONE_PARVB_TARGETS_3_UP	0.827529	0.296126	6	91	1	0.716271
AGUIRRE_PANCREATIC_CANCER_COPY_NUMBER_DN	0.828013	0.351255	3	43	1	0.766646
GRUETZMANN_PANCREATIC_CANCER_UP	0.829472	0.271513	9	103	1	0.982277
TARTE_PLASMA_CELL_VS_PLASMABLAST_UP	0.830012	0.305749	5	69	1	0.797136
SERVITJA_ISLET_HNF1A_TARGETS_UP	0.830319	0.34732	3	45	1	0.729412
STEARMAN_LUNG_CANCER_EARLY_VS_LATE_DN	0.831704	0.485887	1	17	1	0.640031
NIKOLSKY_BREAST_CANCER_17Q21_Q25_AMPLICON	0.833905	0.34109	3	49	1	0.664653
MARTORIATI_MDM4_TARGETS_NEUROEPITHELIUM_DN	0.834131	0.384007	2	32	1	0.681406
FERREIRA_EWINGS_SARCOMA_UNSTABLE_VS_STABLE_DN	0.83423	0.483656	1	15	1	0.73217
MULLIGHAN_MLL_SIGNATURE_2_DN	0.83456	0.340442	3	47	1	0.695561
BROWN_MYELOID_CELL_DEVELOPMENT_DN	0.834921	0.383086	2	31	1	0.705251
SPIELMAN_LYMPHOBLAST_EUROPEAN_VS_ASIAN_DN	0.835642	0.245874	13	170	1	0.839728
HESS_TARGETS_OF_HOXA9_AND_MEIS1_UP	0.836403	0.476579	1	18	1	0.602091
ZHOU_INFLAMMATORY_RESPONSE_LIVE_DN	0.837992	0.37617	2	37	1	0.582621
GRAESSMANN_RESPONSE_TO_MC_AND_DOXORUBICIN_DN	0.839594	0.25638	9	144	1	0.669593
CREIGHTON_AKT1_SIGNALING_VIA_MTOR_DN	0.839683	0.478732	1	12	1	0.933112
BROWNE_HCMV_INFECTION_24HR_UP	0.8397	0.374214	2	34	1	0.638186
BRUECKNER_TARGETS_OF_MIRLET7A3_UP	0.840493	0.467588	1	20	1	0.53819
SENGUPTA_EBNA1_ANTICORRELATED	0.841203	0.467039	1	19	1	0.568365
WINTER_HYPOXIA_UP	0.841221	0.3762	2	24	1	0.932771
THEILGAARD_NEUTROPHIL_AT_SKIN_WOUND_UP	0.841667	0.464764	1	21	1	0.511031
MARTINEZ_TP53_TARGETS_UP	0.842277	0.253205	9	130	1	0.752546
NGUYEN_NOTCH1_TARGETS_DN	0.842485	0.463938	1	20	1	0.53819
HAMAI_APOPTOSIS_VIA_TRAIL_DN	0.843683	0.460438	1	22	1	0.486461
PODAR_RESPONSE_TO_ADAPHOSTIN_UP	0.845017	0.459261	1	20	1	0.53819
MARTINEZ_RB1_AND_TP53_TARGETS_UP	0.845329	0.249021	9	132	1	0.73954
LI_AMPLIFIED_IN_LUNG_CANCER	0.845678	0.263489	7	77	1	1.02774
FOSTER_TOLERANT_MACROPHAGE_UP	0.845887	0.460176	1	17	1	0.640031
BENPORATH_MYC_TARGETS_WITH_EBOX	0.846818	0.281828	5	66	1	0.837547
YAO_TEMPORAL_RESPONSE_TO_PROGESTERONE_CLUSTER_10	0.846955	0.362443	2	33	1	0.659099
BLANCO_MELO_COVID19_SARS_COV_2_INFECTION_A594_ACE2_EXPRESSING_CELLS_RUXOLITINIB_DN	0.84747	0.455442	1	19	1	0.568365
ZHOU_INFLAMMATORY_RESPONSE_LIVE_UP	0.84805	0.280251	5	64	1	0.866813
ROZANOV_MMP14_TARGETS_UP	0.848231	0.362255	2	28	1	0.787727
BROWNE_HCMV_INFECTION_48HR_DN	0.848959	0.29301	4	70	1	0.614607
YOSHIMURA_MAPK8_TARGETS_DN	0.849468	0.250086	8	100	1	0.888358
BOYLAN_MULTIPLE_MYELOMA_C_D_DN	0.85105	0.356606	2	30	1	0.730799
DEBIASI_APOPTOSIS_BY_REOVIRUS_INFECTION_DN	0.851884	0.289147	4	64	1	0.678109
TAKEDA_TARGETS_OF_NUP98_HOXA9_FUSION_10D_UP	0.852101	0.445942	1	20	1	0.53819
DIAZ_CHRONIC_MEYLOGENOUS_LEUKEMIA_DN	0.852206	0.445743	1	20	1	0.53819
KAUFFMANN_DNA_REPLICATION_GENES	0.853498	0.444874	1	18	1	0.602091
GRAESSMANN_APOPTOSIS_BY_DOXORUBICIN_DN	0.853925	0.201517	25	354	1	0.748552
VECCHI_GASTRIC_CANCER_ADVANCED_VS_EARLY_DN	0.854174	0.442735	1	19	1	0.568365
WIERENGA_STAT5A_TARGETS_DN	0.854885	0.440612	1	20	1	0.53819
RAY_TUMORIGENESIS_BY_ERBB2_CDC25A_DN	0.855501	0.345042	2	45	1	0.472354
LINDGREN_BLADDER_CANCER_CLUSTER_2B	0.855983	0.307766	3	42	1	0.786695
YANG_BCL3_TARGETS_UP	0.855998	0.306718	3	47	1	0.695561
LANDIS_ERBB2_BREAST_PRENEOPLASTIC_DN	0.856735	0.437796	1	19	1	0.568365
DODD_NASOPHARYNGEAL_CARCINOMA_UP	0.856992	0.220983	12	166	1	0.787259
GAUSSMANN_MLL_AF4_FUSION_TARGETS_F_UP	0.857391	0.433901	1	23	1	0.464123
VANDESLUIS_COMMD1_TARGETS_GROUP_3_UP	0.857595	0.441612	1	14	1	0.788807
MENSE_HYPOXIA_UP	0.858418	0.434523	1	19	1	0.568365
VILLANUEVA_LIVER_CANCER_KRT19_DN	0.858664	0.434889	1	18	1	0.602091
BROWNE_HCMV_INFECTION_16HR_UP	0.859085	0.339813	2	40	1	0.535832
BOUDOUKHA_BOUND_BY_IGF2BP2	0.859341	0.340627	2	35	1	0.61854
ENK_UV_RESPONSE_KERATINOCYTE_DN	0.859879	0.220873	11	143	1	0.847226
MIKKELSEN_MEF_HCP_WITH_H3K27ME3	0.860206	0.261304	5	73	1	0.748725
BENPORATH_EED_TARGETS	0.860465	0.249245	6	93	1	0.699093
YAUCH_HEDGEHOG_SIGNALING_PARACRINE_UP	0.861271	0.430724	1	17	1	0.640031
SWEET_LUNG_CANCER_KRAS_UP	0.863214	0.22058	10	124	1	0.895414
HWANG_PROSTATE_CANCER_MARKERS	0.864044	0.427525	1	15	1	0.73217
TIEN_INTESTINE_PROBIOTICS_2HR_UP	0.86416	0.430333	1	13	1	0.854951
FEVR_CTNNB1_TARGETS_UP	0.864275	0.228592	8	118	1	0.736167
WAMUNYOKOLI_OVARIAN_CANCER_LMP_DN	0.86504	0.330626	2	35	1	0.61854
HOSHIDA_LIVER_CANCER_SUBCLASS_S1	0.865677	0.269361	4	52	1	0.852702
BYSTRYKH_HEMATOPOIESIS_STEM_CELL_QTL_TRANS	0.866261	0.220364	9	130	1	0.752546
FAELT_B_CLL_WITH_VH_REARRANGEMENTS_DN	0.868018	0.415449	1	19	1	0.568365
MCBRYAN_PUBERTAL_BREAST_6_7WK_UP	0.869149	0.284849	3	49	1	0.664653
TOOKER_GEMCITABINE_RESISTANCE_DN	0.869656	0.284345	3	47	1	0.695561
GERY_CEBP_TARGETS	0.870096	0.409779	1	21	1	0.511031
BLUM_RESPONSE_TO_SALIRASIB_DN	0.870365	0.246281	5	69	1	0.797136
QI_PLASMACYTOMA_DN	0.870449	0.410502	1	19	1	0.568365
FALVELLA_SMOKERS_WITH_LUNG_CANCER	0.870899	0.408136	1	21	1	0.511031
ACEVEDO_LIVER_TUMOR_VS_NORMAL_ADJACENT_TISSUE_UP	0.871362	0.204502	11	178	1	0.657382
LIM_MAMMARY_LUMINAL_MATURE_DN	0.872367	0.407413	1	18	1	0.602091
BRACHAT_RESPONSE_TO_CAMPTOTHECIN_DN	0.872906	0.407253	1	17	1	0.640031
PEREZ_TP53_TARGETS	0.873124	0.222087	7	115	1	0.653345
KRIGE_RESPONSE_TO_TOSEDOSTAT_6HR_UP	0.874065	0.220206	7	131	1	0.564339
CONCANNON_APOPTOSIS_BY_EPOXOMICIN_DN	0.874279	0.31466	2	33	1	0.659099
CAFFAREL_RESPONSE_TO_THC_24HR_5_DN	0.874675	0.401029	1	20	1	0.53819
MEISSNER_BRAIN_HCP_WITH_H3K4ME3_AND_H3K27ME3	0.875348	0.251832	4	71	1	0.605129
FERREIRA_EWINGS_SARCOMA_UNSTABLE_VS_STABLE_UP	0.875832	0.396746	1	23	1	0.464123
ZHANG_BREAST_CANCER_PROGENITORS_DN	0.87702	0.393267	1	25	1	0.425031
BOCHKIS_FOXA2_TARGETS	0.877554	0.247984	4	75	1	0.569885
BRUINS_UVC_RESPONSE_VIA_TP53_GROUP_A	0.878768	0.214216	7	105	1	0.723728
GERHOLD_ADIPOGENESIS_DN	0.879414	0.392685	1	18	1	0.602091
ROSS_AML_WITH_PML_RARA_FUSION	0.879422	0.39267	1	18	1	0.602091
SHIPP_DLBCL_VS_FOLLICULAR_LYMPHOMA_UP	0.879594	0.308334	2	25	1	0.891783
KRIGE_RESPONSE_TO_TOSEDOSTAT_24HR_UP	0.880047	0.229506	5	97	1	0.546694
RATTENBACHER_BOUND_BY_CELF1	0.880795	0.263898	3	59	1	0.543249
WANG_ADIPOGENIC_GENES_REPRESSED_BY_SIRT1	0.881219	0.399374	1	11	1	1.0269
XU_GH1_AUTOCRINE_TARGETS_UP	0.881562	0.300398	2	36	1	0.600052
PASQUALUCCI_LYMPHOMA_BY_GC_STAGE_UP	0.881628	0.26333	3	52	1	0.62303
TOYOTA_TARGETS_OF_MIR34B_AND_MIR34C	0.882967	0.240051	4	65	1	0.666658
PUIFFE_INVASION_INHIBITED_BY_ASCITES_DN	0.883475	0.377978	1	29	1	0.363599
CHNG_MULTIPLE_MYELOMA_HYPERPLOID_UP	0.883666	0.296746	2	35	1	0.61854
BRUINS_UVC_RESPONSE_EARLY_LATE	0.884485	0.292197	2	51	1	0.413277
FARMER_BREAST_CANCER_APOCRINE_VS_BASAL	0.887678	0.252248	3	57	1	0.563934
ZWANG_EGF_INTERVAL_DN	0.888109	0.369921	1	24	1	0.443728
SANSOM_APC_TARGETS	0.88815	0.36748	1	30	1	0.350888
ZHOU_TNF_SIGNALING_4HR	0.889459	0.370923	1	18	1	0.602091
KUMAR_PATHOGEN_LOAD_BY_MACROPHAGES	0.88964	0.285463	2	35	1	0.61854
KINSEY_TARGETS_OF_EWSR1_FLII_FUSION_DN	0.88999	0.283198	2	42	1	0.508537
TSENG_IRS1_TARGETS_UP	0.890047	0.366157	1	23	1	0.464123
HINATA_NFKB_TARGETS_FIBROBLAST_UP	0.891107	0.370503	1	15	1	0.73217
KOINUMA_TARGETS_OF_SMAD2_OR_SMAD3	0.892155	0.179398	10	147	1	0.73623
SHEPARD_CRASH_AND_BURN_MUTANT_UP	0.892341	0.36053	1	24	1	0.443728
KINSEY_TARGETS_OF_EWSR1_FLII_FUSION_UP	0.893735	0.158988	18	255	1	0.757894
HIRSCH_CELLULAR_TRANSFORMATION_SIGNATURE_DN	0.894183	0.355485	1	26	1	0.407831
KIM_WT1_TARGETS_12HR_UP	0.895276	0.275511	2	32	1	0.681406
WHITEFORD_PEDIATRIC_CANCER_MARKERS	0.895792	0.356706	1	18	1	0.602091
YAO_TEMPORAL_RESPONSE_TO_PROGESTERONE_CLUSTER_7	0.895977	0.354688	1	20	1	0.53819
IKEDA_MIR1_TARGETS_UP	0.896498	0.352206	1	22	1	0.486461
LINDGREN_BLADDER_CANCER_CLUSTER_3_UP	0.897051	0.23607	3	54	1	0.598001
CASORELLI_ACUTE_PROMYELOCYTIC_LEUKEMIA_UP	0.897717	0.347443	1	26	1	0.407831
IVANOVA_HEMATOPOIESIS_INTERMEDIATE_PROGENITOR	0.898425	0.34723	1	23	1	0.464123
LENAOUR_DENDRITIC_CELL_MATURATION_DN	0.899403	0.343995	1	25	1	0.425031
ZAMORA_NOS2_TARGETS_DN	0.899601	0.266149	2	35	1	0.61854
THUM_SYSTOLIC_HEART_FAILURE_UP	0.900414	0.197261	5	94	1	0.56599
BACOLOD_RESISTANCE_TO_ALKYLATING_AGENTS_DN	0.90074	0.344471	1	19	1	0.568365
RICKMAN_METASTASIS_DN	0.901949	0.227506	3	52	1	0.62303
HOUSTIS_ROS	0.903458	0.339875	1	17	1	0.640031
GRADE_COLON_AND_RECTAL_CANCER_UP	0.903844	0.183447	6	90	1	0.725167
GAVIN_FOXP3_TARGETS_CLUSTER_T7	0.903996	0.257417	2	35	1	0.61854
CUI_GLUCOSE_DEPRIVATION	0.904014	0.337622	1	18	1	0.602091
KOBAYASHI_EGFR_SIGNALING_24HR_DN	0.90482	0.330891	1	26	1	0.407831
JINESH_BLEBBISHIELD_TRANSFORMED_STEM_CELL_SPHERES_UP	0.904935	0.254803	2	38	1	0.566159
BHATI_G2M_ARREST_BY_2METHOXYESTRADIOL_UP	0.905419	0.330362	1	24	1	0.443728
KARLSSON_TGFB1_TARGETS_UP	0.905486	0.221327	3	50	1	0.650188
PUJANA_BRCA1_PCC_NETWORK	0.905946	0.132475	30	394	1	0.818852
LOCKWOOD_AMPLIFIED_IN_LUNG_CANCER	0.906723	0.2496	2	47	1	0.450911
MORI_SMALL_PRE_BII_LYMPHOCYTE_DN	0.907294	0.324994	1	26	1	0.407831
SANA_RESPONSE_TO_IFNG_DN	0.907562	0.249734	2	37	1	0.582621
SARRIO_EPITHELIAL_MESENCHYMAL_TRANSITION_UP	0.908747	0.327227	1	17	1	0.640031
CREIGHTON_ENDOCRINE_THERAPY_RESISTANCE_2	0.908891	0.247036	2	37	1	0.582621
WANG_CISPLATIN_RESPONSE_AND_XPC_UP	0.909166	0.321375	1	24	1	0.443728
LEE_TARGETS_OF_PTCH1_AND_SUFU_DN	0.910266	0.212786	3	48	1	0.679764
CHYLA_CBFA2T3_TARGETS_UP	0.910304	0.242341	2	47	1	0.450911
RUTELLA_RESPONSE_TO_HGF_UP	0.91062	0.181049	5	82	1	0.658204
RAGHAVACHARI_PLATELET_SPECIFIC_GENES	0.911395	0.317004	1	22	1	0.486461
DURCHDEWALD_SKIN_CARCINOGENESIS_UP	0.912949	0.316941	1	17	1	0.640031
MARTINEZ_RESPONSE_TO_TRABECTEDIN_UP	0.91647	0.306414	1	19	1	0.568365
UEDA_CENTRAL_CLOCK	0.916776	0.30425	1	21	1	0.511031
WIERENGA_STAT5A_TARGETS_UP	0.917847	0.300406	1	23	1	0.464123
HOLLMANN_APOPTOSIS_VIA_CD40_UP	0.917878	0.197665	3	54	1	0.598001
BROWNE_HCMV_INFECTION_30MIN_DN	0.919186	0.295641	1	26	1	0.407831
CREIGHTON_ENDOCRINE_THERAPY_RESISTANCE_1	0.919357	0.177025	4	78	1	0.545952
IWANAGA_CARCINOGENESIS_BY_KRAS_PTEN_DN	0.919505	0.194447	3	55	1	0.586209
SOTIRIOU_BREAST_CANCER_GRADE_1_VS_3_UP	0.919569	0.298555	1	19	1	0.568365
MUELLER_PLURINET	0.920419	0.175927	4	66	1	0.655576
LEE_BMP2_TARGETS_UP	0.921235	0.148815	7	110	1	0.686829
ZHONG_RESPONSE_TO_AZACITIDINE_AND_TSA_UP	0.921896	0.287631	1	29	1	0.363599
ELVIDGE_HIF1A_AND_HIF2A_TARGETS_DN	0.923009	0.287176	1	23	1	0.464123
STEARMAN_LUNG_CANCER_EARLY_VS_LATE_UP	0.923353	0.283268	1	31	1	0.339025
PUJANA_BRCA2_PCC_NETWORK	0.92408	0.212882	2	52	1	0.404809
PELLICCIOTTA_HDAC_IN_ANTIGEN_PRESENTATION_UP	0.924602	0.280935	1	28	1	0.377251
JI_RESPONSE_TO_FSH_DN	0.925151	0.282699	1	21	1	0.511031
MEBARKI_HCC_PROGENITOR_FZD8CRD_UP	0.92516	0.183734	3	53	1	0.610265
BLUM_RESPONSE_TO_SALIRASIB_UP	0.925894	0.181274	3	64	1	0.497471
HELLER_HDAC_TARGETS_UP	0.927017	0.16394	4	66	1	0.655576
SENGUPTA_NASOPHARYNGEAL_CARCINOMA_UP	0.927092	0.206709	2	49	1	0.431294
GOZGIT_ESR1_TARGETS_DN	0.927504	0.144304	6	102	1	0.630644
MCCABE_BOUND_BY_HOXC6	0.927639	0.205904	2	46	1	0.461389
COLINA_TARGETS_OF_4EBP1_AND_4EBP2	0.927899	0.205474	2	45	1	0.472354
BENPORATH_CYCLING_GENES	0.927918	0.143714	6	99	1	0.651989
GREGORY_SYNTHETIC_LETHAL_WITH_IMATINIB	0.928437	0.205706	2	37	1	0.582621
FOSTER_TOLERANT_MACROPHAGE_DN	0.929046	0.202099	2	52	1	0.404809
CAIRO_LIVER_DEVELOPMENT_DN	0.929126	0.269303	1	27	1	0.391953
KOYAMA_SEMA3B_TARGETS_UP	0.929388	0.267929	1	29	1	0.363599
CHEMNITZ_RESPONSE_TO_PROSTAGLANDIN_E2_DN	0.929494	0.201224	2	51	1	0.413277
PILON_KLF1_TARGETS_UP	0.929537	0.15848	4	79	1	0.5384
MONNIER_POSTRADIATION_TUMOR_ESCAPE_UP	0.930241	0.147173	5	87	1	0.616502
HAHTOLA_MYCOSIS_FUNGOIDES_SKIN_UP	0.930386	0.200151	2	44	1	0.483841
MULLIGHAN_NPM1_MUTATED_SIGNATURE_2_DN	0.930468	0.269134	1	20	1	0.53819
MANNE_COVID19_COMBINED_COHORT_VS_HEALTHY_DONOR_PLATELETS_DN	0.931023	0.26456	1	26	1	0.407831
THUM_SYSTOLIC_HEART_FAILURE_DN	0.931192	0.199207	2	39	1	0.550585
HAHTOLA_MYCOSIS_FUNGOIDES_CD4_DN	0.932185	0.196013	2	45	1	0.472354
LEE_BMP2_TARGETS_DN	0.932366	0.116976	11	173	1	0.679479
MARTENS_TRETINOIN_RESPONSE_UP	0.932703	0.167967	3	62	1	0.514852
HIRSCH_CELLULAR_TRANSFORMATION_SIGNATURE_UP	0.933706	0.255116	1	33	1	0.317522
AZARE_NEOPLASTIC_TRANSFORMATION_BY_STAT3_UP	0.933981	0.256466	1	26	1	0.407831
WEST_ADRENOCORTICAL_TUMOR_UP	0.934187	0.150697	4	65	1	0.666658
SHAFFER_IRF4_TARGETS_IN_MYELOMA_VS_MATURE_B_LYMPHOCYTE	0.934217	0.256649	1	24	1	0.443728
MEISSNER_NPC_HCP_WITH_H3K4ME2	0.935487	0.162522	3	60	1	0.533451
DURCHDEWALD_SKIN_CARCINOGENESIS_DN	0.935741	0.18741	2	50	1	0.422098
PURBEY_TARGETS_OF_CTBP1_NOT_SATB1_UP	0.93767	0.183142	2	49	1	0.431294
RHODES_CANCER_META_SIGNATURE	0.938446	0.244799	1	24	1	0.443728
OSWALD_HEMATOPOIETIC_STEM_CELL_IN_COLLAGEN_GEL_DN	0.939459	0.17916	2	48	1	0.440889
BILD_HRAS_ONCOGENIC_SIGNATURE	0.939911	0.238237	1	31	1	0.339025
MULLIGHAN_NPM1_MUTATED_SIGNATURE_1_UP	0.94141	0.234802	1	28	1	0.377251
ALCALAY_AML_BY_NPM1_LOCALIZATION_DN	0.941929	0.23219	1	32	1	0.327927
SENESE_HDAC1_AND_HDAC2_TARGETS_UP	0.943191	0.228075	1	34	1	0.307748
JINESH_BLEBBISHIELD_TO_IMMUNE_CELL_FUSION_PBSHMS_UP	0.943559	0.123401	5	83	1	0.649436
SHETH_LIVER_CANCER_VS_TXNIP_LOSS_PAM1	0.94429	0.167694	2	50	1	0.422098
CAIRO_HEPATOBLASTOMA_CLASSES_UP	0.945477	0.0987845	10	172	1	0.614443
HELLER_HDAC_TARGETS_DN	0.945757	0.141448	3	58	1	0.553404
PHONG_TNF_RESPONSE_VIA_P38_COMPLETE	0.946779	0.219711	1	26	1	0.407831
KRIGE_RESPONSE_TO_TOSEDOSTAT_24HR_DN	0.94689	0.0910723	13	199	1	0.697892
WANG_LMO4_TARGETS_UP	0.94831	0.122925	4	74	1	0.578319
MARTINEZ_TP53_TARGETS_DN	0.948362	0.107976	6	109	1	0.585674
KRIGE_RESPONSE_TO_TOSEDOSTAT_6HR_DN	0.94838	0.0904007	12	183	1	0.702608
AFFAR_YY1_TARGETS_UP	0.948636	0.21449	1	25	1	0.425031
OSWALD_HEMATOPOIETIC_STEM_CELL_IN_COLLAGEN_GEL_UP	0.948694	0.211371	1	36	1	0.289875
CREIGHTON_ENDOCRINE_THERAPY_RESISTANCE_4	0.949256	0.156063	2	48	1	0.440889
GAZDA_DIAMOND_BLACKFAN_ANEMIA_ERYTHROID_DN	0.950449	0.131065	3	63	1	0.506017
MALONEY_RESPONSE_TO_17AAG_DN	0.950612	0.153666	2	41	1	0.521834
BERENJENO_TRANSFORMED_BY_RHOA_UP	0.95099	0.0988995	7	118	1	0.634703
DELACROIX_RAR_BOUND_ES	0.951123	0.151224	2	51	1	0.413277
SMITH_TERT_TARGETS_DN	0.951272	0.205395	1	28	1	0.377251
CHIARADONNA_NEOPLASTIC_TRANSFORMATION_CDC25_UP	0.951966	0.203247	1	28	1	0.377251
MARTINEZ_RB1_AND_TP53_TARGETS_DN	0.952274	0.100956	6	108	1	0.59172
IWANAGA_CARCINOGENESIS_BY_KRAS_PTEN_UP	0.952537	0.202124	1	26	1	0.407831
SUNG_METASTASIS_STROMA_UP	0.952769	0.20075	1	28	1	0.377251
DODD_NASOPHARYNGEAL_CARCINOMA_DN	0.955306	0.0745466	16	267	1	0.624259
HOFFMANN_LARGE_TO_SMALL_PRE_BII_LYMPHOCYTE_UP	0.956895	0.186249	1	34	1	0.307748
HAMAI_APOPTOSIS_VIA_TRAIL_UP	0.957313	0.0966589	5	111	1	0.471086
YAGI_AML_FAB_MARKERS	0.957316	0.18471	1	35	1	0.298548
KRIEG_HYPOXIA_NOT_VIA_KDM3A	0.95738	0.0875697	7	121	1	0.617041
MILI_PSEUDOPODIA_HAPTOTAXIS_DN	0.957596	0.0962202	5	106	1	0.495683
SCHLOSSER_SERUM_RESPONSE_DN	0.958706	0.0754922	11	188	1	0.616931
SAKAI_TUMOR_INFILTRATING_MONOCYTES_DN	0.958998	0.180857	1	28	1	0.377251
CHIARADONNA_NEOPLASTIC_TRANSFORMATION_CDC25_DN	0.959228	0.17834	1	36	1	0.289875
SCHLOSSER_MYC_TARGETS_REPRESSED_BY_SERUM	0.959582	0.110706	3	67	1	0.473437
WONG_EMBRYONIC_STEM_CELL_CORE	0.959863	0.0869481	6	110	1	0.579744
LU_EZH2_TARGETS_UP	0.959889	0.129044	2	54	1	0.38885
VECCHI_GASTRIC_CANCER_EARLY_UP	0.961036	0.125873	2	57	1	0.367088
PATIL_LIVER_CANCER	0.962085	0.0790026	7	127	1	0.584366
MILI_PSEUDOPODIA_CHEMOTAXIS_DN	0.962183	0.0942117	4	86	1	0.490691
LEIN_LOCALIZED_TO_PROXIMAL_DENDRITES	0.962886	0.171068	1	20	1	0.53819
BERTUCCI_MEDULLARY_VS_DUCTAL_BREAST_CANCER_DN	0.964944	0.159757	1	33	1	0.317522
SHEN_SMARCA2_TARGETS_DN	0.965028	0.16061	1	28	1	0.377251
HARRIS_HYPOXIA	0.965306	0.1622	1	21	1	0.511031
PASINI_SUZ12_TARGETS_DN	0.965944	0.0960132	3	69	1	0.458627
HELLER_SILENCED_BY_METHYLATION_UP	0.966207	0.155804	1	31	1	0.339025
GOBERT_OLIGODENDROCYTE_DIFFERENTIATION_DN	0.96699	0.0594012	13	213	1	0.644139
ODONNELL_TFRC_TARGETS_UP	0.96782	0.148814	1	39	1	0.266592
MEISSNER_NPC_HCP_WITH_H3_UNMETHYLATED	0.968161	0.147751	1	38	1	0.273934
CHICAS_RB1_TARGETS_GROWING	0.9687	0.146462	1	34	1	0.307748
FEVR_CTNNB1_TARGETS_DN	0.968975	0.0694028	6	121	1	0.521316
PUJANA_ATM_PCC_NETWORK	0.96996	0.0520362	16	260	1	0.644682
ZHENG_GLIOBLASTOMA_PLASTICITY_UP	0.97011	0.102518	2	46	1	0.461389
PEDRIOLI_MIR31_TARGETS_DN	0.970915	0.137773	1	39	1	0.266592
CHARAFE_BREAST_CANCER_LUMINAL_VS_BASAL_UP	0.971079	0.0987963	2	61	1	0.341513
GOLDRATH_ANTIGEN_RESPONSE	0.971324	0.083347	3	66	1	0.481194
LIAO_METASTASIS	0.971403	0.0686708	5	105	1	0.500898
BOYLAN_MULTIPLE_MYELOMA_C_D_UP	0.971901	0.134313	1	38	1	0.273934
RUTELLA_RESPONSE_TO_CSF2RB_AND_IL4_UP	0.972086	0.0815412	3	65	1	0.489201
LIU_SOX4_TARGETS_DN	0.972154	0.0727029	4	86	1	0.490691
SENGUPTA_NASOPHARYNGEAL_CARCINOMA_DN	0.972812	0.131889	1	32	1	0.327927
HORIUCHI_WTAP_TARGETS_DN	0.972843	0.0795629	3	68	1	0.465917
ACEVEDO_METHYLATED_IN_LIVER_CANCER_DN	0.973116	0.0783455	3	85	1	0.366154
VERHAAK_AML_WITH_NPM1_MUTATED_DN	0.973414	0.129305	1	34	1	0.307748
WANG_LMO4_TARGETS_DN	0.975524	0.0858452	2	71	1	0.290547
WANG_SMARCE1_TARGETS_DN	0.975564	0.0726857	3	72	1	0.438022
APRELIKOVA_BRCA1_TARGETS	0.975745	0.121633	1	28	1	0.377251
MARTENS_BOUND_BY_PML_RARA_FUSION	0.976007	0.0713923	3	78	1	0.401757
CONCANNON_APOPTOSIS_BY_EPOXOMICIN_UP	0.976136	0.0846764	2	57	1	0.367088
JISON_SICKLE_CELL_DISEASE_DN	0.976261	0.0839022	2	66	1	0.31404
IVANOVA_HEMATOPOIESIS_STEM_CELL_LONG_TERM	0.977139	0.115106	1	34	1	0.307748
RIGGINS_TAMOXIFEN_RESISTANCE_DN	0.978076	0.111289	1	35	1	0.298548
BENPORATH_ES_1	0.979217	0.0632302	3	79	1	0.396269
VERHAAK_GLIOBLASTOMA_PRONEURAL	0.979547	0.0752157	2	47	1	0.450911
LI_INDUCED_T_TO_NATURAL_KILLER_UP	0.979716	0.104277	1	39	1	0.266592
WOOD_EBV_EBNA1_TARGETS_UP	0.979789	0.105075	1	31	1	0.339025
UEDA_PERIFERAL_CLOCK	0.980061	0.103363	1	35	1	0.298548
MCBRYAN_PUBERTAL_BREAST_5_6WK_DN	0.980972	0.0990889	1	40	1	0.259627
SENGUPTA_NASOPHARYNGEAL_CARCINOMA_WITH_LMP1_UP	0.981185	0.0694462	2	62	1	0.335652
MARTINEZ_RB1_TARGETS_UP	0.98175	0.0434671	6	140	1	0.442983
WINTER_HYPOXIA_METAGENE	0.982739	0.0547414	3	57	1	0.563934
GRUETZMANN_PANCREATIC_CANCER_DN	0.984564	0.0834981	1	47	1	0.219351
MARSON_BOUND_BY_FOXP3_UNSTIMULATED	0.985942	0.0286151	11	202	1	0.567414
ZHONG_SECRETOME_OF_LUNG_CANCER_AND_ENDOTHELIUM	0.986732	0.0530729	2	40	1	0.535832
GROSS_HYPOXIA_VIA_ELK3_UP	0.98722	0.0719532	1	45	1	0.229551
OSMAN_BLADDER_CANCER_DN	0.988268	0.0386102	3	96	1	0.321033
RICKMAN_TUMOR_DIFFERENTIATED_WELL_VS_POORLY_UP	0.989876	0.0593676	1	51	1	0.201399
FISCHER_DREAM_TARGETS	0.989943	0.0274332	5	125	1	0.413114
GINESTIER_BREAST_CANCER_ZNF217_AMPLIFIED_DN	0.990446	0.0564204	1	57	1	0.179279
MARSON_BOUND_BY_E2F4_UNSTIMULATED	0.991577	0.0351825	2	76	1	0.270229
ONDER_CDH1_TARGETS_2_DN	0.99277	0.0453325	1	46	1	0.224338
PROVENZANI_METASTASIS_DN	0.992871	0.0448561	1	45	1	0.229551
SCHAEFFER_PROSTATE_DEVELOPMENT_6HR_DN	0.993428	0.018823	5	123	1	0.420554
WANG_RESPONSE_TO_GSK3_INHIBITOR_SB216763_DN	0.993794	0.0396608	1	56	1	0.18263
RODRIGUES_THYROID_CARCINOMA_POORLY_DIFFERENTIATED_UP	0.99424	0.0166814	5	137	1	0.373211
MCBRYAN_PUBERTAL_TGFB1_TARGETS_UP	0.994875	0.0341193	1	47	1	0.219351
MATSUDA_NATURAL_KILLER_DIFFERENTIATION	0.995009	0.0184238	3	92	1	0.33615
ZWANG_CLASS_1_TRANSIENTLY_INDUCED_BY_EGF	0.995185	0.0319525	1	66	1	0.153755
RODRIGUES_THYROID_CARCINOMA_ANAPLASTIC_UP	0.995959	0.0133242	4	133	1	0.304429
MARSON_BOUND_BY_FOXP3_STIMULATED	0.996254	0.00996499	7	157	1	0.460193
MARTINEZ_RESPONSE_TO_TRABECTEDIN_DN	0.997084	0.0210806	1	59	1	0.172922
PUJANA_CHEK2_PCC_NETWORK	0.997655	0.00591512	9	200	1	0.459363
SENESE_HDAC1_TARGETS_UP	0.997737	0.0168518	1	75	1	0.134439
NAKAMURA_TUMOR_ZONE_PERIPHERAL_VS_CENTRAL_UP	0.998898	0.00916323	1	64	1	0.158797
CHICAS_RB1_TARGETS_CONFLUENT	0.999244	0.00342179	3	112	1	0.271658
GARY_CD5_TARGETS_DN	0.999276	0.00410698	2	101	1	0.19942
WEI_MYCN_TARGETS_WITH_E_BOX	0.999839	0.000639679	5	158	1	0.318439
ZHOU_TNF_SIGNALING_30MIN	1	0.128221	0	20	1	0
BLANCO_MELO_COVID19_SARS_COV_2_INFECTION_A594_ACE2_EXPRESSING_CELLS_DN	1	0.0753185	0	24	1	0
IIZUKA_LIVER_CANCER_PROGRESSION_G2_G3_UP	1	0.555788	0	6	1	0
FRASOR_RESPONSE_TO_ESTRADIOL_DN	1	0.425287	0	8	1	0
BURTON_ADIPOGENESIS_11	1	0.557124	0	6	1	0
ABBUD_LIF_SIGNALING_1_DN	1	0.584519	0	6	1	0
ABBUD_LIF_SIGNALING_2_UP	1	0.66436	0	3	1	0
ABDULRAHMAN_KIDNEY_CANCER_VHL_DN	1	0.902626	0	2	1	0
ABE_VEGFA_TARGETS_30MIN	1	0.633394	0	5	1	0
ABRAHAM_ALPC_VS_MULTIPLE_MYELOMA_DN	1	0.474503	0	5	1	0
ABRAHAM_ALPC_VS_MULTIPLE_MYELOMA_UP	1	0.640657	0	5	1	0
ABRAMSON_INTERACT_WITH_AIRE	1	0.227317	0	16	1	0
ACEVEDO_LIVER_CANCER_WITH_H3K27ME3_DN	1	0.389261	0	10	1	0
AGARWAL_AKT_PATHWAY_TARGETS	1	0.845644	0	1	1	0
AIYAR_COBRA1_TARGETS_UP	1	0.636989	0	7	1	0
ALTEMEIER_RESPONSE_TO_LPS_WITH_MECHANICAL_VENTILATION	1	0.464354	0	7	1	0
AMIT_EGF_RESPONSE_20_HELA	1	0.68606	0	3	1	0
AMIT_EGF_RESPONSE_20_MCF10A	1	0.78177	0	2	1	0
AMIT_EGF_RESPONSE_240_MCF10A	1	0.746865	0	3	1	0
AMIT_EGF_RESPONSE_40_HELA	1	0.800557	0	3	1	0
AMIT_EGF_RESPONSE_40_MCF10A	1	0.899458	0	2	1	0
AMIT_EGF_RESPONSE_480_MCF10A	1	0.796095	0	2	1	0
AMIT_EGF_RESPONSE_60_MCF10A	1	0.769913	0	5	1	0
AMIT_SERUM_RESPONSE_120_MCF10A	1	0.672555	0	7	1	0
AMIT_SERUM_RESPONSE_20_MCF10A	1	0.607001	0	3	1	0
AMIT_SERUM_RESPONSE_240_MCF10A	1	0.511694	0	8	1	0
AMIT_SERUM_RESPONSE_480_MCF10A	1	0.616898	0	6	1	0
AMUNDSON_DNA_DAMAGE_RESPONSE_TP53	1	0.876973	0	1	1	0
ANASTASSIOU_MULTICANCER_INVASIVENESS_SIGNATURE	1	0.459577	0	7	1	0
ANDERSEN_CHOLANGIOCARCINOMA_CLASS2	1	0.483773	0	6	1	0
APPEL_IMATINIB_RESPONSE	1	0.50064	0	8	1	0
APPIERTO_RESPONSE_TO_FENRETINIDE_DN	1	0.0493774	0	18	1	0
APPIERTO_RESPONSE_TO_FENRETINIDE_UP	1	0.160741	0	15	1	0
ASTIER_INTEGRIN_SIGNALING	1	0.314582	0	13	1	0
AUNG_GASTRIC_CANCER	1	0.533761	0	6	1	0
AZARE_NEOPLASTIC_TRANSFORMATION_BY_STAT3_DN	1	0.81691	0	2	1	0
AZARE_STAT3_TARGETS	1	0.492535	0	7	1	0
BACOLOD_RESISTANCE_TO_ALKYLATING_AGENTS_UP	1	0.771196	0	2	1	0
BAKKER_FOXO3_TARGETS_UP	1	0.42421	0	11	1	0
BANDRES_RESPONSE_TO_CARMUSTIN_MGMT_48HR_UP	1	0.620625	0	3	1	0
BANDRES_RESPONSE_TO_CARMUSTIN_WITHOUT_MGMT_48HR_UP	1	0.852534	0	1	1	0
BARRIER_CANCER_RELAPSE_NORMAL_SAMPLE_DN	1	0.631891	0	5	1	0
BARRIER_CANCER_RELAPSE_NORMAL_SAMPLE_UP	1	0.674574	0	5	1	0
BARRIER_CANCER_RELAPSE_TUMOR_SAMPLE_DN	1	0.729352	0	2	1	0
BARRIER_CANCER_RELAPSE_TUMOR_SAMPLE_UP	1	0.791733	0	3	1	0
BARRIER_COLON_CANCER_RECURRENCE_DN	1	0.669955	0	4	1	0
BASSO_CD40_SIGNALING_DN	1	0.631641	0	5	1	0
BASSO_CD40_SIGNALING_UP	1	0.394486	0	8	1	0
BAUS_TFF2_TARGETS_DN	1	0.838734	0	2	1	0
BAUS_TFF2_TARGETS_UP	1	0.825946	0	2	1	0
BECKER_TAMOXIFEN_RESISTANCE_UP	1	0.42856	0	10	1	0
BEGUM_TARGETS_OF_PAX3_FOXO1_FUSION_DN	1	0.776557	0	4	1	0
BENNETT_SYSTEMIC_LUPUS_ERYTHEMATOSUS	1	0.972334	0	1	1	0
BENPORATH_ES_CORE_NINE	1	0.851276	0	3	1	0
BENPORATH_ES_CORE_NINE_CORRELATED	1	0.538611	0	7	1	0
BENPORATH_PROLIFERATION	1	0.111843	0	27	1	0
BERENJENO_ROCK_SIGNALING_NOT_VIA_RHOA_DN	1	0.303111	0	13	1	0
BERENJENO_ROCK_SIGNALING_NOT_VIA_RHOA_UP	1	0.660765	0	5	1	0
BERENJENO_TRANSFORMED_BY_RHOA_FOREVER_DN	1	0.748125	0	3	1	0
BERENJENO_TRANSFORMED_BY_RHOA_FOREVER_UP	1	0.83782	0	2	1	0
BERENJENO_TRANSFORMED_BY_RHOA_REVERSIBLY_DN	1	0.528246	0	7	1	0
BERENJENO_TRANSFORMED_BY_RHOA_REVERSIBLY_UP	1	0.771841	0	2	1	0
BERTUCCI_INVASIVE_CARCINOMA_DUCTAL_VS_LOBULAR_DN	1	0.529818	0	7	1	0
BHATTACHARYA_EMBRYONIC_STEM_CELL	1	0.0713314	0	27	1	0
BILANGES_RAPAMYCIN_SENSITIVE_GENES	1	0.620371	0	6	1	0
BILANGES_SERUM_SENSITIVE_VIA_TSC1	1	0.779356	0	2	1	0
BILANGES_SERUM_SENSITIVE_VIA_TSC2	1	0.406153	0	10	1	0
BILBAN_B_CLL_LPL_DN	1	0.40197	0	10	1	0
BILD_CTNNB1_ONCOGENIC_SIGNATURE	1	0.49316	0	8	1	0
BILD_SRC_ONCOGENIC_SIGNATURE	1	0.552402	0	7	1	0
BLANCO_MELO_BRONCHIAL_EPITHELIAL_CELLS_INFLUENZA_A_DEL_NS1_INFECTION_DN	1	0.733234	0	3	1	0
BLANCO_MELO_BRONCHIAL_EPITHELIAL_CELLS_INFLUENZA_A_INFECTION_DN	1	0.71304	0	4	1	0
BLANCO_MELO_BRONCHIAL_EPITHELIAL_CELLS_INFLUENZA_A_INFECTION_UP	1	0.598406	0	8	1	0
BLANCO_MELO_COVID19_BRONCHIAL_EPITHELIAL_CELLS_SARS_COV_2_INFECTION_UP	1	0.510442	0	7	1	0
BLANCO_MELO_COVID19_SARS_COV_2_INFECTION_A594_ACE2_EXPRESSING_CELLS_RUXOLITINIB_UP	1	0.134083	0	24	1	0
BLANCO_MELO_COVID19_SARS_COV_2_INFECTION_A594_ACE2_EXPRESSING_CELLS_UP	1	0.108213	0	27	1	0
BLANCO_MELO_COVID19_SARS_COV_2_INFECTION_A594_CELLS_DN	1	0.324581	0	8	1	0
BLANCO_MELO_COVID19_SARS_COV_2_INFECTION_A594_CELLS_UP	1	0.729904	0	3	1	0
BLANCO_MELO_COVID19_SARS_COV_2_INFECTION_CALU3_CELLS_UP	1	0.508525	0	8	1	0
BLANCO_MELO_COVID19_SARS_COV_2_LOW_MOI_INFECTION_A594_ACE2_EXPRESSING_CELLS_UP	1	0.480085	0	7	1	0
BLANCO_MELO_INFLUENZA_A_INFECTION_A594_CELLS_UP	1	0.702727	0	3	1	0
BLANCO_MELO_MERS_COV_INFECTION_MCR5_CELLS_UP	1	0.110049	0	20	1	0
BOGNI_TREATMENT_RELATED_MYELOID_LEUKEMIA_DN	1	0.695238	0	5	1	0
BOGNI_TREATMENT_RELATED_MYELOID_LEUKEMIA_UP	1	0.397917	0	8	1	0
BOHN_PRIMARY_IMMUNODEFICIENCY_SYNDROM_UP	1	0.344021	0	13	1	0
BONOME_OVARIAN_CANCER_POOR_SURVIVAL_DN	1	0.71622	0	3	1	0
BONOME_OVARIAN_CANCER_POOR_SURVIVAL_UP	1	0.748298	0	3	1	0
BOQUEST_STEM_CELL_CULTURED_VS_FRESH_DN	1	0.543625	0	6	1	0
BOQUEST_STEM_CELL_DN	1	0.24639	0	18	1	0
BORLAK_LIVER_CANCER_EGF_UP	1	0.489303	0	7	1	0
BOSCO_INTERFERON_INDUCED_ANTIVIRAL_MODULE	1	0.888668	0	2	1	0
BOYAULT_LIVER_CANCER_SUBCLASS_G123_UP	1	0.236902	0	14	1	0
BOYAULT_LIVER_CANCER_SUBCLASS_G12_UP	1	0.525324	0	7	1	0
BOYAULT_LIVER_CANCER_SUBCLASS_G1_UP	1	0.276034	0	16	1	0
BOYAULT_LIVER_CANCER_SUBCLASS_G23_DN	1	0.805362	0	3	1	0
BOYAULT_LIVER_CANCER_SUBCLASS_G56_DN	1	0.88845	0	1	1	0
BOYAULT_LIVER_CANCER_SUBCLASS_G5_DN	1	0.73855	0	3	1	0
BOYAULT_LIVER_CANCER_SUBCLASS_G6_DN	1	0.807735	0	3	1	0
BOYAULT_LIVER_CANCER_SUBCLASS_G6_UP	1	0.363241	0	11	1	0
BOYERINAS_ONCOFETAL_TARGETS_OF_LET7A1	1	0.883964	0	1	1	0
BOYLAN_MULTIPLE_MYELOMA_C_CLUSTER_DN	1	0.895776	0	3	1	0
BOYLAN_MULTIPLE_MYELOMA_C_CLUSTER_UP	1	0.764008	0	4	1	0
BOYLAN_MULTIPLE_MYELOMA_C_DN	1	0.446706	0	6	1	0
BOYLAN_MULTIPLE_MYELOMA_C_UP	1	0.571009	0	7	1	0
BOYLAN_MULTIPLE_MYELOMA_D_CLUSTER_DN	1	0.460798	0	8	1	0
BOYLAN_MULTIPLE_MYELOMA_D_DN	1	0.320075	0	14	1	0
BOYLAN_MULTIPLE_MYELOMA_PCA1_DN	1	0.803232	0	3	1	0
BOYLAN_MULTIPLE_MYELOMA_PCA1_UP	1	0.202551	0	13	1	0
BOYLAN_MULTIPLE_MYELOMA_PCA3_DN	1	0.4078	0	12	1	0
BOYLAN_MULTIPLE_MYELOMA_PCA3_UP	1	0.199292	0	13	1	0
BRACHAT_RESPONSE_TO_CAMPTOTHECIN_UP	1	0.835718	0	4	1	0
BRACHAT_RESPONSE_TO_CISPLATIN	1	0.91026	0	2	1	0
BRACHAT_RESPONSE_TO_METHOTREXATE_UP	1	0.886961	0	3	1	0
BREDEMEYER_RAG_SIGNALING_VIA_ATM_NOT_VIA_NFKB_UP	1	0.820665	0	3	1	0
BREUHAHN_GROWTH_FACTOR_SIGNALING_IN_LIVER_CANCER	1	0.838533	0	2	1	0
BRIDEAU_IMPRINTED_GENES	1	0.543583	0	7	1	0
BROWNE_HCMV_INFECTION_10HR_DN	1	0.646402	0	4	1	0
BROWNE_HCMV_INFECTION_1HR_UP	1	0.450488	0	7	1	0
BROWNE_HCMV_INFECTION_2HR_DN	1	0.415986	0	10	1	0
BROWNE_HCMV_INFECTION_2HR_UP	1	0.634293	0	5	1	0
BROWNE_HCMV_INFECTION_4HR_UP	1	0.675625	0	6	1	0
BROWNE_HCMV_INFECTION_6HR_DN	1	0.465912	0	9	1	0
BROWNE_HCMV_INFECTION_8HR_DN	1	0.955001	0	2	1	0
BROWNE_INTERFERON_RESPONSIVE_GENES	1	0.700887	0	4	1	0
BRUINS_UVC_RESPONSE_VIA_TP53_GROUP_B	1	0.00577428	0	59	1	0
BRUNEAU_HEART_GREAT_VESSELS_AND_VALVULOGENESIS	1	0.900755	0	1	1	0
BRUNEAU_SEPTATION_VENTRICULAR	1	0.864005	0	2	1	0
BRUNO_HEMATOPOIESIS	1	0.206279	0	16	1	0
BUCKANOVICH_T_LYMPHOCYTE_HOMING_ON_TUMOR_DN	1	0.699732	0	2	1	0
BUCKANOVICH_T_LYMPHOCYTE_HOMING_ON_TUMOR_UP	1	0.886421	0	2	1	0
BURTON_ADIPOGENESIS_12	1	0.538909	0	8	1	0
BURTON_ADIPOGENESIS_3	1	0.603939	0	7	1	0
BURTON_ADIPOGENESIS_PEAK_AT_16HR	1	0.547147	0	7	1	0
BURTON_ADIPOGENESIS_PEAK_AT_24HR	1	0.407159	0	9	1	0
BURTON_ADIPOGENESIS_PEAK_AT_8HR	1	0.376881	0	11	1	0
BYSTROEM_CORRELATED_WITH_IL5_DN	1	0.299234	0	13	1	0
BYSTROEM_CORRELATED_WITH_IL5_UP	1	0.357077	0	10	1	0
BYSTRYKH_HEMATOPOIESIS_STEM_CELL_FLI1	1	0.958428	0	1	1	0
BYSTRYKH_HEMATOPOIESIS_STEM_CELL_SCP2_QTL_TRANS	1	0.747238	0	4	1	0
CADWELL_ATG16L1_TARGETS_UP	1	0.32677	0	12	1	0
CAFFAREL_RESPONSE_TO_THC_24HR_3_DN	1	0.7564	0	3	1	0
CAFFAREL_RESPONSE_TO_THC_8HR_3_DN	1	0.699112	0	5	1	0
CAFFAREL_RESPONSE_TO_THC_8HR_5_DN	1	0.450694	0	5	1	0
CAFFAREL_RESPONSE_TO_THC_8HR_5_UP	1	0.713469	0	4	1	0
CAFFAREL_RESPONSE_TO_THC_DN	1	0.342259	0	7	1	0
CAIRO_HEPATOBLASTOMA_POOR_SURVIVAL	1	0.796098	0	2	1	0
CAIRO_PML_TARGETS_BOUND_BY_MYC_DN	1	0.742307	0	2	1	0
CAIRO_PML_TARGETS_BOUND_BY_MYC_UP	1	0.487252	0	7	1	0
CALVET_IRINOTECAN_SENSITIVE_VS_RESISTANT_UP	1	0.970117	0	1	1	0
CARDOSO_RESPONSE_TO_GAMMA_RADIATION_AND_3AB	1	0.830588	0	3	1	0
CASTELLANO_HRAS_AND_NRAS_TARGETS_UP	1	0.871054	0	1	1	0
CASTELLANO_HRAS_TARGETS_DN	1	0.961826	0	1	1	0
CASTELLANO_HRAS_TARGETS_UP	1	0.684445	0	3	1	0
CEBALLOS_TARGETS_OF_TP53_AND_MYC_UP	1	0.495004	0	6	1	0
CERIBELLI_GENES_INACTIVE_AND_BOUND_BY_NFY	1	0.688793	0	3	1	0
CHANG_IMMORTALIZED_BY_HPV31_DN	1	0.744266	0	4	1	0
CHANGOLKAR_H2AFY_TARGETS_DN	1	0.66294	0	8	1	0
CHANG_POU5F1_TARGETS_DN	1	0.777029	0	2	1	0
CHANG_POU5F1_TARGETS_UP	1	0.856133	0	2	1	0
CHARAFE_BREAST_CANCER_BASAL_VS_MESENCHYMAL_DN	1	0.415101	0	8	1	0
CHEBOTAEV_GR_TARGETS_DN	1	0.153856	0	17	1	0
CHEMELLO_SOLEUS_VS_EDL_MYOFIBERS_DN	1	0.975743	0	1	1	0
CHEMELLO_SOLEUS_VS_EDL_MYOFIBERS_UP	1	0.920518	0	1	1	0
CHEMNITZ_RESPONSE_TO_PROSTAGLANDIN_E2_UP	1	0.153778	0	22	1	0
CHEN_ETV5_TARGETS_SERTOLI	1	0.947638	0	2	1	0
CHEN_ETV5_TARGETS_TESTIS	1	0.914254	0	1	1	0
CHENG_IMPRINTED_BY_ESTRADIOL	1	0.383969	0	8	1	0
CHENG_RESPONSE_TO_NICKEL_ACETATE	1	0.149151	0	15	1	0
CHENG_TAF7L_TARGETS	1	0.877148	0	1	1	0
CHEN_HOXA5_TARGETS_6HR_DN	1	0.629226	0	2	1	0
CHEN_HOXA5_TARGETS_9HR_DN	1	0.402879	0	11	1	0
CHEN_HOXA5_TARGETS_9HR_UP	1	0.379735	0	14	1	0
CHEN_PDGF_TARGETS	1	0.601001	0	3	1	0
CHEOK_RESPONSE_TO_HD_MTX_DN	1	0.543823	0	9	1	0
CHEOK_RESPONSE_TO_HD_MTX_UP	1	0.828809	0	4	1	0
CHEOK_RESPONSE_TO_MERCAPTOPURINE_AND_HD_MTX_DN	1	0.792998	0	2	1	0
CHEOK_RESPONSE_TO_MERCAPTOPURINE_AND_LD_MTX_DN	1	0.879228	0	1	1	0
CHEOK_RESPONSE_TO_MERCAPTOPURINE_AND_LD_MTX_UP	1	0.879092	0	2	1	0
CHEOK_RESPONSE_TO_MERCAPTOPURINE_DN	1	0.83018	0	3	1	0
CHEOK_RESPONSE_TO_MERCAPTOPURINE_UP	1	0.799406	0	3	1	0
CHESLER_BRAIN_QTL_TRANS	1	0.90228	0	1	1	0
CHIANG_LIVER_CANCER_SUBCLASS_INTERFERON_UP	1	0.686275	0	2	1	0
CHIANG_LIVER_CANCER_SUBCLASS_POLYSOMY7_DN	1	0.779008	0	4	1	0
CHIANG_LIVER_CANCER_SUBCLASS_POLYSOMY7_UP	1	0.558618	0	10	1	0
CHIANG_LIVER_CANCER_SUBCLASS_PROLIFERATION_UP	1	0.118889	0	20	1	0
CHIARADONNA_NEOPLASTIC_TRANSFORMATION_KRAS_CDC25_DN	1	0.628618	0	5	1	0
CHIARADONNA_NEOPLASTIC_TRANSFORMATION_KRAS_DN	1	0.200277	0	20	1	0
CHIARETTI_ACUTE_LYMPHOBLASTIC_LEUKEMIA_ZAP70	1	0.317535	0	13	1	0
CHIARETTI_T_ALL_RELAPSE_PROGNOSIS	1	0.594877	0	5	1	0
CHIBA_RESPONSE_TO_TSA	1	0.192469	0	13	1	0
CHIBA_RESPONSE_TO_TSA_DN	1	0.837553	0	2	1	0
CHIBA_RESPONSE_TO_TSA_UP	1	0.723765	0	5	1	0
CHIN_BREAST_CANCER_COPY_NUMBER_DN	1	0.661082	0	3	1	0
CHIN_BREAST_CANCER_COPY_NUMBER_UP	1	0.427658	0	5	1	0
CHNG_MULTIPLE_MYELOMA_HYPERPLOID_DN	1	0.487333	0	10	1	0
CHO_NR4A1_TARGETS	1	0.787815	0	3	1	0
CHOW_RASSF1_TARGETS_DN	1	0.441747	0	9	1	0
CHOW_RASSF1_TARGETS_UP	1	0.739104	0	5	1	0
CHUANG_OXIDATIVE_STRESS_RESPONSE_DN	1	0.633195	0	2	1	0
CHUANG_OXIDATIVE_STRESS_RESPONSE_UP	1	0.638858	0	4	1	0
CLASPER_LYMPHATIC_VESSELS_DURING_METASTASIS_DN	1	0.622061	0	5	1	0
CLASPER_LYMPHATIC_VESSELS_DURING_METASTASIS_UP	1	0.887441	0	1	1	0
CLAUS_PGR_POSITIVE_MENINGIOMA_UP	1	0.783099	0	3	1	0
CLIMENT_BREAST_CANCER_COPY_NUMBER_UP	1	0.71302	0	2	1	0
COLDREN_GEFITINIB_RESISTANCE_UP	1	0.153723	0	19	1	0
COLIN_PILOCYTIC_ASTROCYTOMA_VS_GLIOBLASTOMA_DN	1	0.463636	0	9	1	0
COLLER_MYC_TARGETS_UP	1	0.219619	0	13	1	0
COLLIS_PRKDC_REGULATORS	1	0.620618	0	4	1	0
COLLIS_PRKDC_SUBSTRATES	1	0.703266	0	3	1	0
CONRAD_STEM_CELL	1	0.714078	0	4	1	0
CORRE_MULTIPLE_MYELOMA_DN	1	0.374604	0	9	1	0
COWLING_MYCN_TARGETS	1	0.691756	0	6	1	0
CREIGHTON_AKT1_SIGNALING_VIA_MTOR_UP	1	0.400323	0	11	1	0
CROONQUIST_IL6_DEPRIVATION_DN	1	0.61233	0	5	1	0
CROONQUIST_IL6_DEPRIVATION_UP	1	0.764789	0	3	1	0
CROONQUIST_STROMAL_STIMULATION_DN	1	0.968081	0	1	1	0
DACOSTA_ERCC3_ALLELE_XPCS_VS_TTD_UP	1	0.912363	0	2	1	0
DACOSTA_LOW_DOSE_UV_RESPONSE_VIA_ERCC3_XPCS_UP	1	0.751099	0	2	1	0
DAIRKEE_CANCER_PRONE_RESPONSE_E2	1	0.416261	0	8	1	0
DALESSIO_TSA_RESPONSE	1	0.561392	0	4	1	0
DARWICHE_PAPILLOMA_PROGRESSION_RISK	1	0.36924	0	9	1	0
DASU_IL6_SIGNALING_SCAR_DN	1	0.902448	0	1	1	0
DASU_IL6_SIGNALING_SCAR_UP	1	0.598751	0	6	1	0
DASU_IL6_SIGNALING_UP	1	0.319001	0	8	1	0
DAVICIONI_PAX_FOXO1_SIGNATURE_IN_ARMS_DN	1	0.686893	0	3	1	0
DAVICIONI_RHABDOMYOSARCOMA_PAX_FOXO1_FUSION_DN	1	0.842892	0	2	1	0
DAWSON_METHYLATED_IN_LYMPHOMA_TCL1	1	0.520476	0	9	1	0
DAZARD_RESPONSE_TO_UV_SCC_DN	1	0.379282	0	12	1	0
DAZARD_UV_RESPONSE_CLUSTER_G2	1	0.631742	0	3	1	0
DAZARD_UV_RESPONSE_CLUSTER_G24	1	0.716822	0	3	1	0
DAZARD_UV_RESPONSE_CLUSTER_G28	1	0.963635	0	1	1	0
DAZARD_UV_RESPONSE_CLUSTER_G3	1	0.859151	0	1	1	0
DAZARD_UV_RESPONSE_CLUSTER_G4	1	0.405559	0	8	1	0
DELACROIX_RAR_TARGETS_DN	1	0.526993	0	3	1	0
DELASERNA_MYOD_TARGETS_DN	1	0.218139	0	12	1	0
DELASERNA_TARGETS_OF_MYOD_AND_SMARCA4	1	0.872658	0	1	1	0
DELLA_RESPONSE_TO_TSA_AND_BUTYRATE	1	0.418512	0	6	1	0
DELPUECH_FOXO3_TARGETS_UP	1	0.413707	0	12	1	0
DEMAGALHAES_AGING_DN	1	0.466007	0	8	1	0
DESERT_EXTRACELLULAR_MATRIX_HEPATOCELLULAR_CARCINOMA_SUBCLASS_UP	1	0.492402	0	5	1	0
DE_YY1_TARGETS_UP	1	0.94682	0	1	1	0
DING_LUNG_CANCER_BY_MUTATION_RATE	1	0.781462	0	3	1	0
DOANE_BREAST_CANCER_CLASSES_DN	1	0.726278	0	4	1	0
DONATO_CELL_CYCLE_TRETINOIN	1	0.886737	0	1	1	0
DORMOY_ELAVL1_TARGETS	1	0.88352	0	3	1	0
DORN_ADENOVIRUS_INFECTION_12HR_UP	1	0.547571	0	5	1	0
DORN_ADENOVIRUS_INFECTION_24HR_UP	1	0.728379	0	3	1	0
DORN_ADENOVIRUS_INFECTION_32HR_UP	1	0.895224	0	1	1	0
DORN_ADENOVIRUS_INFECTION_48HR_UP	1	0.895224	0	1	1	0
DORSAM_HOXA9_TARGETS_UP	1	0.277405	0	12	1	0
DORSEY_GAB2_TARGETS	1	0.489739	0	8	1	0
DUNNE_TARGETS_OF_AML1_MTG8_FUSION_DN	1	0.552482	0	4	1	0
DUNNE_TARGETS_OF_AML1_MTG8_FUSION_UP	1	0.494711	0	8	1	0
DUTERTRE_ESTRADIOL_RESPONSE_6HR_DN	1	0.546111	0	7	1	0
EBAUER_TARGETS_OF_PAX3_FOXO1_FUSION_DN	1	0.635657	0	6	1	0
EHLERS_ANEUPLOIDY_DN	1	0.775996	0	3	1	0
EHLERS_ANEUPLOIDY_UP	1	0.648772	0	6	1	0
EHRLICH_ICF_SYNDROM_DN	1	0.896462	0	2	1	0
ELLWOOD_MYC_TARGETS_DN	1	0.359509	0	10	1	0
ELLWOOD_MYC_TARGETS_UP	1	0.877451	0	1	1	0
EPPERT_CE_HSC_LSC	1	0.711166	0	2	1	0
FAELT_B_CLL_WITH_VH_REARRANGEMENTS_UP	1	0.231894	0	12	1	0
FARMER_BREAST_CANCER_CLUSTER_2	1	0.899052	0	1	1	0
FARMER_BREAST_CANCER_CLUSTER_3	1	0.71458	0	4	1	0
FARMER_BREAST_CANCER_CLUSTER_4	1	0.918247	0	2	1	0
FARMER_BREAST_CANCER_CLUSTER_7	1	0.739782	0	4	1	0
FERRANDO_HOX11_NEIGHBORS	1	0.673069	0	3	1	0
FERRANDO_LYL1_NEIGHBORS	1	0.745185	0	4	1	0
FERRARI_RESPONSE_TO_FENRETINIDE_DN	1	0.841974	0	2	1	0
FIGUEROA_AML_METHYLATION_CLUSTER_1_DN	1	0.68177	0	5	1	0
FIGUEROA_AML_METHYLATION_CLUSTER_1_UP	1	0.385693	0	14	1	0
FIGUEROA_AML_METHYLATION_CLUSTER_2_UP	1	0.587695	0	6	1	0
FIGUEROA_AML_METHYLATION_CLUSTER_3_DN	1	0.618651	0	6	1	0
FIGUEROA_AML_METHYLATION_CLUSTER_3_UP	1	0.202145	0	19	1	0
FIGUEROA_AML_METHYLATION_CLUSTER_4_DN	1	0.932436	0	1	1	0
FIGUEROA_AML_METHYLATION_CLUSTER_5_DN	1	0.753635	0	4	1	0
FIGUEROA_AML_METHYLATION_CLUSTER_5_UP	1	0.945922	0	1	1	0
FIGUEROA_AML_METHYLATION_CLUSTER_6_DN	1	0.775762	0	3	1	0
FIGUEROA_AML_METHYLATION_CLUSTER_7_DN	1	0.967851	0	1	1	0
FIGUEROA_AML_METHYLATION_CLUSTER_7_UP	1	0.363103	0	12	1	0
FINETTI_BREAST_CANCERS_KINOME_BLUE	1	0.780605	0	4	1	0
FINETTI_BREAST_CANCERS_KINOME_GRAY	1	0.80217	0	3	1	0
FISCHER_G1_S_CELL_CYCLE	1	0.256884	0	16	1	0
FISCHER_G2_M_CELL_CYCLE	1	0.130548	0	23	1	0
FLORIO_NEOCORTEX_BASAL_RADIAL_GLIA_UP	1	0.473717	0	7	1	0
FLOTHO_PEDIATRIC_ALL_THERAPY_RESPONSE_DN	1	0.686987	0	3	1	0
FONTAINE_FOLLICULAR_THYROID_ADENOMA_UP	1	0.454909	0	10	1	0
FONTAINE_PAPILLARY_THYROID_CARCINOMA_UP	1	0.317582	0	9	1	0
FONTAINE_THYROID_TUMOR_UNCERTAIN_MALIGNANCY_UP	1	0.64347	0	4	1	0
FORTSCHEGGER_PHF8_TARGETS_UP	1	0.0374496	0	34	1	0
FOURNIER_ACINAR_DEVELOPMENT_EARLY_DN	1	0.883964	0	1	1	0
FOURNIER_ACINAR_DEVELOPMENT_EARLY_UP	1	0.773854	0	3	1	0
FOURNIER_ACINAR_DEVELOPMENT_LATE_UP	1	0.791371	0	2	1	0
[truncated: 1,094 more rows]

## Sheet: UP_DEPs_C2_CP_REACTOME
category	over_represented_pvalue	under_represented_pvalue	numDEInCat	numInCat	over_represented_pvalue_adj	ORs
REACTOME_PHASE_II_CONJUGATION_OF_COMPOUNDS	0.00073175	0.999905	7	17	0.681205	6.57988
REACTOME_TRAFFICKING_OF_GLUR2_CONTAINING_AMPA_RECEPTORS	0.00102283	0.999885	7	12	0.681205	13.1888
REACTOME_EPH_EPHRIN_SIGNALING	0.0027916	0.999201	12	39	0.724331	4.26885
REACTOME_DISINHIBITION_OF_SNARE_FORMATION	0.00284614	1	3	3	0.724331	#NUM!
REACTOME_RESPIRATORY_ELECTRON_TRANSPORT	0.00288512	0.999091	13	55	0.724331	2.96314
REACTOME_GLUTATHIONE_CONJUGATION	0.00351704	0.999626	5	10	0.724331	9.30762
REACTOME_TRAFFICKING_OF_AMPA_RECEPTORS	0.00423607	0.999124	8	20	0.724331	6.29877
REACTOME_SIGNALING_BY_MRAS_COMPLEX_MUTANTS	0.00444721	0.999873	3	4	0.724331	27.6018
REACTOME_G_ALPHA_Z_SIGNALLING_EVENTS	0.00536927	0.999088	6	17	0.724331	5.09352
REACTOME_FATTY_ACID_METABOLISM	0.00544514	0.998428	10	43	0.724331	2.86231
REACTOME_SHC1_EVENTS_IN_ERBB2_SIGNALING	0.00703761	0.999761	3	4	0.724331	27.6018
REACTOME_WNT5A_DEPENDENT_INTERNALIZATION_OF_FZD4	0.00715427	0.998941	6	11	0.724331	11.2362
REACTOME_RAS_SIGNALING_DOWNSTREAM_OF_NF1_LOSS_OF_FUNCTION_VARIANTS	0.00778015	1	2	2	0.724331	#NUM!
REACTOME_COMPLEX_I_BIOGENESIS	0.00808722	0.997912	8	32	0.724331	3.12735
REACTOME_RESPIRATORY_ELECTRON_TRANSPORT_ATP_SYNTHESIS_BY_CHEMIOSMOTIC_COUPLING_AND_HEAT_PRODUCTION_BY_UNCOUPLING_PROTEINS	0.00815688	0.996829	15	65	0.724331	2.89456
REACTOME_RAB_GERANYLGERANYLATION	0.00935184	0.998112	6	21	0.778541	3.72667
REACTOME_THE_CITRIC_ACID_TCA_CYCLE_AND_RESPIRATORY_ELECTRON_TRANSPORT	0.0102236	0.995257	21	95	0.801051	2.80557
REACTOME_FATTY_ACYL_COA_BIOSYNTHESIS	0.0109633	0.998682	4	10	0.811285	6.16544
REACTOME_SIGNALING_BY_NTRKS	0.015284	0.994918	10	37	1	3.51191
REACTOME_NEUROTRANSMITTER_RECEPTORS_AND_POSTSYNAPTIC_SIGNAL_TRANSMISSION	0.0155015	0.993377	15	77	1	2.31546
REACTOME_VEGFR2_MEDIATED_CELL_PROLIFERATION	0.0184805	0.998446	3	6	1	9.20455
REACTOME_PENTOSE_PHOSPHATE_PATHWAY	0.0188816	0.998399	3	6	1	9.20455
REACTOME_MITOCHONDRIAL_PROTEIN_IMPORT	0.0190215	0.994535	8	24	1	4.71358
REACTOME_THE_ROLE_OF_NEF_IN_HIV_1_REPLICATION_AND_DISEASE_PATHOGENESIS	0.0220917	0.995744	5	13	1	5.81001
REACTOME_RAB_GEFS_EXCHANGE_GTP_FOR_GDP_ON_RABS	0.0226505	0.994273	6	24	1	3.09989
REACTOME_RHO_GTPASES_ACTIVATE_NADPH_OXIDASES	0.0287986	0.997113	3	6	1	9.20455
REACTOME_EPHRIN_SIGNALING	0.0299989	0.996651	3	7	1	6.90186
REACTOME_METABOLISM_OF_LIPIDS	0.0300142	0.985117	17	113	1	1.67745
REACTOME_BETA_CATENIN_INDEPENDENT_WNT_SIGNALING	0.0336387	0.985042	13	64	1	2.4258
REACTOME_VXPX_CARGO_TARGETING_TO_CILIUM	0.0338546	0.997856	2	5	1	6.10235
REACTOME_P38MAPK_EVENTS	0.0339755	0.99866	2	3	1	18.2994
REACTOME_SIGNALING_BY_SCF_KIT	0.0347868	0.996235	3	6	1	9.20455
REACTOME_SIGNALLING_TO_ERKS	0.036317	0.993233	4	12	1	4.62084
REACTOME_EPHB_MEDIATED_FORWARD_SIGNALING	0.0364187	0.989915	6	21	1	3.72667
REACTOME_CD22_MEDIATED_BCR_REGULATION	0.0370814	1	1	1	1	#NUM!
REACTOME_PYRIMIDINE_CATABOLISM	0.0409365	1	1	1	1	#NUM!
REACTOME_EGFR_TRANSACTIVATION_BY_GASTRIN	0.0420674	0.998128	2	3	1	18.2994
REACTOME_RHO_GTPASES_ACTIVATE_WASPS_AND_WAVES	0.0429666	0.985997	7	27	1	3.27122
REACTOME_SYNTHESIS_OF_PC	0.0433273	0.99727	2	4	1	9.15398
REACTOME_ACTIVATION_OF_BH3_ONLY_PROTEINS	0.0435584	0.991886	4	10	1	6.16544
REACTOME_RHO_GTPASE_EFFECTORS	0.0454246	0.976382	17	101	1	1.9334
REACTOME_PCP_CE_PATHWAY	0.0456294	0.981131	10	48	1	2.4776
REACTOME_BIOLOGICAL_OXIDATIONS	0.0458717	0.98425	7	37	1	2.16701
REACTOME_SIGNALING_BY_RECEPTOR_TYROSINE_KINASES	0.047302	0.974812	18	107	1	1.93842
REACTOME_ADENYLATE_CYCLASE_INHIBITORY_PATHWAY	0.0473809	0.99686	2	4	1	9.15398
REACTOME_ARMS_MEDIATED_ACTIVATION	0.0473974	0.996858	2	4	1	9.15398
REACTOME_ACTIVATION_OF_RAC1_DOWNSTREAM_OF_NMDARS	0.0474298	0.997739	2	3	1	18.2994
REACTOME_TRANSMISSION_ACROSS_CHEMICAL_SYNAPSES	0.0496117	0.972984	19	112	1	1.96594
REACTOME_BRANCHED_CHAIN_AMINO_ACID_CATABOLISM	0.0502977	0.98934	4	13	1	4.10565
REACTOME_NEF_MEDIATES_DOWN_MODULATION_OF_CELL_SURFACE_RECEPTORS_BY_RECRUITING_THEM_TO_CLATHRIN_ADAPTERS	0.0505639	0.989756	4	11	1	5.28328
REACTOME_EPH_EPHRIN_MEDIATED_REPULSION_OF_CELLS	0.0549776	0.985982	5	14	1	5.16207
REACTOME_SIGNALLING_TO_P38_VIA_RIT_AND_RIN	0.0557282	1	1	1	1	#NUM!
REACTOME_MITOCHONDRIAL_FATTY_ACID_BETA_OXIDATION	0.0589518	0.983328	5	21	1	2.89224
REACTOME_SIGNALING_BY_NTRK2_TRKB	0.0624827	0.989999	3	8	1	5.52003
REACTOME_NEF_MEDIATED_CD4_DOWN_REGULATION	0.0629375	0.99126	3	6	1	9.20455
REACTOME_NEF_MEDIATED_CD8_DOWN_REGULATION	0.0629375	0.99126	3	6	1	9.20455
REACTOME_SIGNALING_BY_WNT	0.0632812	0.966976	15	88	1	1.95178
REACTOME_SIGNALLING_TO_RAS	0.0644534	0.994903	2	4	1	9.15398
REACTOME_GLUTAMATE_AND_GLUTAMINE_METABOLISM	0.0646076	0.990925	3	6	1	9.20455
REACTOME_DAP12_INTERACTIONS	0.0676501	0.996029	2	3	1	18.2994
REACTOME_DAP12_SIGNALING	0.0676501	0.996029	2	3	1	18.2994
REACTOME_SYNDECAN_INTERACTIONS	0.070337	0.993274	2	5	1	6.10235
REACTOME_CREATION_OF_C4_AND_C2_ACTIVATORS	0.0734268	0.998609	1	2	1	9.10402
REACTOME_INITIAL_TRIGGERING_OF_COMPLEMENT	0.0734268	0.998609	1	2	1	9.10402
REACTOME_TRANSLOCATION_OF_SLC2A4_GLUT4_TO_THE_PLASMA_MEMBRANE	0.0739308	0.974658	6	26	1	2.78669
REACTOME_BETA_OXIDATION_OF_LAUROYL_COA_TO_DECANOYL_COA_COA	0.0763295	0.993335	2	4	1	9.15398
REACTOME_ACTIVATED_NTRK2_SIGNALS_THROUGH_FYN	0.0773047	0.993199	2	4	1	9.15398
REACTOME_RAB_REGULATION_OF_TRAFFICKING	0.0783158	0.972038	6	33	1	2.05509
REACTOME_SYNTHESIS_OF_VERY_LONG_CHAIN_FATTY_ACYL_COAS	0.079143	0.991894	2	5	1	6.10235
REACTOME_PARASITE_INFECTION	0.0835078	0.967513	7	32	1	2.6088
REACTOME_GABA_B_RECEPTOR_ACTIVATION	0.0839676	0.982718	3	13	1	2.75341
REACTOME_MEMBRANE_TRAFFICKING	0.0889347	0.942388	28	215	1	1.43312
REACTOME_METABOLISM_OF_CARBOHYDRATES	0.0921864	0.951862	13	64	1	2.4258
REACTOME_RRNA_MODIFICATION_IN_THE_NUCLEUS_AND_CYTOSOL	0.0959734	0.987505	2	7	1	3.65949
REACTOME_FCGAMMA_RECEPTOR_FCGR_DEPENDENT_PHAGOCYTOSIS	0.0968485	0.957915	8	40	1	2.33327
REACTOME_METABOLISM_OF_AMINO_ACIDS_AND_DERIVATIVES	0.102784	0.935657	22	161	1	1.50428
REACTOME_SIGNALING_BY_THE_B_CELL_RECEPTOR_BCR	0.105998	0.952256	8	49	1	1.8103
REACTOME_NUCLEOBASE_BIOSYNTHESIS	0.110075	0.983918	2	8	1	3.04814
REACTOME_PURINE_RIBONUCLEOSIDE_MONOPHOSPHATE_BIOSYNTHESIS	0.110075	0.983918	2	8	1	3.04814
REACTOME_PTK6_REGULATES_RHO_GTPASES_RAS_GTPASE_AND_MAP_KINASES	0.110224	0.98625	2	5	1	6.10235
REACTOME_SIGNALING_BY_ERBB2	0.111067	0.975002	3	11	1	3.44544
REACTOME_INTRINSIC_PATHWAY_FOR_APOPTOSIS	0.11688	0.965692	4	15	1	3.35523
REACTOME_GLUCURONIDATION	0.1195	1	1	1	1	#NUM!
REACTOME_RUNX1_REGULATES_TRANSCRIPTION_OF_GENES_INVOLVED_IN_DIFFERENTIATION_OF_MYELOID_CELLS	0.121237	1	1	1	1	#NUM!
REACTOME_PREVENTION_OF_PHAGOSOMAL_LYSOSOMAL_FUSION	0.121758	0.983861	2	5	1	6.10235
REACTOME_PROTEIN_LOCALIZATION	0.12212	0.940555	9	52	1	1.95162
REACTOME_BETA_OXIDATION_OF_BUTANOYL_COA_TO_ACETYL_COA	0.123294	1	1	1	1	#NUM!
REACTOME_RHO_GTPASES_ACTIVATE_CIT	0.123825	0.970738	3	11	1	3.44544
REACTOME_SIALIC_ACID_METABOLISM	0.125225	0.99584	1	2	1	9.10402
REACTOME_TBC_RABGAPS	0.125726	0.968183	3	16	1	2.11435
REACTOME_ROBO_RECEPTORS_BIND_AKAP5	0.127468	0.981265	2	6	1	4.57619
REACTOME_GASTRIN_CREB_SIGNALLING_PATHWAY_VIA_PKC_AND_MAPK	0.128887	0.980927	2	6	1	4.57619
REACTOME_PYRUVATE_METABOLISM_AND_CITRIC_ACID_TCA_CYCLE	0.129398	0.940906	8	33	1	2.99997
REACTOME_SYNTHESIS_OF_LEUKOTRIENES_LT_AND_EOXINS_EX	0.130598	1	1	1	1	#NUM!
REACTOME_ACTIVATION_OF_RAS_IN_B_CELLS	0.136223	1	1	1	1	#NUM!
REACTOME_NEURONAL_SYSTEM	0.139537	0.910824	20	146	1	1.502
REACTOME_METABOLISM_OF_STEROID_HORMONES	0.143113	0.994511	1	2	1	9.10402
REACTOME_PREGNENOLONE_BIOSYNTHESIS	0.143113	0.994511	1	2	1	9.10402
REACTOME_RHO_GTPASES_ACTIVATE_RHOTEKIN_AND_RHOPHILINS	0.144777	0.994378	1	2	1	9.10402
REACTOME_RAF_ACTIVATION	0.145088	0.951877	4	20	1	2.29997
REACTOME_INNATE_IMMUNE_SYSTEM	0.148139	0.895438	33	257	1	1.42227
REACTOME_DEPOLYMERISATION_OF_THE_NUCLEAR_LAMINA	0.148845	0.975926	2	6	1	4.57619
REACTOME_GPVI_MEDIATED_ACTIVATION_CASCADE	0.150294	0.975544	2	6	1	4.57619
REACTOME_REGULATION_OF_CYTOSKELETAL_REMODELING_AND_CELL_SPREADING_BY_IPP_COMPLEX_COMPONENTS	0.150868	0.993874	1	2	1	9.10402
REACTOME_DOWNSTREAM_SIGNALING_EVENTS_OF_B_CELL_RECEPTOR_BCR	0.151707	0.929621	7	43	1	1.79874
REACTOME_CA2_PATHWAY	0.154522	0.948597	4	17	1	2.83579
REACTOME_VLDLR_INTERNALISATION_AND_DEGRADATION	0.155329	0.964523	3	7	1	6.90186
REACTOME_CLEC7A_DECTIN_1_INDUCES_NFAT_ACTIVATION	0.156811	0.97566	2	5	1	6.10235
REACTOME_TNFR1_MEDIATED_CERAMIDE_PRODUCTION	0.158749	0.993186	1	2	1	9.10402
REACTOME_RHOD_GTPASE_CYCLE	0.161589	0.954984	3	14	1	2.5017
REACTOME_INSULIN_PROCESSING	0.16502	0.969154	2	8	1	3.04814
REACTOME_RHOJ_GTPASE_CYCLE	0.165243	0.95202	3	18	1	1.83019
REACTOME_GABA_RECEPTOR_ACTIVATION	0.165995	0.951998	3	17	1	1.96219
REACTOME_BUTYRATE_RESPONSE_FACTOR_1_BRF1_BINDS_AND_DESTABILIZES_MRNA	0.167917	1	1	1	1	#NUM!
REACTOME_TRISTETRAPROLIN_TTP_ZFP36_BINDS_AND_DESTABILIZES_MRNA	0.167917	1	1	1	1	#NUM!
REACTOME_MITOCHONDRIAL_FATTY_ACID_BETA_OXIDATION_OF_SATURATED_FATTY_ACIDS	0.170768	0.968436	2	7	1	3.65949
REACTOME_CITRIC_ACID_CYCLE_TCA_CYCLE	0.174004	0.932517	5	18	1	3.56601
REACTOME_RHOQ_GTPASE_CYCLE	0.174596	0.948309	3	17	1	1.96219
REACTOME_LEISHMANIA_INFECTION	0.176277	0.906143	9	58	1	1.70571
REACTOME_VESICLE_MEDIATED_TRANSPORT	0.17728	0.875119	28	228	1	1.32666
REACTOME_TRANSPORT_OF_BILE_SALTS_AND_ORGANIC_ACIDS_METAL_IONS_AND_AMINE_COMPOUNDS	0.182026	0.963808	2	8	1	3.04814
REACTOME_NON_INTEGRIN_MEMBRANE_ECM_INTERACTIONS	0.182627	0.963613	2	8	1	3.04814
REACTOME_SIGNALING_BY_ERBB4	0.183703	0.945641	3	14	1	2.5017
REACTOME_INTERLEUKIN_37_SIGNALING	0.191438	0.986693	1	3	1	4.55427
REACTOME_RAS_ACTIVATION_UPON_CA2_INFLUX_THROUGH_NMDA_RECEPTOR	0.19433	0.940929	3	14	1	2.5017
REACTOME_SLC_MEDIATED_TRANSMEMBRANE_TRANSPORT	0.19764	0.907534	6	37	1	1.78525
REACTOME_WNT5A_DEPENDENT_INTERNALIZATION_OF_FZD2_FZD5_AND_ROR2	0.197843	0.946368	3	8	1	5.52003
REACTOME_MAPK_FAMILY_SIGNALING_CASCADES	0.198679	0.877943	13	103	1	1.338
REACTOME_FCERI_MEDIATED_CA_2_MOBILIZATION	0.202186	0.960232	2	6	1	4.57619
REACTOME_HOST_INTERACTIONS_OF_HIV_FACTORS	0.202481	0.887973	9	65	1	1.48541
REACTOME_ASPARTATE_AND_ASPARAGINE_METABOLISM	0.203903	0.962464	2	5	1	6.10235
REACTOME_LDL_CLEARANCE	0.206682	0.940653	3	9	1	4.59837
REACTOME_POTENTIAL_THERAPEUTICS_FOR_SARS	0.20807	0.910901	5	24	1	2.43128
REACTOME_CYTOSOLIC_SULFONATION_OF_SMALL_MOLECULES	0.209145	0.98397	1	3	1	4.55427
REACTOME_ONCOGENIC_MAPK_SIGNALING	0.213927	0.90486	5	34	1	1.58264
REACTOME_SUPPRESSION_OF_PHAGOSOMAL_MATURATION	0.217183	0.95313	2	7	1	3.65949
REACTOME_SIGNALING_BY_VEGF	0.217828	0.902903	5	32	1	1.7021
REACTOME_RAC1_GTPASE_CYCLE	0.220085	0.892335	6	45	1	1.41154
REACTOME_TRYPTOPHAN_CATABOLISM	0.220225	0.982121	1	3	1	4.55427
REACTOME_RHOF_GTPASE_CYCLE	0.220656	0.927432	3	16	1	2.11435
REACTOME_ADP_SIGNALLING_THROUGH_P2Y_PURINOCEPTOR_12	0.220707	0.948227	2	10	1	2.284
REACTOME_NUCLEAR_ENVELOPE_BREAKDOWN	0.220816	0.949103	2	9	1	2.61157
REACTOME_KILLING_MECHANISMS	0.221147	1	1	1	1	#NUM!
REACTOME_PROLONGED_ERK_ACTIVATION_EVENTS	0.221721	0.949936	2	8	1	3.04814
REACTOME_CONDENSATION_OF_PROMETAPHASE_CHROMOSOMES	0.221731	0.981861	1	3	1	4.55427
REACTOME_WNT_MEDIATED_ACTIVATION_OF_DVL	0.221731	0.981861	1	3	1	4.55427
REACTOME_TRANSPORT_OF_NUCLEOSIDES_AND_FREE_PURINE_AND_PYRIMIDINE_BASES_ACROSS_THE_PLASMA_MEMBRANE	0.222262	0.986134	1	2	1	9.10402
REACTOME_CALCINEURIN_ACTIVATES_NFAT	0.223489	0.956247	2	5	1	6.10235
REACTOME_TNFR1_INDUCED_NFKAPPAB_SIGNALING_PATHWAY	0.224137	0.985883	1	2	1	9.10402
REACTOME_RHO_GTPASES_ACTIVATE_PKNS	0.228108	0.91072	4	18	1	2.63171
REACTOME_FORMATION_OF_XYLULOSE_5_PHOSPHATE	0.228982	0.98058	1	3	1	4.55427
REACTOME_CHOLINE_CATABOLISM	0.22974	0.985118	1	2	1	9.10402
REACTOME_SEMA4D_IN_SEMAPHORIN_SIGNALING	0.229775	0.946885	2	8	1	3.04814
REACTOME_SYNTHESIS_OF_SUBSTRATES_IN_N_GLYCAN_BIOSYTHESIS	0.230739	0.976588	1	5	1	2.27591
REACTOME_ESTROGEN_STIMULATED_SIGNALING_THROUGH_PRKCZ	0.230894	0.984958	1	2	1	9.10402
REACTOME_FRUCTOSE_METABOLISM	0.232054	0.980023	1	3	1	4.55427
REACTOME_BIOSYNTHESIS_OF_EPA_DERIVED_SPMS	0.232956	0.984668	1	2	1	9.10402
REACTOME_MITOPHAGY	0.235086	0.941723	2	11	1	2.02905
REACTOME_GRB2_EVENTS_IN_ERBB2_SIGNALING	0.236695	0.984136	1	2	1	9.10402
REACTOME_MET_ACTIVATES_RAS_SIGNALING	0.236695	0.984136	1	2	1	9.10402
REACTOME_SHC1_EVENTS_IN_EGFR_SIGNALING	0.236695	0.984136	1	2	1	9.10402
REACTOME_SHC1_EVENTS_IN_ERBB4_SIGNALING	0.236695	0.984136	1	2	1	9.10402
REACTOME_SHC_RELATED_EVENTS_TRIGGERED_BY_IGF1R	0.236695	0.984136	1	2	1	9.10402
REACTOME_SIGNALING_BY_FGFR3_FUSIONS_IN_CANCER	0.236695	0.984136	1	2	1	9.10402
REACTOME_SIGNALING_BY_FGFR4_IN_DISEASE	0.236695	0.984136	1	2	1	9.10402
REACTOME_SIGNALING_BY_PDGFRA_TRANSMEMBRANE_JUXTAMEMBRANE_AND_KINASE_DOMAIN_MUTANTS	0.236695	0.984136	1	2	1	9.10402
REACTOME_SOS_MEDIATED_SIGNALLING	0.236695	0.984136	1	2	1	9.10402
REACTOME_PURINE_CATABOLISM	0.242924	0.977978	1	3	1	4.55427
REACTOME_NEF_AND_SIGNAL_TRANSDUCTION	0.243832	0.983091	1	2	1	9.10402
REACTOME_SIGNALING_BY_GPCR	0.247123	0.847242	11	96	1	1.1874
REACTOME_ADAPTIVE_IMMUNE_SYSTEM	0.250362	0.824214	20	172	1	1.22152
REACTOME_MHC_CLASS_II_ANTIGEN_PRESENTATION	0.250695	0.859348	8	54	1	1.60814
REACTOME_GLUCONEOGENESIS	0.26045	0.885286	5	16	1	4.21941
REACTOME_CATION_COUPLED_CHLORIDE_COTRANSPORTERS	0.260857	0.98044	1	2	1	9.10402
REACTOME_MAP2K_AND_MAPK_ACTIVATION	0.26141	0.905293	3	18	1	1.83019
REACTOME_PEPTIDE_HORMONE_METABOLISM	0.264156	0.930223	2	10	1	2.284
REACTOME_BIOSYNTHESIS_OF_SPECIALIZED_PRORESOLVING_MEDIATORS_SPMS	0.266105	0.973234	1	3	1	4.55427
REACTOME_NTRK2_ACTIVATES_RAC1	0.266342	0.979538	1	2	1	9.10402
REACTOME_SHC_MEDIATED_CASCADE_FGFR1	0.266576	0.973133	1	3	1	4.55427
REACTOME_SHC_MEDIATED_CASCADE_FGFR3	0.266576	0.973133	1	3	1	4.55427
REACTOME_SHC_MEDIATED_CASCADE_FGFR4	0.266576	0.973133	1	3	1	4.55427
REACTOME_SIGNALING_BY_FGFR2_IN_DISEASE	0.266576	0.973133	1	3	1	4.55427
REACTOME_GLYCEROPHOSPHOLIPID_BIOSYNTHESIS	0.266839	0.901826	3	19	1	1.71476
REACTOME_SEMA4D_MEDIATED_INHIBITION_OF_CELL_ATTACHMENT_AND_MIGRATION	0.267678	0.979315	1	2	1	9.10402
REACTOME_EXTRA_NUCLEAR_ESTROGEN_SIGNALING	0.268201	0.900632	3	20	1	1.61287
REACTOME_FORMATION_OF_TC_NER_PRE_INCISION_COMPLEX	0.269445	0.926058	2	12	1	1.82508
REACTOME_TRANSCRIPTION_COUPLED_NUCLEOTIDE_EXCISION_REPAIR_TC_NER	0.269445	0.926058	2	12	1	1.82508
REACTOME_PHENYLALANINE_METABOLISM	0.269644	0.978984	1	2	1	9.10402
REACTOME_SIGNALING_BY_PTK6	0.269679	0.929001	2	9	1	2.61157
REACTOME_CREB1_PHOSPHORYLATION_THROUGH_NMDA_RECEPTOR_MEDIATED_ACTIVATION_OF_RAS_SIGNALING	0.27029	0.900958	3	17	1	1.96219
REACTOME_G_PROTEIN_MEDIATED_EVENTS	0.273068	0.879786	4	29	1	1.4636
REACTOME_CHK1_CHK2_CDS1_MEDIATED_INACTIVATION_OF_CYCLIN_B_CDK1_COMPLEX	0.27416	0.933751	2	6	1	4.57619
REACTOME_FC_EPSILON_RECEPTOR_FCERI_SIGNALING	0.276569	0.846616	7	51	1	1.46385
REACTOME_GLYCOGEN_METABOLISM	0.277601	0.925459	2	9	1	2.61157
REACTOME_NUCLEOBASE_CATABOLISM	0.27803	0.967205	1	4	1	3.03559
REACTOME_ACTIVATED_NTRK2_SIGNALS_THROUGH_RAS	0.280994	0.969905	1	3	1	4.55427
REACTOME_CHROMATIN_MODIFYING_ENZYMES	0.28266	0.917534	2	16	1	1.30048
REACTOME_ACTIVATED_NTRK3_SIGNALS_THROUGH_RAS	0.283359	0.969355	1	3	1	4.55427
REACTOME_CLASS_C_3_METABOTROPIC_GLUTAMATE_PHEROMONE_RECEPTORS	0.284715	0.963389	1	5	1	2.27591
REACTOME_PLASMA_LIPOPROTEIN_CLEARANCE	0.284864	0.898992	3	11	1	3.44544
REACTOME_OPIOID_SIGNALLING	0.287517	0.846693	6	45	1	1.41154
REACTOME_RETROGRADE_NEUROTROPHIN_SIGNALLING	0.287628	0.899411	3	10	1	3.93917
REACTOME_HIV_INFECTION	0.292279	0.821564	9	76	1	1.23219
REACTOME_COMPLEMENT_CASCADE	0.297254	0.962128	1	4	1	3.03559
REACTOME_NEGATIVE_REGULATION_OF_MAPK_PATHWAY	0.29779	0.885263	3	17	1	1.96219
REACTOME_ROLE_OF_PHOSPHOLIPIDS_IN_PHAGOCYTOSIS	0.298284	0.961845	1	4	1	3.03559
REACTOME_REGULATION_OF_TNFR1_SIGNALING	0.299106	0.965546	1	3	1	4.55427
REACTOME_REGULATION_OF_RAS_BY_GAPS	0.299444	0.848476	5	39	1	1.34545
REACTOME_REGULATION_OF_KIT_SIGNALING	0.299553	0.965434	1	3	1	4.55427
REACTOME_GLYOXYLATE_METABOLISM_AND_GLYCINE_DEGRADATION	0.302069	0.886435	3	13	1	2.75341
REACTOME_THE_PHOTOTRANSDUCTION_CASCADE	0.303206	0.958085	1	5	1	2.27591
REACTOME_FCERI_MEDIATED_MAPK_ACTIVATION	0.304289	0.912941	2	9	1	2.61157
REACTOME_COPI_INDEPENDENT_GOLGI_TO_ER_RETROGRADE_TRAFFIC	0.307054	0.858158	4	28	1	1.52557
REACTOME_PROPIONYL_COA_CATABOLISM	0.308652	0.958917	1	4	1	3.03559
REACTOME_SELECTIVE_AUTOPHAGY	0.30892	0.842972	5	34	1	1.58264
REACTOME_RAS_PROCESSING	0.311834	0.957993	1	4	1	3.03559
REACTOME_SIGNALING_BY_KIT_IN_DISEASE	0.313177	0.961919	1	3	1	4.55427
REACTOME_MITOCHONDRIAL_CALCIUM_ION_TRANSPORT	0.313245	0.90699	2	10	1	2.284
REACTOME_ORGANIC_ANION_TRANSPORTERS	0.314926	0.961453	1	3	1	4.55427
REACTOME_CDC42_GTPASE_CYCLE	0.316795	0.850485	4	32	1	1.30423
REACTOME_SIGNALING_BY_FLT3_ITD_AND_TKD_MUTANTS	0.317358	0.960799	1	3	1	4.55427
REACTOME_TIE2_SIGNALING	0.317358	0.960799	1	3	1	4.55427
REACTOME_BIOSYNTHESIS_OF_THE_N_GLYCAN_PRECURSOR_DOLICHOL_LIPID_LINKED_OLIGOSACCHARIDE_LLO_AND_TRANSFER_TO_A_NASCENT_PROTEIN	0.317803	0.950642	1	7	1	1.5159
REACTOME_DSCAM_INTERACTIONS	0.32233	0.968918	1	2	1	9.10402
REACTOME_RHOB_GTPASE_CYCLE	0.32326	0.898608	2	13	1	1.65818
REACTOME_CELL_EXTRACELLULAR_MATRIX_INTERACTIONS	0.325972	0.946896	1	8	1	1.29863
REACTOME_BETA_OXIDATION_OF_HEXANOYL_COA_TO_BUTANOYL_COA	0.326255	0.958353	1	3	1	4.55427
REACTOME_RUNX1_INTERACTS_WITH_CO_FACTORS_WHOSE_PRECISE_EFFECT_ON_RUNX1_TARGETS_IS_NOT_KNOWN	0.327539	0.947317	1	7	1	1.5159
REACTOME_AMINO_ACID_TRANSPORT_ACROSS_THE_PLASMA_MEMBRANE	0.329285	0.948026	1	6	1	1.82002
REACTOME_SPHINGOLIPID_DE_NOVO_BIOSYNTHESIS	0.329481	0.952648	1	4	1	3.03559
REACTOME_NA_CL_DEPENDENT_NEUROTRANSMITTER_TRANSPORTERS	0.330134	0.952443	1	4	1	3.03559
REACTOME_ERYTHROPOIETIN_ACTIVATES_RAS	0.33033	0.957203	1	3	1	4.55427
REACTOME_SIGNALING_BY_ERYTHROPOIETIN	0.33033	0.957203	1	3	1	4.55427
REACTOME_INTRAFLAGELLAR_TRANSPORT	0.330797	0.896581	2	11	1	2.02905
REACTOME_SIGNALING_BY_PDGFR_IN_DISEASE	0.331002	0.952169	1	4	1	3.03559
REACTOME_NEUTROPHIL_DEGRANULATION	0.33137	0.759677	18	153	1	1.23636
REACTOME_AUTOPHAGY	0.33174	0.814253	6	45	1	1.41154
REACTOME_SIGNAL_AMPLIFICATION	0.331799	0.893225	2	14	1	1.51908
REACTOME_PHENYLALANINE_AND_TYROSINE_METABOLISM	0.33207	0.956706	1	3	1	4.55427
REACTOME_DNA_DAMAGE_RECOGNITION_IN_GG_NER	0.334151	0.892727	2	13	1	1.65818
REACTOME_ANTIGEN_ACTIVATES_B_CELL_RECEPTOR_BCR_LEADING_TO_GENERATION_OF_SECOND_MESSENGERS	0.336104	0.94566	1	6	1	1.82002
REACTOME_SIGNALING_BY_FGFR1	0.342987	0.889975	2	11	1	2.02905
REACTOME_SIGNALING_BY_FGFR3	0.342987	0.889975	2	11	1	2.02905
REACTOME_SIGNALING_BY_FGFR4	0.342987	0.889975	2	11	1	2.02905
REACTOME_DOWNSTREAM_SIGNALING_OF_ACTIVATED_FGFR1	0.344101	0.94793	1	4	1	3.03559
REACTOME_DOWNSTREAM_SIGNALING_OF_ACTIVATED_FGFR2	0.344101	0.94793	1	4	1	3.03559
REACTOME_DOWNSTREAM_SIGNALING_OF_ACTIVATED_FGFR3	0.344101	0.94793	1	4	1	3.03559
REACTOME_DOWNSTREAM_SIGNALING_OF_ACTIVATED_FGFR4	0.344101	0.94793	1	4	1	3.03559
REACTOME_FRS_MEDIATED_FGFR1_SIGNALING	0.344101	0.94793	1	4	1	3.03559
REACTOME_FRS_MEDIATED_FGFR2_SIGNALING	0.344101	0.94793	1	4	1	3.03559
REACTOME_FRS_MEDIATED_FGFR3_SIGNALING	0.344101	0.94793	1	4	1	3.03559
REACTOME_FRS_MEDIATED_FGFR4_SIGNALING	0.344101	0.94793	1	4	1	3.03559
REACTOME_DAG_AND_IP3_SIGNALING	0.344758	0.852838	3	23	1	1.36833
REACTOME_C_TYPE_LECTIN_RECEPTORS_CLRS	0.346488	0.802148	6	50	1	1.24694
REACTOME_G_ALPHA_I_SIGNALLING_EVENTS	0.346508	0.792394	7	61	1	1.1847
REACTOME_ACTIVATION_OF_BAD_AND_TRANSLOCATION_TO_MITOCHONDRIA	0.351086	0.891116	2	8	1	3.04814
REACTOME_BIOTIN_TRANSPORT_AND_METABOLISM	0.351506	0.945437	1	4	1	3.03559
REACTOME_DEFECTS_IN_BIOTIN_BTN_METABOLISM	0.351506	0.945437	1	4	1	3.03559
REACTOME_UB_SPECIFIC_PROCESSING_PROTEASES	0.351807	0.797874	6	51	1	1.21841
REACTOME_CARGO_TRAFFICKING_TO_THE_PERICILIARY_MEMBRANE	0.353902	0.882673	2	12	1	1.82508
REACTOME_RECEPTOR_MEDIATED_MITOPHAGY	0.354044	0.939137	1	6	1	1.82002
REACTOME_ACTIVATED_NTRK2_SIGNALS_THROUGH_CDK5	0.35462	0.949951	1	3	1	4.55427
REACTOME_ACTIVATED_NTRK2_SIGNALS_THROUGH_FRS2_AND_FRS3	0.357004	0.943541	1	4	1	3.03559
REACTOME_CD209_DC_SIGN_SIGNALING	0.358281	0.939741	1	5	1	2.27591
REACTOME_IONOTROPIC_ACTIVITY_OF_KAINATE_RECEPTORS	0.359834	0.94255	1	4	1	3.03559
REACTOME_IRS_MEDIATED_SIGNALLING	0.362502	0.93817	1	5	1	2.27591
REACTOME_SIGNALING_BY_TYPE_1_INSULIN_LIKE_GROWTH_FACTOR_1_RECEPTOR_IGF1R	0.362502	0.93817	1	5	1	2.27591
REACTOME_NRCAM_INTERACTIONS	0.36401	0.937603	1	5	1	2.27591
REACTOME_WNT_LIGAND_BIOGENESIS_AND_TRAFFICKING	0.367363	0.939861	1	4	1	3.03559
REACTOME_ACTIVATION_OF_RAC1	0.371049	0.938518	1	4	1	3.03559
REACTOME_DEFECTS_IN_VITAMIN_AND_COFACTOR_METABOLISM	0.374105	0.933727	1	5	1	2.27591
REACTOME_TNF_SIGNALING	0.375498	0.93318	1	5	1	2.27591
REACTOME_NEGATIVE_FEEDBACK_REGULATION_OF_MAPK_PATHWAY	0.377559	0.936101	1	4	1	3.03559
REACTOME_PHOSPHOLIPID_METABOLISM	0.381938	0.803858	4	32	1	1.30423
REACTOME_SYNAPTIC_ADHESION_LIKE_MOLECULES	0.385437	0.862879	2	13	1	1.65818
REACTOME_SIGNAL_TRANSDUCTION_BY_L1	0.385537	0.865346	2	11	1	2.02905
REACTOME_DISEASES_OF_CARBOHYDRATE_METABOLISM	0.38632	0.928845	1	5	1	2.27591
REACTOME_METABOLISM_OF_NUCLEOTIDES	0.386819	0.822826	3	26	1	1.18755
REACTOME_SIGNALING_BY_HIPPO	0.387299	0.939079	1	3	1	4.55427
REACTOME_SYNTHESIS_OF_IP2_IP_AND_INS_IN_THE_CYTOSOL	0.39105	0.930909	1	4	1	3.03559
REACTOME_BETA_OXIDATION_OF_OCTANOYL_COA_TO_HEXANOYL_COA	0.39359	0.929903	1	4	1	3.03559
REACTOME_HUR_ELAVL1_BINDS_AND_STABILIZES_MRNA	0.395159	0.92518	1	5	1	2.27591
REACTOME_MAPK6_MAPK4_SIGNALING	0.396266	0.774976	5	44	1	1.16904
REACTOME_RETROGRADE_TRANSPORT_AT_THE_TRANS_GOLGI_NETWORK	0.396632	0.854867	2	14	1	1.51908
REACTOME_TRANSPORT_OF_INORGANIC_CATIONS_ANIONS_AND_AMINO_ACIDS_OLIGOPEPTIDES	0.397644	0.816333	3	23	1	1.36833
REACTOME_NEF_MEDIATED_DOWNREGULATION_OF_MHC_CLASS_I_COMPLEX_CELL_SURFACE_EXPRESSION	0.398679	0.923688	1	5	1	2.27591
REACTOME_SIGNALING_BY_NTRK3_TRKC	0.401683	0.922401	1	5	1	2.27591
REACTOME_ORGANELLE_BIOGENESIS_AND_MAINTENANCE	0.402172	0.732309	9	69	1	1.38259
REACTOME_CLATHRIN_MEDIATED_ENDOCYTOSIS	0.404272	0.724934	10	72	1	1.49413
REACTOME_RAC2_GTPASE_CYCLE	0.405619	0.810038	3	24	1	1.30234
REACTOME_GOLGI_TO_ER_RETROGRADE_TRANSPORT	0.408791	0.751928	6	51	1	1.21841
REACTOME_CILIUM_ASSEMBLY	0.413577	0.762098	5	39	1	1.34545
REACTOME_KETONE_BODY_METABOLISM	0.415707	0.92076	1	4	1	3.03559
REACTOME_NERVOUS_SYSTEM_DEVELOPMENT	0.41758	0.668467	26	235	1	1.15381
REACTOME_HEME_BIOSYNTHESIS	0.417663	0.927755	1	3	1	4.55427
REACTOME_RHOG_GTPASE_CYCLE	0.418016	0.800368	3	25	1	1.24234
REACTOME_CELL_CYCLE_CHECKPOINTS	0.418839	0.723657	8	73	1	1.12336
REACTOME_CONSTITUTIVE_SIGNALING_BY_EGFRVIII	0.423648	0.917304	1	4	1	3.03559
REACTOME_CONSTITUTIVE_SIGNALING_BY_OVEREXPRESSED_ERBB2	0.423648	0.917304	1	4	1	3.03559
REACTOME_SIGNALING_BY_ERBB2_ECD_MUTANTS	0.423648	0.917304	1	4	1	3.03559
REACTOME_SIGNALING_BY_ERBB2_IN_CANCER	0.423648	0.917304	1	4	1	3.03559
REACTOME_SIGNALING_BY_INSULIN_RECEPTOR	0.423912	0.799521	3	19	1	1.71476
REACTOME_MITOTIC_SPINDLE_CHECKPOINT	0.424831	0.794387	3	27	1	1.13731
REACTOME_RMTS_METHYLATE_HISTONE_ARGININES	0.426427	0.904268	1	8	1	1.29863
REACTOME_SIGNALING_BY_RHO_GTPASES_MIRO_GTPASES_AND_RHOBTB3	0.430193	0.662635	22	202	1	1.12663
REACTOME_INACTIVATION_OF_CDC42_AND_RAC1	0.432306	0.913429	1	4	1	3.03559
REACTOME_SIGNALING_BY_MODERATE_KINASE_ACTIVITY_BRAF_MUTANTS	0.434009	0.789179	3	23	1	1.36833
REACTOME_RAC3_GTPASE_CYCLE	0.434161	0.788057	3	25	1	1.24234
REACTOME_TRANSCRIPTIONAL_REGULATION_BY_RUNX1	0.434784	0.742368	5	49	1	1.03272
REACTOME_SEMA3A_PLEXIN_REPULSION_SIGNALING_BY_INHIBITING_INTEGRIN_ADHESION	0.437325	0.906089	1	5	1	2.27591
REACTOME_GLOBAL_GENOME_NUCLEOTIDE_EXCISION_REPAIR_GG_NER	0.438399	0.825159	2	16	1	1.30048
REACTOME_RHO_GTPASES_ACTIVATE_FORMINS	0.439773	0.738688	5	46	1	1.1105
REACTOME_PROCESSING_OF_SMDT1	0.440984	0.900939	1	6	1	1.82002
REACTOME_BETA_OXIDATION_OF_DECANOYL_COA_TO_OCTANOYL_COA_COA	0.441615	0.903992	1	5	1	2.27591
REACTOME_CHAPERONE_MEDIATED_AUTOPHAGY	0.445834	0.828182	2	10	1	2.284
REACTOME_PLATELET_ACTIVATION_SIGNALING_AND_AGGREGATION	0.446266	0.692458	9	77	1	1.21322
REACTOME_CLEC7A_DECTIN_1_SIGNALING	0.448829	0.731159	5	45	1	1.13904
REACTOME_GABA_SYNTHESIS_RELEASE_REUPTAKE_AND_DEGRADATION	0.453313	0.78009	3	16	1	2.11435
REACTOME_G2_M_DNA_DAMAGE_CHECKPOINT	0.453756	0.820564	2	11	1	2.02905
REACTOME_OVARIAN_TUMOR_DOMAIN_PROTEASES	0.454743	0.897392	1	5	1	2.27591
REACTOME_NEUROFASCIN_INTERACTIONS	0.456512	0.89648	1	5	1	2.27591
REACTOME_MITOTIC_PROPHASE	0.457417	0.771403	3	22	1	1.44127
REACTOME_PINK1_PRKN_MEDIATED_MITOPHAGY	0.457444	0.88982	1	7	1	1.5159
REACTOME_AGGREPHAGY	0.458435	0.771266	3	21	1	1.52231
REACTOME_SIGNALING_BY_FGFR1_IN_DISEASE	0.463699	0.886376	1	7	1	1.5159
REACTOME_SIGNALING_BY_FGFR_IN_DISEASE	0.463699	0.886376	1	7	1	1.5159
REACTOME_ARACHIDONIC_ACID_METABOLISM	0.464346	0.886016	1	7	1	1.5159
REACTOME_REGULATION_OF_PTEN_STABILITY_AND_ACTIVITY	0.464472	0.735661	4	39	1	1.03856
REACTOME_GLUCOSE_METABOLISM	0.470912	0.704814	6	31	1	2.22231
REACTOME_GLYCOGEN_SYNTHESIS	0.470982	0.888831	1	5	1	2.27591
REACTOME_REGULATION_OF_TP53_ACTIVITY_THROUGH_PHOSPHORYLATION	0.472221	0.879548	1	8	1	1.29863
REACTOME_SARS_COV_INFECTIONS	0.473356	0.712283	5	36	1	1.47859
REACTOME_INTERACTIONS_OF_VPR_WITH_HOST_CELLULAR_PROTEINS	0.476699	0.878999	1	7	1	1.5159
REACTOME_CYTOSOLIC_TRNA_AMINOACYLATION	0.47765	0.794804	2	18	1	1.13647
REACTOME_DEGRADATION_OF_CYSTEINE_AND_HOMOCYSTEINE	0.478723	0.884592	1	5	1	2.27591
REACTOME_SIGNALING_BY_FGFR	0.482305	0.792848	2	16	1	1.30048
REACTOME_SIGNALING_BY_FGFR2	0.482305	0.792848	2	16	1	1.30048
REACTOME_ACETYLCHOLINE_REGULATES_INSULIN_SECRETION	0.483535	0.881905	1	5	1	2.27591
REACTOME_L1CAM_INTERACTIONS	0.48355	0.667348	8	59	1	1.44558
REACTOME_ROS_AND_RNS_PRODUCTION_IN_PHAGOCYTES	0.485754	0.797182	2	11	1	2.02905
REACTOME_SIGNALING_BY_FLT3_FUSION_PROTEINS	0.488472	0.885425	1	4	1	3.03559
REACTOME_REGULATION_OF_HMOX1_EXPRESSION_AND_ACTIVITY	0.489474	0.71369	4	40	1	1.00902
REACTOME_NEGATIVE_REGULATION_OF_NMDA_RECEPTOR_MEDIATED_NEURONAL_TRANSMISSION	0.489773	0.788067	2	15	1	1.40138
REACTOME_GLYCOGEN_BREAKDOWN_GLYCOGENOLYSIS	0.490991	0.873483	1	6	1	1.82002
REACTOME_PLASMA_LIPOPROTEIN_ASSEMBLY_REMODELING_AND_CLEARANCE	0.491506	0.747983	3	17	1	1.96219
REACTOME_CONSTITUTIVE_SIGNALING_BY_LIGAND_RESPONSIVE_EGFR_CANCER_VARIANTS	0.49875	0.873137	1	5	1	2.27591
REACTOME_SIGNALING_BY_EGFR_IN_CANCER	0.49875	0.873137	1	5	1	2.27591
REACTOME_CD28_DEPENDENT_VAV1_PATHWAY	0.498936	0.873027	1	5	1	2.27591
REACTOME_RET_SIGNALING	0.499733	0.865178	1	7	1	1.5159
REACTOME_NUCLEOTIDE_EXCISION_REPAIR	0.500235	0.776368	2	19	1	1.06897
REACTOME_MITOCHONDRIAL_FATTY_ACID_BETA_OXIDATION_OF_UNSATURATED_FATTY_ACIDS	0.500762	0.8676	1	6	1	1.82002
REACTOME_INSULIN_RECEPTOR_SIGNALLING_CASCADE	0.500916	0.864441	1	7	1	1.5159
REACTOME_TRANSCRIPTIONAL_REGULATION_BY_MECP2	0.501007	0.775746	2	19	1	1.06897
REACTOME_INFECTION_WITH_MYCOBACTERIUM_TUBERCULOSIS	0.501095	0.783414	2	12	1	1.82508
REACTOME_RESPONSE_OF_MTB_TO_PHAGOCYTOSIS	0.501095	0.783414	2	12	1	1.82508
REACTOME_METABOLISM_OF_PORPHYRINS	0.501912	0.866896	1	6	1	1.82002
REACTOME_FLT3_SIGNALING	0.505196	0.864872	1	6	1	1.82002
REACTOME_RHO_GTPASES_ACTIVATE_IQGAPS	0.506183	0.776293	2	14	1	1.51908
REACTOME_G2_M_CHECKPOINTS	0.507241	0.679148	5	45	1	1.13904
REACTOME_LONG_TERM_POTENTIATION	0.509191	0.772645	2	15	1	1.40138
REACTOME_IRON_UPTAKE_AND_TRANSPORT	0.509923	0.726865	3	23	1	1.36833
REACTOME_INWARDLY_RECTIFYING_K_CHANNELS	0.51011	0.854446	1	9	1	1.13563
REACTOME_AMINO_ACIDS_REGULATE_MTORC1	0.510948	0.772454	2	14	1	1.51908
REACTOME_G_ALPHA_S_SIGNALLING_EVENTS	0.513554	0.764847	2	20	1	1.00891
REACTOME_ACTIVATION_OF_NMDA_RECEPTORS_AND_POSTSYNAPTIC_EVENTS	0.513631	0.672999	5	46	1	1.1105
REACTOME_UNBLOCKING_OF_NMDA_RECEPTORS_GLUTAMATE_BINDING_AND_ACTIVATION	0.513859	0.768847	2	15	1	1.40138
REACTOME_SEMA4D_INDUCED_CELL_MIGRATION_AND_GROWTH_CONE_COLLAPSE	0.51397	0.856137	1	7	1	1.5159
REACTOME_TRANSPORT_OF_SMALL_MOLECULES	0.516765	0.585665	19	173	1	1.13579
REACTOME_INSULIN_RECEPTOR_RECYCLING	0.519373	0.768787	2	12	1	1.82508
REACTOME_NEPHRIN_FAMILY_INTERACTIONS	0.522693	0.850404	1	7	1	1.5159
REACTOME_VEGFR2_MEDIATED_VASCULAR_PERMEABILITY	0.523198	0.853409	1	6	1	1.82002
REACTOME_INTRA_GOLGI_AND_RETROGRADE_GOLGI_TO_ER_TRAFFIC	0.525817	0.64536	6	63	1	0.954054
REACTOME_ADORA2B_MEDIATED_ANTI_INFLAMMATORY_CYTOKINES_PRODUCTION	0.527859	0.752835	2	20	1	1.00891
REACTOME_DARPP_32_EVENTS	0.528039	0.757087	2	15	1	1.40138
REACTOME_MITOCHONDRIAL_BIOGENESIS	0.530637	0.679791	4	30	1	1.40639
REACTOME_COPI_MEDIATED_ANTEROGRADE_TRANSPORT	0.53325	0.654517	5	46	1	1.1105
REACTOME_REGULATION_OF_LOCALIZATION_OF_FOXO_TRANSCRIPTION_FACTORS	0.53489	0.858185	1	4	1	3.03559
REACTOME_TRNA_AMINOACYLATION	0.537865	0.744229	2	20	1	1.00891
REACTOME_MET_ACTIVATES_RAP1_AND_RAC1	0.539167	0.842705	1	6	1	1.82002
REACTOME_ERK_MAPK_TARGETS	0.540459	0.841817	1	6	1	1.82002
REACTOME_ERKS_ARE_INACTIVATED	0.540459	0.841817	1	6	1	1.82002
REACTOME_MECP2_REGULATES_NEURONAL_RECEPTORS_AND_CHANNELS	0.540534	0.838201	1	7	1	1.5159
REACTOME_SCAVENGING_BY_CLASS_A_RECEPTORS	0.545917	0.843191	1	5	1	2.27591
REACTOME_DOWNSTREAM_SIGNAL_TRANSDUCTION	0.549539	0.831793	1	7	1	1.5159
REACTOME_SIGNALING_BY_PDGF	0.549539	0.831793	1	7	1	1.5159
REACTOME_SIGNALING_BY_BRAF_AND_RAF_FUSIONS	0.549964	0.68703	3	30	1	1.00897
REACTOME_CELL_SURFACE_INTERACTIONS_AT_THE_VASCULAR_WALL	0.550665	0.688809	3	25	1	1.24234
REACTOME_TRANSPORT_OF_VITAMINS_NUCLEOSIDES_AND_RELATED_MOLECULES	0.552092	0.838942	1	5	1	2.27591
REACTOME_LGI_ADAM_INTERACTIONS	0.5542	0.828407	1	7	1	1.5159
REACTOME_GLYCOLYSIS	0.55519	0.66131	4	23	1	1.93329
REACTOME_EPHA_MEDIATED_GROWTH_CONE_COLLAPSE	0.557399	0.82325	1	8	1	1.29863
REACTOME_NUCLEAR_SIGNALING_BY_ERBB4	0.557858	0.82951	1	6	1	1.82002
REACTOME_G_ALPHA_Q_SIGNALLING_EVENTS	0.560012	0.676106	3	34	1	0.876427
REACTOME_CONSTITUTIVE_SIGNALING_BY_ABERRANT_PI3K_IN_CANCER	0.561322	0.823145	1	7	1	1.5159
REACTOME_CD28_CO_STIMULATION	0.56194	0.822683	1	7	1	1.5159
REACTOME_SPHINGOLIPID_METABOLISM	0.562175	0.814284	1	11	1	0.907405
REACTOME_DCC_MEDIATED_ATTRACTIVE_SIGNALING	0.562556	0.822222	1	7	1	1.5159
REACTOME_GOLGI_CISTERNAE_PERICENTRIOLAR_STACK_REORGANIZATION	0.564126	0.821043	1	7	1	1.5159
REACTOME_NRAGE_SIGNALS_DEATH_THROUGH_JNK	0.564913	0.813584	1	10	1	1.00886
REACTOME_DEUBIQUITINATION	0.571991	0.599745	6	65	1	0.920438
REACTOME_CYTOPROTECTION_BY_HMOX1	0.572951	0.614655	5	51	1	0.986472
REACTOME_TRANSFERRIN_ENDOCYTOSIS_AND_RECYCLING	0.573913	0.71811	2	14	1	1.51908
REACTOME_SUMOYLATION_OF_TRANSCRIPTION_COFACTORS	0.576475	0.808579	1	8	1	1.29863
REACTOME_CRISTAE_FORMATION	0.578299	0.665412	3	21	1	1.52231
REACTOME_CA_DEPENDENT_EVENTS	0.57869	0.706621	2	21	1	0.955189
REACTOME_ESR_MEDIATED_SIGNALING	0.579039	0.658723	3	31	1	0.972287
REACTOME_INOSITOL_PHOSPHATE_METABOLISM	0.579432	0.809257	1	7	1	1.5159
REACTOME_EFFECTS_OF_PIP2_HYDROLYSIS	0.580739	0.799472	1	11	1	0.907405
REACTOME_PROGRAMMED_CELL_DEATH	0.582481	0.568058	8	80	1	1.00925
REACTOME_REGULATION_OF_MRNA_STABILITY_BY_PROTEINS_THAT_BIND_AU_RICH_ELEMENTS	0.585096	0.603246	5	47	1	1.08338
REACTOME_PTEN_REGULATION	0.585871	0.620875	4	47	1	0.84075
REACTOME_ADRENALINE_NORADRENALINE_INHIBITS_INSULIN_SECRETION	0.593897	0.790065	1	10	1	1.00886
REACTOME_CARGO_RECOGNITION_FOR_CLATHRIN_MEDIATED_ENDOCYTOSIS	0.593932	0.595253	5	43	1	1.20062
REACTOME_INTRACELLULAR_SIGNALING_BY_SECOND_MESSENGERS	0.594664	0.554379	8	93	1	0.847154
REACTOME_CROSS_PRESENTATION_OF_SOLUBLE_EXOGENOUS_ANTIGENS_ENDOSOMES	0.596317	0.64076	3	33	1	0.906253
REACTOME_SULFUR_AMINO_ACID_METABOLISM	0.60126	0.795896	1	6	1	1.82002
REACTOME_FLT3_SIGNALING_IN_DISEASE	0.60232	0.795019	1	6	1	1.82002
REACTOME_MET_PROMOTES_CELL_MOTILITY	0.604545	0.785455	1	8	1	1.29863
REACTOME_NCAM_SIGNALING_FOR_NEURITE_OUT_GROWTH	0.605255	0.682465	2	19	1	1.06897
REACTOME_METABOLISM_OF_WATER_SOLUBLE_VITAMINS_AND_COFACTORS	0.60698	0.678553	2	22	1	0.906833
REACTOME_RHO_GTPASES_ACTIVATE_KTN1	0.608438	0.782098	1	8	1	1.29863
REACTOME_APOPTOSIS	0.610579	0.548512	7	71	1	0.992739
REACTOME_DEVELOPMENTAL_BIOLOGY	0.610825	0.4772	26	259	1	1.0156
REACTOME_MAPK_TARGETS_NUCLEAR_EVENTS_MEDIATED_BY_MAP_KINASES	0.612447	0.778599	1	8	1	1.29863
REACTOME_RND2_GTPASE_CYCLE	0.612609	0.773809	1	10	1	1.00886
REACTOME_RAP1_SIGNALLING	0.613455	0.775115	1	9	1	1.13563
REACTOME_NEDDYLATION	0.616535	0.568129	5	61	1	0.804804
REACTOME_COPII_MEDIATED_VESICLE_TRANSPORT	0.619105	0.664633	2	25	1	0.78703
REACTOME_INFECTIOUS_DISEASE	0.619551	0.466782	27	266	1	1.03074
REACTOME_METABOLISM_OF_POLYAMINES	0.621184	0.614771	3	34	1	0.876427
REACTOME_SIGNALING_BY_MET	0.621827	0.665797	2	19	1	1.06897
REACTOME_M_PHASE	0.623997	0.509374	10	106	1	0.942259
REACTOME_HCMV_EARLY_EVENTS	0.625589	0.659657	2	22	1	0.906833
REACTOME_ASSEMBLY_OF_THE_PRE_REPLICATIVE_COMPLEX	0.62592	0.609771	3	34	1	0.876427
REACTOME_ASYMMETRIC_LOCALIZATION_OF_PCP_PROTEINS	0.62592	0.609771	3	34	1	0.876427
REACTOME_DEGRADATION_OF_AXIN	0.62592	0.609771	3	34	1	0.876427
REACTOME_DNA_REPLICATION_PRE_INITIATION	0.62592	0.609771	3	34	1	0.876427
REACTOME_STABILIZATION_OF_P53	0.62592	0.609771	3	34	1	0.876427
REACTOME_RIPK1_MEDIATED_REGULATED_NECROSIS	0.626591	0.763226	1	9	1	1.13563
REACTOME_LATE_ENDOSOMAL_MICROAUTOPHAGY	0.628653	0.764038	1	8	1	1.29863
REACTOME_MTORC1_MEDIATED_SIGNALLING	0.628733	0.759086	1	10	1	1.00886
REACTOME_SEPARATION_OF_SISTER_CHROMATIDS	0.630171	0.538777	6	68	1	0.874073
REACTOME_APC_C_CDH1_MEDIATED_DEGRADATION_OF_CDC20_AND_OTHER_APC_C_CDH1_TARGETED_PROTEINS_IN_LATE_MITOSIS_EARLY_G1	0.630954	0.604078	3	35	1	0.848463
REACTOME_ANTI_INFLAMMATORY_RESPONSE_FAVOURING_LEISHMANIA_PARASITE_INFECTION	0.633804	0.64989	2	24	1	0.823294
REACTOME_RESOLUTION_OF_SISTER_CHROMATID_COHESION	0.638043	0.597159	3	33	1	0.906253
REACTOME_DEGRADATION_OF_DVL	0.638096	0.596402	3	35	1	0.848463
REACTOME_SYNTHESIS_OF_PIPS_AT_THE_PLASMA_MEMBRANE	0.63859	0.751966	1	9	1	1.13563
REACTOME_INTERLEUKIN_1_FAMILY_SIGNALING	0.642624	0.561416	4	46	1	0.861359
REACTOME_ACTIVATION_OF_THE_MRNA_UPON_BINDING_OF_THE_CAP_BINDING_COMPLEX_AND_EIFS_AND_SUBSEQUENT_BINDING_TO_43S	0.642817	0.560989	4	47	1	0.84075
REACTOME_SEMA3A_PAK_DEPENDENT_AXON_REPULSION	0.643186	0.750385	1	8	1	1.29863
REACTOME_G1_S_DNA_DAMAGE_CHECKPOINTS	0.644126	0.589851	3	35	1	0.848463
REACTOME_SYNTHESIS_OF_ACTIVE_UBIQUITIN_ROLES_OF_E1_AND_E2_ENZYMES	0.645772	0.74277	1	10	1	1.00886
REACTOME_REGULATION_OF_RUNX3_EXPRESSION_AND_ACTIVITY	0.647498	0.586162	3	35	1	0.848463
REACTOME_POTASSIUM_CHANNELS	0.652409	0.729378	1	15	1	0.646507
REACTOME_ORC1_REMOVAL_FROM_CHROMATIN	0.653905	0.57877	3	36	1	0.822253
REACTOME_DISEASES_OF_SIGNAL_TRANSDUCTION_BY_GROWTH_FACTOR_RECEPTORS_AND_SECOND_MESSENGERS	0.654588	0.482529	9	103	1	0.861794
REACTOME_INTEGRATION_OF_ENERGY_METABOLISM	0.65603	0.547098	4	44	1	0.905666
REACTOME_INTRA_GOLGI_TRAFFIC	0.656901	0.734013	1	9	1	1.13563
REACTOME_DNA_REPLICATION	0.658641	0.573189	3	37	1	0.797527
REACTOME_SWITCHING_OF_ORIGINS_TO_A_POST_REPLICATIVE_STATE	0.658641	0.573189	3	37	1	0.797527
REACTOME_FORMATION_OF_ATP_BY_CHEMIOSMOTIC_COUPLING	0.659764	0.642607	2	10	1	2.284
REACTOME_CELL_CYCLE	0.664218	0.454904	12	130	1	0.917286
REACTOME_SPRY_REGULATION_OF_FGF_SIGNALING	0.664449	0.72633	1	9	1	1.13563
REACTOME_APC_C_MEDIATED_DEGRADATION_OF_CELL_CYCLE_PROTEINS	0.665043	0.565703	3	38	1	0.774212
REACTOME_REGULATION_OF_PYRUVATE_DEHYDROGENASE_PDH_COMPLEX	0.665913	0.731775	1	7	1	1.5159
REACTOME_DECTIN_1_MEDIATED_NONCANONICAL_NF_KB_SIGNALING	0.667562	0.562851	3	38	1	0.774212
REACTOME_TNFR2_NON_CANONICAL_NF_KB_PATHWAY	0.667562	0.562851	3	38	1	0.774212
REACTOME_HEDGEHOG_ON_STATE	0.667659	0.562741	3	38	1	0.774212
REACTOME_SCF_SKP2_MEDIATED_DEGRADATION_OF_P27_P21	0.671124	0.559092	3	37	1	0.797527
REACTOME_RHOBTB_GTPASE_CYCLE	0.671782	0.6112	2	20	1	1.00891
REACTOME_NUCLEAR_EVENTS_KINASE_AND_TRANSCRIPTION_FACTOR_ACTIVATION	0.677398	0.710282	1	10	1	1.00886
REACTOME_NEGATIVE_REGULATION_OF_FGFR1_SIGNALING	0.677654	0.710006	1	10	1	1.00886
REACTOME_NEGATIVE_REGULATION_OF_FGFR2_SIGNALING	0.677654	0.710006	1	10	1	1.00886
REACTOME_NEGATIVE_REGULATION_OF_FGFR3_SIGNALING	0.677654	0.710006	1	10	1	1.00886
REACTOME_NEGATIVE_REGULATION_OF_FGFR4_SIGNALING	0.677654	0.710006	1	10	1	1.00886
REACTOME_DNA_REPAIR	0.678237	0.59944	2	27	1	0.723092
REACTOME_DEGRADATION_OF_GLI1_BY_THE_PROTEASOME	0.679015	0.549735	3	38	1	0.774212
REACTOME_PYRUVATE_METABOLISM	0.680147	0.607571	2	15	1	1.40138
REACTOME_TRANSCRIPTIONAL_REGULATION_BY_RUNX3	0.680951	0.547791	3	37	1	0.797527
REACTOME_RESPONSE_TO_ELEVATED_PLATELET_CYTOSOLIC_CA2	0.681912	0.519872	4	37	1	1.10293
REACTOME_PROTEIN_METHYLATION	0.684067	0.718449	1	6	1	1.82002
REACTOME_NEUREXINS_AND_NEUROLIGINS	0.684188	0.544677	3	35	1	0.848463
REACTOME_MITOTIC_PROMETAPHASE	0.684269	0.51478	4	45	1	0.882973
REACTOME_CYCLIN_A_CDK2_ASSOCIATED_EVENTS_AT_S_PHASE_ENTRY	0.684508	0.543358	3	38	1	0.774212
REACTOME_RUNX1_REGULATES_TRANSCRIPTION_OF_GENES_INVOLVED_IN_DIFFERENTIATION_OF_HSCS	0.684855	0.543565	3	36	1	0.822253
REACTOME_DEATH_RECEPTOR_SIGNALLING	0.685324	0.594095	2	22	1	0.906833
REACTOME_DEFECTIVE_CFTR_CAUSES_CYSTIC_FIBROSIS	0.68554	0.542766	3	36	1	0.822253
REACTOME_REGULATION_OF_RUNX2_EXPRESSION_AND_ACTIVITY	0.686918	0.540541	3	38	1	0.774212
REACTOME_REGULATED_NECROSIS	0.688654	0.695918	1	11	1	0.907405
REACTOME_ER_TO_GOLGI_ANTEROGRADE_TRANSPORT	0.688676	0.488089	5	62	1	0.790134
REACTOME_TRANSPORT_TO_THE_GOLGI_AND_SUBSEQUENT_MODIFICATION	0.688676	0.488089	5	62	1	0.790134
REACTOME_PEROXISOMAL_PROTEIN_IMPORT	0.688959	0.690143	1	15	1	0.646507
REACTOME_FCERI_MEDIATED_NF_KB_ACTIVATION	0.690272	0.536902	3	37	1	0.797527
REACTOME_HEDGEHOG_LIGAND_BIOGENESIS	0.690343	0.537135	3	36	1	0.822253
REACTOME_HCMV_INFECTION	0.691297	0.584199	2	27	1	0.723092
REACTOME_ANTIGEN_PROCESSING_UBIQUITINATION_PROTEASOME_DEGRADATION	0.691868	0.483409	5	70	1	0.689057
REACTOME_MTOR_SIGNALLING	0.692569	0.688347	1	13	1	0.755247
REACTOME_CELLULAR_RESPONSE_TO_HYPOXIA	0.693112	0.533251	3	38	1	0.774212
REACTOME_CELL_DEATH_SIGNALLING_VIA_NRAGE_NRIF_AND_NADE	0.695887	0.68602	1	12	1	0.824382
REACTOME_SIGNALING_BY_NUCLEAR_RECEPTORS	0.698015	0.498937	4	44	1	0.905666
REACTOME_ACTIVATION_OF_KAINATE_RECEPTORS_UPON_GLUTAMATE_BINDING	0.701405	0.679657	1	12	1	0.824382
REACTOME_ABC_TRANSPORTER_DISORDERS	0.707362	0.516494	3	37	1	0.797527
REACTOME_NEGATIVE_REGULATION_OF_NOTCH4_SIGNALING	0.707628	0.516172	3	37	1	0.797527
REACTOME_VISUAL_PHOTOTRANSDUCTION	0.707832	0.670608	1	13	1	0.755247
REACTOME_POST_TRANSLATIONAL_PROTEIN_MODIFICATION	0.709601	0.376414	22	250	1	0.856947
REACTOME_S_PHASE	0.712081	0.509892	3	40	1	0.731364
REACTOME_SIGNALING_BY_NOTCH4	0.714023	0.508076	3	38	1	0.774212
REACTOME_TP53_REGULATES_METABOLIC_GENES	0.715424	0.510456	3	28	1	1.09108
REACTOME_RHOH_GTPASE_CYCLE	0.716302	0.659109	1	14	1	0.696693
REACTOME_GAP_JUNCTION_DEGRADATION	0.721184	0.666275	1	8	1	1.29863
REACTOME_EXTRACELLULAR_MATRIX_ORGANIZATION	0.721389	0.500717	3	33	1	0.906253
REACTOME_PI3K_AKT_SIGNALING_IN_CANCER	0.723896	0.651062	1	13	1	0.755247
REACTOME_RHO_GTPASES_ACTIVATE_ROCKS	0.725308	0.652725	1	11	1	0.907405
REACTOME_BASIGIN_INTERACTIONS	0.732753	0.64565	1	10	1	1.00886
REACTOME_INTERACTION_BETWEEN_L1_AND_ANKYRINS	0.734089	0.636807	1	14	1	0.696693
REACTOME_RECYCLING_PATHWAY_OF_L1	0.736289	0.485655	3	26	1	1.18755
REACTOME_ANCHORING_OF_THE_BASAL_BODY_TO_THE_PLASMA_MEMBRANE	0.736638	0.532746	2	20	1	1.00891
REACTOME_AURKA_ACTIVATION_BY_TPX2	0.736638	0.532746	2	20	1	1.00891
REACTOME_RECRUITMENT_OF_MITOTIC_CENTROSOME_PROTEINS_AND_COMPLEXES	0.736638	0.532746	2	20	1	1.00891
REACTOME_FOXO_MEDIATED_TRANSCRIPTION	0.737043	0.64018	1	10	1	1.00886
REACTOME_TRANSCRIPTIONAL_ACTIVATION_OF_MITOCHONDRIAL_BIOGENESIS	0.737931	0.641892	1	9	1	1.13563
REACTOME_NETRIN_1_SIGNALING	0.739445	0.632847	1	12	1	0.824382
REACTOME_CELL_CYCLE_MITOTIC	0.740546	0.377754	10	116	1	0.847302
REACTOME_UCH_PROTEINASES	0.746015	0.466702	3	42	1	0.692919
REACTOME_SIGNALING_BY_RETINOIC_ACID	0.747052	0.627136	1	10	1	1.00886
REACTOME_ABC_FAMILY_PROTEINS_MEDIATED_TRANSPORT	0.747312	0.465269	3	41	1	0.711636
REACTOME_RHOBTB1_GTPASE_CYCLE	0.747693	0.621974	1	12	1	0.824382
REACTOME_TCR_SIGNALING	0.748483	0.463498	3	42	1	0.692919
REACTOME_OXIDATIVE_STRESS_INDUCED_SENESCENCE	0.74891	0.620346	1	12	1	0.824382
REACTOME_TRANSCRIPTIONAL_REGULATION_BY_RUNX2	0.751107	0.460075	3	42	1	0.692919
REACTOME_CELLULAR_RESPONSE_TO_CHEMICAL_STRESS	0.751714	0.398591	6	65	1	0.920438
REACTOME_REGULATION_OF_TP53_ACTIVITY	0.751911	0.610033	1	17	1	0.564957
REACTOME_ANTIGEN_PROCESSING_CROSS_PRESENTATION	0.752032	0.459946	3	38	1	0.774212
REACTOME_PI_METABOLISM	0.753027	0.613135	1	13	1	0.755247
REACTOME_GENE_AND_PROTEIN_EXPRESSION_BY_JAK_STAT_SIGNALING_AFTER_INTERLEUKIN_12_STIMULATION	0.755169	0.506575	2	22	1	0.906833
REACTOME_SELENOAMINO_ACID_METABOLISM	0.758638	0.40236	5	68	1	0.711919
REACTOME_EUKARYOTIC_TRANSLATION_ELONGATION	0.759528	0.401583	5	65	1	0.74907
REACTOME_TCF_DEPENDENT_SIGNALING_IN_RESPONSE_TO_WNT	0.760665	0.41939	4	53	1	0.734816
REACTOME_SIGNALING_BY_ROBO_RECEPTORS	0.763015	0.350274	10	126	1	0.768697
REACTOME_ACETYLCHOLINE_NEUROTRANSMITTER_RELEASE_CYCLE	0.763704	0.607522	1	9	1	1.13563
REACTOME_G_ALPHA_12_13_SIGNALLING_EVENTS	0.766178	0.589288	1	18	1	0.531375
REACTOME_ION_CHANNEL_TRANSPORT	0.766704	0.414842	4	39	1	1.03856
REACTOME_ASSEMBLY_AND_CELL_SURFACE_PRESENTATION_OF_NMDA_RECEPTORS	0.76738	0.48785	2	25	1	0.78703
REACTOME_MITOTIC_G1_PHASE_AND_G1_S_TRANSITION	0.768649	0.43678	3	42	1	0.692919
REACTOME_SUMOYLATION	0.76952	0.584495	1	18	1	0.531375
REACTOME_CELLULAR_RESPONSE_TO_STARVATION	0.77338	0.369853	6	77	1	0.758539
REACTOME_INTERLEUKIN_12_SIGNALING	0.778075	0.474133	2	23	1	0.863076
REACTOME_COSTIMULATION_BY_THE_CD28_FAMILY	0.779508	0.574109	1	14	1	0.696693
REACTOME_METABOLISM_OF_STEROIDS	0.779742	0.57039	1	17	1	0.564957
REACTOME_AUF1_HNRNP_D0_BINDS_AND_DESTABILIZES_MRNA	0.780428	0.421502	3	39	1	0.752192
REACTOME_RECRUITMENT_OF_NUMA_TO_MITOTIC_CENTROSOMES	0.782412	0.467941	2	23	1	0.863076
REACTOME_RHO_GTPASES_ACTIVATE_PAKS	0.784014	0.57064	1	12	1	0.824382
REACTOME_RHOC_GTPASE_CYCLE	0.784394	0.564408	1	16	1	0.603015
REACTOME_ION_TRANSPORT_BY_P_TYPE_ATPASES	0.786842	0.465047	2	19	1	1.06897
REACTOME_MITOTIC_METAPHASE_AND_ANAPHASE	0.787619	0.351163	6	80	1	0.726263
REACTOME_ASPARAGINE_N_LINKED_GLYCOSYLATION	0.788917	0.349467	6	80	1	0.726263
REACTOME_GOLGI_ASSOCIATED_VESICLE_BIOGENESIS	0.790462	0.453389	2	28	1	0.694815
REACTOME_NOREPINEPHRINE_NEUROTRANSMITTER_RELEASE_CYCLE	0.791511	0.56396	1	10	1	1.00886
REACTOME_NEUROTRANSMITTER_RELEASE_CYCLE	0.795351	0.404007	3	30	1	1.00897
REACTOME_INTERLEUKIN_1_SIGNALING	0.797344	0.396767	3	43	1	0.675138
REACTOME_RHOU_GTPASE_CYCLE	0.799384	0.543728	1	14	1	0.696693
REACTOME_DISEASES_OF_METABOLISM	0.802789	0.433825	2	31	1	0.62169
REACTOME_INTERLEUKIN_12_FAMILY_SIGNALING	0.803244	0.436628	2	24	1	0.823294
REACTOME_ECM_PROTEOGLYCANS	0.805021	0.538103	1	12	1	0.824382
REACTOME_IRE1ALPHA_ACTIVATES_CHAPERONES	0.807111	0.53004	1	15	1	0.646507
REACTOME_PROTEIN_UBIQUITINATION	0.810747	0.524108	1	15	1	0.646507
REACTOME_DEGRADATION_OF_BETA_CATENIN_BY_THE_DESTRUCTION_COMPLEX	0.811831	0.375194	3	46	1	0.626756
REACTOME_RHOV_GTPASE_CYCLE	0.818371	0.514355	1	13	1	0.755247
REACTOME_INTERLEUKIN_17_SIGNALING	0.819233	0.511332	1	14	1	0.696693
REACTOME_REGULATION_OF_PLK1_ACTIVITY_AT_G2_M_TRANSITION	0.824899	0.402481	2	25	1	0.78703
REACTOME_SENSORY_PERCEPTION	0.825846	0.355222	3	42	1	0.692919
REACTOME_REGULATION_OF_EXPRESSION_OF_SLITS_AND_ROBOS	0.828227	0.286485	7	101	1	0.661819
REACTOME_SIGNALING_BY_EGFR	0.829791	0.493178	1	14	1	0.696693
REACTOME_HEMOSTASIS	0.831149	0.252863	13	154	1	0.823162
REACTOME_RHOBTB2_GTPASE_CYCLE	0.831675	0.488494	1	15	1	0.646507
REACTOME_SEMAPHORIN_INTERACTIONS	0.833859	0.387494	2	26	1	0.753729
REACTOME_CLASS_I_MHC_MEDIATED_ANTIGEN_PROCESSING_PRESENTATION	0.836629	0.295725	5	82	1	0.576814
REACTOME_GPCR_LIGAND_BINDING	0.836815	0.472226	1	24	1	0.391192
REACTOME_MITOTIC_G2_G2_M_PHASES	0.838382	0.294516	5	67	1	0.723904
REACTOME_THE_ROLE_OF_GTSE1_IN_G2_M_PROGRESSION_AFTER_G2_CHECKPOINT	0.839092	0.334495	3	44	1	0.658225
REACTOME_SENSORY_PROCESSING_OF_SOUND	0.839569	0.377118	2	28	1	0.694815
REACTOME_PROTEIN_PROTEIN_INTERACTIONS_AT_SYNAPSES	0.840848	0.331167	3	47	1	0.612094
REACTOME_SRP_DEPENDENT_COTRANSLATIONAL_PROTEIN_TARGETING_TO_MEMBRANE	0.841255	0.3058	4	63	1	0.606085
REACTOME_CELL_JUNCTION_ORGANIZATION	0.842077	0.464328	1	21	1	0.450773
REACTOME_RESPONSE_OF_EIF2AK4_GCN2_TO_AMINO_ACID_DEFICIENCY	0.845956	0.29874	4	63	1	0.606085
REACTOME_TRANSCRIPTIONAL_REGULATION_BY_TP53	0.846048	0.299629	4	55	1	0.705033
REACTOME_COPI_DEPENDENT_GOLGI_TO_ER_RETROGRADE_TRAFFIC	0.847081	0.36372	2	30	1	0.644325
REACTOME_REGULATION_OF_INSULIN_SECRETION	0.852921	0.352395	2	34	1	0.562272
REACTOME_RRNA_PROCESSING	0.856417	0.282687	4	64	1	0.595571
REACTOME_DISORDERS_OF_TRANSMEMBRANE_TRANSPORTERS	0.856933	0.305651	3	47	1	0.612094
REACTOME_METABOLISM_OF_VITAMINS_AND_COFACTORS	0.85719	0.344751	2	35	1	0.544865
REACTOME_ION_HOMEOSTASIS	0.85752	0.347739	2	26	1	0.753729
REACTOME_BINDING_AND_UPTAKE_OF_LIGANDS_BY_SCAVENGER_RECEPTORS	0.859058	0.439075	1	14	1	0.696693
REACTOME_GLUTAMATE_NEUROTRANSMITTER_RELEASE_CYCLE	0.859293	0.440245	1	13	1	0.755247
REACTOME_TRANS_GOLGI_NETWORK_VESICLE_BUDDING	0.862418	0.336247	2	33	1	0.5808
REACTOME_CELLULAR_SENESCENCE	0.86594	0.420801	1	18	1	0.531375
REACTOME_TOLL_LIKE_RECEPTOR_TLR1_TLR2_CASCADE	0.866561	0.420504	1	17	1	0.564957
REACTOME_SEROTONIN_NEUROTRANSMITTER_RELEASE_CYCLE	0.87562	0.409205	1	12	1	0.824382
REACTOME_NEGATIVE_REGULATION_OF_THE_PI3K_AKT_NETWORK	0.875627	0.399364	1	20	1	0.474813
REACTOME_SIGNALING_BY_NOTCH	0.876765	0.272186	3	51	1	0.559553
REACTOME_RHO_GTPASE_CYCLE	0.877426	0.205478	9	124	1	0.693881
REACTOME_P75_NTR_RECEPTOR_MEDIATED_SIGNALLING	0.877553	0.396932	1	18	1	0.531375
REACTOME_TOLL_LIKE_RECEPTOR_9_TLR9_CASCADE	0.881809	0.387897	1	18	1	0.531375
REACTOME_FACTORS_INVOLVED_IN_MEGAKARYOCYTE_DEVELOPMENT_AND_PLATELET_PRODUCTION	0.882958	0.298175	2	36	1	0.528483
REACTOME_NONSENSE_MEDIATED_DECAY_NMD	0.884291	0.238157	4	67	1	0.566032
REACTOME_HEDGEHOG_OFF_STATE	0.890796	0.247692	3	53	1	0.536434
REACTOME_MYD88_INDEPENDENT_TLR4_CASCADE	0.895457	0.356939	1	19	1	0.501524
REACTOME_COOPERATION_OF_PDCL_PHLP1_AND_TRIC_CCT_IN_G_PROTEIN_BETA_FOLDING	0.900307	0.344362	1	21	1	0.450773
REACTOME_RHOA_GTPASE_CYCLE	0.902315	0.336341	1	28	1	0.332342
REACTOME_DOPAMINE_NEUROTRANSMITTER_RELEASE_CYCLE	0.905814	0.335645	1	16	1	0.603015
REACTOME_LYSOSOME_VESICLE_BIOGENESIS	0.90908	0.327777	1	16	1	0.603015
REACTOME_CARDIAC_CONDUCTION	0.910264	0.245937	2	32	1	0.600564
REACTOME_DETOXIFICATION_OF_REACTIVE_OXYGEN_SPECIES	0.912004	0.323199	1	14	1	0.696693
REACTOME_GAP_JUNCTION_TRAFFICKING_AND_REGULATION	0.913174	0.315763	1	18	1	0.531375
REACTOME_UNFOLDED_PROTEIN_RESPONSE_UPR	0.913598	0.311887	1	22	1	0.429022
REACTOME_SIGNALING_BY_INTERLEUKINS	0.91953	0.152574	7	95	1	0.70996
REACTOME_HSP90_CHAPERONE_CYCLE_FOR_STEROID_HORMONE_RECEPTORS_SHR	0.920343	0.22428	2	34	1	0.562272
REACTOME_SIGNALING_BY_HEDGEHOG	0.924421	0.185014	3	58	1	0.48599
REACTOME_TRANSLATION	0.926528	0.140414	7	120	1	0.543088
REACTOME_RNA_POLYMERASE_II_TRANSCRIPTION	0.936912	0.112942	10	157	1	0.59297
REACTOME_EUKARYOTIC_TRANSLATION_INITIATION	0.944182	0.131055	4	80	1	0.464967
REACTOME_TOLL_LIKE_RECEPTOR_CASCADES	0.948139	0.216268	1	25	1	0.374641
REACTOME_INFLUENZA_INFECTION	0.949343	0.121193	4	74	1	0.506949
REACTOME_CELL_CELL_COMMUNICATION	0.959357	0.178727	1	33	1	0.279466
REACTOME_CYTOKINE_SIGNALING_IN_IMMUNE_SYSTEM	0.964078	0.073013	8	129	1	0.579945
REACTOME_PROTEIN_FOLDING	0.969122	0.145363	1	33	1	0.279466
REACTOME_MUSCLE_CONTRACTION	0.975928	0.0860508	2	48	1	0.387434
REACTOME_METABOLISM_OF_RNA	0.985459	0.030476	10	191	1	0.469431
REACTOME_CELLULAR_RESPONSES_TO_EXTERNAL_STIMULI	0.988154	0.0227836	15	227	1	0.606568
REACTOME_MRNA_SPLICING	0.992906	0.0443526	1	57	1	0.15708
REACTOME_PROCESSING_OF_CAPPED_INTRON_CONTAINING_PRE_MRNA	0.996037	0.0272669	1	64	1	0.138947
REACTOME_RND3_GTPASE_CYCLE	1	0.343654	0	10	1	0
REACTOME_2_LTR_CIRCLE_FORMATION	1	0.814254	0	2	1	0
REACTOME_ABC_TRANSPORTERS_IN_LIPID_HOMEOSTASIS	1	0.838852	0	3	1	0
REACTOME_ABERRANT_REGULATION_OF_MITOTIC_EXIT_IN_CANCER_DUE_TO_RB1_DEFECTS	1	0.978362	0	1	1	0
REACTOME_ABERRANT_REGULATION_OF_MITOTIC_G1_S_TRANSITION_IN_CANCER_DUE_TO_RB1_DEFECTS	1	0.915608	0	1	1	0
REACTOME_ACETYLCHOLINE_INHIBITS_CONTRACTION_OF_OUTER_HAIR_CELLS	1	0.970471	0	1	1	0
REACTOME_ACTIVATED_NOTCH1_TRANSMITS_SIGNAL_TO_THE_NUCLEUS	1	0.635927	0	3	1	0
REACTOME_ACTIVATED_NTRK2_SIGNALS_THROUGH_PI3K	1	0.832533	0	2	1	0
REACTOME_ACTIVATED_NTRK3_SIGNALS_THROUGH_PI3K	1	0.844992	0	2	1	0
REACTOME_ACTIVATED_PKN1_STIMULATES_TRANSCRIPTION_OF_AR_ANDROGEN_RECEPTOR_REGULATED_GENES_KLK2_AND_KLK3	1	0.73943	0	2	1	0
REACTOME_ACTIVATED_TAK1_MEDIATES_P38_MAPK_ACTIVATION	1	0.716863	0	2	1	0
REACTOME_ACTIVATION_OF_AMPK_DOWNSTREAM_OF_NMDARS	1	0.341649	0	9	1	0
REACTOME_ACTIVATION_OF_ANTERIOR_HOX_GENES_IN_HINDBRAIN_DEVELOPMENT_DURING_EARLY_EMBRYOGENESIS	1	0.689121	0	3	1	0
REACTOME_ACTIVATION_OF_GENE_EXPRESSION_BY_SREBF_SREBP	1	0.845197	0	2	1	0
REACTOME_ACTIVATION_OF_IRF3_IRF7_MEDIATED_BY_TBK1_IKK_EPSILON	1	0.778213	0	2	1	0
REACTOME_ACTIVATION_OF_MATRIX_METALLOPROTEINASES	1	0.929218	0	1	1	0
REACTOME_ACTIVATION_OF_PPARGC1A_PGC_1ALPHA_BY_PHOSPHORYLATION	1	0.95771	0	1	1	0
REACTOME_ACTIVATION_OF_SMO	1	0.865201	0	3	1	0
REACTOME_ACTIVATION_OF_THE_AP_1_FAMILY_OF_TRANSCRIPTION_FACTORS	1	0.68888	0	3	1	0
REACTOME_ACTIVATION_OF_THE_PHOTOTRANSDUCTION_CASCADE	1	0.870849	0	1	1	0
REACTOME_ACTIVATION_OF_TRKA_RECEPTORS	1	0.942058	0	1	1	0
REACTOME_ACYL_CHAIN_REMODELING_OF_CL	1	0.768655	0	2	1	0
REACTOME_ACYL_CHAIN_REMODELING_OF_DAG_AND_TAG	1	0.892573	0	1	1	0
REACTOME_ADENYLATE_CYCLASE_ACTIVATING_PATHWAY	1	0.929006	0	1	1	0
REACTOME_ADHERENS_JUNCTIONS_INTERACTIONS	1	0.286583	0	12	1	0
REACTOME_ADP_SIGNALLING_THROUGH_P2Y_PURINOCEPTOR_1	1	0.418548	0	10	1	0
REACTOME_ADVANCED_GLYCOSYLATION_ENDPRODUCT_RECEPTOR_SIGNALING	1	0.398039	0	8	1	0
REACTOME_AFLATOXIN_ACTIVATION_AND_DETOXIFICATION	1	0.712088	0	3	1	0
REACTOME_AKT_PHOSPHORYLATES_TARGETS_IN_THE_CYTOSOL	1	0.657455	0	5	1	0
REACTOME_AKT_PHOSPHORYLATES_TARGETS_IN_THE_NUCLEUS	1	0.959697	0	1	1	0
REACTOME_ALPHA_DEFENSINS	1	0.929218	0	1	1	0
REACTOME_ALPHA_LINOLENIC_OMEGA3_AND_LINOLEIC_OMEGA6_ACID_METABOLISM	1	0.771108	0	3	1	0
REACTOME_ALPHA_PROTEIN_KINASE_1_SIGNALING_PATHWAY	1	0.870092	0	1	1	0
REACTOME_AMINE_LIGAND_BINDING_RECEPTORS	1	0.916478	0	1	1	0
REACTOME_AMPK_INHIBITS_CHREBP_TRANSCRIPTIONAL_ACTIVATION_ACTIVITY	1	0.95771	0	1	1	0
REACTOME_AMYLOID_FIBER_FORMATION	1	0.148226	0	16	1	0
REACTOME_ANTIGEN_PRESENTATION_FOLDING_ASSEMBLY_AND_PEPTIDE_LOADING_OF_CLASS_I_MHC	1	0.353873	0	10	1	0
REACTOME_ANTIMICROBIAL_PEPTIDES	1	0.705942	0	3	1	0
REACTOME_ANTIVIRAL_MECHANISM_BY_IFN_STIMULATED_GENES	1	0.222922	0	20	1	0
REACTOME_APC_C_CDC20_MEDIATED_DEGRADATION_OF_CYCLIN_B	1	0.851246	0	2	1	0
REACTOME_APC_CDC20_MEDIATED_DEGRADATION_OF_NEK2A	1	0.825188	0	3	1	0
REACTOME_APOBEC3G_MEDIATED_RESISTANCE_TO_HIV_1_INFECTION	1	0.696939	0	3	1	0
REACTOME_APOPTOSIS_INDUCED_DNA_FRAGMENTATION	1	0.547605	0	4	1	0
REACTOME_APOPTOTIC_CLEAVAGE_OF_CELL_ADHESION_PROTEINS	1	0.798134	0	2	1	0
REACTOME_APOPTOTIC_CLEAVAGE_OF_CELLULAR_PROTEINS	1	0.246753	0	14	1	0
REACTOME_APOPTOTIC_EXECUTION_PHASE	1	0.123056	0	20	1	0
REACTOME_APOPTOTIC_FACTOR_MEDIATED_RESPONSE	1	0.617122	0	4	1	0
REACTOME_AQUAPORIN_MEDIATED_TRANSPORT	1	0.250729	0	16	1	0
REACTOME_ARACHIDONATE_PRODUCTION_FROM_DAG	1	0.718285	0	3	1	0
REACTOME_ARYL_HYDROCARBON_RECEPTOR_SIGNALLING	1	0.775963	0	3	1	0
REACTOME_ASSEMBLY_OF_ACTIVE_LPL_AND_LIPC_LIPASE_COMPLEXES	1	0.936436	0	1	1	0
REACTOME_ASSEMBLY_OF_COLLAGEN_FIBRILS_AND_OTHER_MULTIMERIC_STRUCTURES	1	0.828938	0	2	1	0
REACTOME_ASSEMBLY_OF_THE_HIV_VIRION	1	0.694555	0	3	1	0
REACTOME_ASSOCIATION_OF_TRIC_CCT_WITH_TARGET_PROTEINS_DURING_BIOSYNTHESIS	1	0.303231	0	9	1	0
REACTOME_A_TETRASACCHARIDE_LINKER_SEQUENCE_IS_REQUIRED_FOR_GAG_SYNTHESIS	1	0.360731	0	7	1	0
REACTOME_ATF4_ACTIVATES_GENES_IN_RESPONSE_TO_ENDOPLASMIC_RETICULUM_STRESS	1	0.793376	0	3	1	0
REACTOME_ATF6_ATF6_ALPHA_ACTIVATES_CHAPERONE_GENES	1	0.559517	0	4	1	0
REACTOME_ATF6_ATF6_ALPHA_ACTIVATES_CHAPERONES	1	0.559517	0	4	1	0
REACTOME_ATTACHMENT_AND_ENTRY	1	0.81818	0	1	1	0
REACTOME_ATTENUATION_PHASE	1	0.25812	0	9	1	0
REACTOME_BASE_EXCISION_REPAIR	1	0.795405	0	2	1	0
REACTOME_BASE_EXCISION_REPAIR_AP_SITE_FORMATION	1	0.837862	0	1	1	0
REACTOME_BBSOME_MEDIATED_CARGO_TARGETING_TO_CILIUM	1	0.410618	0	6	1	0
REACTOME_BETA_CATENIN_PHOSPHORYLATION_CASCADE	1	0.42277	0	9	1	0
REACTOME_BETA_OXIDATION_OF_PRISTANOYL_COA	1	0.841274	0	2	1	0
REACTOME_BETA_OXIDATION_OF_VERY_LONG_CHAIN_FATTY_ACIDS	1	0.845893	0	3	1	0
REACTOME_BH3_ONLY_PROTEINS_ASSOCIATE_WITH_AND_INACTIVATE_ANTI_APOPTOTIC_BCL_2_MEMBERS	1	0.972643	0	1	1	0
REACTOME_BICARBONATE_TRANSPORTERS	1	0.679386	0	4	1	0
REACTOME_BILE_ACID_AND_BILE_SALT_METABOLISM	1	0.516078	0	5	1	0
REACTOME_BINDING_OF_TCF_LEF_CTNNB1_TO_TARGET_GENE_PROMOTERS	1	0.872137	0	1	1	0
REACTOME_BIOSYNTHESIS_OF_MARESINS	1	0.956856	0	1	1	0
REACTOME_BMAL1_CLOCK_NPAS2_ACTIVATES_CIRCADIAN_GENE_EXPRESSION	1	0.976973	0	1	1	0
REACTOME_BUDDING_AND_MATURATION_OF_HIV_VIRION	1	0.465964	0	9	1	0
REACTOME_B_WICH_COMPLEX_POSITIVELY_REGULATES_RRNA_EXPRESSION	1	0.565975	0	5	1	0
REACTOME_CA2_ACTIVATED_K_CHANNELS	1	0.970471	0	1	1	0
REACTOME_CALNEXIN_CALRETICULIN_CYCLE	1	0.364911	0	6	1	0
REACTOME_CAMK_IV_MEDIATED_PHOSPHORYLATION_OF_CREB	1	0.527082	0	7	1	0
REACTOME_CARBOXYTERMINAL_POST_TRANSLATIONAL_MODIFICATIONS_OF_TUBULIN	1	0.393121	0	7	1	0
REACTOME_CARGO_CONCENTRATION_IN_THE_ER	1	0.551495	0	11	1	0
REACTOME_CARNITINE_METABOLISM	1	0.95771	0	1	1	0
REACTOME_CASPASE_ACTIVATION_VIA_DEPENDENCE_RECEPTORS_IN_THE_ABSENCE_OF_LIGAND	1	0.909069	0	1	1	0
REACTOME_CASPASE_ACTIVATION_VIA_EXTRINSIC_APOPTOTIC_SIGNALLING_PATHWAY	1	0.909069	0	1	1	0
REACTOME_CASPASE_MEDIATED_CLEAVAGE_OF_CYTOSKELETAL_PROTEINS	1	0.49801	0	7	1	0
REACTOME_CD163_MEDIATING_AN_ANTI_INFLAMMATORY_RESPONSE	1	0.896102	0	1	1	0
REACTOME_CD28_DEPENDENT_PI3K_AKT_SIGNALING	1	0.972026	0	1	1	0
REACTOME_CELL_CELL_JUNCTION_ORGANIZATION	1	0.260765	0	13	1	0
REACTOME_CELLULAR_HEXOSE_TRANSPORT	1	0.812552	0	2	1	0
REACTOME_CELLULAR_RESPONSE_TO_HEAT_STRESS	1	0.0138211	0	35	1	0
REACTOME_CGMP_EFFECTS	1	0.737736	0	5	1	0
REACTOME_CHEMOKINE_RECEPTORS_BIND_CHEMOKINES	1	0.958105	0	1	1	0
REACTOME_CHL1_INTERACTIONS	1	0.662005	0	3	1	0
REACTOME_CHONDROITIN_SULFATE_BIOSYNTHESIS	1	0.502743	0	4	1	0
REACTOME_CHONDROITIN_SULFATE_DERMATAN_SULFATE_METABOLISM	1	0.337613	0	9	1	0
REACTOME_CHREBP_ACTIVATES_METABOLIC_GENE_EXPRESSION	1	0.728128	0	3	1	0
REACTOME_CHROMOSOME_MAINTENANCE	1	0.52416	0	8	1	0
REACTOME_CHYLOMICRON_ASSEMBLY	1	0.603818	0	5	1	0
REACTOME_CHYLOMICRON_CLEARANCE	1	0.851114	0	1	1	0
REACTOME_CHYLOMICRON_REMODELING	1	0.70552	0	3	1	0
REACTOME_CIRCADIAN_CLOCK	1	0.534898	0	8	1	0
REACTOME_CLASS_A_1_RHODOPSIN_LIKE_RECEPTORS	1	0.480416	0	11	1	0
REACTOME_CLASS_B_2_SECRETIN_FAMILY_RECEPTORS	1	0.478031	0	8	1	0
REACTOME_CLASS_I_PEROXISOMAL_MEMBRANE_PROTEIN_IMPORT	1	0.861936	0	4	1	0
REACTOME_COBALAMIN_CBL_VITAMIN_B12_TRANSPORT_AND_METABOLISM	1	0.896912	0	2	1	0
REACTOME_COLLAGEN_BIOSYNTHESIS_AND_MODIFYING_ENZYMES	1	0.777107	0	2	1	0
REACTOME_COLLAGEN_DEGRADATION	1	0.762891	0	3	1	0
REACTOME_COLLAGEN_FORMATION	1	0.643988	0	4	1	0
REACTOME_COMPETING_ENDOGENOUS_RNAS_CERNAS_REGULATE_PTEN_TRANSLATION	1	0.971955	0	1	1	0
REACTOME_CONDENSATION_OF_PROPHASE_CHROMOSOMES	1	0.645881	0	3	1	0
REACTOME_CONSTITUTIVE_SIGNALING_BY_AKT1_E17K_IN_CANCER	1	0.630885	0	6	1	0
REACTOME_CONVERSION_FROM_APC_C_CDC20_TO_APC_C_CDH1_IN_LATE_ANAPHASE	1	0.978362	0	1	1	0
REACTOME_COOPERATION_OF_PREFOLDIN_AND_TRIC_CCT_IN_ACTIN_AND_TUBULIN_FOLDING	1	0.107721	0	18	1	0
REACTOME_CREATINE_METABOLISM	1	0.430921	0	4	1	0
REACTOME_CREB1_PHOSPHORYLATION_THROUGH_THE_ACTIVATION_OF_ADENYLATE_CYCLASE	1	0.578821	0	7	1	0
REACTOME_CREB1_PHOSPHORYLATION_THROUGH_THE_ACTIVATION_OF_CAMKII_CAMKK_CAMKIV_CASCASDE	1	0.693659	0	5	1	0
REACTOME_CREB_PHOSPHORYLATION	1	0.959697	0	1	1	0
REACTOME_CRMPS_IN_SEMA3A_SIGNALING	1	0.244335	0	9	1	0
REACTOME_CS_DS_DEGRADATION	1	0.470593	0	6	1	0
REACTOME_CTLA4_INHIBITORY_SIGNALING	1	0.454346	0	8	1	0
REACTOME_CYCLIN_A_B1_B2_ASSOCIATED_EVENTS_DURING_G2_M_TRANSITION	1	0.558973	0	5	1	0
REACTOME_CYCLIN_D_ASSOCIATED_EVENTS_IN_G1	1	0.416065	0	8	1	0
REACTOME_CYTOCHROME_C_MEDIATED_APOPTOTIC_RESPONSE	1	0.783406	0	2	1	0
REACTOME_CYTOCHROME_P450_ARRANGED_BY_SUBSTRATE_TYPE	1	0.860183	0	2	1	0
REACTOME_CYTOSOLIC_IRON_SULFUR_CLUSTER_ASSEMBLY	1	0.899851	0	1	1	0
REACTOME_CYTOSOLIC_SENSORS_OF_PATHOGEN_ASSOCIATED_DNA	1	0.675672	0	3	1	0
REACTOME_DDX58_IFIH1_MEDIATED_INDUCTION_OF_INTERFERON_ALPHA_BETA	1	0.260607	0	11	1	0
REACTOME_DEACTIVATION_OF_THE_BETA_CATENIN_TRANSACTIVATING_COMPLEX	1	0.47474	0	5	1	0
REACTOME_DEADENYLATION_DEPENDENT_MRNA_DECAY	1	0.328868	0	13	1	0
REACTOME_DEADENYLATION_OF_MRNA	1	0.411971	0	9	1	0
REACTOME_DEFECTIVE_B4GALT1_CAUSES_B4GALT1_CDG_CDG_2D	1	0.874904	0	1	1	0
REACTOME_DEFECTIVE_B4GALT7_CAUSES_EDS_PROGEROID_TYPE	1	0.360731	0	7	1	0
REACTOME_DEFECTIVE_CHST14_CAUSES_EDS_MUSCULOCONTRACTURAL_TYPE	1	0.502743	0	4	1	0
REACTOME_DEFECTIVE_CHST3_CAUSES_SEDCJD	1	0.502743	0	4	1	0
REACTOME_DEFECTIVE_CHST6_CAUSES_MCDC1	1	0.874904	0	1	1	0
REACTOME_DEFECTIVE_CHSY1_CAUSES_TPBS	1	0.502743	0	4	1	0
REACTOME_DEFECTIVE_EXT2_CAUSES_EXOSTOSES_2	1	0.718503	0	3	1	0
REACTOME_DEFECTIVE_ST3GAL3_CAUSES_MCT12_AND_EIEE15	1	0.874904	0	1	1	0
REACTOME_DEFECTS_IN_COBALAMIN_B12_METABOLISM	1	0.96525	0	1	1	0
REACTOME_DEFENSINS	1	0.929218	0	1	1	0
REACTOME_DEGRADATION_OF_THE_EXTRACELLULAR_MATRIX	1	0.360672	0	10	1	0
REACTOME_DEPOSITION_OF_NEW_CENPA_CONTAINING_NUCLEOSOMES_AT_THE_CENTROMERE	1	0.662341	0	4	1	0
REACTOME_DEREGULATED_CDK5_TRIGGERS_MULTIPLE_NEURODEGENERATIVE_PATHWAYS_IN_ALZHEIMER_S_DISEASE_MODELS	1	0.209797	0	11	1	0
REACTOME_DERMATAN_SULFATE_BIOSYNTHESIS	1	0.502743	0	4	1	0
REACTOME_DEX_H_BOX_HELICASES_ACTIVATE_TYPE_I_IFN_AND_INFLAMMATORY_CYTOKINES_PRODUCTION	1	0.890673	0	1	1	0
REACTOME_DISASSEMBLY_OF_THE_DESTRUCTION_COMPLEX_AND_RECRUITMENT_OF_AXIN_TO_THE_MEMBRANE	1	0.42277	0	9	1	0
REACTOME_DISEASES_ASSOCIATED_WITH_GLYCOSAMINOGLYCAN_METABOLISM	1	0.302949	0	9	1	0
REACTOME_DISEASES_ASSOCIATED_WITH_GLYCOSYLATION_PRECURSOR_BIOSYNTHESIS	1	0.783536	0	3	1	0
REACTOME_DISEASES_ASSOCIATED_WITH_N_GLYCOSYLATION_OF_PROTEINS	1	0.887007	0	2	1	0
REACTOME_DISEASES_ASSOCIATED_WITH_O_GLYCOSYLATION_OF_PROTEINS	1	0.909111	0	1	1	0
REACTOME_DISEASES_OF_GLYCOSYLATION	1	0.190688	0	15	1	0
REACTOME_DISEASES_OF_IMMUNE_SYSTEM	1	0.876562	0	1	1	0
REACTOME_DISEASES_OF_MITOTIC_CELL_CYCLE	1	0.895783	0	2	1	0
REACTOME_DISEASES_OF_PROGRAMMED_CELL_DEATH	1	0.12586	0	15	1	0
REACTOME_DISPLACEMENT_OF_DNA_GLYCOSYLASE_BY_APEX1	1	0.949381	0	1	1	0
REACTOME_DISSOLUTION_OF_FIBRIN_CLOT	1	0.875544	0	2	1	0
REACTOME_DNA_DAMAGE_BYPASS	1	0.600097	0	4	1	0
REACTOME_DNA_DAMAGE_TELOMERE_STRESS_INDUCED_SENESCENCE	1	0.459401	0	6	1	0
REACTOME_DNA_DOUBLE_STRAND_BREAK_REPAIR	1	0.432543	0	10	1	0
REACTOME_DNA_DOUBLE_STRAND_BREAK_RESPONSE	1	0.476715	0	8	1	0
REACTOME_DNA_METHYLATION	1	0.73943	0	2	1	0
REACTOME_DOWNREGULATION_OF_ERBB2_ERBB3_SIGNALING	1	0.870092	0	1	1	0
REACTOME_DOWNREGULATION_OF_ERBB2_SIGNALING	1	0.560588	0	5	1	0
REACTOME_DOWNREGULATION_OF_ERBB4_SIGNALING	1	0.755477	0	3	1	0
REACTOME_DOWNREGULATION_OF_SMAD2_3_SMAD4_TRANSCRIPTIONAL_ACTIVITY	1	0.659295	0	5	1	0
REACTOME_DOWNREGULATION_OF_TGF_BETA_RECEPTOR_SIGNALING	1	0.604045	0	6	1	0
REACTOME_DUAL_INCISION_IN_GG_NER	1	0.733725	0	3	1	0
REACTOME_DUAL_INCISION_IN_TC_NER	1	0.608795	0	6	1	0
REACTOME_E2F_MEDIATED_REGULATION_OF_DNA_REPLICATION	1	0.73493	0	2	1	0
REACTOME_E3_UBIQUITIN_LIGASES_UBIQUITINATE_TARGET_PROTEINS	1	0.405397	0	7	1	0
REACTOME_EARLY_PHASE_OF_HIV_LIFE_CYCLE	1	0.696939	0	3	1	0
REACTOME_EGFR_DOWNREGULATION	1	0.245605	0	11	1	0
REACTOME_EGR2_AND_SOX10_MEDIATED_INITIATION_OF_SCHWANN_CELL_MYELINATION	1	0.59459	0	3	1	0
REACTOME_ELASTIC_FIBRE_FORMATION	1	0.927047	0	2	1	0
REACTOME_ELEVATION_OF_CYTOSOLIC_CA2_LEVELS	1	0.935388	0	2	1	0
REACTOME_ENDOGENOUS_STEROLS	1	0.97416	0	1	1	0
REACTOME_ENDOSOMAL_SORTING_COMPLEX_REQUIRED_FOR_TRANSPORT_ESCRT	1	0.5131	0	8	1	0
REACTOME_ENERGY_DEPENDENT_REGULATION_OF_MTOR_BY_LKB1_AMPK	1	0.676151	0	6	1	0
REACTOME_ENOS_ACTIVATION	1	0.567953	0	5	1	0
REACTOME_EPIGENETIC_REGULATION_OF_GENE_EXPRESSION	1	0.467817	0	7	1	0
REACTOME_ERBB2_REGULATES_CELL_MOTILITY	1	0.940346	0	1	1	0
REACTOME_ERCC6_CSB_AND_EHMT2_G9A_POSITIVELY_REGULATE_RRNA_EXPRESSION	1	0.611383	0	4	1	0
REACTOME_ER_QUALITY_CONTROL_COMPARTMENT_ERQC	1	0.870092	0	1	1	0
REACTOME_ERYTHROCYTES_TAKE_UP_CARBON_DIOXIDE_AND_RELEASE_OXYGEN	1	0.698213	0	3	1	0
REACTOME_ERYTHROCYTES_TAKE_UP_OXYGEN_AND_RELEASE_CARBON_DIOXIDE	1	0.764328	0	2	1	0
REACTOME_ESTROGEN_DEPENDENT_GENE_EXPRESSION	1	0.329577	0	10	1	0
REACTOME_ESTROGEN_DEPENDENT_NUCLEAR_EVENTS_DOWNSTREAM_OF_ESR_MEMBRANE_SIGNALING	1	0.659343	0	5	1	0
REACTOME_ETHANOL_OXIDATION	1	0.669603	0	5	1	0
REACTOME_EXPORT_OF_VIRAL_RIBONUCLEOPROTEINS_FROM_NUCLEUS	1	0.563612	0	6	1	0
REACTOME_EXTENSION_OF_TELOMERES	1	0.847377	0	4	1	0
REACTOME_FANCONI_ANEMIA_PATHWAY	1	0.870092	0	1	1	0
REACTOME_FATTY_ACIDS_BOUND_TO_GPR40_FFAR1_REGULATE_INSULIN_SECRETION	1	0.730342	0	3	1	0
REACTOME_FBXW7_MUTANTS_AND_NOTCH1_IN_CANCER	1	0.87325	0	2	1	0
REACTOME_FCGR3A_MEDIATED_IL10_SYNTHESIS	1	0.409391	0	11	1	0
REACTOME_FCGR_ACTIVATION	1	0.899956	0	1	1	0
REACTOME_FGFR1B_LIGAND_BINDING_AND_ACTIVATION	1	0.960921	0	1	1	0
REACTOME_FGFR1C_LIGAND_BINDING_AND_ACTIVATION	1	0.960921	0	1	1	0
REACTOME_FGFR1_LIGAND_BINDING_AND_ACTIVATION	1	0.960921	0	1	1	0
REACTOME_FGFR1_MUTANT_RECEPTOR_ACTIVATION	1	0.621144	0	6	1	0
REACTOME_FGFR2_ALTERNATIVE_SPLICING	1	0.671084	0	5	1	0
REACTOME_FGFR2B_LIGAND_BINDING_AND_ACTIVATION	1	0.960921	0	1	1	0
REACTOME_FGFR2C_LIGAND_BINDING_AND_ACTIVATION	1	0.960921	0	1	1	0
REACTOME_FGFR2_LIGAND_BINDING_AND_ACTIVATION	1	0.960921	0	1	1	0
REACTOME_FGFR2_MUTANT_RECEPTOR_ACTIVATION	1	0.960921	0	1	1	0
REACTOME_FGFR3B_LIGAND_BINDING_AND_ACTIVATION	1	0.960921	0	1	1	0
REACTOME_FGFR3_LIGAND_BINDING_AND_ACTIVATION	1	0.960921	0	1	1	0
REACTOME_FIBRONECTIN_MATRIX_FORMATION	1	0.954252	0	1	1	0
REACTOME_FLT3_SIGNALING_BY_CBL_MUTANTS	1	0.870092	0	1	1	0
REACTOME_FOLDING_OF_ACTIN_BY_CCT_TRIC	1	0.305319	0	9	1	0
REACTOME_FORMATION_OF_APOPTOSOME	1	0.783406	0	2	1	0
REACTOME_FORMATION_OF_FIBRIN_CLOT_CLOTTING_CASCADE	1	0.874948	0	1	1	0
REACTOME_FORMATION_OF_INCISION_COMPLEX_IN_GG_NER	1	0.414116	0	8	1	0
REACTOME_FORMATION_OF_RNA_POL_II_ELONGATION_COMPLEX	1	0.754408	0	3	1	0
REACTOME_FORMATION_OF_SENESCENCE_ASSOCIATED_HETEROCHROMATIN_FOCI_SAHF	1	0.599383	0	4	1	0
REACTOME_FORMATION_OF_THE_BETA_CATENIN_TCF_TRANSACTIVATING_COMPLEX	1	0.608831	0	4	1	0
REACTOME_FORMATION_OF_THE_CORNIFIED_ENVELOPE	1	0.691471	0	6	1	0
REACTOME_FORMATION_OF_TUBULIN_FOLDING_INTERMEDIATES_BY_CCT_TRIC	1	0.12357	0	15	1	0
REACTOME_FORMYL_PEPTIDE_RECEPTORS_BIND_FORMYL_PEPTIDES_AND_MANY_OTHER_LIGANDS	1	0.844898	0	2	1	0
REACTOME_FOXO_MEDIATED_TRANSCRIPTION_OF_CELL_CYCLE_GENES	1	0.915608	0	1	1	0
REACTOME_FOXO_MEDIATED_TRANSCRIPTION_OF_CELL_DEATH_GENES	1	0.971439	0	1	1	0
REACTOME_FOXO_MEDIATED_TRANSCRIPTION_OF_OXIDATIVE_STRESS_METABOLIC_AND_NEURONAL_GENES	1	0.768962	0	3	1	0
REACTOME_FREE_FATTY_ACIDS_REGULATE_INSULIN_SECRETION	1	0.70717	0	4	1	0
REACTOME_FRUCTOSE_CATABOLISM	1	0.944694	0	1	1	0
REACTOME_G0_AND_EARLY_G1	1	0.932085	0	1	1	0
REACTOME_G1_S_SPECIFIC_TRANSCRIPTION	1	0.932085	0	1	1	0
REACTOME_GAB1_SIGNALOSOME	1	0.711273	0	3	1	0
REACTOME_GALACTOSE_CATABOLISM	1	0.838859	0	2	1	0
REACTOME_GAMMA_CARBOXYLATION_HYPUSINE_FORMATION_AND_ARYLSULFATASE_ACTIVATION	1	0.662071	0	4	1	0
REACTOME_GAP_FILLING_DNA_REPAIR_SYNTHESIS_AND_LIGATION_IN_GG_NER	1	0.870092	0	1	1	0
REACTOME_GAP_JUNCTION_ASSEMBLY	1	0.36796	0	9	1	0
REACTOME_G_BETA_GAMMA_SIGNALLING_THROUGH_CDC42	1	0.400698	0	10	1	0
REACTOME_G_BETA_GAMMA_SIGNALLING_THROUGH_PI3KGAMMA	1	0.513288	0	8	1	0
REACTOME_GENERATION_OF_SECOND_MESSENGER_MOLECULES	1	0.711674	0	5	1	0
REACTOME_GENE_SILENCING_BY_RNA	1	0.454854	0	8	1	0
REACTOME_GLUCAGON_LIKE_PEPTIDE_1_GLP1_REGULATES_INSULIN_SECRETION	1	0.215603	0	18	1	0
REACTOME_GLUCAGON_SIGNALING_IN_METABOLIC_REGULATION	1	0.28082	0	14	1	0
REACTOME_GLUCAGON_TYPE_LIGAND_RECEPTORS	1	0.478031	0	8	1	0
REACTOME_GLUTATHIONE_SYNTHESIS_AND_RECYCLING	1	0.582156	0	5	1	0
REACTOME_GLYCEROPHOSPHOLIPID_CATABOLISM	1	0.878705	0	2	1	0
REACTOME_GLYCOGEN_STORAGE_DISEASES	1	0.725581	0	3	1	0
REACTOME_GLYCOSAMINOGLYCAN_METABOLISM	1	0.266056	0	12	1	0
REACTOME_GLYCOSPHINGOLIPID_METABOLISM	1	0.653671	0	7	1	0
REACTOME_GP1B_IX_V_ACTIVATION_SIGNALLING	1	0.642182	0	3	1	0
REACTOME_G_PROTEIN_ACTIVATION	1	0.465308	0	9	1	0
REACTOME_G_PROTEIN_BETA_GAMMA_SIGNALLING	1	0.32234	0	12	1	0
REACTOME_GRB2_SOS_PROVIDES_LINKAGE_TO_MAPK_SIGNALING_FOR_INTEGRINS	1	0.671653	0	5	1	0
REACTOME_GROWTH_HORMONE_RECEPTOR_SIGNALING	1	0.783406	0	2	1	0
REACTOME_HATS_ACETYLATE_HISTONES	1	0.760667	0	5	1	0
REACTOME_HCMV_LATE_EVENTS	1	0.630325	0	8	1	0
REACTOME_HDACS_DEACETYLATE_HISTONES	1	0.932085	0	1	1	0
REACTOME_HDL_ASSEMBLY	1	0.77875	0	3	1	0
REACTOME_HDL_CLEARANCE	1	0.885409	0	1	1	0
REACTOME_HDL_REMODELING	1	0.503425	0	3	1	0
REACTOME_HDR_THROUGH_HOMOLOGOUS_RECOMBINATION_HRR	1	0.870092	0	1	1	0
REACTOME_HEME_DEGRADATION	1	0.571918	0	4	1	0
REACTOME_HEME_SIGNALING	1	0.695081	0	5	1	0
REACTOME_HEPARAN_SULFATE_HEPARIN_HS_GAG_METABOLISM	1	0.360731	0	7	1	0
REACTOME_HIV_ELONGATION_ARREST_AND_RECOVERY	1	0.754408	0	3	1	0
REACTOME_HIV_LIFE_CYCLE	1	0.162818	0	24	1	0
REACTOME_HIV_TRANSCRIPTION_ELONGATION	1	0.754408	0	3	1	0
REACTOME_HIV_TRANSCRIPTION_INITIATION	1	0.974265	0	1	1	0
REACTOME_HOMOLOGY_DIRECTED_REPAIR	1	0.487181	0	8	1	0
REACTOME_HSF1_ACTIVATION	1	0.224352	0	11	1	0
REACTOME_HSF1_DEPENDENT_TRANSACTIVATION	1	0.136199	0	15	1	0
REACTOME_HS_GAG_BIOSYNTHESIS	1	0.718503	0	3	1	0
REACTOME_HS_GAG_DEGRADATION	1	0.718503	0	3	1	0
REACTOME_HYALURONAN_METABOLISM	1	0.867	0	3	1	0
REACTOME_HYALURONAN_UPTAKE_AND_DEGRADATION	1	0.867	0	3	1	0
REACTOME_IKK_COMPLEX_RECRUITMENT_MEDIATED_BY_RIP1	1	0.629622	0	3	1	0
REACTOME_IMMUNOREGULATORY_INTERACTIONS_BETWEEN_A_LYMPHOID_AND_A_NON_LYMPHOID_CELL	1	0.58836	0	5	1	0
REACTOME_INACTIVATION_OF_CSF3_G_CSF_SIGNALING	1	0.568595	0	5	1	0
REACTOME_INCRETIN_SYNTHESIS_SECRETION_AND_INACTIVATION	1	0.872137	0	1	1	0
REACTOME_INFLAMMASOMES	1	0.544709	0	4	1	0
REACTOME_INHIBITION_OF_DNA_RECOMBINATION_AT_TELOMERE	1	0.73943	0	2	1	0
REACTOME_INHIBITION_OF_REPLICATION_INITIATION_OF_DAMAGED_DNA_BY_RB1_E2F1	1	0.73493	0	2	1	0
REACTOME_INHIBITION_OF_THE_PROTEOLYTIC_ACTIVITY_OF_APC_C_REQUIRED_FOR_THE_ONSET_OF_ANAPHASE_BY_MITOTIC_SPINDLE_CHECKPOINT_COMPONENTS	1	0.94844	0	2	1	0
REACTOME_INITIATION_OF_NUCLEAR_ENVELOPE_NE_REFORMATION	1	0.300788	0	9	1	0
REACTOME_INLA_MEDIATED_ENTRY_OF_LISTERIA_MONOCYTOGENES_INTO_HOST_CELLS	1	0.682725	0	3	1	0
REACTOME_INLB_MEDIATED_ENTRY_OF_LISTERIA_MONOCYTOGENES_INTO_HOST_CELL	1	0.400465	0	8	1	0
REACTOME_INSERTION_OF_TAIL_ANCHORED_PROTEINS_INTO_THE_ENDOPLASMIC_RETICULUM_MEMBRANE	1	0.344526	0	10	1	0
REACTOME_INTEGRATION_OF_PROVIRUS	1	0.696939	0	3	1	0
REACTOME_INTEGRIN_CELL_SURFACE_INTERACTIONS	1	0.516489	0	7	1	0
REACTOME_INTEGRIN_SIGNALING	1	0.542017	0	7	1	0
REACTOME_INTERACTIONS_OF_REV_WITH_HOST_CELLULAR_PROTEINS	1	0.496526	0	9	1	0
REACTOME_INTERCONVERSION_OF_NUCLEOTIDE_DI_AND_TRIPHOSPHATES	1	0.356533	0	9	1	0
REACTOME_INTERFERON_ALPHA_BETA_SIGNALING	1	0.756138	0	3	1	0
REACTOME_INTERFERON_GAMMA_SIGNALING	1	0.375766	0	9	1	0
REACTOME_INTERFERON_SIGNALING	1	0.0829988	0	29	1	0
REACTOME_INTERLEUKIN_15_SIGNALING	1	0.883779	0	1	1	0
REACTOME_INTERLEUKIN_20_FAMILY_SIGNALING	1	0.894486	0	1	1	0
REACTOME_INTERLEUKIN_23_SIGNALING	1	0.876523	0	1	1	0
REACTOME_INTERLEUKIN_27_SIGNALING	1	0.852292	0	1	1	0
REACTOME_INTERLEUKIN_2_FAMILY_SIGNALING	1	0.764264	0	2	1	0
REACTOME_INTERLEUKIN_2_SIGNALING	1	0.864861	0	1	1	0
REACTOME_INTERLEUKIN_35_SIGNALLING	1	0.852292	0	1	1	0
REACTOME_INTERLEUKIN_3_INTERLEUKIN_5_AND_GM_CSF_SIGNALING	1	0.363418	0	7	1	0
REACTOME_INTERLEUKIN_4_AND_INTERLEUKIN_13_SIGNALING	1	0.314892	0	9	1	0
REACTOME_INTERLEUKIN_6_FAMILY_SIGNALING	1	0.894486	0	1	1	0
REACTOME_INTERLEUKIN_6_SIGNALING	1	0.894486	0	1	1	0
REACTOME_INTERLEUKIN_RECEPTOR_SHC_SIGNALING	1	0.883779	0	1	1	0
REACTOME_INTRINSIC_PATHWAY_OF_FIBRIN_CLOT_FORMATION	1	0.874948	0	1	1	0
REACTOME_IRAK1_RECRUITS_IKK_COMPLEX	1	0.716863	0	2	1	0
REACTOME_IRAK2_MEDIATED_ACTIVATION_OF_TAK1_COMPLEX	1	0.870092	0	1	1	0
REACTOME_IRAK4_DEFICIENCY_TLR2_4	1	0.876562	0	1	1	0
REACTOME_JNK_C_JUN_KINASES_PHOSPHORYLATION_AND_ACTIVATION_MEDIATED_BY_ACTIVATED_HUMAN_TAK1	1	0.560871	0	4	1	0
REACTOME_JOSEPHIN_DOMAIN_DUBS	1	0.540946	0	4	1	0
REACTOME_KERATAN_SULFATE_BIOSYNTHESIS	1	0.874904	0	1	1	0
REACTOME_KERATAN_SULFATE_DEGRADATION	1	0.840726	0	2	1	0
REACTOME_KERATAN_SULFATE_KERATIN_METABOLISM	1	0.840726	0	2	1	0
REACTOME_KERATINIZATION	1	0.691471	0	6	1	0
REACTOME_KINESINS	1	0.191521	0	14	1	0
REACTOME_KSRP_KHSRP_BINDS_AND_DESTABILIZES_MRNA	1	0.628768	0	2	1	0
REACTOME_LAMININ_INTERACTIONS	1	0.954252	0	1	1	0
REACTOME_LIPOPHAGY	1	0.631407	0	3	1	0
REACTOME_LISTERIA_MONOCYTOGENES_ENTRY_INTO_HOST_CELLS	1	0.31387	0	10	1	0
REACTOME_LOSS_OF_FUNCTION_OF_MECP2_IN_RETT_SYNDROME	1	0.753362	0	3	1	0
REACTOME_LOSS_OF_MECP2_BINDING_ABILITY_TO_THE_NCOR_SMRT_COMPLEX	1	0.868377	0	1	1	0
REACTOME_LRR_FLII_INTERACTING_PROTEIN_1_LRRFIP1_ACTIVATES_TYPE_I_IFN_PRODUCTION	1	0.872137	0	1	1	0
REACTOME_LYSINE_CATABOLISM	1	0.408585	0	5	1	0
REACTOME_LYSOSPHINGOLIPID_AND_LPA_RECEPTORS	1	0.79866	0	4	1	0
REACTOME_MAP3K8_TPL2_DEPENDENT_MAPK1_3_ACTIVATION	1	0.568877	0	5	1	0
REACTOME_MAPK1_ERK2_ACTIVATION	1	0.796468	0	2	1	0
REACTOME_MAPK3_ERK1_ACTIVATION	1	0.662239	0	3	1	0
REACTOME_MASTL_FACILITATES_MITOTIC_PROGRESSION	1	0.655112	0	3	1	0
REACTOME_MATURATION_OF_NUCLEOPROTEIN	1	0.877324	0	1	1	0
REACTOME_MATURATION_OF_SARS_COV_1_SPIKE_PROTEIN	1	0.688263	0	3	1	0
REACTOME_MATURATION_OF_SARS_COV_2_SPIKE_PROTEIN	1	0.569189	0	5	1	0
REACTOME_MECP2_REGULATES_TRANSCRIPTION_FACTORS	1	0.833347	0	2	1	0
REACTOME_MECP2_REGULATES_TRANSCRIPTION_OF_NEURONAL_LIGANDS	1	0.810036	0	3	1	0
REACTOME_MEIOSIS	1	0.49488	0	5	1	0
REACTOME_MEIOTIC_RECOMBINATION	1	0.73943	0	2	1	0
REACTOME_MEIOTIC_SYNAPSIS	1	0.560926	0	4	1	0
REACTOME_METABOLIC_DISORDERS_OF_BIOLOGICAL_OXIDATION_ENZYMES	1	0.741996	0	5	1	0
REACTOME_METABOLISM_OF_ANGIOTENSINOGEN_TO_ANGIOTENSINS	1	0.869312	0	1	1	0
REACTOME_METABOLISM_OF_COFACTORS	1	0.602853	0	5	1	0
REACTOME_METABOLISM_OF_FAT_SOLUBLE_VITAMINS	1	0.420126	0	8	1	0
REACTOME_METABOLISM_OF_FOLATE_AND_PTERINES	1	0.724903	0	3	1	0
REACTOME_METABOLISM_OF_NITRIC_OXIDE_NOS3_ACTIVATION_AND_REGULATION	1	0.485122	0	6	1	0
REACTOME_MET_ACTIVATES_PI3K_AKT_SIGNALING	1	0.883779	0	1	1	0
REACTOME_MET_ACTIVATES_PTK2_SIGNALING	1	0.858756	0	2	1	0
REACTOME_MET_ACTIVATES_PTPN11	1	0.790462	0	2	1	0
REACTOME_METAL_ION_SLC_TRANSPORTERS	1	0.824317	0	2	1	0
REACTOME_METALLOPROTEASE_DUBS	1	0.681294	0	5	1	0
REACTOME_METHIONINE_SALVAGE_PATHWAY	1	0.765712	0	1	1	0
REACTOME_METHYLATION	1	0.851903	0	3	1	0
REACTOME_MET_INTERACTS_WITH_TNS_PROTEINS	1	0.954252	0	1	1	0
REACTOME_MET_RECEPTOR_RECYCLING	1	0.563827	0	5	1	0
REACTOME_MICRORNA_MIRNA_BIOGENESIS	1	0.870372	0	2	1	0
REACTOME_MIRO_GTPASE_CYCLE	1	0.770938	0	3	1	0
REACTOME_MISCELLANEOUS_TRANSPORT_AND_BINDING_EVENTS	1	0.587427	0	5	1	0
REACTOME_MITOCHONDRIAL_IRON_SULFUR_CLUSTER_BIOGENESIS	1	0.675202	0	6	1	0
REACTOME_MITOCHONDRIAL_TRANSLATION	1	0.494178	0	8	1	0
REACTOME_MITOCHONDRIAL_TRNA_AMINOACYLATION	1	0.721584	0	3	1	0
REACTOME_MODULATION_BY_MTB_OF_HOST_IMMUNE_SYSTEM	1	0.870092	0	1	1	0
REACTOME_MOLECULES_ASSOCIATED_WITH_ELASTIC_FIBRES	1	0.927047	0	2	1	0
REACTOME_MOLYBDENUM_COFACTOR_BIOSYNTHESIS	1	0.820016	0	2	1	0
REACTOME_MRNA_CAPPING	1	0.956766	0	1	1	0
REACTOME_MRNA_DECAY_BY_3_TO_5_EXORIBONUCLEASE	1	0.95903	0	1	1	0
REACTOME_MRNA_DECAY_BY_5_TO_3_EXORIBONUCLEASE	1	0.833488	0	3	1	0
REACTOME_MRNA_SPLICING_MINOR_PATHWAY	1	0.431632	0	13	1	0
REACTOME_MUCOPOLYSACCHARIDOSES	1	0.974373	0	1	1	0
REACTOME_MUSCARINIC_ACETYLCHOLINE_RECEPTORS	1	0.916478	0	1	1	0
REACTOME_MYOCLONIC_EPILEPSY_OF_LAFORA	1	0.81287	0	2	1	0
REACTOME_MYOGENESIS	1	0.575624	0	4	1	0
REACTOME_NADE_MODULATES_DEATH_SIGNALLING	1	0.80492	0	1	1	0
REACTOME_NCAM1_INTERACTIONS	1	0.480678	0	7	1	0
REACTOME_NECTIN_NECL_TRANS_HETERODIMERIZATION	1	0.657665	0	3	1	0
REACTOME_NEGATIVE_EPIGENETIC_REGULATION_OF_RRNA_EXPRESSION	1	0.73943	0	2	1	0
REACTOME_NEGATIVE_REGULATION_OF_FLT3	1	0.792333	0	2	1	0
REACTOME_NEGATIVE_REGULATION_OF_MET_ACTIVITY	1	0.400465	0	8	1	0
REACTOME_NEGATIVE_REGULATORS_OF_DDX58_IFIH1_SIGNALING	1	0.55296	0	5	1	0
REACTOME_NETRIN_MEDIATED_REPULSION_SIGNALS	1	0.80494	0	2	1	0
REACTOME_NEUROTOXICITY_OF_CLOSTRIDIUM_TOXINS	1	0.371092	0	6	1	0
REACTOME_NEUROTRANSMITTER_CLEARANCE	1	0.774519	0	2	1	0
REACTOME_NF_KB_IS_ACTIVATED_AND_SIGNALS_SURVIVAL	1	0.870092	0	1	1	0
REACTOME_NGF_INDEPENDANT_TRKA_ACTIVATION	1	0.942058	0	1	1	0
REACTOME_NGF_STIMULATED_TRANSCRIPTION	1	0.703188	0	4	1	0
REACTOME_N_GLYCAN_TRIMMING_IN_THE_ER_AND_CALNEXIN_CALRETICULIN_CYCLE	1	0.237014	0	9	1	0
REACTOME_NICOTINAMIDE_SALVAGING	1	0.790118	0	3	1	0
REACTOME_NICOTINATE_METABOLISM	1	0.761447	0	4	1	0
REACTOME_NITRIC_OXIDE_STIMULATES_GUANYLATE_CYCLASE	1	0.737736	0	5	1	0
REACTOME_NOD1_2_SIGNALING_PATHWAY	1	0.716863	0	2	1	0
REACTOME_NONCANONICAL_ACTIVATION_OF_NOTCH3	1	0.950048	0	1	1	0
REACTOME_NONHOMOLOGOUS_END_JOINING_NHEJ	1	0.617302	0	5	1	0
REACTOME_NOSTRIN_MEDIATED_ENOS_TRAFFICKING	1	0.854613	0	1	1	0
REACTOME_NOTCH1_INTRACELLULAR_DOMAIN_REGULATES_TRANSCRIPTION	1	0.625106	0	6	1	0
REACTOME_NOTCH2_ACTIVATION_AND_TRANSMISSION_OF_SIGNAL_TO_THE_NUCLEUS	1	0.6713	0	2	1	0
REACTOME_NOTCH2_INTRACELLULAR_DOMAIN_REGULATES_TRANSCRIPTION	1	0.959697	0	1	1	0
REACTOME_NOTCH3_ACTIVATION_AND_TRANSMISSION_OF_SIGNAL_TO_THE_NUCLEUS	1	0.826592	0	2	1	0
REACTOME_NOTCH3_INTRACELLULAR_DOMAIN_REGULATES_TRANSCRIPTION	1	0.845046	0	2	1	0
REACTOME_NOTCH4_ACTIVATION_AND_TRANSMISSION_OF_SIGNAL_TO_THE_NUCLEUS	1	0.745719	0	1	1	0
REACTOME_NOTCH4_INTRACELLULAR_DOMAIN_REGULATES_TRANSCRIPTION	1	0.965648	0	1	1	0
REACTOME_NOTCH_HLH_TRANSCRIPTION_PATHWAY	1	0.937674	0	2	1	0
REACTOME_NR1H2_AND_NR1H3_MEDIATED_SIGNALING	1	0.636601	0	4	1	0
REACTOME_NR1H2_NR1H3_REGULATE_GENE_EXPRESSION_LINKED_TO_LIPOGENESIS	1	0.870071	0	1	1	0
REACTOME_NR1H3_NR1H2_REGULATE_GENE_EXPRESSION_LINKED_TO_CHOLESTEROL_TRANSPORT_AND_EFFLUX	1	0.731857	0	3	1	0
REACTOME_NRIF_SIGNALS_CELL_DEATH_FROM_THE_NUCLEUS	1	0.870092	0	1	1	0
REACTOME_NS1_MEDIATED_EFFECTS_ON_HOST_PATHWAYS	1	0.656057	0	6	1	0
REACTOME_NUCLEAR_ENVELOPE_NE_REASSEMBLY	1	0.0745501	0	23	1	0
REACTOME_NUCLEAR_IMPORT_OF_REV_PROTEIN	1	0.580013	0	6	1	0
REACTOME_NUCLEAR_PORE_COMPLEX_NPC_DISASSEMBLY	1	0.82705	0	3	1	0
REACTOME_NUCLEAR_RECEPTOR_TRANSCRIPTION_PATHWAY	1	0.963349	0	1	1	0
REACTOME_NUCLEOTIDE_BINDING_DOMAIN_LEUCINE_RICH_REPEAT_CONTAINING_RECEPTOR_NLR_SIGNALING_PATHWAYS	1	0.390016	0	6	1	0
REACTOME_NUCLEOTIDE_SALVAGE	1	0.691767	0	5	1	0
REACTOME_OAS_ANTIVIRAL_RESPONSE	1	0.927615	0	2	1	0
REACTOME_OLFACTORY_SIGNALING_PATHWAY	1	0.851084	0	2	1	0
REACTOME_O_LINKED_GLYCOSYLATION	1	0.909111	0	1	1	0
REACTOME_ONCOGENE_INDUCED_SENESCENCE	1	0.662334	0	4	1	0
REACTOME_OTHER_INTERLEUKIN_SIGNALING	1	0.563424	0	3	1	0
REACTOME_OTHER_SEMAPHORIN_INTERACTIONS	1	0.813083	0	4	1	0
REACTOME_P130CAS_LINKAGE_TO_MAPK_SIGNALING_FOR_INTEGRINS	1	0.665065	0	5	1	0
REACTOME_P75NTR_RECRUITS_SIGNALLING_COMPLEXES	1	0.870092	0	1	1	0
REACTOME_P75NTR_REGULATES_AXONOGENESIS	1	0.405269	0	6	1	0
REACTOME_P75NTR_SIGNALS_VIA_NF_KB	1	0.870092	0	1	1	0
REACTOME_PASSIVE_TRANSPORT_BY_AQUAPORINS	1	0.939188	0	1	1	0
REACTOME_PCNA_DEPENDENT_LONG_PATCH_BASE_EXCISION_REPAIR	1	0.949381	0	1	1	0
REACTOME_PD_1_SIGNALING	1	0.894486	0	1	1	0
REACTOME_PECAM1_INTERACTIONS	1	0.80494	0	2	1	0
REACTOME_PEPTIDE_LIGAND_BINDING_RECEPTORS	1	0.656989	0	6	1	0
REACTOME_PERK_REGULATES_GENE_EXPRESSION	1	0.556494	0	6	1	0
REACTOME_PEROXISOMAL_LIPID_METABOLISM	1	0.737917	0	4	1	0
REACTOME_PEXOPHAGY	1	0.844721	0	2	1	0
REACTOME_PHASE_0_RAPID_DEPOLARISATION	1	0.382962	0	8	1	0
REACTOME_PHASE_1_INACTIVATION_OF_FAST_NA_CHANNELS	1	0.900977	0	2	1	0
REACTOME_PHASE_2_PLATEAU_PHASE	1	0.888744	0	1	1	0
REACTOME_PHASE_I_FUNCTIONALIZATION_OF_COMPOUNDS	1	0.19788	0	18	1	0
REACTOME_PHOSPHATE_BOND_HYDROLYSIS_BY_NTPDASE_PROTEINS	1	0.953711	0	1	1	0
REACTOME_PHOSPHOLIPASE_C_MEDIATED_CASCADE_FGFR2	1	0.960921	0	1	1	0
REACTOME_PHOSPHOLIPASE_C_MEDIATED_CASCADE_FGFR4	1	0.960921	0	1	1	0
REACTOME_PHOSPHORYLATION_OF_THE_APC_C	1	0.978362	0	1	1	0
REACTOME_PI3K_AKT_ACTIVATION	1	0.940346	0	1	1	0
REACTOME_PI_3K_CASCADE_FGFR1	1	0.759524	0	3	1	0
REACTOME_PI_3K_CASCADE_FGFR2	1	0.759524	0	3	1	0
REACTOME_PI_3K_CASCADE_FGFR3	1	0.759524	0	3	1	0
REACTOME_PI_3K_CASCADE_FGFR4	1	0.759524	0	3	1	0
REACTOME_PI3K_EVENTS_IN_ERBB2_SIGNALING	1	0.883779	0	1	1	0
REACTOME_PI5P_REGULATES_TP53_ACETYLATION	1	0.740804	0	4	1	0
REACTOME_PIWI_INTERACTING_RNA_PIRNA_BIOGENESIS	1	0.855733	0	1	1	0
REACTOME_PKA_ACTIVATION_IN_GLUCAGON_SIGNALLING	1	0.49054	0	8	1	0
REACTOME_PKA_MEDIATED_PHOSPHORYLATION_OF_CREB	1	0.471689	0	9	1	0
REACTOME_PKA_MEDIATED_PHOSPHORYLATION_OF_KEY_METABOLIC_FACTORS	1	0.879623	0	2	1	0
REACTOME_PKMTS_METHYLATE_HISTONE_LYSINES	1	0.826302	0	2	1	0
REACTOME_PLASMA_LIPOPROTEIN_ASSEMBLY	1	0.530915	0	7	1	0
REACTOME_PLASMA_LIPOPROTEIN_REMODELING	1	0.471295	0	4	1	0
REACTOME_PLATELET_ADHESION_TO_EXPOSED_COLLAGEN	1	0.954252	0	1	1	0
REACTOME_PLATELET_AGGREGATION_PLUG_FORMATION	1	0.542017	0	7	1	0
REACTOME_PLATELET_CALCIUM_HOMEOSTASIS	1	0.298123	0	10	1	0
REACTOME_PLATELET_HOMEOSTASIS	1	0.0539491	0	29	1	0
REACTOME_PLATELET_SENSITIZATION_BY_LDL	1	0.505077	0	7	1	0
REACTOME_POLB_DEPENDENT_LONG_PATCH_BASE_EXCISION_REPAIR	1	0.949381	0	1	1	0
REACTOME_POLO_LIKE_KINASE_MEDIATED_EVENTS	1	0.932085	0	1	1	0
REACTOME_POSITIVE_EPIGENETIC_REGULATION_OF_RRNA_EXPRESSION	1	0.467817	0	7	1	0
REACTOME_POST_CHAPERONIN_TUBULIN_FOLDING_PATHWAY	1	0.376477	0	8	1	0
REACTOME_POSTMITOTIC_NUCLEAR_PORE_COMPLEX_NPC_REFORMATION	1	0.669249	0	5	1	0
REACTOME_POST_TRANSLATIONAL_MODIFICATION_SYNTHESIS_OF_GPI_ANCHORED_PROTEINS	1	0.379455	0	6	1	0
REACTOME_POU5F1_OCT4_SOX2_NANOG_REPRESS_GENES_RELATED_TO_DIFFERENTIATION	1	0.942262	0	1	1	0
REACTOME_PP2A_MEDIATED_DEPHOSPHORYLATION_OF_KEY_METABOLIC_FACTORS	1	0.661394	0	3	1	0
REACTOME_PRC2_METHYLATES_HISTONES_AND_DNA	1	0.689121	0	3	1	0
REACTOME_PRE_NOTCH_EXPRESSION_AND_PROCESSING	1	0.53219	0	7	1	0
REACTOME_PRE_NOTCH_PROCESSING_IN_GOLGI	1	0.767405	0	3	1	0
REACTOME_PRESYNAPTIC_DEPOLARIZATION_AND_CALCIUM_CHANNEL_OPENING	1	0.716489	0	7	1	0
REACTOME_PRESYNAPTIC_FUNCTION_OF_KAINATE_RECEPTORS	1	0.467406	0	8	1	0
REACTOME_PROCESSING_AND_ACTIVATION_OF_SUMO	1	0.83808	0	3	1	0
REACTOME_PROCESSING_OF_CAPPED_INTRONLESS_PRE_MRNA	1	0.821008	0	3	1	0
REACTOME_PROCESSING_OF_DNA_DOUBLE_STRAND_BREAK_ENDS	1	0.487181	0	8	1	0
REACTOME_PROCESSING_OF_INTRONLESS_PRE_MRNAS	1	0.910351	0	2	1	0
REACTOME_PROLACTIN_RECEPTOR_SIGNALING	1	0.781036	0	3	1	0
REACTOME_PROSTACYCLIN_SIGNALLING_THROUGH_PROSTACYCLIN_RECEPTOR	1	0.478031	0	8	1	0
REACTOME_PROTEIN_REPAIR	1	0.664505	0	4	1	0
REACTOME_PROTON_COUPLED_MONOCARBOXYLATE_TRANSPORT	1	0.899129	0	1	1	0
REACTOME_PTK6_REGULATES_CELL_CYCLE	1	0.915608	0	1	1	0
REACTOME_PTK6_REGULATES_PROTEINS_INVOLVED_IN_RNA_PROCESSING	1	0.804454	0	2	1	0
REACTOME_PTK6_REGULATES_RTKS_AND_THEIR_EFFECTORS_AKT1_AND_DOK1	1	0.870092	0	1	1	0
REACTOME_PURINERGIC_SIGNALING_IN_LEISHMANIASIS_INFECTION	1	0.544709	0	4	1	0
REACTOME_PURINE_SALVAGE	1	0.691767	0	5	1	0
REACTOME_PYROPTOSIS	1	0.834709	0	2	1	0
REACTOME_RA_BIOSYNTHESIS_PATHWAY	1	0.90069	0	2	1	0
REACTOME_RAF_INDEPENDENT_MAPK1_3_ACTIVATION	1	0.5078	0	5	1	0
REACTOME_RECEPTOR_TYPE_TYROSINE_PROTEIN_PHOSPHATASES	1	0.660717	0	6	1	0
REACTOME_RECOGNITION_AND_ASSOCIATION_OF_DNA_GLYCOSYLASE_WITH_SITE_CONTAINING_AN_AFFECTED_PURINE	1	0.837862	0	1	1	0
REACTOME_RECOGNITION_OF_DNA_DAMAGE_BY_PCNA_CONTAINING_REPLICATION_COMPLEX	1	0.733725	0	3	1	0
REACTOME_RECYCLING_OF_BILE_ACIDS_AND_SALTS	1	0.66856	0	1	1	0
REACTOME_RECYCLING_OF_EIF2_GDP	1	0.833115	0	2	1	0
REACTOME_REDUCTION_OF_CYTOSOLIC_CA_LEVELS	1	0.318879	0	8	1	0
REACTOME_REELIN_SIGNALLING_PATHWAY	1	0.951926	0	1	1	0
REACTOME_REGULATION_OF_BACH1_ACTIVITY	1	0.759719	0	3	1	0
REACTOME_REGULATION_OF_BETA_CELL_DEVELOPMENT	1	0.965648	0	1	1	0
REACTOME_REGULATION_OF_CHOLESTEROL_BIOSYNTHESIS_BY_SREBP_SREBF	1	0.585524	0	8	1	0
REACTOME_REGULATION_OF_COMMISSURAL_AXON_PATHFINDING_BY_SLIT_AND_ROBO	1	0.899956	0	1	1	0
REACTOME_REGULATION_OF_FOXO_TRANSCRIPTIONAL_ACTIVITY_BY_ACETYLATION	1	0.829309	0	1	1	0
REACTOME_REGULATION_OF_FZD_BY_UBIQUITINATION	1	0.870092	0	1	1	0
REACTOME_REGULATION_OF_GENE_EXPRESSION_IN_LATE_STAGE_BRANCHING_MORPHOGENESIS_PANCREATIC_BUD_PRECURSOR_CELLS	1	0.965648	0	1	1	0
REACTOME_REGULATION_OF_GLUCOKINASE_BY_GLUCOKINASE_REGULATORY_PROTEIN	1	0.82705	0	3	1	0
REACTOME_REGULATION_OF_GLYCOLYSIS_BY_FRUCTOSE_2_6_BISPHOSPHATE_METABOLISM	1	0.581585	0	5	1	0
REACTOME_REGULATION_OF_HSF1_MEDIATED_HEAT_SHOCK_RESPONSE	1	0.0555363	0	23	1	0
REACTOME_REGULATION_OF_IFNA_SIGNALING	1	0.894486	0	1	1	0
REACTOME_REGULATION_OF_IFNG_SIGNALING	1	0.894486	0	1	1	0
REACTOME_REGULATION_OF_INNATE_IMMUNE_RESPONSES_TO_CYTOSOLIC_DNA	1	0.870092	0	1	1	0
REACTOME_REGULATION_OF_INSULIN_LIKE_GROWTH_FACTOR_IGF_TRANSPORT_AND_UPTAKE_BY_INSULIN_LIKE_GROWTH_FACTOR_BINDING_PROTEINS_IGFBPS	1	0.0318195	0	28	1	0
REACTOME_REGULATION_OF_LIPID_METABOLISM_BY_PPARALPHA	1	0.603893	0	6	1	0
REACTOME_REGULATION_OF_MECP2_EXPRESSION_AND_ACTIVITY	1	0.415245	0	10	1	0
REACTOME_REGULATION_OF_PTEN_GENE_TRANSCRIPTION	1	0.595385	0	6	1	0
REACTOME_REGULATION_OF_PTEN_LOCALIZATION	1	0.810876	0	3	1	0
REACTOME_REGULATION_OF_PTEN_MRNA_TRANSLATION	1	0.971955	0	1	1	0
REACTOME_REGULATION_OF_RUNX1_EXPRESSION_AND_ACTIVITY	1	0.782332	0	3	1	0
REACTOME_REGULATION_OF_SIGNALING_BY_CBL	1	0.590151	0	4	1	0
REACTOME_REGULATION_OF_TLR_BY_ENDOGENOUS_LIGAND	1	0.876562	0	1	1	0
REACTOME_REGULATION_OF_TP53_ACTIVITY_THROUGH_ACETYLATION	1	0.690399	0	5	1	0
REACTOME_REGULATION_OF_TP53_ACTIVITY_THROUGH_METHYLATION	1	0.83039	0	2	1	0
REACTOME_REGULATION_OF_TP53_EXPRESSION_AND_DEGRADATION	1	0.591947	0	5	1	0
REACTOME_RELEASE_OF_APOPTOTIC_FACTORS_FROM_THE_MITOCHONDRIA	1	0.900723	0	1	1	0
REACTOME_REPRESSION_OF_WNT_TARGET_GENES	1	0.876674	0	1	1	0
REACTOME_REPRODUCTION	1	0.49488	0	5	1	0
REACTOME_RESOLUTION_OF_ABASIC_SITES_AP_SITES	1	0.949381	0	1	1	0
REACTOME_RESOLUTION_OF_AP_SITES_VIA_THE_MULTIPLE_NUCLEOTIDE_PATCH_REPLACEMENT_PATHWAY	1	0.949381	0	1	1	0
REACTOME_RESPONSE_OF_EIF2AK1_HRI_TO_HEME_DEFICIENCY	1	0.80676	0	3	1	0
REACTOME_RESPONSE_TO_METAL_IONS	1	0.743442	0	2	1	0
REACTOME_RETINOID_CYCLE_DISEASE_EVENTS	1	0.87479	0	1	1	0
REACTOME_REVERSIBLE_HYDRATION_OF_CARBON_DIOXIDE	1	0.764328	0	2	1	0
REACTOME_RHOBTB3_ATPASE_CYCLE	1	0.771149	0	3	1	0
REACTOME_RHOT1_GTPASE_CYCLE	1	0.79741	0	2	1	0
REACTOME_RIP_MEDIATED_NFKB_ACTIVATION_VIA_ZBP1	1	0.890673	0	1	1	0
REACTOME_RNA_POLYMERASE_III_TRANSCRIPTION	1	0.886309	0	1	1	0
REACTOME_RNA_POLYMERASE_III_TRANSCRIPTION_TERMINATION	1	0.886309	0	1	1	0
REACTOME_RNA_POLYMERASE_II_TRANSCRIBES_SNRNA_GENES	1	0.97235	0	1	1	0
REACTOME_RNA_POLYMERASE_II_TRANSCRIPTION_TERMINATION	1	0.283506	0	14	1	0
REACTOME_RNA_POLYMERASE_I_PROMOTER_ESCAPE	1	0.656051	0	3	1	0
REACTOME_RNA_POLYMERASE_I_TRANSCRIPTION	1	0.516281	0	6	1	0
REACTOME_RNA_POLYMERASE_I_TRANSCRIPTION_INITIATION	1	0.932085	0	1	1	0
REACTOME_RNA_POLYMERASE_I_TRANSCRIPTION_TERMINATION	1	0.96031	0	1	1	0
REACTOME_RND1_GTPASE_CYCLE	1	0.443843	0	8	1	0
REACTOME_ROLE_OF_ABL_IN_ROBO_SLIT_SIGNALING	1	0.569243	0	4	1	0
REACTOME_ROLE_OF_LAT2_NTAL_LAB_ON_CALCIUM_MOBILIZATION	1	0.883779	0	1	1	0
REACTOME_ROLE_OF_SECOND_MESSENGERS_IN_NETRIN_1_SIGNALING	1	0.877375	0	1	1	0
REACTOME_RRNA_PROCESSING_IN_THE_MITOCHONDRION	1	0.878336	0	1	1	0
REACTOME_RSK_ACTIVATION	1	0.783406	0	2	1	0
REACTOME_RUNX1_REGULATES_EXPRESSION_OF_COMPONENTS_OF_TIGHT_JUNCTIONS	1	0.915215	0	1	1	0
REACTOME_RUNX1_REGULATES_GENES_INVOLVED_IN_MEGAKARYOCYTE_DIFFERENTIATION_AND_PLATELET_FUNCTION	1	0.694599	0	4	1	0
REACTOME_RUNX2_REGULATES_BONE_DEVELOPMENT	1	0.684456	0	4	1	0
REACTOME_RUNX2_REGULATES_OSTEOBLAST_DIFFERENTIATION	1	0.684456	0	4	1	0
REACTOME_RUNX3_REGULATES_NOTCH_SIGNALING	1	0.965648	0	1	1	0
REACTOME_RUNX3_REGULATES_WNT_SIGNALING	1	0.872137	0	1	1	0
REACTOME_SARS_COV_1_GENOME_REPLICATION_AND_TRANSCRIPTION	1	0.687946	0	3	1	0
REACTOME_SARS_COV_1_INFECTION	1	0.310678	0	10	1	0
REACTOME_SARS_COV_2_INFECTION	1	0.25669	0	12	1	0
REACTOME_SCAVENGING_BY_CLASS_B_RECEPTORS	1	0.859104	0	2	1	0
REACTOME_SCAVENGING_BY_CLASS_F_RECEPTORS	1	0.510149	0	4	1	0
REACTOME_SCAVENGING_OF_HEME_FROM_PLASMA	1	0.465876	0	5	1	0
REACTOME_SEALING_OF_THE_NUCLEAR_ENVELOPE_NE_BY_ESCRT_III	1	0.32691	0	10	1	0
REACTOME_SENESCENCE_ASSOCIATED_SECRETORY_PHENOTYPE_SASP	1	0.450876	0	7	1	0
REACTOME_SENSORY_PROCESSING_OF_SOUND_BY_OUTER_HAIR_CELLS_OF_THE_COCHLEA	1	0.26841	0	16	1	0
REACTOME_SERINE_BIOSYNTHESIS	1	0.632267	0	4	1	0
REACTOME_SIGNAL_ATTENUATION	1	0.692232	0	3	1	0
REACTOME_SIGNALING_BY_ACTIVIN	1	0.901825	0	1	1	0
REACTOME_SIGNALING_BY_BMP	1	0.878527	0	1	1	0
REACTOME_SIGNALING_BY_CSF3_G_CSF	1	0.449091	0	7	1	0
REACTOME_SIGNALING_BY_CTNNB1_PHOSPHO_SITE_MUTANTS	1	0.42277	0	9	1	0
REACTOME_SIGNALING_BY_CYTOSOLIC_FGFR1_FUSION_MUTANTS	1	0.760196	0	3	1	0
REACTOME_SIGNALING_BY_FGFR2_IIIA_TM	1	0.960921	0	1	1	0
REACTOME_SIGNALING_BY_LEPTIN	1	0.894486	0	1	1	0
REACTOME_SIGNALING_BY_MAPK_MUTANTS	1	0.890489	0	1	1	0
REACTOME_SIGNALING_BY_MEMBRANE_TETHERED_FUSIONS_OF_PDGFRA_OR_PDGFRB	1	0.975374	0	1	1	0
REACTOME_SIGNALING_BY_NODAL	1	0.901825	0	1	1	0
REACTOME_SIGNALING_BY_NOTCH1	1	0.45658	0	8	1	0
REACTOME_SIGNALING_BY_NOTCH1_HD_DOMAIN_MUTANTS_IN_CANCER	1	0.870092	0	1	1	0
REACTOME_SIGNALING_BY_NOTCH1_PEST_DOMAIN_MUTANTS_IN_CANCER	1	0.712283	0	5	1	0
REACTOME_SIGNALING_BY_NOTCH2	1	0.644176	0	3	1	0
REACTOME_SIGNALING_BY_NOTCH3	1	0.698369	0	4	1	0
REACTOME_SIGNALING_BY_TGF_BETA_RECEPTOR_COMPLEX	1	0.321044	0	14	1	0
REACTOME_SIGNALING_BY_TGF_BETA_RECEPTOR_COMPLEX_IN_CANCER	1	0.803428	0	1	1	0
REACTOME_SIGNALING_BY_TGFB_FAMILY_MEMBERS	1	0.289314	0	15	1	0
REACTOME_SIGNALING_BY_WNT_IN_CANCER	1	0.370376	0	10	1	0
REACTOME_SIGNAL_REGULATORY_PROTEIN_FAMILY_INTERACTIONS	1	0.4759	0	6	1	0
REACTOME_SIRT1_NEGATIVELY_REGULATES_RRNA_EXPRESSION	1	0.73943	0	2	1	0
REACTOME_SLBP_DEPENDENT_PROCESSING_OF_REPLICATION_DEPENDENT_HISTONE_PRE_MRNAS	1	0.901916	0	1	1	0
REACTOME_SLC_TRANSPORTER_DISORDERS	1	0.326202	0	10	1	0
REACTOME_SMAC_XIAP_REGULATED_APOPTOTIC_RESPONSE	1	0.900723	0	1	1	0
REACTOME_SMAD2_SMAD3_SMAD4_HETEROTRIMER_REGULATES_TRANSCRIPTION	1	0.840176	0	2	1	0
REACTOME_SMALL_INTERFERING_RNA_SIRNA_BIOGENESIS	1	0.971955	0	1	1	0
REACTOME_SMOOTH_MUSCLE_CONTRACTION	1	0.321104	0	12	1	0
REACTOME_SNRNP_ASSEMBLY	1	0.651117	0	7	1	0
REACTOME_SODIUM_CALCIUM_EXCHANGERS	1	0.61362	0	4	1	0
REACTOME_SODIUM_PROTON_EXCHANGERS	1	0.934753	0	1	1	0
REACTOME_STAT5_ACTIVATION	1	0.790462	0	2	1	0
REACTOME_STAT5_ACTIVATION_DOWNSTREAM_OF_FLT3_ITD_MUTANTS	1	0.790462	0	2	1	0
REACTOME_STIMULI_SENSING_CHANNELS	1	0.467737	0	9	1	0
REACTOME_STRIATED_MUSCLE_CONTRACTION	1	0.475989	0	7	1	0
REACTOME_SULFIDE_OXIDATION_TO_SULFATE	1	0.835648	0	2	1	0
REACTOME_SUMO_IS_CONJUGATED_TO_E1_UBA2_SAE1	1	0.83808	0	3	1	0
REACTOME_SUMO_IS_PROTEOLYTICALLY_PROCESSED	1	0.932321	0	1	1	0
REACTOME_SUMO_IS_TRANSFERRED_FROM_E1_TO_E2_UBE2I_UBC9	1	0.83808	0	3	1	0
REACTOME_SUMOYLATION_OF_CHROMATIN_ORGANIZATION_PROTEINS	1	0.737999	0	5	1	0
REACTOME_SUMOYLATION_OF_DNA_DAMAGE_RESPONSE_AND_REPAIR_PROTEINS	1	0.77101	0	4	1	0
REACTOME_SUMOYLATION_OF_DNA_REPLICATION_PROTEINS	1	0.734649	0	5	1	0
REACTOME_SUMOYLATION_OF_INTRACELLULAR_RECEPTORS	1	0.932321	0	1	1	0
REACTOME_SUMOYLATION_OF_RNA_BINDING_PROTEINS	1	0.653315	0	6	1	0
REACTOME_SUMOYLATION_OF_SUMOYLATION_PROTEINS	1	0.77101	0	4	1	0
REACTOME_SUMOYLATION_OF_TRANSCRIPTION_FACTORS	1	0.886361	0	2	1	0
REACTOME_SUMOYLATION_OF_UBIQUITINYLATION_PROTEINS	1	0.82705	0	3	1	0
REACTOME_SUPPRESSION_OF_APOPTOSIS	1	0.603557	0	4	1	0
REACTOME_SURFACTANT_METABOLISM	1	0.970514	0	1	1	0
REACTOME_SYNTHESIS_OF_12_EICOSATETRAENOIC_ACID_DERIVATIVES	1	0.882358	0	1	1	0
REACTOME_SYNTHESIS_OF_15_EICOSATETRAENOIC_ACID_DERIVATIVES	1	0.882358	0	1	1	0
REACTOME_SYNTHESIS_OF_5_EICOSATETRAENOIC_ACIDS	1	0.882358	0	1	1	0
REACTOME_SYNTHESIS_OF_BILE_ACIDS_AND_BILE_SALTS	1	0.772412	0	4	1	0
REACTOME_SYNTHESIS_OF_BILE_ACIDS_AND_BILE_SALTS_VIA_7ALPHA_HYDROXYCHOLESTEROL	1	0.841274	0	2	1	0
REACTOME_SYNTHESIS_OF_DIPHTHAMIDE_EEF2	1	0.82074	0	1	1	0
REACTOME_SYNTHESIS_OF_EPOXY_EET_AND_DIHYDROXYEICOSATRIENOIC_ACIDS_DHET	1	0.956856	0	1	1	0
REACTOME_SYNTHESIS_OF_GDP_MANNOSE	1	0.879483	0	3	1	0
REACTOME_SYNTHESIS_OF_IP3_AND_IP4_IN_THE_CYTOSOL	1	0.584158	0	3	1	0
REACTOME_SYNTHESIS_OF_KETONE_BODIES	1	0.683866	0	3	1	0
REACTOME_SYNTHESIS_OF_PA	1	0.640936	0	4	1	0
REACTOME_SYNTHESIS_OF_PE	1	0.906316	0	1	1	0
REACTOME_SYNTHESIS_OF_PG	1	0.856139	0	2	1	0
REACTOME_SYNTHESIS_OF_PI	1	0.866038	0	2	1	0
REACTOME_SYNTHESIS_OF_PIPS_AT_THE_EARLY_ENDOSOME_MEMBRANE	1	0.921403	0	1	1	0
REACTOME_SYNTHESIS_OF_PIPS_AT_THE_ER_MEMBRANE	1	0.779685	0	2	1	0
REACTOME_SYNTHESIS_OF_PIPS_AT_THE_GOLGI_MEMBRANE	1	0.886556	0	1	1	0
REACTOME_SYNTHESIS_OF_PROSTAGLANDINS_PG_AND_THROMBOXANES_TX	1	0.784485	0	3	1	0
REACTOME_SYNTHESIS_OF_PYROPHOSPHATES_IN_THE_CYTOSOL	1	0.961541	0	1	1	0
REACTOME_SYNTHESIS_SECRETION_AND_INACTIVATION_OF_GLUCAGON_LIKE_PEPTIDE_1_GLP_1	1	0.872137	0	1	1	0
REACTOME_TAK1_ACTIVATES_NFKB_BY_PHOSPHORYLATION_AND_ACTIVATION_OF_IKKS_COMPLEX	1	0.530521	0	5	1	0
REACTOME_TELOMERE_EXTENSION_BY_TELOMERASE	1	0.847377	0	4	1	0
REACTOME_TELOMERE_MAINTENANCE	1	0.626373	0	6	1	0
REACTOME_TERMINAL_PATHWAY_OF_COMPLEMENT	1	0.864999	0	1	1	0
REACTOME_TERMINATION_OF_TRANSLESION_DNA_SYNTHESIS	1	0.870092	0	1	1	0
REACTOME_TETRAHYDROBIOPTERIN_BH4_SYNTHESIS_RECYCLING_SALVAGE_AND_REGULATION	1	0.751258	0	2	1	0
REACTOME_TFAP2A_ACTS_AS_A_TRANSCRIPTIONAL_REPRESSOR_DURING_RETINOIC_ACID_INDUCED_CELL_DIFFERENTIATION	1	0.683777	0	2	1	0
REACTOME_TGF_BETA_RECEPTOR_SIGNALING_ACTIVATES_SMADS	1	0.450332	0	9	1	0
REACTOME_TGF_BETA_RECEPTOR_SIGNALING_IN_EMT_EPITHELIAL_TO_MESENCHYMAL_TRANSITION	1	0.657148	0	3	1	0
REACTOME_THE_ACTIVATION_OF_ARYLSULFATASES	1	0.974373	0	1	1	0
REACTOME_THE_CANONICAL_RETINOID_CYCLE_IN_RODS_TWILIGHT_VISION	1	0.87479	0	1	1	0
REACTOME_THE_NLRP3_INFLAMMASOME	1	0.544709	0	4	1	0
REACTOME_THROMBIN_SIGNALLING_THROUGH_PROTEINASE_ACTIVATED_RECEPTORS_PARS	1	0.299499	0	14	1	0
REACTOME_THROMBOXANE_SIGNALLING_THROUGH_TP_RECEPTOR	1	0.4494	0	10	1	0
REACTOME_TICAM1_DEPENDENT_ACTIVATION_OF_IRF3_IRF7	1	0.870092	0	1	1	0
REACTOME_TICAM1_RIP1_MEDIATED_IKK_COMPLEX_RECRUITMENT	1	0.629622	0	3	1	0
REACTOME_TICAM1_TRAF6_DEPENDENT_INDUCTION_OF_TAK1_COMPLEX	1	0.870092	0	1	1	0
REACTOME_TIGHT_JUNCTION_INTERACTIONS	1	0.910567	0	1	1	0
REACTOME_TOXICITY_OF_BOTULINUM_TOXIN_TYPE_D_BOTD	1	0.789571	0	2	1	0
REACTOME_TP53_REGULATES_TRANSCRIPTION_OF_ADDITIONAL_CELL_CYCLE_GENES_WHOSE_EXACT_ROLE_IN_THE_P53_PATHWAY_REMAIN_UNCERTAIN	1	0.75849	0	3	1	0
REACTOME_TP53_REGULATES_TRANSCRIPTION_OF_CELL_CYCLE_GENES	1	0.671129	0	5	1	0
REACTOME_TP53_REGULATES_TRANSCRIPTION_OF_CELL_DEATH_GENES	1	0.791223	0	3	1	0
REACTOME_TP53_REGULATES_TRANSCRIPTION_OF_DNA_REPAIR_GENES	1	0.754408	0	3	1	0
REACTOME_TP53_REGULATES_TRANSCRIPTION_OF_GENES_INVOLVED_IN_CYTOCHROME_C_RELEASE	1	0.953458	0	1	1	0
REACTOME_TP53_REGULATES_TRANSCRIPTION_OF_GENES_INVOLVED_IN_G1_CELL_CYCLE_ARREST	1	0.915608	0	1	1	0
REACTOME_TP53_REGULATES_TRANSCRIPTION_OF_GENES_INVOLVED_IN_G2_CELL_CYCLE_ARREST	1	0.966605	0	1	1	0
REACTOME_TP53_REGULATES_TRANSCRIPTION_OF_SEVERAL_ADDITIONAL_CELL_DEATH_GENES_WHOSE_SPECIFIC_ROLES_IN_P53_DEPENDENT_APOPTOSIS_REMAIN_UNCERTAIN	1	0.829893	0	2	1	0
REACTOME_TRAF6_MEDIATED_INDUCTION_OF_TAK1_COMPLEX_WITHIN_TLR4_COMPLEX	1	0.870092	0	1	1	0
REACTOME_TRAF6_MEDIATED_IRF7_ACTIVATION_IN_TLR7_8_OR_9_SIGNALING	1	0.716863	0	2	1	0
REACTOME_TRAF6_MEDIATED_NF_KB_ACTIVATION	1	0.740505	0	3	1	0
REACTOME_TRAFFICKING_AND_PROCESSING_OF_ENDOSOMAL_TLR	1	0.732433	0	3	1	0
REACTOME_TRAFFICKING_OF_MYRISTOYLATED_PROTEINS_TO_THE_CILIUM	1	0.911578	0	1	1	0
REACTOME_TRANSCRIPTIONAL_ACTIVITY_OF_SMAD2_SMAD3_SMAD4_HETEROTRIMER	1	0.636584	0	6	1	0
REACTOME_TRANSCRIPTIONAL_REGULATION_BY_E2F6	1	0.782748	0	4	1	0
REACTOME_TRANSCRIPTIONAL_REGULATION_BY_SMALL_RNAS	1	0.531854	0	7	1	0
REACTOME_TRANSCRIPTIONAL_REGULATION_BY_THE_AP_2_TFAP2_FAMILY_OF_TRANSCRIPTION_FACTORS	1	0.525929	0	4	1	0
REACTOME_TRANSCRIPTIONAL_REGULATION_BY_VENTX	1	0.829291	0	3	1	0
REACTOME_TRANSCRIPTIONAL_REGULATION_OF_GRANULOPOIESIS	1	0.641545	0	4	1	0
REACTOME_TRANSCRIPTIONAL_REGULATION_OF_PLURIPOTENT_STEM_CELLS	1	0.942262	0	1	1	0
REACTOME_TRANSCRIPTIONAL_REGULATION_OF_TESTIS_DIFFERENTIATION	1	0.950155	0	1	1	0
REACTOME_TRANSCRIPTIONAL_REGULATION_OF_WHITE_ADIPOCYTE_DIFFERENTIATION	1	0.889062	0	1	1	0
REACTOME_TRANSCRIPTION_OF_E2F_TARGETS_UNDER_NEGATIVE_CONTROL_BY_DREAM_COMPLEX	1	0.932085	0	1	1	0
REACTOME_TRANSCRIPTION_OF_E2F_TARGETS_UNDER_NEGATIVE_CONTROL_BY_P107_RBL1_AND_P130_RBL2_IN_COMPLEX_WITH_HDAC1	1	0.932085	0	1	1	0
REACTOME_TRANSCRIPTION_OF_THE_HIV_GENOME	1	0.703116	0	5	1	0
REACTOME_TRANSLATION_OF_REPLICASE_AND_ASSEMBLY_OF_THE_REPLICATION_TRANSCRIPTION_COMPLEX	1	0.92454	0	2	1	0
REACTOME_TRANSLATION_OF_SARS_COV_1_STRUCTURAL_PROTEINS	1	0.525013	0	5	1	0
REACTOME_TRANSLATION_OF_SARS_COV_2_STRUCTURAL_PROTEINS	1	0.434046	0	7	1	0
REACTOME_TRANSLESION_SYNTHESIS_BY_POLH	1	0.711775	0	2	1	0
REACTOME_TRANSLESION_SYNTHESIS_BY_POLK	1	0.870092	0	1	1	0
REACTOME_TRANSLESION_SYNTHESIS_BY_Y_FAMILY_DNA_POLYMERASES_BYPASSES_LESIONS_ON_DNA_TEMPLATE	1	0.711775	0	2	1	0
REACTOME_TRANSPORT_OF_CONNEXONS_TO_THE_PLASMA_MEMBRANE	1	0.37876	0	8	1	0
REACTOME_TRANSPORT_OF_FATTY_ACIDS	1	0.862435	0	2	1	0
REACTOME_TRANSPORT_OF_MATURE_MRNAS_DERIVED_FROM_INTRONLESS_TRANSCRIPTS	1	0.689367	0	5	1	0
REACTOME_TRANSPORT_OF_MATURE_TRANSCRIPT_TO_CYTOPLASM	1	0.272328	0	15	1	0
REACTOME_TRANSPORT_OF_ORGANIC_ANIONS	1	0.66856	0	1	1	0
REACTOME_TRANSPORT_OF_THE_SLBP_DEPENDANT_MATURE_MRNA	1	0.689367	0	5	1	0
REACTOME_TRIGLYCERIDE_BIOSYNTHESIS	1	0.939154	0	1	1	0
REACTOME_TRIGLYCERIDE_CATABOLISM	1	0.323146	0	9	1	0
REACTOME_TRIGLYCERIDE_METABOLISM	1	0.303349	0	10	1	0
REACTOME_TRNA_MODIFICATION_IN_THE_MITOCHONDRION	1	0.878336	0	1	1	0
REACTOME_TRNA_MODIFICATION_IN_THE_NUCLEUS_AND_CYTOSOL	1	0.907588	0	2	1	0
REACTOME_TRNA_PROCESSING	1	0.418544	0	12	1	0
REACTOME_TRNA_PROCESSING_IN_THE_MITOCHONDRION	1	0.849992	0	2	1	0
REACTOME_TRNA_PROCESSING_IN_THE_NUCLEUS	1	0.525571	0	9	1	0
REACTOME_TYPE_I_HEMIDESMOSOME_ASSEMBLY	1	0.84903	0	2	1	0
REACTOME_TYROSINE_CATABOLISM	1	0.914682	0	1	1	0
REACTOME_TYSND1_CLEAVES_PEROXISOMAL_PROTEINS	1	0.771108	0	3	1	0
REACTOME_UBIQUINOL_BIOSYNTHESIS	1	0.925361	0	2	1	0
REACTOME_UPTAKE_AND_ACTIONS_OF_BACTERIAL_TOXINS	1	0.13421	0	13	1	0
REACTOME_UPTAKE_AND_FUNCTION_OF_ANTHRAX_TOXINS	1	0.663367	0	3	1	0
REACTOME_UPTAKE_AND_FUNCTION_OF_DIPHTHERIA_TOXIN	1	0.549248	0	4	1	0
REACTOME_UREA_CYCLE	1	0.940261	0	2	1	0
REACTOME_VASOPRESSIN_REGULATES_RENAL_WATER_HOMEOSTASIS_VIA_AQUAPORINS	1	0.250729	0	16	1	0
REACTOME_VIRAL_MESSENGER_RNA_SYNTHESIS	1	0.82705	0	3	1	0
REACTOME_VITAMIN_B5_PANTOTHENATE_METABOLISM	1	0.870071	0	1	1	0
REACTOME_VITAMIN_C_ASCORBATE_METABOLISM	1	0.674644	0	4	1	0
REACTOME_VITAMIN_D_CALCIFEROL_METABOLISM	1	0.854662	0	2	1	0
REACTOME_VLDL_ASSEMBLY	1	0.876523	0	1	1	0
REACTOME_VOLTAGE_GATED_POTASSIUM_CHANNELS	1	0.782889	0	4	1	0
REACTOME_ZBP1_DAI_MEDIATED_INDUCTION_OF_TYPE_I_IFNS	1	0.890673	0	1	1	0
REACTOME_ZINC_INFLUX_INTO_CELLS_BY_THE_SLC39_GENE_FAMILY	1	0.824317	0	2	1	0
REACTOME_ZINC_TRANSPORTERS	1	0.824317	0	2	1	0

## Sheet: UP_DEPs_C2_CP_WIKIPATHWAYS
category	over_represented_pvalue	under_represented_pvalue	numDEInCat	numInCat	over_represented_pvalue_adj	ORs
WP_EGFR_TYROSINE_KINASE_INHIBITOR_RESISTANCE	0.00084042	0.999888	7	17	0.331045	5.86474
WP_SIGNALING_PATHWAYS_IN_GLIOBLASTOMA	0.0022211	0.999719	6	13	0.331045	7.14341
WP_RALA_DOWNSTREAM_REGULATED_GENES	0.00243983	0.999875	4	6	0.331045	16.469
WP_PHYSIOLOGICAL_AND_PATHOLOGICAL_HYPERTROPHY_OF_THE_HEART	0.0025465	0.999794	5	8	0.331045	13.818
WP_GABA_RECEPTOR_SIGNALING	0.00450551	0.999165	7	18	0.429162	5.32749
WP_NONSMALL_CELL_LUNG_CANCER	0.00495186	0.999398	5	11	0.429162	6.90024
WP_METAPATHWAY_BIOTRANSFORMATION_PHASE_I_AND_II	0.0065303	0.999114	5	12	0.485108	5.91146
WP_KISSPEPTINKISSPEPTIN_RECEPTOR_SYSTEM_IN_THE_OVARY	0.00759156	0.998972	5	11	0.493451	6.90024
WP_RAS_SIGNALING	0.00921283	0.997108	10	46	0.524511	2.3291
WP_G_PROTEIN_SIGNALING_PATHWAYS	0.0107979	0.996815	9	36	0.524511	2.79574
WP_NONALCOHOLIC_FATTY_LIVER_DISEASE	0.0116277	0.995805	12	53	0.524511	2.48091
WP_WNT_SIGNALING_PATHWAY_AND_PLURIPOTENCY	0.0134502	0.997127	6	19	0.524511	3.83017
WP_MITOCHONDRIAL_COMPLEX_I_ASSEMBLY_MODEL_OXPHOS_SYSTEM	0.0143831	0.996284	7	28	0.524511	2.76874
WP_ELECTRON_TRANSPORT_CHAIN_OXPHOS_SYSTEM_IN_MITOCHONDRIA	0.0145503	0.994167	14	59	0.524511	2.66873
WP_NONGENOMIC_ACTIONS_OF_125_DIHYDROXYVITAMIN_D3	0.0151301	0.997452	5	12	0.524511	5.91146
WP_OSTEOBLAST_DIFFERENTIATION	0.0189754	0.997431	4	9	0.547652	6.58114
WP_INHIBITION_OF_EXOSOME_BIOGENESIS_AND_SECRETION_BY_MANUMYCIN_A_IN_CRPC_CELLS	0.0193436	0.997058	4	12	0.547652	4.10693
WP_WNT_SIGNALING	0.0194118	0.994845	7	23	0.547652	3.64877
WP_INTEGRATED_BREAST_CANCER_PATHWAY	0.0200104	0.995215	6	21	0.547652	3.3149
WP_FLUOROACETIC_ACID_TOXICITY	0.0236953	0.998701	3	4	0.616078	24.528
WP_ALLOGRAFT_REJECTION	0.0311494	0.998119	2	5	0.771318	5.41726
WP_MICROGLIA_PATHOGEN_PHAGOCYTOSIS_PATHWAY	0.0331462	0.998713	2	3	0.783456	16.2455
WP_PILOCYTIC_ASTROCYTOMA	0.0379859	0.997781	2	4	0.797676	8.12591
WP_MITOCHONDRIAL_CII_ASSEMBLY	0.0399033	0.99828	2	3	0.797676	16.2455
WP_MAPK_SIGNALING_PATHWAY	0.0410388	0.98333	10	51	0.797676	2.03608
WP_SEROTONIN_AND_ANXIETYRELATED_EVENTS	0.0411543	1	2	2	0.797676	#NUM!
WP_CILIARY_LANDSCAPE	0.0414178	0.982213	11	63	0.797676	1.76186
WP_PYRIMIDINE_METABOLISM_AND_RELATED_DISEASES	0.0435986	1	1	1	0.809689	#NUM!
WP_WNT_SIGNALING_PATHWAY_NETPATH	0.0479375	0.990233	4	12	0.85318	4.10693
WP_PURINERGIC_SIGNALING	0.0497032	0.993773	3	6	0.85318	8.17774
WP_MELANOMA	0.0511442	0.988939	4	14	0.85318	3.28029
WP_PATHWAYS_REGULATING_HIPPO_SIGNALING	0.0525034	0.983576	6	26	0.85318	2.47607
WP_HEPATITIS_B_INFECTION	0.0562548	0.982527	6	22	0.88644	3.1049
WP_FRAGILE_X_SYNDROME	0.0582293	0.971804	13	69	0.890566	1.95642
WP_RETT_SYNDROME_CAUSING_GENES	0.0637915	0.985379	4	13	0.94776	3.64773
WP_OXIDATIVE_PHOSPHORYLATION	0.0675078	0.97187	9	38	0.975112	2.59848
WP_COMPLEMENT_ACTIVATION	0.0781168	0.998424	1	2	1	8.07482
WP_MBDNF_AND_PROBDNF_REGULATION_OF_GABA_NEUROTRANSMISSION	0.0827928	0.98401	3	10	1	3.49826
WP_GENE_REGULATORY_NETWORK_MODELLING_SOMITOGENESIS	0.0843524	1	1	1	1	#NUM!
WP_SOMITOGENESIS_IN_THE_CONTEXT_OF_SPONDYLOCOSTAL_DYSOSTOSIS	0.0843524	1	1	1	1	#NUM!
WP_SARSCOV2_MITOCHONDRIAL_INTERACTIONS	0.0874799	0.990512	2	5	1	5.41726
WP_PARKINSONS_DISEASE_PATHWAY	0.089898	0.983195	3	8	1	4.90341
WP_RELATIONSHIP_BETWEEN_INFLAMMATION_COX2_AND_EGFR	0.0981983	0.988591	2	5	1	5.41726
WP_MICRORNAS_IN_CARDIOMYOCYTE_HYPERTROPHY	0.101287	0.972657	4	13	1	3.64773
WP_REGUCALCIN_IN_PROXIMAL_TUBULE_EPITHELIAL_KIDNEY_CELLS	0.101378	0.987042	2	6	1	4.06197
WP_SYNAPTIC_SIGNALING_PATHWAYS_ASSOCIATED_WITH_AUTISM_SPECTRUM_DISORDER	0.104021	0.969942	4	18	1	2.3361
WP_BLADDER_CANCER	0.111517	0.986012	2	5	1	5.41726
WP_PENTOSE_PHOSPHATE_METABOLISM	0.121287	0.983987	2	5	1	5.41726
WP_SEROTONIN_AND_ANXIETY	0.122757	0.983673	2	5	1	5.41726
WP_INITIATION_OF_TRANSCRIPTION_AND_TRANSLATION_ELONGATION_AT_THE_HIV1_LTR	0.122945	0.985694	2	4	1	8.12591
WP_BDNFTRKB_SIGNALING	0.125146	0.97034	3	11	1	3.05885
WP_OVERVIEW_OF_INTERFERONSMEDIATED_SIGNALING_PATHWAY	0.126517	1	1	1	1	#NUM!
WP_AUTOSOMAL_RECESSIVE_OSTEOPETROSIS_PATHWAYS	0.132984	1	1	1	1	#NUM!
WP_HEME_BIOSYNTHESIS	0.136631	0.995021	1	2	1	8.07482
WP_OXYSTEROLS_DERIVED_FROM_CHOLESTEROL	0.136758	0.980554	2	5	1	5.41726
WP_PHASE_I_BIOTRANSFORMATIONS_NON_P450	0.139985	1	1	1	1	#NUM!
WP_ALANINE_AND_ASPARTATE_METABOLISM	0.141036	0.965447	3	10	1	3.49826
WP_NETRINUNC5B_SIGNALING_PATHWAY	0.142236	0.964258	3	11	1	3.05885
WP_CARDIAC_HYPERTROPHIC_RESPONSE	0.143842	0.965408	3	9	1	4.08429
WP_SPHINGOLIPID_METABOLISM_GENERAL_OVERVIEW	0.146485	0.994246	1	2	1	8.07482
WP_SPHINGOLIPID_METABOLISM_INTEGRATED_PATHWAY	0.146485	0.994246	1	2	1	8.07482
WP_AMYOTROPHIC_LATERAL_SCLEROSIS_ALS	0.150361	0.952894	4	13	1	3.64773
WP_ERBB_SIGNALING_PATHWAY	0.15043	0.942194	5	25	1	2.04851
WP_OMEGA3OMEGA6_FA_SYNTHESIS	0.156942	0.993355	1	2	1	8.07482
WP_TCELL_RECEPTOR_AND_COSTIMULATORY_SIGNALING	0.157489	0.973651	2	6	1	4.06197
WP_EBOLA_VIRUS_PATHWAY_ON_HOST	0.160498	0.93699	5	25	1	2.04851
WP_CHROMOSOMAL_AND_MICROSATELLITE_INSTABILITY_IN_COLORECTAL_CANCER	0.16541	0.954023	3	13	1	2.44349
WP_INTRAFLAGELLAR_TRANSPORT_PROTEINS_BINDING_TO_DYNEIN	0.16813	0.968252	2	8	1	2.70468
WP_BREAST_CANCER_PATHWAY	0.168333	0.952289	3	14	1	2.21976
WP_BENZOAPYRENE_METABOLISM	0.170548	0.992091	1	2	1	8.07482
WP_ONCOSTATIN_M_SIGNALING_PATHWAY	0.17626	0.949517	3	13	1	2.44349
WP_CHEMOKINE_SIGNALING_PATHWAY	0.179478	0.918973	6	35	1	1.69446
WP_PDGFRBETA_PATHWAY	0.181719	0.966699	2	6	1	4.06197
WP_7OXOC_AND_7BETAHC_PATHWAYS	0.182171	0.966563	2	6	1	4.06197
WP_EICOSANOID_SYNTHESIS	0.184421	0.990677	1	2	1	8.07482
WP_ANDROGEN_RECEPTOR_SIGNALING_PATHWAY	0.18748	0.93151	4	20	1	2.04081
WP_SIGNAL_TRANSDUCTION_OF_S1P_RECEPTOR	0.191646	0.960684	2	8	1	2.70468
WP_INTRACELLULAR_TRAFFICKING_PROTEINS_INVOLVED_IN_CMT_NEUROPATHY	0.195913	0.959237	2	8	1	2.70468
WP_CORTICOTROPINRELEASING_HORMONE_SIGNALING_PATHWAY	0.1998	0.91518	5	26	1	1.94937
WP_REGULATION_OF_ACTIN_CYTOSKELETON	0.204819	0.896732	7	46	1	1.46777
WP_AMINO_ACID_METABOLISM_PATHWAY_EXCERPT_HISTIDINE_CATABOLISM_EXTENSION	0.208747	1	1	1	1	#NUM!
WP_PHYTOCHEMICAL_ACTIVITY_ON_NRF2_TRANSCRIPTIONAL_ACTIVATION	0.20919	0.987828	1	2	1	8.07482
WP_MITOCHONDRIAL_CIV_ASSEMBLY	0.209905	0.955767	2	7	1	3.24732
WP_CONSTITUTIVE_ANDROSTANE_RECEPTOR_PATHWAY	0.212756	0.987382	1	2	1	8.07482
WP_TRANSCRIPTION_COFACTORS_SKI_AND_SKIL_PROTEIN_PARTNERS	0.214784	0.983062	1	3	1	4.03999
WP_EICOSANOID_METABOLISM_VIA_LIPO_OXYGENASES_LOX	0.215061	0.987089	1	2	1	8.07482
WP_HUMAN_THYROID_STIMULATING_HORMONE_TSH_SIGNALING_PATHWAY	0.216062	0.915645	4	22	1	1.81103
WP_TYROBP_CAUSAL_NETWORK	0.217142	0.980632	1	4	1	2.69241
WP_PURINE_METABOLISM_AND_RELATED_DISORDERS	0.22196	0.947818	2	10	1	2.02573
WP_SYNAPTIC_VESICLE_PATHWAY	0.225858	0.880876	8	34	1	2.56378
WP_METABOLIC_REPROGRAMMING_IN_COLON_CANCER	0.229662	0.878643	8	33	1	2.6686
WP_GENES_RELATED_TO_PRIMARY_CILIUM_DEVELOPMENT_BASED_ON_CRISPR	0.232204	0.980018	1	3	1	4.03999
WP_ARACHIDONATE_EPOXYGENASE_EPOXIDE_HYDROLASE	0.241019	0.978368	1	3	1	4.03999
WP_PANCREATIC_ADENOCARCINOMA_PATHWAY	0.246434	0.915181	3	15	1	2.03321
WP_AGERAGE_PATHWAY	0.24683	0.917662	3	12	1	2.71711
WP_EICOSANOID_METABOLISM_VIA_CYCLO_OXYGENASES_COX	0.247447	0.977119	1	3	1	4.03999
WP_TARGET_OF_RAPAMYCIN_TOR_SIGNALING	0.249119	0.941169	2	7	1	3.24732
WP_NUCLEAR_RECEPTORS_METAPATHWAY	0.249329	0.866796	7	47	1	1.4298
WP_NRF2_PATHWAY	0.257686	0.879128	5	29	1	1.70129
WP_MITOCHONDRIAL_CIII_ASSEMBLY	0.258288	0.934048	2	9	1	2.31689
WP_EXTRACELLULAR_VESICLEMEDIATED_SIGNALING_IN_RECIPIENT_CELLS	0.260857	0.980461	1	2	1	8.07482
WP_FOCAL_ADHESION	0.26579	0.862699	6	42	1	1.3566
WP_PHOTODYNAMIC_THERAPYINDUCED_NFE2L2_NRF2_SURVIVAL_SIGNALING	0.267236	0.973019	1	3	1	4.03999
WP_CAMKK2_PATHWAY	0.267858	0.928679	2	10	1	2.02573
WP_ENERGY_METABOLISM	0.269045	0.92938	2	9	1	2.31689
WP_COMMON_PATHWAYS_UNDERLYING_DRUG_ADDICTION	0.269747	0.883659	4	24	1	1.62718
WP_ALPHA_6_BETA_4_SIGNALING_PATHWAY	0.271278	0.929986	2	8	1	2.70468
WP_CHOLESTEROL_METABOLISM_INCLUDES_BOTH_BLOCH_AND_KANDUTSCHRUSSELL_PATHWAYS	0.273377	0.971668	1	3	1	4.03999
WP_OMEGA9_FA_SYNTHESIS	0.273377	0.971668	1	3	1	4.03999
WP_EGFEGFR_SIGNALING_PATHWAY	0.279015	0.840073	8	48	1	1.64619
WP_3Q29_COPY_NUMBER_VARIATION_SYNDROME	0.280218	0.922017	2	11	1	1.79928
WP_EXERCISEINDUCED_CIRCADIAN_REGULATION	0.286865	0.894167	3	14	1	2.21976
WP_NEURAL_CREST_DIFFERENTIATION	0.290244	0.921515	2	8	1	2.70468
WP_BIOGENIC_AMINE_SYNTHESIS	0.292274	0.967266	1	3	1	4.03999
WP_GPCRS_CLASS_C_METABOTROPIC_GLUTAMATE_PHEROMONE	0.30054	0.958921	1	5	1	2.01836
WP_ARYL_HYDROCARBON_RECEPTOR_NETPATH	0.303301	0.912067	2	10	1	2.02573
WP_IRON_METABOLISM_IN_PLACENTA	0.303949	0.960304	1	4	1	2.69241
WP_GLYCOGEN_SYNTHESIS_AND_DEGRADATION	0.309473	0.87851	3	17	1	1.73994
WP_TRIACYLGLYCERIDE_SYNTHESIS	0.314929	0.957129	1	4	1	2.69241
WP_ROBO4_AND_VEGF_SIGNALING_PATHWAYS_CROSSTALK	0.315606	0.970366	1	2	1	8.07482
WP_CALCIUM_REGULATION_IN_THE_CARDIAC_CELL	0.316008	0.804548	9	65	1	1.31362
WP_SPINAL_CORD_INJURY	0.31832	0.828014	6	32	1	1.89499
WP_DISORDERS_OF_FOLATE_METABOLISM_AND_TRANSPORT	0.333739	0.951353	1	4	1	2.69241
WP_GASTRIN_SIGNALING_PATHWAY	0.342795	0.833651	4	29	1	1.29618
WP_PYRIMIDINE_METABOLISM	0.345113	0.947649	1	4	1	2.69241
WP_MAPK_CASCADE	0.347825	0.890693	2	9	1	2.31689
WP_ENDOMETRIAL_CANCER	0.349136	0.886716	2	11	1	1.79928
WP_INTERFERON_TYPE_I_SIGNALING_PATHWAYS	0.352148	0.883824	2	12	1	1.61809
WP_MET_IN_TYPE_1_PAPILLARY_RENAL_CELL_CARCINOMA	0.357997	0.846413	3	19	1	1.51993
WP_MAPK_PATHWAY_IN_CONGENITAL_THYROID_CANCER	0.358445	0.943097	1	4	1	2.69241
WP_UREA_CYCLE_AND_ASSOCIATED_PATHWAYS	0.359591	0.853139	3	12	1	2.71711
WP_HIPPOYAP_SIGNALING_PATHWAY	0.360798	0.94227	1	4	1	2.69241
WP_TRYPTOPHAN_METABOLISM	0.366732	0.876695	2	11	1	1.79928
WP_NUCLEOTIDE_METABOLISM	0.368511	0.939508	1	4	1	2.69241
WP_ENDOTHELIN_PATHWAYS	0.368787	0.879033	2	9	1	2.31689
WP_BIOTIN_METABOLISM_INCLUDING_IEMS	0.370003	0.938965	1	4	1	2.69241
WP_MYOMETRIAL_RELAXATION_AND_CONTRACTION_PATHWAYS	0.370818	0.783834	6	48	1	1.15656
WP_MITOCHONDRIAL_GENE_EXPRESSION	0.372097	0.938197	1	4	1	2.69241
WP_TCA_CYCLE_AKA_KREBS_OR_CITRIC_ACID_CYCLE	0.378954	0.815627	4	17	1	2.51783
WP_VITAMIN_D_IN_INFLAMMATORY_DISEASES	0.392485	0.951653	1	2	1	8.07482
WP_BIOMARKERS_FOR_PYRIMIDINE_METABOLISM_DISORDERS	0.396748	0.950444	1	2	1	8.07482
WP_IL18_SIGNALING_PATHWAY	0.409018	0.767076	5	36	1	1.30913
WP_B_CELL_RECEPTOR_SIGNALING_PATHWAY	0.412469	0.809123	3	18	1	1.62261
WP_PROSTAGLANDIN_SYNTHESIS_AND_REGULATION	0.41346	0.91731	1	5	1	2.01836
WP_THIAMINE_METABOLIC_PATHWAYS	0.418521	0.92749	1	3	1	4.03999
WP_NRF2ARE_REGULATION	0.422421	0.913235	1	5	1	2.01836
WP_NOCGMPPKG_MEDIATED_NEUROPROTECTION	0.426964	0.836231	2	13	1	1.46983
WP_PURINE_METABOLISM	0.431663	0.908903	1	5	1	2.01836
WP_SYNTHESIS_AND_DEGRADATION_OF_KETONE_BODIES	0.436335	0.911675	1	4	1	2.69241
WP_KIT_RECEPTOR_SIGNALING_PATHWAY	0.436353	0.829822	2	13	1	1.46983
WP_GLUCURONIDATION	0.439118	0.919078	1	3	1	4.03999
WP_OLIGODENDROCYTE_SPECIFICATION_AND_DIFFERENTIATION_LEADING_TO_MYELIN_COMPONENTS_FOR_CNS	0.446977	0.844148	2	6	1	4.06197
WP_PI3KAKTMTOR_SIGNALING_PATHWAY_AND_THERAPEUTIC_OPPORTUNITIES	0.448493	0.897192	1	6	1	1.61365
WP_ALZHEIMERS_DISEASE	0.454588	0.749845	4	25	1	1.54838
WP_NEURAL_CREST_CELL_MIGRATION_DURING_DEVELOPMENT	0.45624	0.893125	1	6	1	1.61365
WP_TNF_ALPHA_SIGNALING_PATHWAY	0.460617	0.771427	3	19	1	1.51993
WP_CELL_CYCLE	0.464801	0.811099	2	12	1	1.61809
WP_OVERVIEW_OF_LEUKOCYTEINTRINSIC_HIPPO_PATHWAY_FUNCTIONS	0.470154	0.889387	1	5	1	2.01836
WP_CELL_MIGRATION_AND_INVASION_THROUGH_P75NTR	0.473529	0.883679	1	6	1	1.61365
WP_COMPLEMENT_AND_COAGULATION_CASCADES	0.475329	0.886575	1	5	1	2.01836
WP_NUCLEOTIDEBINDING_OLIGOMERIZATION_DOMAIN_NOD_PATHWAY	0.477639	0.885304	1	5	1	2.01836
WP_G13_SIGNALING_PATHWAY	0.482544	0.79637	2	13	1	1.46983
WP_KETOGENESIS_AND_KETOLYSIS	0.482623	0.888691	1	4	1	2.69241
WP_22Q112_COPY_NUMBER_VARIATION_SYNDROME	0.486288	0.746847	3	24	1	1.15313
WP_OXIDATIVE_DAMAGE	0.496408	0.865129	1	8	1	1.15093
WP_CORI_CYCLE	0.503061	0.747933	3	12	1	2.71711
WP_RAC1PAK1P38MMP2_PATHWAY	0.509902	0.774992	2	13	1	1.46983
WP_SEROTONIN_RECEPTOR_467_AND_NR3C_SIGNALING	0.512513	0.857217	1	7	1	1.34377
WP_VALPROIC_ACID_PATHWAY	0.513642	0.864273	1	5	1	2.01836
WP_CELLTYPE_DEPENDENT_SELECTIVITY_OF_CCK2R_SIGNALING	0.516809	0.857683	1	6	1	1.61365
WP_MFAP5_EFFECT_ON_PERMEABILITY_AND_MOTILITY_OF_ENDOTHELIAL_CELLS_VIA_CYTOSKELETON_REARRANGEMENT	0.51813	0.853561	1	7	1	1.34377
WP_PPAR_SIGNALING_PATHWAY	0.523084	0.760401	2	16	1	1.15203
WP_NEURAL_CREST_CELL_MIGRATION_IN_CANCER	0.526396	0.845561	1	8	1	1.15093
WP_P38_MAPK_SIGNALING_PATHWAY	0.531299	0.848186	1	6	1	1.61365
WP_CEREBRAL_ORGANIC_ACIDURIAS_INCLUDING_DISEASES	0.533187	0.859385	1	4	1	2.69241
WP_ONE_CARBON_METABOLISM	0.533423	0.840717	1	8	1	1.15093
WP_NICOTINE_ACTIVITY_ON_DOPAMINERGIC_NEURONS	0.534216	0.846223	1	6	1	1.61365
WP_ATM_SIGNALING_NETWORK_IN_DEVELOPMENT_AND_DISEASE	0.535916	0.838974	1	8	1	1.15093
WP_ESTROGEN_SIGNALING_PATHWAY	0.544446	0.835591	1	7	1	1.34377
WP_HUMAN_COMPLEMENT_SYSTEM	0.546042	0.744862	2	13	1	1.46983
WP_PATHOGENIC_ESCHERICHIA_COLI_INFECTION	0.547346	0.664521	4	30	1	1.24524
WP_SEROTONIN_RECEPTOR_2_AND_ELKSRFGATA4_SIGNALING	0.555262	0.827789	1	7	1	1.34377
WP_TNF_RELATED_WEAK_INDUCER_OF_APOPTOSIS_TWEAK_SIGNALING_PATHWAY	0.55698	0.835672	1	5	1	2.01836
WP_AMINO_ACID_METABOLISM	0.558191	0.607246	7	47	1	1.4298
WP_16P112_DISTAL_DELETION_SYNDROME	0.558414	0.829262	1	6	1	1.61365
WP_MELATONIN_METABOLISM_AND_EFFECTS	0.55865	0.834493	1	5	1	2.01836
WP_INSULIN_SIGNALING	0.565339	0.647187	4	30	1	1.24524
WP_HEAD_AND_NECK_SQUAMOUS_CELL_CARCINOMA	0.567124	0.818941	1	7	1	1.34377
WP_GLYCOLYSIS_IN_SENESCENCE	0.568081	0.747005	2	7	1	3.24732
WP_ARYL_HYDROCARBON_RECEPTOR_PATHWAY	0.588958	0.798707	1	8	1	1.15093
WP_FATTY_ACID_BETA_OXIDATION	0.592525	0.699511	2	15	1	1.24169
WP_MITOCHONDRIAL_LCFATTY_ACID_BETAOXIDATION	0.601389	0.788337	1	8	1	1.15093
WP_NCRNAS_INVOLVED_IN_WNT_SIGNALING_IN_HEPATOCELLULAR_CARCINOMA	0.602806	0.784621	1	9	1	1.00629
WP_AIRWAY_SMOOTH_MUSCLE_CELL_CONTRACTION	0.603557	0.794173	1	6	1	1.61365
WP_FOLLICLE_STIMULATING_HORMONE_FSH_SIGNALING_PATHWAY	0.604397	0.783248	1	9	1	1.00629
WP_NANOPARTICLEMEDIATED_ACTIVATION_OF_RECEPTOR_SIGNALING	0.606419	0.784033	1	8	1	1.15093
WP_LNCRNA_INVOLVEMENT_IN_CANONICAL_WNT_SIGNALING_AND_COLORECTAL_CANCER	0.616268	0.770728	1	10	1	0.893747
WP_UREA_CYCLE_AND_METABOLISM_OF_AMINO_GROUPS	0.616572	0.778557	1	7	1	1.34377
WP_PROTEASOME_DEGRADATION	0.617282	0.590651	4	40	1	0.891396
WP_DNA_DAMAGE_RESPONSE_ONLY_ATM_DEPENDENT	0.619976	0.668019	2	19	1	0.946328
WP_MONOAMINE_TRANSPORT	0.621653	0.795685	1	4	1	2.69241
WP_INTERLEUKIN11_SIGNALING_PATHWAY	0.622687	0.767008	1	9	1	1.00629
WP_SUDDEN_INFANT_DEATH_SYNDROME_SIDS_SUSCEPTIBILITY_PATHWAYS	0.623298	0.551816	6	43	1	1.31876
WP_RANKLRANK_RECEPTOR_ACTIVATOR_OF_NFKB_LIGAND_SIGNALING_PATHWAY	0.626034	0.774877	1	6	1	1.61365
WP_HEREDITARY_LEIOMYOMATOSIS_AND_RENAL_CELL_CARCINOMA_PATHWAY	0.635087	0.761869	1	7	1	1.34377
WP_PHOSPHODIESTERASES_IN_NEURONAL_FUNCTION	0.63939	0.747383	1	11	1	0.803745
WP_TCA_CYCLE_IN_SENESCENCE	0.644164	0.753352	1	7	1	1.34377
WP_TOLLLIKE_RECEPTOR_SIGNALING_PATHWAY	0.660441	0.737497	1	7	1	1.34377
WP_FATTY_ACID_BIOSYNTHESIS	0.662792	0.725883	1	10	1	0.893747
WP_SPLICING_FACTOR_NOVA_REGULATED_SYNAPTIC_PROTEINS	0.670149	0.611862	2	22	1	0.802316
WP_REGULATION_OF_TOLLLIKE_RECEPTOR_SIGNALING_PATHWAY	0.672888	0.720846	1	8	1	1.15093
WP_HEPATITIS_C_AND_HEPATOCELLULAR_CARCINOMA	0.688155	0.70868	1	7	1	1.34377
WP_LIPID_METABOLISM_PATHWAY	0.691968	0.692447	1	11	1	0.803745
WP_GENES_INVOLVED_IN_MALE_INFERTILITY	0.692687	0.696283	1	9	1	1.00629
WP_PKCGAMMA_CALCIUM_SIGNALING_PATHWAY_IN_ATAXIA	0.696964	0.686779	1	11	1	0.803745
WP_GLYCOLYSIS_AND_GLUCONEOGENESIS	0.701273	0.487002	5	26	1	1.94937
WP_INTEGRINMEDIATED_CELL_ADHESION	0.703453	0.572274	2	23	1	0.763432
WP_IL6_SIGNALING_PATHWAY	0.716192	0.669085	1	9	1	1.00629
WP_ESC_PLURIPOTENCY_PATHWAYS	0.718871	0.663131	1	10	1	0.893747
WP_REGULATORY_CIRCUITS_OF_THE_STAT3_SIGNALING_PATHWAY	0.722258	0.658997	1	10	1	0.893747
WP_HIF1A_AND_PPARG_REGULATION_OF_GLYCOLYSIS	0.73676	0.667455	1	5	1	2.01836
WP_TCA_CYCLE_AND_DEFICIENCY_OF_PYRUVATE_DEHYDROGENASE_COMPLEX_PDHC	0.737761	0.538003	2	15	1	1.24169
WP_IL3_SIGNALING_PATHWAY	0.760008	0.607501	1	11	1	0.803745
WP_COMPUTATIONAL_MODEL_OF_AEROBIC_GLYCOLYSIS	0.770448	0.508239	2	10	1	2.02573
WP_MESODERMAL_COMMITMENT_PATHWAY	0.774772	0.580096	1	15	1	0.572147
WP_THERMOGENESIS	0.775063	0.575969	1	19	1	0.443454
WP_ENVELOPE_PROTEINS_AND_THEIR_POTENTIAL_ROLES_IN_EDMD_PHYSIOPATHOLOGY	0.780292	0.57647	1	12	1	0.73005
WP_REGULATION_OF_MICROTUBULE_CYTOSKELETON	0.78927	0.461918	2	19	1	0.946328
WP_SENESCENCE_AND_AUTOPHAGY_IN_CANCER	0.790325	0.553027	1	19	1	0.443454
WP_7Q1123_COPY_NUMBER_VARIATION_SYNDROME	0.804624	0.396757	3	22	1	1.27672
WP_BRAINDERIVED_NEUROTROPHIC_FACTOR_BDNF_SIGNALING_PATHWAY	0.80885	0.338887	5	52	1	0.851184
WP_NAD_METABOLISM_IN_ONCOGENEINDUCED_SENESCENCE_AND_MITOCHONDRIAL_DYSFUNCTIONASSOCIATED_SENESCENCE	0.823646	0.512461	1	10	1	0.893747
WP_PI3KAKT_SIGNALING_PATHWAY	0.827898	0.352589	3	42	1	0.611092
WP_ONE_CARBON_METABOLISM_AND_RELATED_PATHWAYS	0.828584	0.499056	1	12	1	0.73005
WP_TRANSLATION_INHIBITORS_IN_CHRONICALLY_ACTIVATED_PDGFRA_CELLS	0.828666	0.492903	1	16	1	0.533542
WP_GLIAL_CELL_DIFFERENTIATION	0.829661	0.515222	1	7	1	1.34377
WP_FERROPTOSIS	0.835148	0.48145	1	16	1	0.533542
WP_VITAMIN_DSENSITIVE_CALCIUM_SIGNALING_IN_DEPRESSION	0.838425	0.474502	1	17	1	0.499761
WP_LEPTIN_SIGNALING_PATHWAY	0.848657	0.456699	1	16	1	0.533542
WP_CYTOPLASMIC_RIBOSOMAL_PROTEINS	0.853899	0.287638	4	59	1	0.57347
WP_HIPPOMERLIN_SIGNALING_DYSREGULATION	0.865601	0.419522	1	21	1	0.398406
WP_PARKINUBIQUITIN_PROTEASOMAL_SYSTEM_PATHWAY	0.867457	0.290351	3	40	1	0.645288
WP_ARRHYTHMOGENIC_RIGHT_VENTRICULAR_CARDIOMYOPATHY	0.868972	0.412717	1	21	1	0.398406
WP_PDGF_PATHWAY	0.8746	0.408088	1	14	1	0.616687
WP_VEGFAVEGFR2_SIGNALING_PATHWAY	0.876641	0.191816	14	143	1	0.859702
WP_PATHWAYS_IN_CLEAR_CELL_RENAL_CELL_CARCINOMA	0.902895	0.232683	3	28	1	0.96528
WP_PROXIMAL_TUBULE_TRANSPORT	0.911658	0.322984	1	15	1	0.572147
WP_ECTODERM_DIFFERENTIATION	0.912435	0.315678	1	21	1	0.398406
WP_TGFBETA_SIGNALING_PATHWAY	0.915972	0.306288	1	22	1	0.379098
WP_PROLACTIN_SIGNALING_PATHWAY	0.927207	0.279216	1	19	1	0.443454
WP_DISRUPTION_OF_POSTSYNAPTIC_SIGNALLING_BY_CNV	0.946556	0.220935	1	26	1	0.31731
WP_TRANSLATION_FACTORS	0.951879	0.203497	1	30	1	0.272562
WP_CIRCADIAN_RHYTHM_RELATED_GENES	0.96282	0.167678	1	32	1	0.254518
WP_MECP2_AND_ASSOCIATED_RETT_SYNDROME	0.963199	0.168644	1	24	1	0.345518
WP_ASSOCIATION_BETWEEN_PHYSICOCHEMICAL_FEATURES_AND_TOXICITY_ASSOCIATED_PATHWAYS	0.968579	0.151071	1	21	1	0.398406
WP_MRNA_PROCESSING	0.98214	0.0942146	1	45	1	0.177207
WP_FOCAL_ADHESIONPI3KAKTMTORSIGNALING_PATHWAY	0.99314	0.0437245	1	44	1	0.181495
WP_15Q112_COPY_NUMBER_VARIATION_SYNDROME	1	0.855999	0	3	1	0
WP_16P112_PROXIMAL_DELETION_SYNDROME	1	0.0507509	0	22	1	0
WP_1Q211_COPY_NUMBER_VARIATION_SYNDROME	1	0.702705	0	5	1	0
WP_4HYDROXYTAMOXIFEN_DEXAMETHASONE_AND_RETINOIC_ACIDS_REGULATION_OF_P27_EXPRESSION	1	0.609594	0	4	1	0
WP_ACETYLCHOLINE_SYNTHESIS	1	0.859152	0	1	1	0
WP_ADIPOGENESIS	1	0.467053	0	8	1	0
WP_AFLATOXIN_B1_METABOLISM	1	0.849611	0	2	1	0
WP_AMPACTIVATED_PROTEIN_KINASE_AMPK_SIGNALING	1	0.392451	0	9	1	0
WP_AMPLIFICATION_AND_EXPANSION_OF_ONCOGENIC_PATHWAYS_AS_METASTATIC_TRAITS	1	0.893665	0	1	1	0
WP_ANGIOGENESIS	1	0.789601	0	2	1	0
WP_ANGIOPOIETIN_LIKE_PROTEIN_8_REGULATORY_PATHWAY	1	0.118233	0	17	1	0
WP_APOE_AND_MIR146_IN_INFLAMMATION_AND_ATHEROSCLEROSIS	1	0.842028	0	1	1	0
WP_APOPTOSIS	1	0.710474	0	4	1	0
WP_APOPTOSIS_MODULATION_AND_SIGNALING	1	0.296767	0	11	1	0
WP_APOPTOSIS_MODULATION_BY_HSP70	1	0.606713	0	3	1	0
WP_APOPTOSISRELATED_NETWORK_DUE_TO_ALTERED_NOTCH3_IN_OVARIAN_CANCER	1	0.171388	0	13	1	0
WP_ASPIRIN_AND_MIRNAS	1	0.96607	0	1	1	0
WP_ATM_SIGNALING_PATHWAY	1	0.645953	0	4	1	0
WP_AUTOPHAGY	1	0.816391	0	5	1	0
WP_BASE_EXCISION_REPAIR	1	0.822032	0	2	1	0
WP_BENZENE_METABOLISM	1	0.950409	0	1	1	0
WP_BILE_ACIDS_SYNTHESIS_AND_ENTEROHEPATIC_CIRCULATION	1	0.770762	0	2	1	0
WP_BIOMARKERS_FOR_UREA_CYCLE_DISORDERS	1	0.704273	0	3	1	0
WP_BMP2WNT4FOXO1_PATHWAY_IN_HUMAN_PRIMARY_ENDOMETRIAL_STROMAL_CELL_DIFFERENTIATION	1	0.838475	0	2	1	0
WP_BMP_SIGNALING_PATHWAY_IN_EYELID_DEVELOPMENT	1	0.872361	0	1	1	0
WP_CALORIC_RESTRICTION_AND_AGING	1	0.975461	0	1	1	0
WP_CANCER_IMMUNOTHERAPY_BY_CTLA4_BLOCKADE	1	0.766858	0	2	1	0
WP_CANCER_IMMUNOTHERAPY_BY_PD1_BLOCKADE	1	0.887873	0	1	1	0
WP_CANNABINOID_RECEPTOR_SIGNALING	1	0.373933	0	10	1	0
WP_CARDIAC_PROGENITOR_DIFFERENTIATION	1	0.464836	0	5	1	0
WP_CELLS_AND_MOLECULES_INVOLVED_IN_LOCAL_ACUTE_INFLAMMATORY_RESPONSE	1	0.951284	0	1	1	0
WP_CELLULAR_PROTEOSTASIS	1	0.898695	0	2	1	0
WP_CILIOPATHIES	1	0.810606	0	3	1	0
WP_CLASSICAL_PATHWAY_OF_STEROIDOGENESIS_WITH_GLUCOCORTICOID_AND_MINERALOCORTICOID_METABOLISM	1	0.823067	0	2	1	0
WP_COMPOSITION_OF_LIPID_PARTICLES	1	0.739409	0	2	1	0
WP_COPPER_HOMEOSTASIS	1	0.324968	0	6	1	0
WP_CYSTEINE_AND_METHIONINE_CATABOLISM	1	0.570489	0	4	1	0
WP_CYTOSINE_METHYLATION	1	0.624131	0	3	1	0
WP_DDX1_AS_A_REGULATORY_COMPONENT_OF_THE_DROSHA_MICROPROCESSOR	1	0.921846	0	1	1	0
WP_DEGRADATION_PATHWAY_OF_SPHINGOLIPIDS_INCLUDING_DISEASES	1	0.89286	0	2	1	0
WP_DEREGULATION_OF_RAB_AND_RAB_EFFECTOR_GENES_IN_BLADDER_CANCER	1	0.720161	0	3	1	0
WP_DEVELOPMENT_OF_URETERIC_COLLECTION_SYSTEM	1	0.822084	0	2	1	0
WP_DIFFERENTIATION_PATHWAY	1	0.820823	0	2	1	0
WP_DISORDERS_OF_THE_KREBS_CYCLE	1	0.338627	0	6	1	0
WP_DNA_DAMAGE_RESPONSE	1	0.629006	0	4	1	0
WP_DNA_IRDAMAGE_AND_CELLULAR_RESPONSE_VIA_ATR	1	0.563097	0	5	1	0
WP_DNA_IRDOUBLE_STRAND_BREAKS_DSBS_AND_CELLULAR_RESPONSE_VIA_ATM	1	0.595032	0	4	1	0
WP_DNA_REPAIR_PATHWAYS_FULL_NETWORK	1	0.411757	0	8	1	0
WP_DNA_REPLICATION	1	0.86207	0	1	1	0
WP_DOPAMINE_METABOLISM	1	0.363851	0	6	1	0
WP_DOPAMINERGIC_NEUROGENESIS	1	0.941126	0	1	1	0
WP_DUAL_HIJACK_MODEL_OF_VIF_IN_HIV_INFECTION	1	0.729764	0	3	1	0
WP_EBV_LMP1_SIGNALING	1	0.748251	0	2	1	0
WP_EICOSANOID_METABOLISM_VIA_CYTOCHROME_P450_MONOOXYGENASES_CYP_PATHWAY	1	0.954054	0	1	1	0
WP_ENDOCHONDRAL_OSSIFICATION	1	0.717668	0	3	1	0
WP_ENDOCHONDRAL_OSSIFICATION_WITH_SKELETAL_DYSPLASIAS	1	0.717668	0	3	1	0
WP_ENDODERM_DIFFERENTIATION	1	0.186018	0	14	1	0
WP_ENDOPLASMIC_RETICULUM_STRESS_RESPONSE_IN_CORONAVIRUS_INFECTION	1	0.218295	0	12	1	0
WP_EPITHELIAL_TO_MESENCHYMAL_TRANSITION_IN_COLORECTAL_CANCER	1	0.179128	0	14	1	0
WP_EPO_RECEPTOR_SIGNALING	1	0.484703	0	6	1	0
WP_ERK_PATHWAY_IN_HUNTINGTONS_DISEASE	1	0.765282	0	4	1	0
WP_ETHANOL_EFFECTS_ON_HISTONE_MODIFICATIONS	1	0.792819	0	3	1	0
WP_ETHANOL_METABOLISM_RESULTING_IN_PRODUCTION_OF_ROS_BY_CYP2E1	1	0.83216	0	1	1	0
WP_EXTRACELLULAR_VESICLES_IN_THE_CROSSTALK_OF_CARDIAC_CELLS	1	0.45971	0	4	1	0
WP_FACTORS_AND_PATHWAYS_AFFECTING_INSULINLIKE_GROWTH_FACTOR_IGF1AKT_SIGNALING	1	0.573854	0	7	1	0
WP_FARNESOID_X_RECEPTOR_PATHWAY	1	0.944376	0	1	1	0
WP_FAS_LIGAND_FASL_PATHWAY_AND_STRESS_INDUCTION_OF_HEAT_SHOCK_PROTEINS_HSP_REGULATION	1	0.436422	0	9	1	0
WP_FATTY_ACID_OMEGA_OXIDATION	1	0.818105	0	2	1	0
WP_FBXL10_ENHANCEMENT_OF_MAPERK_SIGNALING_IN_DIFFUSE_LARGE_BCELL_LYMPHOMA	1	0.509536	0	5	1	0
WP_FGFR3_SIGNALLING_IN_CHONDROCYTE_PROLIFERATION_AND_TERMINAL_DIFFERENTIATION	1	0.395613	0	5	1	0
WP_FIBRIN_COMPLEMENT_RECEPTOR_3_SIGNALING_PATHWAY	1	0.836877	0	2	1	0
WP_FOLATEALCOHOL_AND_CANCER_PATHWAY_HYPOTHESES	1	0.67391	0	4	1	0
WP_FOLATE_METABOLISM	1	0.223169	0	9	1	0
WP_G1_TO_S_CELL_CYCLE_CONTROL	1	0.871152	0	2	1	0
WP_GALANIN_RECEPTOR_PATHWAY	1	0.871152	0	2	1	0
WP_GAMMAGLUTAMYL_CYCLE_FOR_THE_BIOSYNTHESIS_AND_DEGRADATION_OF_GLUTATHIONE_INCLUDING_DISEASES	1	0.79886	0	3	1	0
WP_GASTRIC_CANCER_NETWORK_1	1	0.716484	0	3	1	0
WP_GASTRIC_CANCER_NETWORK_2	1	0.573407	0	4	1	0
WP_GDNFRET_SIGNALLING_AXIS	1	0.864231	0	1	1	0
WP_GENES_CONTROLLING_NEPHROGENESIS	1	0.783589	0	3	1	0
WP_GENES_TARGETED_BY_MIRNAS_IN_ADIPOCYTES	1	0.920297	0	2	1	0
WP_GENOTOXICITY_PATHWAY	1	0.63484	0	6	1	0
WP_GLUCOCORTICOID_RECEPTOR_PATHWAY	1	0.70832	0	4	1	0
WP_GLUTATHIONE_METABOLISM	1	0.564912	0	6	1	0
WP_GLYCEROLIPIDS_AND_GLYCEROPHOSPHOLIPIDS	1	0.755671	0	3	1	0
WP_GLYCEROPHOSPHOLIPID_BIOSYNTHETIC_PATHWAY	1	0.572691	0	5	1	0
WP_GLYCOSAMINOGLYCAN_DEGRADATION	1	0.932246	0	2	1	0
WP_GLYCOSYLATION_AND_RELATED_CONGENITAL_DEFECTS	1	0.833853	0	3	1	0
WP_GPCRS_CLASS_A_RHODOPSINLIKE	1	0.840012	0	3	1	0
WP_GPCRS_CLASS_B_SECRETINLIKE	1	0.967732	0	1	1	0
WP_GPCRS_OTHER	1	0.957223	0	1	1	0
WP_GPR40_PATHWAY	1	0.786145	0	3	1	0
WP_H19_ACTION_RBE2F1_SIGNALING_AND_CDKBETACATENIN_ACTIVITY	1	0.789061	0	2	1	0
WP_HAIR_FOLLICLE_DEVELOPMENT_CYTODIFFERENTIATION_PART_3_OF_3	1	0.681636	0	4	1	0
WP_HAIR_FOLLICLE_DEVELOPMENT_ORGANOGENESIS_PART_2_OF_3	1	0.661192	0	4	1	0
WP_HEART_DEVELOPMENT	1	0.677802	0	3	1	0
WP_HEDGEHOG_SIGNALING_PATHWAY	1	0.702585	0	6	1	0
WP_HEDGEHOG_SIGNALING_PATHWAY_NETPATH	1	0.928233	0	1	1	0
WP_HEMATOPOIETIC_STEM_CELL_DIFFERENTIATION	1	0.815103	0	3	1	0
WP_HIJACK_OF_UBIQUITINATION_BY_SARSCOV2	1	0.69069	0	5	1	0
WP_HISTONE_MODIFICATIONS	1	0.666328	0	3	1	0
WP_HOSTPATHOGEN_INTERACTION_OF_HUMAN_CORONA_VIRUSES_APOPTOSIS	1	0.970851	0	1	1	0
WP_HOSTPATHOGEN_INTERACTION_OF_HUMAN_CORONA_VIRUSES_AUTOPHAGY	1	0.885623	0	3	1	0
WP_HOSTPATHOGEN_INTERACTION_OF_HUMAN_CORONA_VIRUSES_MAPK_SIGNALING	1	0.469018	0	6	1	0
WP_HYPERTROPHY_MODEL	1	0.781281	0	2	1	0
WP_HYPOTHESIZED_PATHWAYS_IN_PATHOGENESIS_OF_CARDIOVASCULAR_DISEASE	1	0.735538	0	3	1	0
WP_HYPOTHETICAL_CRANIOFACIAL_DEVELOPMENT_PATHWAY	1	0.936507	0	1	1	0
WP_IL10_ANTIINFLAMMATORY_SIGNALING_PATHWAY	1	0.905457	0	2	1	0
WP_IL17_SIGNALING_PATHWAY	1	0.670171	0	3	1	0
WP_IL1_SIGNALING_PATHWAY	1	0.367322	0	7	1	0
WP_IL2_SIGNALING_PATHWAY	1	0.318731	0	9	1	0
WP_IL4_SIGNALING_PATHWAY	1	0.555305	0	6	1	0
WP_IL5_SIGNALING_PATHWAY	1	0.328193	0	9	1	0
WP_IL7_SIGNALING_PATHWAY	1	0.421359	0	7	1	0
WP_IL9_SIGNALING_PATHWAY	1	0.561792	0	4	1	0
WP_IMATINIB_AND_CHRONIC_MYELOID_LEUKEMIA	1	0.910253	0	1	1	0
WP_INSULIN_SIGNALLING_IN_HUMAN_ADIPOCYTES_DIABETIC_CONDITION	1	0.953375	0	1	1	0
WP_INSULIN_SIGNALLING_IN_HUMAN_ADIPOCYTES_NORMAL_CONDITION	1	0.953375	0	1	1	0
WP_INTEGRATED_CANCER_PATHWAY	1	0.883699	0	2	1	0
WP_INTERACTOME_OF_POLYCOMB_REPRESSIVE_COMPLEX_2_PRC2	1	0.789228	0	3	1	0
WP_INTERLEUKIN1_INDUCED_ACTIVATION_OF_NFKAPPAB	1	0.813468	0	1	1	0
WP_JOUBERT_SYNDROME	1	0.605758	0	5	1	0
WP_KENNEDY_PATHWAY_FROM_SPHINGOLIPIDS	1	0.900403	0	1	1	0
WP_LDLRAD4_AND_WHAT_WE_KNOW_ABOUT_IT	1	0.962648	0	1	1	0
WP_LEPTIN_INSULIN_OVERLAP	1	0.950841	0	1	1	0
WP_LIVER_X_RECEPTOR_PATHWAY	1	0.862047	0	1	1	0
WP_LTF_DANGER_SIGNAL_RESPONSE_PATHWAY	1	0.883642	0	1	1	0
WP_LUNG_FIBROSIS	1	0.780307	0	3	1	0
WP_MAJOR_RECEPTORS_TARGETED_BY_EPINEPHRINE_AND_NOREPINEPHRINE	1	0.924466	0	1	1	0
WP_MAMMALIAN_DISORDER_OF_SEXUAL_DEVELOPMENT	1	0.818317	0	2	1	0
WP_MAMMARY_GLAND_DEVELOPMENT_PATHWAY_EMBRYONIC_DEVELOPMENT_STAGE_1_OF_4	1	0.951284	0	1	1	0
WP_MAMMARY_GLAND_DEVELOPMENT_PATHWAY_PREGNANCY_AND_LACTATION_STAGE_3_OF_4	1	0.865009	0	2	1	0
WP_MAMMARY_GLAND_DEVELOPMENT_PATHWAY_PUBERTY_STAGE_2_OF_4	1	0.8655	0	1	1	0
WP_MAP3K1_ROLE_IN_PROMOTING_AND_BLOCKING_GONADAL_DETERMINATION	1	0.621637	0	4	1	0
WP_MAPK_AND_NFKB_SIGNALLING_PATHWAYS_INHIBITED_BY_YERSINIA_YOPJ	1	0.883642	0	1	1	0
WP_MATRIX_METALLOPROTEINASES	1	0.89279	0	1	1	0
WP_MECHANOREGULATION_AND_PATHOLOGY_OF_YAPTAZ_VIA_HIPPO_AND_NONHIPPO_MECHANISMS	1	0.380114	0	11	1	0
WP_METABOLIC_PATHWAY_OF_LDL_HDL_AND_TG_INCLUDING_DISEASES	1	0.708824	0	3	1	0
WP_METASTATIC_BRAIN_TUMOR	1	0.853973	0	1	1	0
WP_METHIONINE_DE_NOVO_AND_SALVAGE_PATHWAY	1	0.578957	0	6	1	0
WP_METHIONINE_METABOLISM_LEADING_TO_SULPHUR_AMINO_ACIDS_AND_RELATED_DISORDERS	1	0.859169	0	2	1	0
WP_METHYLATION_PATHWAYS	1	0.879475	0	2	1	0
WP_MFAP5MEDIATED_OVARIAN_CANCER_CELL_MOTILITY_AND_INVASIVENESS	1	0.737612	0	3	1	0
WP_MIR5093P_ALTERATION_OF_YAP1ECM_AXIS	1	0.959655	0	1	1	0
WP_MIR517_RELATIONSHIP_WITH_ARCN1_AND_USP1	1	0.921452	0	1	1	0
WP_MIRNA_BIOGENESIS	1	0.888953	0	1	1	0
WP_MIRNA_REGULATION_OF_DNA_DAMAGE_RESPONSE	1	0.629006	0	4	1	0
WP_MIRNA_REGULATION_OF_PROSTATE_CANCER_SIGNALING_PATHWAYS	1	0.398039	0	8	1	0
WP_MIRNAS_INVOLVED_IN_DNA_DAMAGE_RESPONSE	1	0.72122	0	3	1	0
WP_MITOCHONDRIAL_FATTY_ACID_SYNTHESIS_PATHWAY	1	0.916011	0	1	1	0
WP_MOLYBDENUM_COFACTOR_MOCO_BIOSYNTHESIS	1	0.739688	0	2	1	0
WP_MONOAMINE_GPCRS	1	0.911175	0	1	1	0
WP_MTHFR_DEFICIENCY	1	0.730666	0	3	1	0
WP_NAD_BIOSYNTHETIC_PATHWAYS	1	0.818938	0	2	1	0
WP_NAD_METABOLISM	1	0.818938	0	2	1	0
WP_NAD_METABOLISM_SIRTUINS_AND_AGING	1	0.975461	0	1	1	0
WP_NANOMATERIAL_INDUCED_APOPTOSIS	1	0.861147	0	2	1	0
WP_NANOMATERIALINDUCED_INFLAMMASOME_ACTIVATION	1	0.940986	0	1	1	0
WP_NANOPARTICLE_TRIGGERED_AUTOPHAGIC_CELL_DEATH	1	0.827819	0	4	1	0
WP_NEOVASCULARISATION_PROCESSES	1	0.770762	0	2	1	0
WP_NEPHROTIC_SYNDROME	1	0.444393	0	7	1	0
WP_NEURODEGENERATION_WITH_BRAIN_IRON_ACCUMULATION_NBIA_SUBTYPES_PATHWAY	1	0.539652	0	7	1	0
WP_NEUROINFLAMMATION	1	0.826315	0	1	1	0
WP_NO_METABOLISM_IN_CYSTIC_FIBROSIS	1	0.769362	0	3	1	0
WP_NOTCH1_REGULATION_OF_HUMAN_ENDOTHELIAL_CELL_CALCIFICATION	1	0.946402	0	1	1	0
WP_NOTCH_SIGNALING	1	0.763696	0	2	1	0
WP_NOTCH_SIGNALING_PATHWAY_NETPATH	1	0.51327	0	7	1	0
WP_NOVEL_INTRACELLULAR_COMPONENTS_OF_RIGILIKE_RECEPTOR_RLR_PATHWAY	1	0.669247	0	5	1	0
WP_NSP1_FROM_SARSCOV2_INHIBITS_TRANSLATION_INITIATION_IN_THE_HOST_CELL	1	0.356878	0	13	1	0
WP_NUCLEAR_RECEPTORS_IN_LIPID_METABOLISM_AND_TOXICITY	1	0.966575	0	1	1	0
WP_NUCLEOTIDE_EXCISION_REPAIR	1	0.622383	0	4	1	0
WP_OSTEOCLAST_SIGNALING	1	0.844344	0	2	1	0
WP_OSTEOPONTIN_SIGNALING	1	0.641183	0	3	1	0
WP_OVARIAN_INFERTILITY_GENES	1	0.910253	0	1	1	0
WP_OXIDATION_BY_CYTOCHROME_P450	1	0.576229	0	5	1	0
WP_OXIDATIVE_STRESS	1	0.291511	0	8	1	0
WP_P53_TRANSCRIPTIONAL_GENE_NETWORK	1	0.793044	0	4	1	0
WP_PATHWAYS_AFFECTED_IN_ADENOID_CYSTIC_CARCINOMA	1	0.663046	0	5	1	0
WP_PEPTIDE_GPCRS	1	0.850077	0	1	1	0
WP_PEROXIREDOXIN_2_INDUCED_OVARIAN_FAILURE	1	0.745145	0	2	1	0
WP_PHOSPHOINOSITIDES_METABOLISM	1	0.444177	0	7	1	0
WP_PHOTODYNAMIC_THERAPYINDUCED_AP1_SURVIVAL_SIGNALING	1	0.747901	0	2	1	0
WP_PHOTODYNAMIC_THERAPYINDUCED_HIF1_SURVIVAL_SIGNALING	1	0.154436	0	9	1	0
WP_PHOTODYNAMIC_THERAPYINDUCED_UNFOLDED_PROTEIN_RESPONSE	1	0.368597	0	7	1	0
WP_PI3KAKTMTOR_VITD3_SIGNALLING	1	0.471746	0	4	1	0
WP_PPAR_ALPHA_PATHWAY	1	0.57912	0	5	1	0
WP_PRADERWILLI_AND_ANGELMAN_SYNDROME	1	0.731687	0	5	1	0
WP_PREGNANE_X_RECEPTOR_PATHWAY	1	0.685861	0	3	1	0
WP_PREIMPLANTATION_EMBRYO	1	0.504827	0	5	1	0
WP_PRIMARY_FOCAL_SEGMENTAL_GLOMERULOSCLEROSIS_FSGS	1	0.18673	0	15	1	0
WP_PRION_DISEASE_PATHWAY	1	0.282159	0	8	1	0
WP_PROTEOGLYCAN_BIOSYNTHESIS	1	0.961829	0	1	1	0
WP_PTF1A_RELATED_REGULATORY_PATHWAY	1	0.864231	0	1	1	0
WP_RAS_AND_BRADYKININ_PATHWAYS_IN_COVID19	1	0.827487	0	2	1	0
WP_REGULATION_OF_APOPTOSIS_BY_PARATHYROID_HORMONERELATED_PROTEIN	1	0.737049	0	3	1	0
WP_REGULATION_OF_SISTER_CHROMATID_SEPARATION_AT_THE_METAPHASEANAPHASE_TRANSITION	1	0.967422	0	1	1	0
WP_REGULATION_OF_WNTBCATENIN_SIGNALING_BY_SMALL_MOLECULE_COMPOUNDS	1	0.664215	0	5	1	0
WP_RENIN_ANGIOTENSIN_ALDOSTERONE_SYSTEM_RAAS	1	0.385002	0	9	1	0
WP_RESISTIN_AS_A_REGULATOR_OF_INFLAMMATION	1	0.629907	0	4	1	0
WP_RETINOBLASTOMA_GENE_IN_CANCER	1	0.56514	0	5	1	0
WP_RIBOFLAVIN_AND_COQ_DISORDERS	1	0.698859	0	4	1	0
WP_ROLE_OF_OSX_AND_MIRNAS_IN_TOOTH_DEVELOPMENT	1	0.864231	0	1	1	0
WP_SARSCOV2_AND_COVID19_PATHWAY	1	0.804966	0	1	1	0
WP_SARSCOV2_INNATE_IMMUNITY_EVASION_AND_CELLSPECIFIC_IMMUNE_RESPONSE	1	0.770749	0	3	1	0
WP_SECRETION_OF_HYDROCHLORIC_ACID_IN_PARIETAL_CELLS	1	0.911175	0	1	1	0
WP_SELENIUM_MICRONUTRIENT_NETWORK	1	0.0651831	0	16	1	0
WP_SEROTONIN_TRANSPORTER_ACTIVITY	1	0.771614	0	2	1	0
WP_SIGNALING_OF_HEPATOCYTE_GROWTH_FACTOR_RECEPTOR	1	0.202949	0	13	1	0
WP_SIGNAL_TRANSDUCTION_THROUGH_IL1R	1	0.900319	0	1	1	0
WP_SIMPLIFIED_DEPICTION_OF_MYD88_DISTINCT_INPUTOUTPUT_PATHWAY	1	0.813468	0	1	1	0
WP_SIMPLIFIED_INTERACTION_MAP_BETWEEN_LOXL4_AND_OXIDATIVE_STRESS_PATHWAY	1	0.875582	0	1	1	0
WP_SLEEP_REGULATION	1	0.619145	0	4	1	0
WP_SMALL_CELL_LUNG_CANCER	1	0.773125	0	3	1	0
WP_SMALL_LIGAND_GPCRS	1	0.957223	0	1	1	0
WP_SOMATIC_SEX_DETERMINATION	1	0.94693	0	1	1	0
WP_SPHINGOLIPID_PATHWAY	1	0.828719	0	2	1	0
WP_SREBF_AND_MIR33_IN_CHOLESTEROL_AND_LIPID_HOMEOSTASIS	1	0.862047	0	1	1	0
WP_SRF_AND_MIRS_IN_SMOOTH_MUSCLE_DIFFERENTIATION_AND_PROLIFERATION	1	0.946224	0	1	1	0
WP_STATIN_PATHWAY	1	0.639376	0	5	1	0
WP_STEROID_BIOSYNTHESIS	1	0.961936	0	1	1	0
WP_STEROL_REGULATORY_ELEMENTBINDING_PROTEINS_SREBP_SIGNALLING	1	0.253653	0	18	1	0
WP_STING_PATHWAY_IN_KAWASAKILIKE_DISEASE_AND_COVID19	1	0.964388	0	1	1	0
WP_STRIATED_MUSCLE_CONTRACTION_PATHWAY	1	0.480626	0	8	1	0
WP_STRUCTURAL_PATHWAY_OF_INTERLEUKIN_1_IL1	1	0.294444	0	9	1	0
WP_SULFATION_BIOTRANSFORMATION_REACTION	1	0.791087	0	3	1	0
WP_SULINDAC_METABOLIC_PATHWAY	1	0.910243	0	2	1	0
WP_SUPRESSION_OF_HMGB1_MEDIATED_INFLAMMATION_BY_THBD	1	0.868908	0	1	1	0
WP_TCA_CYCLE_NUTRIENT_UTILIZATION_AND_INVASIVENESS_OF_OVARIAN_CANCER	1	0.770762	0	2	1	0
WP_TCELL_ANTIGEN_RECEPTOR_TCR_PATHWAY_DURING_STAPHYLOCOCCUS_AUREUS_INFECTION	1	0.386541	0	8	1	0
WP_TCELL_ANTIGEN_RECEPTOR_TCR_SIGNALING_PATHWAY	1	0.160392	0	14	1	0
WP_TFS_REGULATE_MIRNAS_RELATED_TO_CARDIAC_HYPERTROPHY	1	0.808131	0	2	1	0
WP_TGFBETA_RECEPTOR_SIGNALING	1	0.596598	0	3	1	0
WP_TGFBETA_RECEPTOR_SIGNALLING_IN_SKELETAL_DYSPLASIAS	1	0.596598	0	3	1	0
WP_TGFB_SIGNALING_IN_THYROID_CELLS_FOR_EPITHELIALMESENCHYMAL_TRANSITION	1	0.578212	0	4	1	0
WP_THE_ALTERNATIVE_PATHWAY_OF_FETAL_ANDROGEN_SYNTHESIS	1	0.823067	0	2	1	0
WP_THE_EFFECT_OF_PROGERIN_ON_THE_INVOLVED_GENES_IN_HUTCHINSONGILFORD_PROGERIA_SYNDROME	1	0.644077	0	5	1	0
WP_THE_INFLUENCE_OF_LAMINOPATHIES_ON_WNT_SIGNALING	1	0.570517	0	6	1	0
WP_THE_OVERLAP_BETWEEN_SIGNAL_TRANSDUCTION_PATHWAYS_THAT_CONTRIBUTE_TO_A_RANGE_OF_LMNA_LAMINOPATHIES	1	0.314269	0	11	1	0
WP_THYMIC_STROMAL_LYMPHOPOIETIN_TSLP_SIGNALING_PATHWAY	1	0.484512	0	6	1	0
WP_THYROID_HORMONES_PRODUCTION_AND_THEIR_PERIPHERAL_DOWNSTREAM_SIGNALLING_EFFECTS	1	0.225491	0	13	1	0
WP_TOLLLIKE_RECEPTOR_SIGNALING_RELATED_TO_MYD88	1	0.795486	0	2	1	0
WP_TRANSCRIPTION_FACTOR_REGULATION_IN_ADIPOGENESIS	1	0.901625	0	2	1	0
WP_TRANSSULFURATION_AND_ONE_CARBON_METABOLISM	1	0.359435	0	10	1	0
WP_TRANSSULFURATION_PATHWAY	1	0.610087	0	3	1	0
WP_TRYPTOPHAN_CATABOLISM_LEADING_TO_NAD_PRODUCTION	1	0.975461	0	1	1	0
WP_TUMOR_SUPPRESSOR_ACTIVITY_OF_SMARCB1	1	0.70334	0	5	1	0
WP_TYPE_2_PAPILLARY_RENAL_CELL_CARCINOMA	1	0.369759	0	7	1	0
WP_TYPE_I_COLLAGEN_SYNTHESIS_IN_THE_CONTEXT_OF_OSTEOGENESIS_IMPERFECTA	1	0.670694	0	4	1	0
WP_TYPE_II_DIABETES_MELLITUS	1	0.806895	0	3	1	0
WP_TYPE_II_INTERFERON_SIGNALING_IFNG	1	0.887873	0	1	1	0
WP_UNFOLDED_PROTEIN_RESPONSE	1	0.721791	0	2	1	0
WP_UREA_CYCLE_AND_RELATED_DISEASES	1	0.936415	0	2	1	0
WP_VIRAL_ACUTE_MYOCARDITIS	1	0.346388	0	11	1	0
WP_VITAMIN_A_AND_CAROTENOID_METABOLISM	1	0.831572	0	2	1	0
WP_VITAMIN_B12_DISORDERS	1	0.962983	0	1	1	0
WP_VITAMIN_B12_METABOLISM	1	0.220281	0	8	1	0
WP_VITAMIN_B6DEPENDENT_AND_RESPONSIVE_DISORDERS	1	0.78606	0	2	1	0
WP_VITAMIN_D_METABOLISM	1	0.911452	0	1	1	0
WP_VITAMIN_D_RECEPTOR_PATHWAY	1	0.381302	0	10	1	0
WP_WHITE_FAT_CELL_DIFFERENTIATION	1	0.957075	0	1	1	0
WP_WNTBETACATENIN_SIGNALING_PATHWAY_IN_LEUKEMIA	1	0.734901	0	3	1	0
WP_WNT_SIGNALING_IN_KIDNEY_DISEASE	1	0.705582	0	3	1	0
WP_ZINC_HOMEOSTASIS	1	0.813775	0	2	1	0

## Sheet: UP_DEPs_C5_GO_BP
category	over_represented_pvalue	under_represented_pvalue	numDEInCat	numInCat	over_represented_pvalue_adj	ORs
GOBP_GLUTATHIONE_DERIVATIVE_METABOLIC_PROCESS	3.38783e-05	1	5	5	0.203371	#NUM!
GOBP_REGULATION_OF_HORMONE_LEVELS	0.000130737	0.999964	17	69	0.235621	3.5383
GOBP_SMALL_MOLECULE_METABOLIC_PROCESS	0.000140577	0.999928	64	416	0.235621	2.2681
GOBP_ORGANIC_ACID_METABOLIC_PROCESS	0.000169643	0.99992	47	271	0.235621	2.49443
GOBP_ELECTRON_TRANSPORT_CHAIN	0.000219256	0.999932	19	81	0.235621	3.33775
GOBP_EPHRIN_RECEPTOR_SIGNALING_PATHWAY	0.000244163	0.99995	12	34	0.235621	5.82641
GOBP_GENERATION_OF_PRECURSOR_METABOLITES_AND_ENERGY	0.000274754	0.999878	37	180	0.235621	3.01221
GOBP_INSULIN_SECRETION	0.000423357	0.999895	13	47	0.317677	4.08353
GOBP_REGULATION_OF_PEPTIDE_HORMONE_SECRETION	0.000483544	0.999886	12	43	0.322524	4.11751
GOBP_REGULATION_OF_SECRETION	0.00067782	0.999728	25	128	0.353336	2.67984
GOBP_CELLULAR_ALDEHYDE_METABOLIC_PROCESS	0.000682032	0.999883	9	22	0.353336	7.30493
GOBP_REGULATION_OF_HORMONE_SECRETION	0.000706319	0.999825	12	45	0.353336	3.8635
GOBP_POSITIVE_REGULATION_OF_INSULIN_SECRETION	0.000841884	0.999865	8	21	0.362755	6.45843
GOBP_HORMONE_TRANSPORT	0.000846006	0.999756	14	58	0.362755	3.39985
GOBP_CELLULAR_RESPONSE_TO_ALDEHYDE	0.000919187	0.999976	4	5	0.364965	41.2856
GOBP_PEPTIDE_HORMONE_SECRETION	0.000978302	0.999729	13	52	0.364965	3.55091
GOBP_RESPIRATORY_ELECTRON_TRANSPORT_CHAIN	0.00103355	0.999681	15	62	0.364965	3.4241
GOBP_ATP_SYNTHESIS_COUPLED_ELECTRON_TRANSPORT	0.0013564	0.999609	13	53	0.452359	3.46042
GOBP_POSITIVE_REGULATION_OF_PEPTIDE_HORMONE_SECRETION	0.00147103	0.999734	8	23	0.464696	5.59298
GOBP_CELLULAR_RESPONSE_TO_CARBOHYDRATE_STIMULUS	0.00154821	0.99968	9	27	0.464696	5.26443
GOBP_POSITIVE_REGULATION_OF_HORMONE_SECRETION	0.00227621	0.999548	8	25	0.650672	4.93067
GOBP_CARBOHYDRATE_DERIVATIVE_METABOLIC_PROCESS	0.00243	0.998826	31	174	0.663058	2.42932
GOBP_NEGATIVE_REGULATION_OF_FIBROBLAST_PROLIFERATION	0.00266696	0.999937	3	4	0.696077	30.7724
GOBP_OXIDATIVE_PHOSPHORYLATION	0.0029155	0.99895	16	70	0.729239	3.18549
GOBP_MONOCARBOXYLIC_ACID_METABOLIC_PROCESS	0.00322099	0.998494	27	139	0.773424	2.6809
GOBP_CARBOHYDRATE_HOMEOSTASIS	0.00335138	0.999123	10	35	0.773783	4.22079
GOBP_SIGNAL_RELEASE	0.00362459	0.99842	22	116	0.791078	2.55075
GOBP_SMALL_MOLECULE_CATABOLIC_PROCESS	0.00368985	0.998365	23	115	0.791078	2.74366
GOBP_REGULATION_OF_MICROTUBULE_MOTOR_ACTIVITY	0.0048499	0.999857	3	4	0.974103	30.7724
GOBP_PYRIMIDINE_CONTAINING_COMPOUND_CATABOLIC_PROCESS	0.00500598	1	2	2	0.974103	#NUM!
GOBP_CELLULAR_RESPIRATION	0.00509677	0.997863	19	91	0.974103	2.85921
GOBP_FATTY_ACYL_COA_BIOSYNTHETIC_PROCESS	0.005663	0.999466	4	9	0.974103	8.24822
GOBP_NADH_DEHYDROGENASE_COMPLEX_ASSEMBLY	0.00574526	0.998599	8	32	0.974103	3.48124
GOBP_REGULATION_OF_OXIDATIVE_STRESS_INDUCED_NEURON_DEATH	0.0058297	0.999732	3	5	0.974103	15.3902
GOBP_REGULATION_OF_MACROPHAGE_DIFFERENTIATION	0.00597905	1	2	2	0.974103	#NUM!
GOBP_ORGANIC_ACID_BIOSYNTHETIC_PROCESS	0.00606625	0.997786	14	63	0.974103	3.04539
GOBP_INSULIN_SECRETION_INVOLVED_IN_CELLULAR_RESPONSE_TO_GLUCOSE_STIMULUS	0.00606881	0.998939	6	17	0.974103	5.66982
GOBP_IMMUNE_RESPONSE_REGULATING_SIGNALING_PATHWAY	0.00641362	0.997288	18	97	0.974103	2.44564
GOBP_GLYCOSYL_COMPOUND_METABOLIC_PROCESS	0.00646611	0.99878	6	22	0.974103	3.88939
GOBP_CELLULAR_DETOXIFICATION_OF_ALDEHYDE	0.00649077	0.999786	3	4	0.974103	30.7724
GOBP_PHAGOCYTOSIS	0.00707717	0.997368	14	63	1	3.04539
GOBP_LONG_CHAIN_FATTY_ACID_METABOLIC_PROCESS	0.00727715	0.998379	7	25	1	4.05175
GOBP_CELLULAR_GLUCOSE_HOMEOSTASIS	0.00735376	0.998181	8	27	1	4.40782
GOBP_ENERGY_DERIVATION_BY_OXIDATION_OF_ORGANIC_COMPOUNDS	0.00776069	0.996434	21	111	1	2.53356
GOBP_SULFUR_COMPOUND_BIOSYNTHETIC_PROCESS	0.00859957	0.997352	10	40	1	3.50865
GOBP_PEPTIDE_SECRETION	0.00861153	0.996543	15	82	1	2.37753
GOBP_ORGANOPHOSPHATE_METABOLIC_PROCESS	0.00873051	0.995206	34	211	1	2.15238
GOBP_REGULATION_OF_PEPTIDE_SECRETION	0.00937925	0.996643	12	60	1	2.63654
GOBP_CELLULAR_LIPID_METABOLIC_PROCESS	0.00952535	0.995246	24	164	1	1.84409
GOBP_POSITIVE_REGULATION_OF_INSULIN_SECRETION_INVOLVED_IN_CELLULAR_RESPONSE_TO_GLUCOSE_STIMULUS	0.0102876	0.998375	5	13	1	6.47034
GOBP_ATP_METABOLIC_PROCESS	0.0105859	0.994835	23	114	1	2.77527
GOBP_NUCLEOBASE_CONTAINING_SMALL_MOLECULE_METABOLIC_PROCESS	0.0108768	0.994479	25	142	1	2.34132
GOBP_RESPONSE_TO_MONOSACCHARIDE	0.0111939	0.996651	9	36	1	3.49487
GOBP_NEURON_DEATH_IN_RESPONSE_TO_OXIDATIVE_STRESS	0.0114114	0.999202	3	6	1	10.2628
GOBP_CELL_CELL_SIGNALING	0.0116476	0.992856	49	374	1	1.71105
GOBP_POSITIVE_REGULATION_OF_PEPTIDE_SECRETION	0.0116772	0.996752	8	33	1	3.34039
GOBP_LATE_ENDOSOME_TO_GOLGI_TRANSPORT	0.0117448	1	2	2	1	#NUM!
GOBP_HISTONE_THREONINE_PHOSPHORYLATION	0.0127997	1	2	2	1	#NUM!
GOBP_MITOTIC_NUCLEAR_ENVELOPE_DISASSEMBLY	0.0127997	1	2	2	1	#NUM!
GOBP_ANIMAL_ORGAN_REGENERATION	0.01314	0.998266	4	11	1	5.88903
GOBP_NEURON_DEATH_IN_RESPONSE_TO_HYDROGEN_PEROXIDE	0.0135445	1	2	2	1	#NUM!
GOBP_CELLULAR_RESPONSE_TO_KETONE	0.0136092	0.997476	5	18	1	3.97366
GOBP_FATTY_ACYL_COA_METABOLIC_PROCESS	0.0139102	0.998132	4	11	1	5.88903
GOBP_GLUTAMATE_CATABOLIC_PROCESS	0.0139723	0.998776	4	6	1	20.6257
GOBP_SMALL_MOLECULE_BIOSYNTHETIC_PROCESS	0.0141828	0.992726	24	134	1	2.38568
GOBP_MITOCHONDRIAL_RESPIRATORY_CHAIN_COMPLEX_ASSEMBLY	0.0143341	0.995812	8	36	1	2.97794
GOBP_RESPONSE_TO_CARBOHYDRATE	0.0146893	0.995031	10	43	1	3.18499
GOBP_LONG_CHAIN_FATTY_ACID_BIOSYNTHETIC_PROCESS	0.014711	0.998272	4	8	1	10.3123
GOBP_REGULATION_OF_NEURON_PROJECTION_ARBORIZATION	0.0150105	1	2	2	1	#NUM!
GOBP_REGULATION_OF_EXOCYTOSIS	0.0152193	0.99394	13	63	1	2.75435
GOBP_REGULATION_OF_SYNAPTIC_VESICLE_EXOCYTOSIS	0.0157673	0.995931	7	24	1	4.29183
GOBP_SULFUR_COMPOUND_METABOLIC_PROCESS	0.0161443	0.992787	16	90	1	2.30052
GOBP_PURINE_CONTAINING_COMPOUND_METABOLIC_PROCESS	0.0164053	0.991717	22	121	1	2.41547
GOBP_PEPTIDE_CATABOLIC_PROCESS	0.0165147	0.998868	3	5	1	15.3902
GOBP_PRESYNAPTIC_MODULATION_OF_CHEMICAL_SYNAPTIC_TRANSMISSION	0.0166862	0.998852	3	5	1	15.3902
GOBP_REGULATION_OF_PEPTIDE_TRANSPORT	0.0166933	0.991611	21	139	1	1.90357
GOBP_REGULATION_OF_ACUTE_INFLAMMATORY_RESPONSE	0.0172048	1	2	2	1	#NUM!
GOBP_REGULATION_OF_DEFENSE_RESPONSE_TO_VIRUS_BY_VIRUS	0.017549	0.996814	5	13	1	6.47034
GOBP_FATTY_ACID_METABOLIC_PROCESS	0.0188668	0.992155	13	75	1	2.20757
GOBP_GOLGI_TO_PLASMA_MEMBRANE_TRANSPORT	0.0188916	0.996146	5	19	1	3.68859
GOBP_MACROAUTOPHAGY	0.0190065	0.992049	13	81	1	2.00652
GOBP_REGULATION_OF_VESICLE_MEDIATED_TRANSPORT	0.0193763	0.989703	24	149	1	2.08234
GOBP_IMP_METABOLIC_PROCESS	0.0193787	0.997977	3	9	1	5.1284
GOBP_LIPID_METABOLIC_PROCESS	0.019392	0.989037	29	216	1	1.67477
GOBP_CELLULAR_MODIFIED_AMINO_ACID_METABOLIC_PROCESS	0.0216166	0.992748	9	36	1	3.49487
GOBP_MITOCHONDRIAL_ELECTRON_TRANSPORT_NADH_TO_UBIQUINONE	0.0220743	0.992981	8	37	1	2.87398
GOBP_FATTY_ACID_DERIVATIVE_METABOLIC_PROCESS	0.022441	0.995315	5	17	1	4.30738
GOBP_ACTIVATION_OF_IMMUNE_RESPONSE	0.0226044	0.989155	17	106	1	2.02781
GOBP_PENTOSE_PHOSPHATE_SHUNT_NON_OXIDATIVE_BRANCH	0.0241041	1	2	2	1	#NUM!
GOBP_PEPTIDYL_ARGININE_MODIFICATION	0.0245635	0.998868	2	4	1	10.2139
GOBP_NEGATIVE_REGULATION_OF_CHEMOTAXIS	0.0252056	0.99737	3	7	1	7.6963
GOBP_DE_NOVO_IMP_BIOSYNTHETIC_PROCESS	0.0252081	0.998822	2	4	1	10.2139
GOBP_REGULATION_OF_REGULATED_SECRETORY_PATHWAY	0.0255694	0.99172	8	34	1	3.21037
GOBP_CELL_JUNCTION_DISASSEMBLY	0.0262311	0.996919	3	9	1	5.1284
GOBP_ALDEHYDE_CATABOLIC_PROCESS	0.0263304	0.99745	3	6	1	10.2628
GOBP_INTRACILIARY_TRANSPORT_INVOLVED_IN_CILIUM_ASSEMBLY	0.0265607	0.998723	2	4	1	10.2139
GOBP_STEROID_HORMONE_BIOSYNTHETIC_PROCESS	0.0266519	0.998716	2	4	1	10.2139
GOBP_NUCLEOSIDE_BISPHOSPHATE_METABOLIC_PROCESS	0.0267239	0.991182	8	37	1	2.87398
GOBP_FATTY_ACID_BIOSYNTHETIC_PROCESS	0.027359	0.991748	7	31	1	3.03019
GOBP_POSITIVE_REGULATION_OF_NAD_P_H_OXIDASE_ACTIVITY	0.0276552	0.999027	2	3	1	20.4185
GOBP_REGULATION_OF_NAD_P_H_OXIDASE_ACTIVITY	0.0276552	0.999027	2	3	1	20.4185
GOBP_ADAPTIVE_IMMUNE_RESPONSE	0.0278839	0.992576	6	24	1	3.45442
GOBP_POSITIVE_REGULATION_OF_SECRETION	0.0282918	0.98803	12	66	1	2.33631
GOBP_LEUCINE_CATABOLIC_PROCESS	0.0289897	0.998537	2	4	1	10.2139
GOBP_VERY_LONG_CHAIN_FATTY_ACID_METABOLIC_PROCESS	0.0292503	0.996414	3	9	1	5.1284
GOBP_NEGATIVE_REGULATION_OF_MAP_KINASE_ACTIVITY	0.0293303	0.995025	4	11	1	5.88903
GOBP_REGULATION_OF_ENDOTHELIAL_CELL_MIGRATION	0.0296971	0.991302	7	23	1	4.56196
GOBP_REGULATION_OF_ANION_TRANSPORT	0.0310609	0.982391	25	179	1	1.74311
GOBP_SYNAPSE_PRUNING	0.0318399	0.998048	2	5	1	6.80876
GOBP_DICARBOXYLIC_ACID_CATABOLIC_PROCESS	0.0319647	0.99518	4	8	1	10.3123
GOBP_CARBOHYDRATE_BIOSYNTHETIC_PROCESS	0.0320367	0.986578	12	48	1	3.53667
GOBP_FC_RECEPTOR_MEDIATED_STIMULATORY_SIGNALING_PATHWAY	0.0326646	0.988897	8	34	1	3.21037
GOBP_ACTIVATION_OF_JNKK_ACTIVITY	0.0327654	1	1	1	1	#NUM!
GOBP_POSITIVE_REGULATION_OF_AUTOPHAGY_OF_MITOCHONDRION	0.0329391	0.998722	2	3	1	20.4185
GOBP_CARNITINE_METABOLIC_PROCESS	0.0329455	0.998721	2	3	1	20.4185
GOBP_MITOCHONDRIAL_RESPIRASOME_ASSEMBLY	0.0337575	1	1	1	1	#NUM!
GOBP_LIPID_BIOSYNTHETIC_PROCESS	0.0340939	0.983523	15	99	1	1.87945
GOBP_CELL_CELL_SIGNALING_BY_WNT	0.0341269	0.98275	17	109	1	1.95857
GOBP_GLUTAMATE_METABOLIC_PROCESS	0.0346334	0.992251	5	14	1	5.74934
GOBP_NEGATIVE_REGULATION_OF_OXIDATIVE_STRESS_INDUCED_NEURON_DEATH	0.0349977	0.99804	2	4	1	10.2139
GOBP_MONOSACCHARIDE_BIOSYNTHETIC_PROCESS	0.0350538	0.987561	9	29	1	4.73374
GOBP_COLLAGEN_FIBRIL_ORGANIZATION	0.0358193	1	1	1	1	#NUM!
GOBP_FOREBRAIN_MORPHOGENESIS	0.0358193	1	1	1	1	#NUM!
GOBP_NEGATIVE_REGULATION_OF_OLIGODENDROCYTE_DIFFERENTIATION	0.0358193	1	1	1	1	#NUM!
GOBP_REGULATION_OF_EPITHELIAL_CELL_MIGRATION	0.0358474	0.986674	9	39	1	3.1408
GOBP_FATTY_ACID_DERIVATIVE_BIOSYNTHETIC_PROCESS	0.0359666	0.993161	4	13	1	4.5766
GOBP_RIBOSE_PHOSPHATE_BIOSYNTHETIC_PROCESS	0.0360767	0.983724	13	64	1	2.69898
GOBP_MONOCARBOXYLIC_ACID_BIOSYNTHETIC_PROCESS	0.0362453	0.987225	8	39	1	2.68599
GOBP_FC_RECEPTOR_SIGNALING_PATHWAY	0.0362882	0.983428	13	75	1	2.20757
GOBP_NEURON_PROJECTION_ARBORIZATION	0.0367839	0.997882	2	4	1	10.2139
GOBP_TRANSMEMBRANE_RECEPTOR_PROTEIN_TYROSINE_KINASE_SIGNALING_PATHWAY	0.0378086	0.979572	20	129	1	1.96072
GOBP_NEGATIVE_REGULATION_OF_PROTEIN_CATABOLIC_PROCESS	0.038454	0.987268	7	37	1	2.41689
GOBP_DEOXYRIBONUCLEOSIDE_MONOPHOSPHATE_CATABOLIC_PROCESS	0.0385306	1	1	1	1	#NUM!
GOBP_DEOXYRIBONUCLEOSIDE_MONOPHOSPHATE_METABOLIC_PROCESS	0.0385306	1	1	1	1	#NUM!
GOBP_DEOXYRIBOSE_PHOSPHATE_CATABOLIC_PROCESS	0.0385306	1	1	1	1	#NUM!
GOBP_DTMP_METABOLIC_PROCESS	0.0385306	1	1	1	1	#NUM!
GOBP_DUMP_METABOLIC_PROCESS	0.0385306	1	1	1	1	#NUM!
GOBP_PURINE_DEOXYRIBONUCLEOSIDE_MONOPHOSPHATE_METABOLIC_PROCESS	0.0385306	1	1	1	1	#NUM!
GOBP_PURINE_DEOXYRIBONUCLEOTIDE_CATABOLIC_PROCESS	0.0385306	1	1	1	1	#NUM!
GOBP_PYRIMIDINE_DEOXYRIBONUCLEOSIDE_MONOPHOSPHATE_METABOLIC_PROCESS	0.0385306	1	1	1	1	#NUM!
GOBP_PYRIMIDINE_DEOXYRIBONUCLEOTIDE_METABOLIC_PROCESS	0.0385306	1	1	1	1	#NUM!
GOBP_PYRIMIDINE_NUCLEOSIDE_CATABOLIC_PROCESS	0.0385306	1	1	1	1	#NUM!
GOBP_PYRIMIDINE_NUCLEOSIDE_METABOLIC_PROCESS	0.0385306	1	1	1	1	#NUM!
GOBP_PYRIMIDINE_NUCLEOSIDE_MONOPHOSPHATE_CATABOLIC_PROCESS	0.0385306	1	1	1	1	#NUM!
GOBP_PYRIMIDINE_NUCLEOTIDE_CATABOLIC_PROCESS	0.0385306	1	1	1	1	#NUM!
GOBP_PYRIMIDINE_RIBONUCLEOTIDE_CATABOLIC_PROCESS	0.0385306	1	1	1	1	#NUM!
GOBP_UMP_CATABOLIC_PROCESS	0.0385306	1	1	1	1	#NUM!
GOBP_REGULATION_OF_LYASE_ACTIVITY	0.0388797	0.992074	4	16	1	3.42817
GOBP_CELLULAR_AMINO_ACID_CATABOLIC_PROCESS	0.0389979	0.986261	8	34	1	3.21037
GOBP_POSITIVE_REGULATION_OF_IMMUNE_RESPONSE	0.0406344	0.978554	18	120	1	1.8712
GOBP_NEGATIVE_REGULATION_OF_GRANULOCYTE_DIFFERENTIATION	0.0412799	1	1	1	1	#NUM!
GOBP_NEGATIVE_REGULATION_OF_MACROPHAGE_DIFFERENTIATION	0.0412799	1	1	1	1	#NUM!
GOBP_REGULATION_OF_GRANULOCYTE_DIFFERENTIATION	0.0412799	1	1	1	1	#NUM!
GOBP_AMINOGLYCOSIDE_ANTIBIOTIC_METABOLIC_PROCESS	0.0423145	0.997365	2	4	1	10.2139
GOBP_GLYCOSIDE_METABOLIC_PROCESS	0.0423145	0.997365	2	4	1	10.2139
GOBP_URONIC_ACID_METABOLIC_PROCESS	0.0423304	0.997364	2	4	1	10.2139
GOBP_NEGATIVE_REGULATION_OF_PROTEOLYSIS_INVOLVED_IN_CELLULAR_PROTEIN_CATABOLIC_PROCESS	0.0428916	0.988748	5	23	1	2.86368
GOBP_CARBOHYDRATE_METABOLIC_PROCESS	0.0434172	0.975964	21	118	1	2.34185
GOBP_LONG_CHAIN_FATTY_ACYL_COA_BIOSYNTHETIC_PROCESS	0.0450542	0.997094	2	4	1	10.2139
GOBP_REGULATION_OF_IMMUNE_RESPONSE	0.045111	0.975058	20	136	1	1.83531
GOBP_GOLGI_VESICLE_TRANSPORT	0.0451912	0.977704	14	109	1	1.53326
GOBP_INTRACILIARY_TRANSPORT	0.0453259	0.99662	2	5	1	6.80876
GOBP_LIPID_CATABOLIC_PROCESS	0.0455016	0.980819	10	59	1	2.12776
GOBP_SYNAPTIC_VESICLE_MATURATION	0.0455422	0.99448	3	6	1	10.2628
GOBP_NEGATIVE_REGULATION_OF_CELLULAR_PROTEIN_CATABOLIC_PROCESS	0.0463192	0.987517	5	24	1	2.71175
GOBP_NADPH_REGENERATION	0.046429	0.993424	3	8	1	6.15569
GOBP_POSITIVE_REGULATION_OF_NON_MOTILE_CILIUM_ASSEMBLY	0.0469591	0.997771	2	3	1	20.4185
GOBP_NEUROTRANSMITTER_BIOSYNTHETIC_PROCESS	0.0471557	0.996879	2	4	1	10.2139
GOBP_CELL_SURFACE_RECEPTOR_SIGNALING_PATHWAY_INVOLVED_IN_CELL_CELL_SIGNALING	0.0474326	0.974013	19	130	1	1.8165
GOBP_PARAXIAL_MESODERM_DEVELOPMENT	0.0474558	1	1	1	1	#NUM!
GOBP_PARAXIAL_MESODERM_FORMATION	0.0474558	1	1	1	1	#NUM!
GOBP_PARAXIAL_MESODERM_MORPHOGENESIS	0.0474558	1	1	1	1	#NUM!
GOBP_VESICLE_TETHERING	0.0474558	1	1	1	1	#NUM!
GOBP_NUCLEOSIDE_METABOLIC_PROCESS	0.0481333	0.989273	4	18	1	2.93571
GOBP_ANTERIOR_HEAD_DEVELOPMENT	0.0482837	1	1	1	1	#NUM!
GOBP_DICARBOXYLIC_ACID_METABOLIC_PROCESS	0.049053	0.980585	9	40	1	3.03819
GOBP_MEMBRANE_LIPID_METABOLIC_PROCESS	0.0495743	0.988844	4	18	1	2.93571
GOBP_SPHINGOLIPID_METABOLIC_PROCESS	0.0495743	0.988844	4	18	1	2.93571
GOBP_PURINE_NUCLEOSIDE_MONOPHOSPHATE_METABOLIC_PROCESS	0.0497847	0.988614	4	20	1	2.56654
GOBP_THIOESTER_METABOLIC_PROCESS	0.0501329	0.982596	7	33	1	2.79415
GOBP_NEGATIVE_REGULATION_OF_INTRACELLULAR_TRANSPORT	0.050761	0.986322	5	20	1	3.44122
GOBP_ASPARTATE_TRANSMEMBRANE_TRANSPORT	0.0508951	0.997469	2	3	1	20.4185
GOBP_VESICLE_MEDIATED_TRANSPORT_BETWEEN_ENDOSOMAL_COMPARTMENTS	0.050935	0.988657	4	16	1	3.42817
GOBP_THIOESTER_BIOSYNTHETIC_PROCESS	0.0515083	0.986062	5	20	1	3.44122
GOBP_FIBROBLAST_PROLIFERATION	0.0517315	0.992018	3	9	1	5.1284
GOBP_REGULATION_OF_AUTOPHAGY_OF_MITOCHONDRION	0.0521386	0.991321	3	12	1	3.41526
GOBP_POSITIVE_REGULATION_OF_ENDOTHELIAL_CELL_MIGRATION	0.0525118	0.987055	5	13	1	6.47034
GOBP_PURINE_NUCLEOSIDE_MONOPHOSPHATE_BIOSYNTHETIC_PROCESS	0.0533935	0.990887	3	13	1	3.07261
GOBP_TERTIARY_ALCOHOL_METABOLIC_PROCESS	0.0535955	0.995608	2	5	1	6.80876
GOBP_ENDOCYTIC_RECYCLING	0.0542406	0.987239	4	20	1	2.56654
GOBP_REGULATION_OF_VESICLE_SIZE	0.0543404	0.9961	2	4	1	10.2139
GOBP_ORGANOPHOSPHATE_BIOSYNTHETIC_PROCESS	0.0553345	0.968751	20	125	1	2.03978
GOBP_NEGATIVE_REGULATION_OF_RECEPTOR_MEDIATED_ENDOCYTOSIS	0.0558085	0.991114	3	9	1	5.1284
GOBP_LEUCINE_METABOLIC_PROCESS	0.0564491	0.995236	2	5	1	6.80876
GOBP_DOPAMINE_TRANSPORT	0.0564841	0.991321	3	8	1	6.15569
GOBP_SECRETION	0.0567084	0.961607	44	356	1	1.55859
GOBP_POST_GOLGI_VESICLE_MEDIATED_TRANSPORT	0.0569163	0.981237	6	33	1	2.29304
GOBP_KETONE_CATABOLIC_PROCESS	0.0589936	0.995562	2	4	1	10.2139
GOBP_ORGANIC_ACID_CATABOLIC_PROCESS	0.0592924	0.971635	12	72	1	2.09625
GOBP_POSITIVE_REGULATION_OF_CILIUM_ASSEMBLY	0.0593324	0.995521	2	4	1	10.2139
GOBP_REGULATION_OF_HISTONE_UBIQUITINATION	0.0595644	0.996753	2	3	1	20.4185
GOBP_VITAMIN_BIOSYNTHETIC_PROCESS	0.0597066	0.995477	2	4	1	10.2139
GOBP_WATER_SOLUBLE_VITAMIN_BIOSYNTHETIC_PROCESS	0.0597066	0.995477	2	4	1	10.2139
GOBP_HISTONE_CITRULLINATION	0.0598279	1	1	1	1	#NUM!
GOBP_NEGATIVE_REGULATION_OF_CHEMOKINE_MEDIATED_SIGNALING_PATHWAY	0.0598279	1	1	1	1	#NUM!
GOBP_REGULATION_OF_CHEMOKINE_MEDIATED_SIGNALING_PATHWAY	0.0598279	1	1	1	1	#NUM!
GOBP_CARBOHYDRATE_DERIVATIVE_BIOSYNTHETIC_PROCESS	0.0600939	0.96808	16	93	1	2.20742
GOBP_IMMUNE_EFFECTOR_PROCESS	0.0601579	0.961845	30	230	1	1.61789
GOBP_CELLULAR_CARBOHYDRATE_METABOLIC_PROCESS	0.0610938	0.972965	10	55	1	2.32157
GOBP_ALPHA_AMINO_ACID_BIOSYNTHETIC_PROCESS	0.0613487	0.982853	5	18	1	3.97366
GOBP_ORGANONITROGEN_COMPOUND_CATABOLIC_PROCESS	0.0615018	0.959854	34	281	1	1.48142
GOBP_GLUTATHIONE_METABOLIC_PROCESS	0.0620962	0.982415	5	19	1	3.68859
GOBP_GLUTAMINE_FAMILY_AMINO_ACID_BIOSYNTHETIC_PROCESS	0.0627488	0.989922	3	8	1	6.15569
GOBP_NEGATIVE_REGULATION_OF_RESPONSE_TO_CYTOKINE_STIMULUS	0.0629049	0.994352	2	5	1	6.80876
GOBP_AMINO_ACID_BETAINE_METABOLIC_PROCESS	0.0630968	0.995065	2	4	1	10.2139
GOBP_NEGATIVE_REGULATION_OF_JNK_CASCADE	0.0631775	0.995055	2	4	1	10.2139
GOBP_MEMBRANE_INVAGINATION	0.0632595	0.989062	3	10	1	4.39453
GOBP_SMOOTH_MUSCLE_TISSUE_DEVELOPMENT	0.0635372	0.998963	1	2	1	10.1654
GOBP_RIBONUCLEOSIDE_MONOPHOSPHATE_METABOLIC_PROCESS	0.063855	0.98404	4	21	1	2.41446
GOBP_PENTOSE_METABOLIC_PROCESS	0.0640873	0.994942	2	4	1	10.2139
GOBP_LYSOSOMAL_LUMEN_ACIDIFICATION	0.0641425	1	1	1	1	#NUM!
GOBP_REGULATION_OF_LYSOSOMAL_LUMEN_PH	0.0641425	1	1	1	1	#NUM!
GOBP_HEAD_DEVELOPMENT	0.0644878	0.961794	22	150	1	1.83922
GOBP_CYTOKINESIS	0.064628	0.975831	7	39	1	2.26358
GOBP_NEGATIVE_REGULATION_OF_NEUROBLAST_PROLIFERATION	0.0647182	0.998924	1	2	1	10.1654
GOBP_NEGATIVE_REGULATION_OF_INTERLEUKIN_1_BETA_PRODUCTION	0.064807	0.994081	2	5	1	6.80876
GOBP_NEGATIVE_REGULATION_OF_INTERLEUKIN_1_PRODUCTION	0.064807	0.994081	2	5	1	6.80876
GOBP_IMP_BIOSYNTHETIC_PROCESS	0.0652829	0.993524	2	6	1	5.10657
GOBP_RESPONSE_TO_ISOQUINOLINE_ALKALOID	0.0655725	0.985071	4	12	1	5.15047
GOBP_MEMBRANE_DISASSEMBLY	0.0671106	0.994559	2	4	1	10.2139
GOBP_PURINE_CONTAINING_COMPOUND_BIOSYNTHETIC_PROCESS	0.0673505	0.967333	12	64	1	2.42875
GOBP_MACROPHAGE_DIFFERENTIATION	0.0679859	0.993617	2	5	1	6.80876
GOBP_NUCLEOSIDE_BISPHOSPHATE_BIOSYNTHETIC_PROCESS	0.0684067	0.979753	5	21	1	3.22469
GOBP_ENDOTHELIAL_CELL_PROLIFERATION	0.0685652	0.982951	4	17	1	3.1631
GOBP_NEGATIVE_REGULATION_OF_DENDRITE_MORPHOGENESIS	0.0686742	0.995927	2	3	1	20.4185
GOBP_DIOL_METABOLIC_PROCESS	0.0688232	0.993492	2	5	1	6.80876
GOBP_ACTIN_FILAMENT_NETWORK_FORMATION	0.0705968	0.994105	2	4	1	10.2139
GOBP_INTERLEUKIN_4_PRODUCTION	0.0718014	1	1	1	1	#NUM!
GOBP_POSITIVE_REGULATION_OF_INTERLEUKIN_17_PRODUCTION	0.0718014	1	1	1	1	#NUM!
GOBP_POSITIVE_REGULATION_OF_INTERLEUKIN_4_PRODUCTION	0.0718014	1	1	1	1	#NUM!
GOBP_ENDOTHELIAL_CELL_MIGRATION	0.0718885	0.973154	7	30	1	3.16322
GOBP_REGULATION_OF_ADENYLATE_CYCLASE_ACTIVITY	0.0725243	0.986157	3	12	1	3.41526
GOBP_RESPONSE_TO_ETHANOL	0.0726284	0.975048	6	27	1	2.9566
GOBP_ADAPTIVE_IMMUNE_RESPONSE_BASED_ON_SOMATIC_RECOMBINATION_OF_IMMUNE_RECEPTORS_BUILT_FROM_IMMUNOGLOBULIN_SUPERFAMILY_DOMAINS	0.0727346	0.981545	4	17	1	3.1631
GOBP_GLUTAMINE_FAMILY_AMINO_ACID_METABOLIC_PROCESS	0.0727525	0.974994	6	27	1	2.9566
GOBP_NUCLEOSIDE_MONOPHOSPHATE_BIOSYNTHETIC_PROCESS	0.0733313	0.985548	3	14	1	2.79195
GOBP_RIBONUCLEOSIDE_MONOPHOSPHATE_BIOSYNTHETIC_PROCESS	0.0733313	0.985548	3	14	1	2.79195
GOBP_VESICLE_MEDIATED_TRANSPORT_TO_THE_PLASMA_MEMBRANE	0.0737055	0.973968	6	34	1	2.21007
GOBP_REGULATION_OF_CYTOPLASMIC_TRANSPORT	0.07446	0.985413	3	13	1	3.07261
GOBP_NEGATIVE_REGULATION_OF_GLIAL_CELL_DIFFERENTIATION	0.0744684	0.998567	1	2	1	10.1654
GOBP_ANTIGEN_PROCESSING_AND_PRESENTATION_OF_PEPTIDE_OR_POLYSACCHARIDE_ANTIGEN_VIA_MHC_CLASS_II	0.0745122	0.969193	8	43	1	2.37446
GOBP_NEPHRIC_DUCT_DEVELOPMENT	0.0747325	1	1	1	1	#NUM!
GOBP_NEPHRIC_DUCT_MORPHOGENESIS	0.0747325	1	1	1	1	#NUM!
GOBP_AROMATIC_AMINO_ACID_FAMILY_METABOLIC_PROCESS	0.0749794	0.993513	2	4	1	10.2139
GOBP_NUCLEOSIDE_MONOPHOSPHATE_METABOLIC_PROCESS	0.0753789	0.979963	4	22	1	2.27922
GOBP_INACTIVATION_OF_MAPK_ACTIVITY	0.075441	0.99345	2	4	1	10.2139
GOBP_NON_CANONICAL_WNT_SIGNALING_PATHWAY	0.0763247	0.964778	10	55	1	2.32157
GOBP_RETROGRADE_TRANSPORT_ENDOSOME_TO_GOLGI	0.0767602	0.975764	5	27	1	2.33855
GOBP_REGULATION_OF_RETROGRADE_TRANSPORT_ENDOSOME_TO_GOLGI	0.076996	0.998466	1	2	1	10.1654
GOBP_GLUTAMATE_BIOSYNTHETIC_PROCESS	0.0772564	0.995083	2	3	1	20.4185
GOBP_NEGATIVE_REGULATION_OF_GTPASE_ACTIVITY	0.0777313	0.99072	2	8	1	3.40248
GOBP_POSITIVE_REGULATION_OF_EPITHELIAL_CELL_MIGRATION	0.0777371	0.97357	6	22	1	3.88939
GOBP_HORMONE_BIOSYNTHETIC_PROCESS	0.0781108	0.99205	2	5	1	6.80876
GOBP_CELLULAR_AMINO_ACID_METABOLIC_PROCESS	0.0795456	0.955543	16	118	1	1.64435
GOBP_POSITIVE_REGULATION_OF_PLASMA_MEMBRANE_BOUNDED_CELL_PROJECTION_ASSEMBLY	0.0803586	0.971774	6	26	1	3.10609
GOBP_REGULATION_OF_NON_MOTILE_CILIUM_ASSEMBLY	0.0815733	0.992582	2	4	1	10.2139
GOBP_ACUTE_INFLAMMATORY_RESPONSE	0.0815768	0.990328	2	7	1	4.08468
GOBP_REGULATION_OF_ENDOCYTIC_RECYCLING	0.0825806	0.991317	2	5	1	6.80876
GOBP_NEGATIVE_REGULATION_OF_RECEPTOR_INTERNALIZATION	0.0825961	0.991314	2	5	1	6.80876
GOBP_REGULATION_OF_TYPE_B_PANCREATIC_CELL_PROLIFERATION	0.0830241	1	1	1	1	#NUM!
GOBP_MONOCARBOXYLIC_ACID_CATABOLIC_PROCESS	0.0834268	0.969487	6	35	1	2.13281
GOBP_POSITIVE_REGULATION_OF_IMMUNE_SYSTEM_PROCESS	0.0838019	0.949168	21	157	1	1.6354
GOBP_PROTEIN_DENEDDYLATION	0.0851084	0.990159	2	6	1	5.10657
GOBP_ARP2_3_COMPLEX_MEDIATED_ACTIN_NUCLEATION	0.0852552	0.973054	5	21	1	3.22469
GOBP_CELLULAR_AMINO_ACID_BIOSYNTHETIC_PROCESS	0.085375	0.973197	5	20	1	3.44122
GOBP_GLUTAMINE_METABOLIC_PROCESS	0.0857224	0.98362	3	9	1	5.1284
GOBP_PHOSPHORYLATED_CARBOHYDRATE_DEPHOSPHORYLATION	0.0860275	0.990734	2	5	1	6.80876
GOBP_AMINO_SUGAR_METABOLIC_PROCESS	0.0869421	1	1	1	1	#NUM!
GOBP_N_ACETYLNEURAMINATE_METABOLIC_PROCESS	0.0869421	1	1	1	1	#NUM!
GOBP_NEGATIVE_REGULATION_OF_TRANSPORT	0.087464	0.951628	15	98	1	1.90308
GOBP_MITOCHONDRION_ORGANIZATION	0.0895148	0.945192	21	162	1	1.57307
GOBP_NEGATIVE_REGULATION_OF_RESPONSE_TO_REACTIVE_OXYGEN_SPECIES	0.089882	0.990065	2	5	1	6.80876
GOBP_ACTIN_POLYMERIZATION_DEPENDENT_CELL_MOTILITY	0.0906187	0.991226	2	4	1	10.2139
GOBP_REGULATION_OF_NEUROTRANSMITTER_TRANSPORT	0.0908361	0.961084	8	39	1	2.68599
GOBP_NEGATIVE_REGULATION_OF_ADENYLATE_CYCLASE_ACTIVITY	0.0912038	0.988461	2	7	1	4.08468
GOBP_CENTRAL_NERVOUS_SYSTEM_PROJECTION_NEURON_AXONOGENESIS	0.0916074	0.98838	2	7	1	4.08468
GOBP_CHROMATIN_MEDIATED_MAINTENANCE_OF_TRANSCRIPTION	0.092412	0.997773	1	2	1	10.1654
GOBP_LONG_CHAIN_FATTY_ACYL_COA_METABOLIC_PROCESS	0.0925365	0.989593	2	5	1	6.80876
GOBP_B_CELL_RECEPTOR_SIGNALING_PATHWAY	0.0935865	0.988558	2	6	1	5.10657
GOBP_BENZENE_CONTAINING_COMPOUND_METABOLIC_PROCESS	0.0944335	0.989251	2	5	1	6.80876
GOBP_REGULATION_OF_CYCLASE_ACTIVITY	0.0945406	0.979492	3	13	1	3.07261
GOBP_ACTIVATION_OF_MAPKK_ACTIVITY	0.0946114	0.988358	2	6	1	5.10657
GOBP_POSITIVE_REGULATION_OF_LYASE_ACTIVITY	0.0946488	0.987762	2	7	1	4.08468
GOBP_DICARBOXYLIC_ACID_BIOSYNTHETIC_PROCESS	0.0948784	0.982755	3	7	1	7.6963
GOBP_TISSUE_MIGRATION	0.0953811	0.955971	9	50	1	2.28555
GOBP_NEURON_GLIAL_CELL_SIGNALING	0.0965211	0.997565	1	2	1	10.1654
GOBP_NEGATIVE_REGULATION_OF_ATP_METABOLIC_PROCESS	0.0976014	0.990117	2	4	1	10.2139
GOBP_INOSITOL_PHOSPHATE_CATABOLIC_PROCESS	0.0994106	0.987404	2	6	1	5.10657
GOBP_DEFENSE_RESPONSE_TO_GRAM_NEGATIVE_BACTERIUM	0.0995524	0.99656	1	3	1	5.08497
GOBP_HISTONE_PHOSPHORYLATION	0.0998671	0.987311	2	6	1	5.10657
GOBP_POSITIVE_REGULATION_OF_MITOCHONDRION_ORGANIZATION	0.0999277	0.966277	5	24	1	2.71175
GOBP_ESTROGEN_BIOSYNTHETIC_PROCESS	0.100365	1	1	1	1	#NUM!
GOBP_POSITIVE_REGULATION_OF_ENDOTHELIAL_CELL_PROLIFERATION	0.100433	0.987196	2	6	1	5.10657
GOBP_REGULATION_OF_RESPONSE_TO_REACTIVE_OXYGEN_SPECIES	0.100867	0.987108	2	6	1	5.10657
GOBP_CELLULAR_KETONE_METABOLIC_PROCESS	0.101081	0.950025	10	70	1	1.72781
GOBP_PROTEIN_HETEROTETRAMERIZATION	0.101162	0.986396	2	7	1	4.08468
GOBP_CELLULAR_RESPONSE_TO_STEROID_HORMONE_STIMULUS	0.101448	0.961094	6	33	1	2.29304
GOBP_OXYGEN_METABOLIC_PROCESS	0.101666	1	1	1	1	#NUM!
GOBP_POSITIVE_REGULATION_OF_CYCLIC_NUCLEOTIDE_PHOSPHODIESTERASE_ACTIVITY	0.102066	1	1	1	1	#NUM!
GOBP_POSITIVE_REGULATION_OF_GASTRULATION	0.102066	1	1	1	1	#NUM!
GOBP_METANEPHROS_DEVELOPMENT	0.10207	0.987829	2	5	1	6.80876
GOBP_REGULATION_OF_ENDOSOME_SIZE	0.103037	1	1	1	1	#NUM!
GOBP_NEGATIVE_REGULATION_OF_CATABOLIC_PROCESS	0.103207	0.950757	9	66	1	1.63054
GOBP_NEGATIVE_REGULATION_OF_PROTEIN_MODIFICATION_BY_SMALL_PROTEIN_CONJUGATION_OR_REMOVAL	0.103388	0.970318	4	17	1	3.1631
GOBP_POSITIVE_REGULATION_OF_ESTABLISHMENT_OF_PROTEIN_LOCALIZATION	0.103675	0.943443	13	93	1	1.69478
GOBP_PTERIDINE_CONTAINING_COMPOUND_BIOSYNTHETIC_PROCESS	0.103721	0.986521	2	6	1	5.10657
GOBP_CELLULAR_RESPONSE_TO_INCREASED_OXYGEN_LEVELS	0.104251	0.987409	2	5	1	6.80876
GOBP_CELLULAR_RESPONSE_TO_LIPID	0.104293	0.948081	10	71	1	1.6986
GOBP_REGULATION_OF_CATABOLIC_PROCESS	0.104344	0.931098	27	228	1	1.42165
GOBP_ORGANONITROGEN_COMPOUND_BIOSYNTHETIC_PROCESS	0.104461	0.926023	41	354	1	1.41793
GOBP_JNK_CASCADE	0.104686	0.964161	5	24	1	2.71175
GOBP_REGULATION_OF_JUN_KINASE_ACTIVITY	0.104744	0.976994	3	11	1	3.84339
GOBP_GLYCERALDEHYDE_3_PHOSPHATE_METABOLIC_PROCESS	0.104873	0.988906	2	4	1	10.2139
GOBP_NADP_METABOLIC_PROCESS	0.104921	0.976526	3	12	1	3.41526
GOBP_GLUCOSE_6_PHOSPHATE_METABOLIC_PROCESS	0.105718	0.977842	3	9	1	5.1284
GOBP_NEGATIVE_REGULATION_OF_CARBOHYDRATE_METABOLIC_PROCESS	0.105756	0.97783	3	9	1	5.1284
GOBP_PEPTIDYL_TYROSINE_DEPHOSPHORYLATION_INVOLVED_IN_INACTIVATION_OF_PROTEIN_KINASE_ACTIVITY	0.105784	1	1	1	1	#NUM!
GOBP_POSITIVE_REGULATION_OF_PROTEIN_LOCALIZATION_TO_CELL_PERIPHERY	0.106627	0.968175	4	21	1	2.41446
GOBP_RESPONSE_TO_CALCIUM_ION	0.107275	0.957927	6	36	1	2.0607
GOBP_INTRACILIARY_RETROGRADE_TRANSPORT	0.10729	1	1	1	1	#NUM!
GOBP_MOTILE_CILIUM_ASSEMBLY	0.10729	1	1	1	1	#NUM!
GOBP_GLUTAMINE_FAMILY_AMINO_ACID_CATABOLIC_PROCESS	0.109439	0.968998	4	14	1	4.11761
GOBP_CALCIUM_IMPORT_INTO_THE_MITOCHONDRION	0.109567	0.985287	2	6	1	5.10657
GOBP_BRADYKININ_CATABOLIC_PROCESS	0.109771	1	1	1	1	#NUM!
GOBP_PROTEIN_K48_LINKED_DEUBIQUITINATION	0.110287	0.984388	2	7	1	4.08468
GOBP_MESENCHYME_MORPHOGENESIS	0.11074	0.996769	1	2	1	10.1654
GOBP_CITRATE_METABOLIC_PROCESS	0.111467	0.987759	2	4	1	10.2139
GOBP_HUMORAL_IMMUNE_RESPONSE_MEDIATED_BY_CIRCULATING_IMMUNOGLOBULIN	0.111545	0.984103	2	7	1	4.08468
GOBP_ESTABLISHMENT_OF_PROTEIN_LOCALIZATION_TO_PLASMA_MEMBRANE	0.111991	0.966173	4	20	1	2.56654
GOBP_NEGATIVE_REGULATION_OF_GLIAL_CELL_APOPTOTIC_PROCESS	0.112385	1	1	1	1	#NUM!
GOBP_POSITIVE_REGULATION_OF_LIPOPOLYSACCHARIDE_MEDIATED_SIGNALING_PATHWAY	0.112385	1	1	1	1	#NUM!
GOBP_POSITIVE_REGULATION_OF_MACROPHAGE_DIFFERENTIATION	0.112385	1	1	1	1	#NUM!
GOBP_CELL_DEATH_IN_RESPONSE_TO_HYDROGEN_PEROXIDE	0.113215	0.983721	2	7	1	4.08468
GOBP_EPITHELIAL_CELL_MATURATION	0.113571	1	1	1	1	#NUM!
GOBP_NOREPINEPHRINE_METABOLIC_PROCESS	0.113571	1	1	1	1	#NUM!
GOBP_RESPONSE_TO_WATER_DEPRIVATION	0.113571	1	1	1	1	#NUM!
GOBP_LOCOMOTORY_BEHAVIOR	0.114151	0.947952	8	44	1	2.30715
GOBP_RETROGRADE_VESICLE_MEDIATED_TRANSPORT_GOLGI_TO_ENDOPLASMIC_RETICULUM	0.1143	0.964844	4	22	1	2.27922
GOBP_POSITIVE_REGULATION_OF_VASCULAR_ENDOTHELIAL_GROWTH_FACTOR_RECEPTOR_SIGNALING_PATHWAY	0.114399	1	1	1	1	#NUM!
GOBP_CHOLINE_TRANSPORT	0.114505	1	1	1	1	#NUM!
GOBP_LONG_CHAIN_FATTY_ACID_CATABOLIC_PROCESS	0.115421	1	1	1	1	#NUM!
GOBP_GOLGI_TO_PLASMA_MEMBRANE_PROTEIN_TRANSPORT	0.115484	0.973043	3	12	1	3.41526
GOBP_DIRECT_OSSIFICATION	0.115528	1	1	1	1	#NUM!
GOBP_INFLAMMATORY_RESPONSE_TO_WOUNDING	0.115528	1	1	1	1	#NUM!
GOBP_MOTOR_LEARNING	0.115528	1	1	1	1	#NUM!
GOBP_REGULATION_OF_INFLAMMATORY_RESPONSE_TO_WOUNDING	0.115528	1	1	1	1	#NUM!
GOBP_POSITIVE_REGULATION_OF_GRANULOCYTE_CHEMOTAXIS	0.116325	0.984987	2	5	1	6.80876
GOBP_CELLULAR_HORMONE_METABOLIC_PROCESS	0.11679	0.982301	2	8	1	3.40248
GOBP_ACROSOME_ASSEMBLY	0.116916	1	1	1	1	#NUM!
GOBP_PLATELET_ACTIVATING_FACTOR_METABOLIC_PROCESS	0.116916	1	1	1	1	#NUM!
GOBP_RESPONSE_TO_INCREASED_OXYGEN_LEVELS	0.116974	0.983661	2	6	1	5.10657
GOBP_NUCLEOSIDE_PHOSPHATE_BIOSYNTHETIC_PROCESS	0.117335	0.936786	12	72	1	2.09625
GOBP_RESPONSE_TO_INORGANIC_SUBSTANCE	0.11748	0.929265	17	125	1	1.65411
GOBP_REGULATION_OF_LONG_TERM_NEURONAL_SYNAPTIC_PLASTICITY	0.118221	0.973941	3	9	1	5.1284
GOBP_COMPLEMENT_ACTIVATION	0.118444	0.982501	2	7	1	4.08468
GOBP_CORTICOSPINAL_TRACT_MORPHOGENESIS	0.119191	0.99624	1	2	1	10.1654
GOBP_POSITIVE_REGULATION_OF_ESTABLISHMENT_OF_PROTEIN_LOCALIZATION_TO_MITOCHONDRION	0.120168	0.962998	4	19	1	2.73888
GOBP_AEROBIC_RESPIRATION	0.120217	0.942228	9	44	1	2.68546
GOBP_PROCESS_UTILIZING_AUTOPHAGIC_MECHANISM	0.120421	0.929477	15	117	1	1.53289
GOBP_PROTOPORPHYRINOGEN_IX_METABOLIC_PROCESS	0.121446	0.996091	1	2	1	10.1654
GOBP_CELLULAR_GLUCURONIDATION	0.122393	1	1	1	1	#NUM!
GOBP_MUCUS_SECRETION	0.122393	1	1	1	1	#NUM!
GOBP_REGULATION_OF_MUCUS_SECRETION	0.122393	1	1	1	1	#NUM!
GOBP_RESPONSE_TO_FORSKOLIN	0.123702	1	1	1	1	#NUM!
GOBP_CELLULAR_AMIDE_METABOLIC_PROCESS	0.124222	0.9141	31	284	1	1.28946
GOBP_RESPONSE_TO_ALCOHOL	0.125415	0.944886	7	39	1	2.26358
GOBP_FATTY_ACID_CATABOLIC_PROCESS	0.125441	0.953558	5	30	1	2.055
GOBP_POSITIVE_REGULATION_OF_MITOCHONDRIAL_DEPOLARIZATION	0.126519	0.995746	1	2	1	10.1654
GOBP_BRANCHED_CHAIN_AMINO_ACID_METABOLIC_PROCESS	0.126676	0.96918	3	12	1	3.41526
GOBP_REGULATION_OF_ENDOCYTOSIS	0.126705	0.937372	9	56	1	1.98773
GOBP_REGULATION_OF_TISSUE_REMODELING	0.127552	0.96887	3	12	1	3.41526
GOBP_RESPIRATORY_BURST	0.128025	0.982476	2	5	1	6.80876
GOBP_REGULATION_OF_GENERATION_OF_PRECURSOR_METABOLITES_AND_ENERGY	0.128065	0.952721	5	27	1	2.33855
GOBP_POSITIVE_REGULATION_OF_ENDOCYTIC_RECYCLING	0.12827	0.995623	1	2	1	10.1654
GOBP_CYTOSKELETON_DEPENDENT_CYTOKINESIS	0.129285	0.952126	5	27	1	2.33855
GOBP_ALDEHYDE_BIOSYNTHETIC_PROCESS	0.129702	0.982103	2	5	1	6.80876
GOBP_REGULATION_OF_MACROAUTOPHAGY	0.130604	0.941424	7	45	1	1.90052
GOBP_ACUTE_INFLAMMATORY_RESPONSE_TO_ANTIGENIC_STIMULUS	0.130984	1	1	1	1	#NUM!
GOBP_DEATH_INDUCING_SIGNALING_COMPLEX_ASSEMBLY	0.130984	1	1	1	1	#NUM!
GOBP_DETOXIFICATION_OF_INORGANIC_COMPOUND	0.130984	1	1	1	1	#NUM!
GOBP_NEGATIVE_REGULATION_OF_CYSTEINE_TYPE_ENDOPEPTIDASE_ACTIVITY_INVOLVED_IN_APOPTOTIC_SIGNALING_PATHWAY	0.130984	1	1	1	1	#NUM!
GOBP_POSITIVE_REGULATION_OF_ACUTE_INFLAMMATORY_RESPONSE	0.130984	1	1	1	1	#NUM!
GOBP_POSITIVE_REGULATION_OF_ACUTE_INFLAMMATORY_RESPONSE_TO_ANTIGENIC_STIMULUS	0.130984	1	1	1	1	#NUM!
GOBP_PROTEIN_DEGLYCOSYLATION	0.130984	1	1	1	1	#NUM!
GOBP_REGULATION_OF_ACUTE_INFLAMMATORY_RESPONSE_TO_ANTIGENIC_STIMULUS	0.130984	1	1	1	1	#NUM!
GOBP_REGULATION_OF_SUPEROXIDE_DISMUTASE_ACTIVITY	0.130984	1	1	1	1	#NUM!
GOBP_REGULATION_OF_TRAIL_ACTIVATED_APOPTOTIC_SIGNALING_PATHWAY	0.130984	1	1	1	1	#NUM!
GOBP_TRAIL_ACTIVATED_APOPTOTIC_SIGNALING_PATHWAY	0.130984	1	1	1	1	#NUM!
GOBP_POSITIVE_REGULATION_OF_MULTI_ORGANISM_PROCESS	0.131666	0.99538	1	2	1	10.1654
GOBP_ANTIGEN_PROCESSING_AND_PRESENTATION	0.131756	0.926833	12	87	1	1.66387
GOBP_COMMON_MYELOID_PROGENITOR_CELL_PROLIFERATION	0.13192	1	1	1	1	#NUM!
GOBP_HEPOXILIN_METABOLIC_PROCESS	0.13192	1	1	1	1	#NUM!
GOBP_LINOLEIC_ACID_METABOLIC_PROCESS	0.13192	1	1	1	1	#NUM!
GOBP_NEGATIVE_REGULATION_OF_ACUTE_INFLAMMATORY_RESPONSE	0.13192	1	1	1	1	#NUM!
GOBP_NEGATIVE_REGULATION_OF_NITRIC_OXIDE_SYNTHASE_BIOSYNTHETIC_PROCESS	0.13192	1	1	1	1	#NUM!
GOBP_ORGANIC_CATION_TRANSPORT	0.132623	0.99531	1	2	1	10.1654
GOBP_PYRIMIDINE_CONTAINING_COMPOUND_METABOLIC_PROCESS	0.132863	0.978956	2	7	1	4.08468
GOBP_REGULATION_OF_RECEPTOR_MEDIATED_ENDOCYTOSIS	0.133245	0.950016	5	28	1	2.23577
GOBP_ACTIN_NUCLEATION	0.133514	0.950431	5	25	1	2.57496
GOBP_NEGATIVE_REGULATION_OF_MYELOID_LEUKOCYTE_DIFFERENTIATION	0.134098	0.995201	1	2	1	10.1654
GOBP_RESPONSE_TO_KETONE	0.13448	0.948968	5	31	1	1.97501
GOBP_L_ALPHA_AMINO_ACID_TRANSMEMBRANE_TRANSPORT	0.134635	0.965851	3	13	1	3.07261
GOBP_MULTICELLULAR_ORGANISMAL_RESPONSE_TO_STRESS	0.1358	0.966482	3	11	1	3.84339
GOBP_LOCOMOTION_INVOLVED_IN_LOCOMOTORY_BEHAVIOR	0.13592	1	1	1	1	#NUM!
GOBP_LYMPHANGIOGENESIS	0.13592	1	1	1	1	#NUM!
GOBP_LYMPH_VESSEL_DEVELOPMENT	0.13592	1	1	1	1	#NUM!
GOBP_LYMPH_VESSEL_MORPHOGENESIS	0.13592	1	1	1	1	#NUM!
GOBP_NEGATIVE_REGULATION_OF_ADAPTIVE_IMMUNE_RESPONSE	0.13592	1	1	1	1	#NUM!
GOBP_NEGATIVE_REGULATION_OF_T_CELL_MEDIATED_CYTOTOXICITY	0.13592	1	1	1	1	#NUM!
GOBP_NEGATIVE_REGULATION_OF_T_CELL_MEDIATED_IMMUNITY	0.13592	1	1	1	1	#NUM!
GOBP_BEHAVIOR	0.135953	0.917581	16	117	1	1.66153
GOBP_HORMONE_METABOLIC_PROCESS	0.136916	0.964248	3	15	1	2.55821
GOBP_NEGATIVE_REGULATION_OF_GLYCOLYTIC_PROCESS	0.137112	0.994974	1	2	1	10.1654
GOBP_POSITIVE_REGULATION_OF_NEURON_PROJECTION_ARBORIZATION	0.13765	1	1	1	1	#NUM!
GOBP_MEMBRANE_LIPID_BIOSYNTHETIC_PROCESS	0.138675	0.976688	2	8	1	3.40248
GOBP_SPHINGOLIPID_BIOSYNTHETIC_PROCESS	0.138675	0.976688	2	8	1	3.40248
GOBP_BRAINSTEM_DEVELOPMENT	0.138981	0.994831	1	2	1	10.1654
GOBP_ENERGY_COUPLED_PROTON_TRANSMEMBRANE_TRANSPORT_AGAINST_ELECTROCHEMICAL_GRADIENT	0.139671	0.994777	1	2	1	10.1654
GOBP_GLYOXYLATE_METABOLIC_PROCESS	0.140395	0.97965	2	5	1	6.80876
GOBP_L_ASPARTATE_TRANSMEMBRANE_TRANSPORT	0.14068	0.978002	2	6	1	5.10657
GOBP_NEGATIVE_REGULATION_OF_STRESS_ACTIVATED_PROTEIN_KINASE_SIGNALING_CASCADE	0.141388	0.976737	2	7	1	4.08468
GOBP_VESICLE_ORGANIZATION	0.141907	0.919949	12	91	1	1.57628
GOBP_QUINONE_METABOLIC_PROCESS	0.141948	0.97434	2	11	1	2.26569
GOBP_NEGATIVE_REGULATION_OF_PHAGOCYTOSIS	0.142008	0.976572	2	7	1	4.08468
GOBP_REGULATION_OF_CELL_DIVISION	0.142086	0.961219	3	19	1	1.91521
GOBP_BONE_RESORPTION	0.143123	0.963189	3	12	1	3.41526
GOBP_REGULATION_OF_AUTOPHAGY	0.143756	0.923587	10	71	1	1.6986
GOBP_CENTRAL_NERVOUS_SYSTEM_DEVELOPMENT	0.144174	0.901938	26	199	1	1.6063
GOBP_TYPE_B_PANCREATIC_CELL_PROLIFERATION	0.144289	0.992613	1	3	1	5.08497
GOBP_REGULATION_OF_ATP_METABOLIC_PROCESS	0.144437	0.952092	4	20	1	2.56654
GOBP_CELLULAR_RESPONSE_TO_MOLECULE_OF_BACTERIAL_ORIGIN	0.144451	0.951823	4	21	1	2.41446
GOBP_VACUOLAR_ACIDIFICATION	0.145544	0.976757	2	6	1	5.10657
GOBP_PTERIDINE_CONTAINING_COMPOUND_METABOLIC_PROCESS	0.145725	0.975573	2	7	1	4.08468
GOBP_LIPOPHAGY	0.145803	0.994289	1	2	1	10.1654
GOBP_REGULATION_OF_CYCLIC_NUCLEOTIDE_PHOSPHODIESTERASE_ACTIVITY	0.146149	0.994261	1	2	1	10.1654
GOBP_5_PHOSPHORIBOSE_1_DIPHOSPHATE_METABOLIC_PROCESS	0.146456	0.992382	1	3	1	5.08497
GOBP_PHAGOCYTOSIS_RECOGNITION	0.147348	0.994162	1	2	1	10.1654
GOBP_PRIMARY_ALCOHOL_METABOLIC_PROCESS	0.147664	0.960095	3	15	1	2.55821
GOBP_TISSUE_REMODELING	0.147714	0.95059	4	20	1	2.56654
GOBP_CELLULAR_RESPONSE_TO_HYDROGEN_PEROXIDE	0.147981	0.959345	3	17	1	2.19065
GOBP_REGULATION_OF_CILIUM_ASSEMBLY	0.148019	0.974948	2	7	1	4.08468
GOBP_POSITIVE_REGULATION_OF_PATHWAY_RESTRICTED_SMAD_PROTEIN_PHOSPHORYLATION	0.148095	0.9941	1	2	1	10.1654
GOBP_HISTONE_H2A_K63_LINKED_UBIQUITINATION	0.148391	1	1	1	1	#NUM!
GOBP_NEGATIVE_REGULATION_OF_PROTEIN_K63_LINKED_UBIQUITINATION	0.148391	1	1	1	1	#NUM!
GOBP_POSITIVE_REGULATION_OF_WOUND_HEALING	0.148498	0.973967	2	8	1	3.40248
GOBP_NEGATIVE_REGULATION_OF_EPITHELIAL_CELL_PROLIFERATION	0.148525	0.95942	3	16	1	2.36024
GOBP_VESICLE_TARGETING	0.149175	0.94806	4	30	1	1.57178
GOBP_CORPUS_CALLOSUM_MORPHOGENESIS	0.149647	0.993971	1	2	1	10.1654
GOBP_POSITIVE_REGULATION_OF_SPHINGOLIPID_BIOSYNTHETIC_PROCESS	0.149976	0.993943	1	2	1	10.1654
GOBP_REGULATION_OF_SPHINGOLIPID_BIOSYNTHETIC_PROCESS	0.149976	0.993943	1	2	1	10.1654
GOBP_SECRETORY_GRANULE_ORGANIZATION	0.150437	0.993904	1	2	1	10.1654
GOBP_LEUKOCYTE_MEDIATED_IMMUNITY	0.151172	0.899654	22	176	1	1.50685
GOBP_PYRIMIDINE_NUCLEOSIDE_MONOPHOSPHATE_METABOLIC_PROCESS	0.151546	0.99381	1	2	1	10.1654
GOBP_PYRIMIDINE_RIBONUCLEOSIDE_MONOPHOSPHATE_METABOLIC_PROCESS	0.151546	0.99381	1	2	1	10.1654
GOBP_REGULATION_OF_CHEMOTAXIS	0.152662	0.939658	5	31	1	1.97501
GOBP_GLYCOSYL_COMPOUND_CATABOLIC_PROCESS	0.154221	0.99358	1	2	1	10.1654
GOBP_NUCLEOSIDE_CATABOLIC_PROCESS	0.154221	0.99358	1	2	1	10.1654
GOBP_NUCLEOSIDE_MONOPHOSPHATE_CATABOLIC_PROCESS	0.154221	0.99358	1	2	1	10.1654
GOBP_PURINE_NUCLEOSIDE_MONOPHOSPHATE_CATABOLIC_PROCESS	0.154221	0.99358	1	2	1	10.1654
GOBP_PURINE_RIBONUCLEOSIDE_MONOPHOSPHATE_CATABOLIC_PROCESS	0.154221	0.99358	1	2	1	10.1654
GOBP_RIBONUCLEOSIDE_MONOPHOSPHATE_CATABOLIC_PROCESS	0.154221	0.99358	1	2	1	10.1654
GOBP_POSITIVE_REGULATION_OF_CILIUM_MOVEMENT	0.154248	1	1	1	1	#NUM!
GOBP_REGULATION_OF_FLAGELLATED_SPERM_MOTILITY	0.154248	1	1	1	1	#NUM!
GOBP_POSITIVE_REGULATION_OF_VASCULATURE_DEVELOPMENT	0.155956	0.956785	3	15	1	2.55821
GOBP_POSITIVE_REGULATION_OF_NEUTROPHIL_MIGRATION	0.158025	0.973432	2	6	1	5.10657
GOBP_SECONDARY_METABOLIC_PROCESS	0.158084	0.970486	2	9	1	2.91525
GOBP_NEGATIVE_REGULATION_OF_REACTIVE_OXYGEN_SPECIES_METABOLIC_PROCESS	0.158193	0.955876	3	15	1	2.55821
GOBP_GRANULOCYTE_DIFFERENTIATION	0.158877	0.993168	1	2	1	10.1654
GOBP_LYMPHOCYTE_MEDIATED_IMMUNITY	0.159416	0.944306	4	23	1	2.15824
GOBP_REGULATION_OF_NEUTROPHIL_CHEMOTAXIS	0.159531	0.973018	2	6	1	5.10657
GOBP_FRUCTOSE_METABOLIC_PROCESS	0.159615	0.974914	2	5	1	6.80876
GOBP_NEGATIVE_REGULATION_OF_CALCIUM_ION_IMPORT	0.159819	1	1	1	1	#NUM!
GOBP_POSITIVE_REGULATION_OF_TRANSPORT	0.16011	0.890187	25	208	1	1.44319
GOBP_POSITIVE_REGULATION_OF_LOCOMOTION	0.160131	0.907846	12	84	1	1.73594
GOBP_ANTIGEN_PROCESSING_AND_PRESENTATION_OF_PEPTIDE_ANTIGEN	0.160472	0.909872	11	80	1	1.65395
GOBP_REGULATION_OF_JNK_CASCADE	0.160852	0.955725	3	13	1	3.07261
GOBP_LIPOPOLYSACCHARIDE_MEDIATED_SIGNALING_PATHWAY	0.161314	0.971197	2	7	1	4.08468
GOBP_L_AMINO_ACID_TRANSPORT	0.161787	0.954837	3	14	1	2.79195
GOBP_PHAGOSOME_LYSOSOME_FUSION	0.162073	0.992878	1	2	1	10.1654
GOBP_REGULATION_OF_SUPEROXIDE_ANION_GENERATION	0.162544	0.974155	2	5	1	6.80876
GOBP_REGULATION_OF_SUPEROXIDE_METABOLIC_PROCESS	0.162544	0.974155	2	5	1	6.80876
GOBP_SUPEROXIDE_ANION_GENERATION	0.162544	0.974155	2	5	1	6.80876
GOBP_HISTONE_UBIQUITINATION	0.162714	0.970789	2	7	1	4.08468
GOBP_REGULATION_OF_DENDRITE_MORPHOGENESIS	0.163074	0.942309	4	24	1	2.04936
GOBP_NON_MOTILE_CILIUM_ASSEMBLY	0.163752	0.971844	2	6	1	5.10657
GOBP_MEMBRANE_DOCKING	0.164012	0.917831	8	49	1	2.02073
GOBP_STRESS_ACTIVATED_PROTEIN_KINASE_SIGNALING_CASCADE	0.164052	0.927021	6	39	1	1.87045
GOBP_PRIMARY_ALCOHOL_BIOSYNTHETIC_PROCESS	0.164712	0.992633	1	2	1	10.1654
GOBP_DOPAMINE_SECRETION	0.164821	0.971543	2	6	1	5.10657
GOBP_PROTON_TRANSMEMBRANE_TRANSPORT	0.165108	0.914708	9	44	1	2.68546
GOBP_POSITIVE_REGULATION_OF_PROTEIN_TARGETING_TO_MITOCHONDRION	0.165629	0.967574	2	10	1	2.54996
GOBP_POSITIVE_REGULATION_OF_CELL_PROJECTION_ORGANIZATION	0.165649	0.901921	13	89	1	1.78775
GOBP_FRUCTOSE_6_PHOSPHATE_METABOLIC_PROCESS	0.165768	0.973309	2	5	1	6.80876
GOBP_LACTATE_METABOLIC_PROCESS	0.167017	0.972979	2	5	1	6.80876
GOBP_UROGENITAL_SYSTEM_DEVELOPMENT	0.167784	0.939995	4	24	1	2.04936
GOBP_REGULATION_OF_CELLULAR_CARBOHYDRATE_METABOLIC_PROCESS	0.168098	0.940616	4	21	1	2.41446
GOBP_C21_STEROID_HORMONE_BIOSYNTHETIC_PROCESS	0.168703	0.989777	1	3	1	5.08497
GOBP_MOTOR_NEURON_AXON_GUIDANCE	0.169111	0.968896	2	7	1	4.08468
GOBP_CYTOSOLIC_TRANSPORT	0.170731	0.917032	7	54	1	1.52946
GOBP_NEGATIVE_REGULATION_OF_ENDOCYTOSIS	0.171117	0.951514	3	13	1	3.07261
GOBP_COP9_SIGNALOSOME_ASSEMBLY	0.171381	0.991993	1	2	1	10.1654
GOBP_NEGATIVE_REGULATION_OF_LYASE_ACTIVITY	0.17139	0.966353	2	9	1	2.91525
GOBP_LIVER_REGENERATION	0.171513	0.987408	1	5	1	2.5418
GOBP_PH_REDUCTION	0.171571	0.940003	4	18	1	2.93571
GOBP_REGULATION_OF_AUTOPHAGOSOME_ASSEMBLY	0.172301	0.965429	2	10	1	2.54996
GOBP_CELLULAR_RESPONSE_TO_OXYGEN_CONTAINING_COMPOUND	0.172914	0.879403	26	215	1	1.45707
GOBP_ADRENAL_GLAND_DEVELOPMENT	0.173449	0.989168	1	3	1	5.08497
GOBP_FATTY_ACID_BETA_OXIDATION_USING_ACYL_COA_DEHYDROGENASE	0.174413	0.967288	2	7	1	4.08468
GOBP_DEOXYRIBONUCLEOTIDE_METABOLIC_PROCESS	0.174787	0.988992	1	3	1	5.08497
GOBP_PURINE_DEOXYRIBONUCLEOTIDE_METABOLIC_PROCESS	0.174787	0.988992	1	3	1	5.08497
GOBP_BONE_REMODELING	0.175001	0.948837	3	15	1	2.55821
GOBP_FATTY_ACID_BETA_OXIDATION	0.175027	0.936627	4	23	1	2.15824
GOBP_CHEMOSENSORY_BEHAVIOR	0.175179	1	1	1	1	#NUM!
GOBP_SUBSTANTIA_NIGRA_DEVELOPMENT	0.175439	0.923412	6	25	1	3.27109
GOBP_ENZYME_LINKED_RECEPTOR_PROTEIN_SIGNALING_PATHWAY	0.176282	0.88259	20	162	1	1.47815
GOBP_REGULATION_OF_PROTEIN_LOCALIZATION	0.176387	0.877413	25	212	1	1.40912
GOBP_TRICARBOXYLIC_ACID_CYCLE	0.176416	0.922855	6	25	1	3.27109
GOBP_POSITIVE_REGULATION_OF_ANION_TRANSPORT	0.176691	0.891468	14	111	1	1.50004
GOBP_SPECIFICATION_OF_SYMMETRY	0.176798	0.988726	1	3	1	5.08497
GOBP_TRYPTOPHAN_TRANSPORT	0.177599	0.991371	1	2	1	10.1654
GOBP_PEPTIDYL_SERINE_MODIFICATION	0.178277	0.907771	8	61	1	1.55358
GOBP_MONOSACCHARIDE_METABOLIC_PROCESS	0.178483	0.898842	11	61	1	2.30506
GOBP_POLYOL_METABOLIC_PROCESS	0.178493	0.926314	5	28	1	2.23577
GOBP_REGULATION_OF_IMMUNE_SYSTEM_PROCESS	0.178625	0.876582	24	199	1	1.44669
GOBP_RESPONSE_TO_STEROID_HORMONE	0.178712	0.912708	7	47	1	1.80358
GOBP_CELLULAR_RESPONSE_TO_CALCIUM_ION	0.179222	0.946582	3	16	1	2.36024
GOBP_POSITIVE_REGULATION_OF_LAMELLIPODIUM_ASSEMBLY	0.179604	0.948626	3	12	1	3.41526
GOBP_EXOCYTOSIS	0.179754	0.86987	32	267	1	1.45733
GOBP_ENDOSOME_ORGANIZATION	0.180596	0.945267	3	18	1	2.04378
GOBP_NEURAL_NUCLEUS_DEVELOPMENT	0.180789	0.919994	6	26	1	3.10609
GOBP_REGULATION_OF_EXOSOMAL_SECRETION	0.181239	0.963149	2	9	1	2.91525
GOBP_CERAMIDE_METABOLIC_PROCESS	0.181471	0.961836	2	11	1	2.26569
GOBP_MONOAMINE_TRANSPORT	0.181551	0.946501	3	14	1	2.79195
GOBP_REGULATION_OF_BONE_REMODELING	0.182235	0.962818	2	9	1	2.91525
GOBP_NEGATIVE_REGULATION_OF_OXIDATIVE_STRESS_INDUCED_NEURON_INTRINSIC_APOPTOTIC_SIGNALING_PATHWAY	0.183111	0.990797	1	2	1	10.1654
GOBP_NEURON_INTRINSIC_APOPTOTIC_SIGNALING_PATHWAY_IN_RESPONSE_TO_OXIDATIVE_STRESS	0.183111	0.990797	1	2	1	10.1654
GOBP_WNT_SIGNALING_PATHWAY_CALCIUM_MODULATING_PATHWAY	0.183688	0.948826	3	10	1	4.39453
GOBP_REGENERATION	0.184181	0.91582	6	35	1	2.13281
GOBP_GLUCOSE_CATABOLIC_PROCESS	0.184215	0.927684	5	17	1	4.30738
GOBP_SPHINGOID_METABOLIC_PROCESS	0.184759	0.987637	1	3	1	5.08497
GOBP_REGULATION_OF_CILIUM_DEPENDENT_CELL_MOTILITY	0.184916	0.990605	1	2	1	10.1654
GOBP_REGULATION_OF_CILIUM_MOVEMENT	0.184916	0.990605	1	2	1	10.1654
GOBP_POSITIVE_REGULATION_OF_MEMBRANE_DEPOLARIZATION	0.185244	0.987569	1	3	1	5.08497
GOBP_XENOBIOTIC_CATABOLIC_PROCESS	0.185385	0.987549	1	3	1	5.08497
GOBP_FATTY_ACID_ELONGATION	0.186396	0.990446	1	2	1	10.1654
GOBP_ACTIVATION_OF_CYSTEINE_TYPE_ENDOPEPTIDASE_ACTIVITY	0.186698	0.985865	1	4	1	3.38984
GOBP_PROTEIN_TETRAMERIZATION	0.187039	0.930801	4	22	1	2.27922
GOBP_RESPONSE_TO_LEAD_ION	0.187644	0.96028	2	10	1	2.54996
GOBP_POLYPHOSPHATE_CATABOLIC_PROCESS	0.188057	0.98717	1	3	1	5.08497
GOBP_POLYPHOSPHATE_METABOLIC_PROCESS	0.188057	0.98717	1	3	1	5.08497
GOBP_ASTROCYTE_DEVELOPMENT	0.188068	0.962992	2	7	1	4.08468
GOBP_NEGATIVE_REGULATION_OF_FATTY_ACID_OXIDATION	0.188235	0.990246	1	2	1	10.1654
GOBP_REGULATION_OF_CARBOHYDRATE_CATABOLIC_PROCESS	0.188798	0.942785	3	15	1	2.55821
GOBP_LOW_DENSITY_LIPOPROTEIN_RECEPTOR_PARTICLE_METABOLIC_PROCESS	0.189468	0.947825	3	9	1	5.1284
GOBP_ALPHA_AMINO_ACID_METABOLIC_PROCESS	0.189481	0.901231	8	52	1	1.88016
GOBP_ESTABLISHMENT_OF_PROTEIN_LOCALIZATION	0.189982	0.853834	50	494	1	1.19235
GOBP_NEUROBLAST_PROLIFERATION	0.1912	0.959044	2	10	1	2.54996
GOBP_SENSORY_PERCEPTION_OF_TOUCH	0.191403	0.986686	1	3	1	5.08497
GOBP_DETOXIFICATION_OF_NITROGEN_COMPOUND	0.191536	0.989881	1	2	1	10.1654
GOBP_CELLULAR_RESPONSE_TO_CORTICOSTEROID_STIMULUS	0.191622	0.959639	2	9	1	2.91525
GOBP_NEGATIVE_REGULATION_OF_PROTEIN_SERINE_THREONINE_KINASE_ACTIVITY	0.192619	0.926849	4	26	1	1.86116
GOBP_CHLORIDE_TRANSPORT	0.19295	0.940032	3	17	1	2.19065
GOBP_NEGATIVE_REGULATION_OF_PHOSPHORYLATION	0.19413	0.889386	10	79	1	1.49538
GOBP_REGULATION_OF_TRANSPORT	0.194614	0.851965	44	394	1	1.35699
GOBP_EPITHELIAL_CELL_PROLIFERATION	0.195058	0.915809	5	34	1	1.76804
GOBP_MITOCHONDRIAL_TRANSMEMBRANE_TRANSPORT	0.19508	0.904087	7	36	1	2.50146
GOBP_CELL_CELL_ADHESION_MEDIATED_BY_INTEGRIN	0.196157	0.985982	1	3	1	5.08497
GOBP_SYNAPTIC_VESICLE_EXOCYTOSIS	0.196363	0.897166	8	48	1	2.07229
GOBP_RESPONSE_TO_HORMONE	0.197174	0.869136	18	148	1	1.44595
GOBP_BRANCHED_CHAIN_AMINO_ACID_TRANSPORT	0.197342	0.985803	1	3	1	5.08497
GOBP_LEUCINE_IMPORT_ACROSS_PLASMA_MEMBRANE	0.197342	0.985803	1	3	1	5.08497
GOBP_CATION_TRANSPORT	0.197429	0.857582	29	231	1	1.53719
GOBP_DESMOSOME_ORGANIZATION	0.197732	0.989176	1	2	1	10.1654
GOBP_3_PHOSPHOADENOSINE_5_PHOSPHOSULFATE_METABOLIC_PROCESS	0.197923	0.985715	1	3	1	5.08497
GOBP_WOUND_HEALING	0.198014	0.883227	11	92	1	1.40002
GOBP_REGULATION_OF_PROTEIN_LOCALIZATION_TO_CELL_PERIPHERY	0.198194	0.91368	5	36	1	1.65231
GOBP_REGULATION_OF_CELL_PROJECTION_ASSEMBLY	0.199217	0.899985	7	45	1	1.90052
GOBP_REGULATION_OF_ANIMAL_ORGAN_MORPHOGENESIS	0.19951	0.899328	7	49	1	1.71594
GOBP_EXTRACELLULAR_VESICLE_BIOGENESIS	0.199894	0.955953	2	10	1	2.54996
GOBP_RECEPTOR_METABOLIC_PROCESS	0.20026	0.899587	7	43	1	2.00806
GOBP_CARNITINE_BIOSYNTHETIC_PROCESS	0.200501	0.988853	1	2	1	10.1654
GOBP_REGULATION_OF_RECEPTOR_INTERNALIZATION	0.201076	0.955526	2	10	1	2.54996
GOBP_MIDBRAIN_DEVELOPMENT	0.201087	0.907659	6	27	1	2.9566
GOBP_REGULATION_OF_RESPONSE_TO_WOUNDING	0.20192	0.921882	4	26	1	1.86116
GOBP_POSITIVE_REGULATION_OF_MUSCLE_HYPERTROPHY	0.202273	0.956924	2	8	1	3.40248
GOBP_REGULATION_OF_MITOPHAGY	0.202906	0.984948	1	3	1	5.08497
GOBP_BRAIN_MORPHOGENESIS	0.203151	0.955582	2	9	1	2.91525
GOBP_RESPONSE_TO_DRUG	0.203409	0.88722	9	63	1	1.72381
GOBP_ESTABLISHMENT_OF_TISSUE_POLARITY	0.203506	0.896743	7	49	1	1.71594
GOBP_POSITIVE_REGULATION_OF_SYNAPTIC_TRANSMISSION_GABAERGIC	0.204755	0.984657	1	3	1	5.08497
GOBP_AUTOPHAGY_OF_MITOCHONDRION	0.204773	0.932715	3	23	1	1.52915
GOBP_ADIPOSE_TISSUE_DEVELOPMENT	0.204981	0.982809	1	4	1	3.38984
GOBP_UDP_GLUCOSE_METABOLIC_PROCESS	0.205754	0.988224	1	2	1	10.1654
GOBP_PROTEIN_HETEROOLIGOMERIZATION	0.20581	0.954623	2	9	1	2.91525
GOBP_REGULATION_OF_NADP_METABOLIC_PROCESS	0.206488	0.984382	1	3	1	5.08497
GOBP_CELL_DIVISION	0.206607	0.874212	12	98	1	1.44261
GOBP_ANTIMICROBIAL_HUMORAL_RESPONSE	0.206629	0.955387	2	8	1	3.40248
GOBP_RESPONSE_TO_GLUCAGON	0.207157	0.952626	2	11	1	2.26569
GOBP_NEGATIVE_REGULATION_OF_HYDROGEN_PEROXIDE_MEDIATED_PROGRAMMED_CELL_DEATH	0.209341	0.987784	1	2	1	10.1654
GOBP_INTERLEUKIN_23_PRODUCTION	0.209372	1	1	1	1	#NUM!
GOBP_MAST_CELL_MIGRATION	0.209372	1	1	1	1	#NUM!
GOBP_NEGATIVE_REGULATION_OF_FIBROBLAST_MIGRATION	0.209372	1	1	1	1	#NUM!
GOBP_NEGATIVE_REGULATION_OF_UBIQUITIN_DEPENDENT_PROTEIN_CATABOLIC_PROCESS	0.209631	0.931443	3	19	1	1.91521
GOBP_TRICARBOXYLIC_ACID_METABOLIC_PROCESS	0.209688	0.936379	3	11	1	3.84339
GOBP_NEGATIVE_REGULATION_OF_RESPONSE_TO_OXIDATIVE_STRESS	0.209707	0.955719	2	7	1	4.08468
GOBP_REGULATION_OF_NEUROBLAST_PROLIFERATION	0.210089	0.981896	1	4	1	3.38984
GOBP_NEGATIVE_REGULATION_OF_PROTEASOMAL_PROTEIN_CATABOLIC_PROCESS	0.210339	0.931865	3	17	1	2.19065
GOBP_ADP_TRANSPORT	0.210433	0.987648	1	2	1	10.1654
GOBP_MITOCHONDRIAL_ADP_TRANSMEMBRANE_TRANSPORT	0.210433	0.987648	1	2	1	10.1654
GOBP_NUCLEOTIDE_TRANSMEMBRANE_TRANSPORT	0.210433	0.987648	1	2	1	10.1654
GOBP_PURINE_CONTAINING_COMPOUND_TRANSMEMBRANE_TRANSPORT	0.210433	0.987648	1	2	1	10.1654
GOBP_ANTIBACTERIAL_HUMORAL_RESPONSE	0.210724	0.983698	1	3	1	5.08497
GOBP_NEGATIVE_REGULATION_OF_REACTIVE_OXYGEN_SPECIES_BIOSYNTHETIC_PROCESS	0.211195	0.95375	2	8	1	3.40248
GOBP_REGULATION_OF_URINE_VOLUME	0.211198	0.987552	1	2	1	10.1654
GOBP_NEGATIVE_REGULATION_OF_VIRAL_ENTRY_INTO_HOST_CELL	0.211358	0.987532	1	2	1	10.1654
GOBP_REGULATION_OF_ESTABLISHMENT_OF_PROTEIN_LOCALIZATION_TO_MITOCHONDRION	0.211371	0.916985	4	25	1	1.95087
GOBP_PHAGOSOME_ACIDIFICATION	0.211961	0.934297	3	12	1	3.41526
GOBP_REGULATION_OF_TUMOR_NECROSIS_FACTOR_MEDIATED_SIGNALING_PATHWAY	0.212138	0.953408	2	8	1	3.40248
GOBP_NEGATIVE_REGULATION_OF_ESTABLISHMENT_OF_PROTEIN_LOCALIZATION	0.21288	0.90638	5	29	1	2.14166
GOBP_NEUROTRANSMITTER_METABOLIC_PROCESS	0.213234	0.95301	2	8	1	3.40248
GOBP_RESPONSE_TO_WATER	0.21334	0.987282	1	2	1	10.1654
GOBP_POLYOL_BIOSYNTHETIC_PROCESS	0.213656	0.932636	3	13	1	3.07261
GOBP_POSITIVE_REGULATION_OF_ASPARTIC_TYPE_PEPTIDASE_ACTIVITY	0.213865	0.983181	1	3	1	5.08497
GOBP_NEGATIVE_REGULATION_OF_ION_TRANSPORT	0.213879	0.879961	9	63	1	1.72381
GOBP_SEQUESTERING_OF_IRON_ION	0.214498	0.987135	1	2	1	10.1654
GOBP_REGULATION_OF_RESPONSE_TO_CYTOKINE_STIMULUS	0.214976	0.929623	3	17	1	2.19065
GOBP_CARBOHYDRATE_DERIVATIVE_TRANSPORT	0.215073	0.949617	2	11	1	2.26569
GOBP_AUTONOMIC_NERVOUS_SYSTEM_DEVELOPMENT	0.215342	0.982934	1	3	1	5.08497
GOBP_SYMPATHETIC_NERVOUS_SYSTEM_DEVELOPMENT	0.215342	0.982934	1	3	1	5.08497
GOBP_MITOCHONDRIAL_ELECTRON_TRANSPORT_UBIQUINOL_TO_CYTOCHROME_C	0.215486	0.951057	2	9	1	2.91525
GOBP_REGULATION_OF_PLATELET_AGGREGATION	0.215818	0.986966	1	2	1	10.1654
GOBP_NEUROTRANSMITTER_TRANSPORT	0.216472	0.867884	12	80	1	1.84184
GOBP_REGULATION_OF_GOLGI_TO_PLASMA_MEMBRANE_PROTEIN_TRANSPORT	0.216517	0.980709	1	4	1	3.38984
GOBP_XYLULOSE_5_PHOSPHATE_METABOLIC_PROCESS	0.216845	0.982681	1	3	1	5.08497
GOBP_COLLECTING_DUCT_DEVELOPMENT	0.216896	0.986827	1	2	1	10.1654
GOBP_METANEPHRIC_COLLECTING_DUCT_DEVELOPMENT	0.216896	0.986827	1	2	1	10.1654
GOBP_LAYER_FORMATION_IN_CEREBRAL_CORTEX	0.217063	0.986805	1	2	1	10.1654
GOBP_CELLULAR_RESPONSE_TO_NITROSATIVE_STRESS	0.217308	0.986773	1	2	1	10.1654
GOBP_CHOLINE_CATABOLIC_PROCESS	0.217571	0.986739	1	2	1	10.1654
GOBP_CEREBRAL_CORTEX_DEVELOPMENT	0.217652	0.912773	4	28	1	1.70446
GOBP_PROTEIN_LOCALIZATION_TO_CELL_PERIPHERY	0.217994	0.865604	12	103	1	1.35971
GOBP_NEGATIVE_REGULATION_OF_JUN_KINASE_ACTIVITY	0.218151	0.986664	1	2	1	10.1654
GOBP_ODONTOGENESIS_OF_DENTIN_CONTAINING_TOOTH	0.218181	0.952717	2	7	1	4.08468
GOBP_REGULATION_OF_MITOCHONDRION_ORGANIZATION	0.218276	0.893412	6	44	1	1.62031
GOBP_GLYCOLYTIC_FERMENTATION	0.218832	0.986575	1	2	1	10.1654
GOBP_NEGATIVE_REGULATION_OF_ANION_TRANSPORT	0.219254	0.894054	6	36	1	2.0607
GOBP_PROTEIN_MODIFICATION_BY_SMALL_PROTEIN_REMOVAL	0.2194	0.879668	8	70	1	1.32186
GOBP_COGNITION	0.221057	0.870657	10	73	1	1.64296
GOBP_SPERMATID_DIFFERENTIATION	0.221236	0.948883	2	9	1	2.91525
GOBP_REGULATION_OF_ION_TRANSPORT	0.221625	0.835824	31	283	1	1.29534
GOBP_REGULATION_OF_PROTEIN_TYROSINE_KINASE_ACTIVITY	0.221993	0.926179	3	17	1	2.19065
GOBP_NUCLEOTIDE_SUGAR_BIOSYNTHETIC_PROCESS	0.222169	0.979632	1	4	1	3.38984
GOBP_NEGATIVE_REGULATION_OF_I_KAPPAB_KINASE_NF_KAPPAB_SIGNALING	0.222626	0.979543	1	4	1	3.38984
GOBP_CELLULAR_BIOGENIC_AMINE_METABOLIC_PROCESS	0.222915	0.92679	3	15	1	2.55821
GOBP_LEARNING	0.223028	0.884257	7	46	1	1.85069
GOBP_HUMORAL_IMMUNE_RESPONSE	0.223991	0.926262	3	15	1	2.55821
GOBP_LIPOPROTEIN_LOCALIZATION	0.224089	0.981433	1	3	1	5.08497
GOBP_XENOBIOTIC_TRANSPORT	0.224569	0.977869	1	5	1	2.5418
GOBP_MACROPHAGE_ACTIVATION_INVOLVED_IN_IMMUNE_RESPONSE	0.224684	0.985797	1	2	1	10.1654
GOBP_REGULATION_OF_CARBOHYDRATE_METABOLIC_PROCESS	0.225893	0.898062	5	31	1	1.97501
GOBP_NEGATIVE_REGULATION_OF_MONOCYTE_CHEMOTACTIC_PROTEIN_1_PRODUCTION	0.226291	0.985579	1	2	1	10.1654
GOBP_MEMBRANE_LIPID_CATABOLIC_PROCESS	0.227111	0.977337	1	5	1	2.5418
GOBP_NEGATIVE_REGULATION_OF_SMOOTH_MUSCLE_CELL_CHEMOTAXIS	0.227235	0.98545	1	2	1	10.1654
GOBP_REGULATION_OF_SMOOTH_MUSCLE_CELL_CHEMOTAXIS	0.227235	0.98545	1	2	1	10.1654
GOBP_SMOOTH_MUSCLE_CELL_CHEMOTAXIS	0.227235	0.98545	1	2	1	10.1654
GOBP_AUTOPHAGOSOME_ORGANIZATION	0.227271	0.921483	3	23	1	1.52915
GOBP_SYNAPTIC_SIGNALING	0.228083	0.833835	27	229	1	1.4138
GOBP_B_CELL_MEDIATED_IMMUNITY	0.228124	0.945259	2	10	1	2.54996
GOBP_ARTERY_MORPHOGENESIS	0.22814	0.978458	1	4	1	3.38984
GOBP_PROTEIN_LOCALIZATION_TO_PLASMA_MEMBRANE	0.228221	0.864693	10	86	1	1.35264
GOBP_CELLULAR_RESPONSE_TO_BIOTIC_STIMULUS	0.229423	0.906869	4	25	1	1.95087
GOBP_DISACCHARIDE_METABOLIC_PROCESS	0.229478	0.980473	1	3	1	5.08497
GOBP_LYTIC_VACUOLE_ORGANIZATION	0.230028	0.943069	2	12	1	2.03826
GOBP_AROMATIC_AMINO_ACID_TRANSPORT	0.230259	0.980332	1	3	1	5.08497
GOBP_LEUCINE_TRANSPORT	0.230271	0.97803	1	4	1	3.38984
GOBP_ANDROGEN_METABOLIC_PROCESS	0.230511	0.980286	1	3	1	5.08497
GOBP_ESTROGEN_METABOLIC_PROCESS	0.230511	0.980286	1	3	1	5.08497
GOBP_REGULATION_OF_HYDROGEN_PEROXIDE_MEDIATED_PROGRAMMED_CELL_DEATH	0.230915	0.980212	1	3	1	5.08497
GOBP_CENTRAL_NERVOUS_SYSTEM_NEURON_AXONOGENESIS	0.231282	0.944	2	10	1	2.54996
GOBP_REGULATION_OF_VASCULAR_ASSOCIATED_SMOOTH_MUSCLE_CELL_PROLIFERATION	0.23131	0.943989	2	10	1	2.54996
GOBP_CERAMIDE_BIOSYNTHETIC_PROCESS	0.231824	0.977716	1	4	1	3.38984
GOBP_POSITIVE_REGULATION_OF_INFLAMMATORY_RESPONSE_TO_ANTIGENIC_STIMULUS	0.231896	0.984804	1	2	1	10.1654
GOBP_CHOLINE_METABOLIC_PROCESS	0.232209	0.979976	1	3	1	5.08497
GOBP_REGULATION_OF_RESPONSE_TO_FOOD	0.232819	0.984674	1	2	1	10.1654
GOBP_MONOSACCHARIDE_CATABOLIC_PROCESS	0.232823	0.898163	5	20	1	3.44122
GOBP_WATER_SOLUBLE_VITAMIN_METABOLIC_PROCESS	0.232864	0.920261	3	18	1	2.04378
GOBP_NEGATIVE_REGULATION_OF_ENDOTHELIAL_CELL_PROLIFERATION	0.232899	0.944345	2	9	1	2.91525
GOBP_NUCLEOTIDE_EXCISION_REPAIR_DNA_DAMAGE_RECOGNITION	0.233733	0.943014	2	10	1	2.54996
GOBP_REGULATION_OF_NEUTROPHIL_MIGRATION	0.234004	0.945187	2	8	1	3.40248
GOBP_REGULATION_OF_GUANYL_NUCLEOTIDE_EXCHANGE_FACTOR_ACTIVITY	0.23467	0.984412	1	2	1	10.1654
GOBP_NUCLEOBASE_CATABOLIC_PROCESS	0.234982	0.984367	1	2	1	10.1654
GOBP_PERIPHERAL_NERVOUS_SYSTEM_DEVELOPMENT	0.23502	0.920768	3	15	1	2.55821
GOBP_VESICLE_DOCKING	0.235188	0.904224	4	23	1	2.15824
GOBP_INTRINSIC_APOPTOTIC_SIGNALING_PATHWAY_IN_RESPONSE_TO_HYDROGEN_PEROXIDE	0.235514	0.979365	1	3	1	5.08497
GOBP_HEPATICOBILIARY_SYSTEM_DEVELOPMENT	0.235785	0.91734	3	22	1	1.61041
GOBP_NEGATIVE_REGULATION_OF_PROTEIN_SUMOYLATION	0.235924	0.984233	1	2	1	10.1654
GOBP_CELLULAR_RESPONSE_TO_ETHANOL	0.236047	0.984215	1	2	1	10.1654
GOBP_ANTIGEN_RECEPTOR_MEDIATED_SIGNALING_PATHWAY	0.236509	0.873989	7	56	1	1.46552
GOBP_PHOSPHATIDYLCHOLINE_BIOSYNTHETIC_PROCESS	0.236639	0.942854	2	9	1	2.91525
GOBP_CELLULAR_MODIFIED_AMINO_ACID_CATABOLIC_PROCESS	0.236831	0.944081	2	8	1	3.40248
GOBP_AMEBOIDAL_TYPE_CELL_MIGRATION	0.236886	0.863464	9	65	1	1.66052
GOBP_REGULATION_OF_CYTOKINESIS	0.237083	0.93959	2	13	1	1.85207
GOBP_POSITIVE_REGULATION_OF_RESPONSE_TO_WOUNDING	0.237387	0.940029	2	12	1	2.03826
GOBP_REGULATION_OF_NEUROTRANSMITTER_LEVELS	0.237584	0.852042	12	81	1	1.81424
GOBP_FRUCTOSE_1_6_BISPHOSPHATE_METABOLIC_PROCESS	0.237643	0.947891	2	6	1	5.10657
GOBP_NEGATIVE_REGULATION_OF_LEUKOCYTE_MEDIATED_CYTOTOXICITY	0.237819	0.98396	1	2	1	10.1654
GOBP_NEGATIVE_REGULATION_OF_LEUKOCYTE_MEDIATED_IMMUNITY	0.237819	0.98396	1	2	1	10.1654
GOBP_NEGATIVE_REGULATION_OF_LYMPHOCYTE_MEDIATED_IMMUNITY	0.237819	0.98396	1	2	1	10.1654
GOBP_REGULATION_OF_EARLY_ENDOSOME_TO_LATE_ENDOSOME_TRANSPORT	0.237901	0.940493	2	11	1	2.26569
GOBP_NEGATIVE_REGULATION_OF_NUCLEOTIDE_METABOLIC_PROCESS	0.238526	0.9788	1	3	1	5.08497
GOBP_VESICLE_DOCKING_INVOLVED_IN_EXOCYTOSIS	0.238553	0.917809	3	17	1	2.19065
GOBP_REGULATION_OF_VACUOLE_ORGANIZATION	0.238593	0.939524	2	12	1	2.03826
GOBP_REGULATION_OF_PROTEIN_K63_LINKED_UBIQUITINATION	0.239085	0.983776	1	2	1	10.1654
GOBP_TETRAHYDROBIOPTERIN_METABOLIC_PROCESS	0.239763	0.983677	1	2	1	10.1654
GOBP_T_CELL_MEDIATED_IMMUNITY	0.240478	0.94264	2	8	1	3.40248
GOBP_C4_DICARBOXYLATE_TRANSPORT	0.240722	0.942542	2	8	1	3.40248
GOBP_RESPONSE_TO_REACTIVE_OXYGEN_SPECIES	0.240969	0.871972	7	47	1	1.80358
GOBP_CONSTITUTIVE_SECRETORY_PATHWAY	0.241169	0.98347	1	2	1	10.1654
GOBP_POSITIVE_REGULATION_OF_ORGANELLE_ASSEMBLY	0.241264	0.915112	3	20	1	1.80162
GOBP_REGULATION_OF_REACTIVE_OXYGEN_SPECIES_METABOLIC_PROCESS	0.241371	0.87975	6	36	1	2.0607
GOBP_POSITIVE_REGULATION_OF_MACROAUTOPHAGY	0.241764	0.937605	2	13	1	1.85207
GOBP_ALPHA_AMINO_ACID_CATABOLIC_PROCESS	0.24259	0.889248	5	26	1	2.45117
GOBP_TISSUE_MORPHOGENESIS	0.242946	0.849842	11	100	1	1.26876
GOBP_POSITIVE_REGULATION_OF_JUN_KINASE_ACTIVITY	0.243003	0.940277	2	9	1	2.91525
GOBP_ENDOSOME_TO_LYSOSOME_TRANSPORT	0.243089	0.938327	2	11	1	2.26569
GOBP_HYDROCARBON_METABOLIC_PROCESS	0.243124	0.977919	1	3	1	5.08497
GOBP_REGULATION_OF_GRANULOCYTE_CHEMOTAXIS	0.243359	0.941489	2	8	1	3.40248
GOBP_NEGATIVE_REGULATION_OF_BINDING	0.2434	0.914372	3	19	1	1.91521
GOBP_NEGATIVE_REGULATION_OF_CHROMATIN_BINDING	0.243683	1	1	1	1	#NUM!
GOBP_NEGATIVE_REGULATION_OF_PRODUCTION_OF_MIRNAS_INVOLVED_IN_GENE_SILENCING_BY_MIRNA	0.243683	1	1	1	1	#NUM!
GOBP_POSITIVE_REGULATION_OF_CARDIAC_MUSCLE_ADAPTATION	0.243683	1	1	1	1	#NUM!
GOBP_POSITIVE_REGULATION_OF_MUSCLE_ADAPTATION	0.243683	1	1	1	1	#NUM!
GOBP_REGULATION_OF_CHROMATIN_BINDING	0.243683	1	1	1	1	#NUM!
GOBP_RAS_PROTEIN_SIGNAL_TRANSDUCTION	0.244092	0.857688	9	72	1	1.47064
GOBP_GAS_HOMEOSTASIS	0.244345	0.982999	1	2	1	10.1654
GOBP_LIPID_MODIFICATION	0.244628	0.868196	7	58	1	1.4066
GOBP_POSITIVE_REGULATION_OF_CELL_SUBSTRATE_JUNCTION_ORGANIZATION	0.245133	0.940776	2	8	1	3.40248
GOBP_ASTROCYTE_DIFFERENTIATION	0.245586	0.914716	3	16	1	2.36024
GOBP_VESICLE_BUDDING_FROM_MEMBRANE	0.245632	0.883777	5	42	1	1.38017
GOBP_CELLULAR_HYPEROSMOTIC_SALINITY_RESPONSE	0.246103	0.977338	1	3	1	5.08497
GOBP_CELLULAR_RESPONSE_TO_SALT_STRESS	0.246103	0.977338	1	3	1	5.08497
GOBP_HYPEROSMOTIC_SALINITY_RESPONSE	0.246103	0.977338	1	3	1	5.08497
GOBP_REGULATION_OF_MYELOID_LEUKOCYTE_DIFFERENTIATION	0.246228	0.93787	2	10	1	2.54996
GOBP_CATECHOLAMINE_SECRETION	0.246947	0.938654	2	9	1	2.91525
GOBP_TRANSCRIPTION_COUPLED_NUCLEOTIDE_EXCISION_REPAIR	0.247046	0.935933	2	12	1	2.03826
GOBP_REGULATION_OF_CYSTEINE_TYPE_ENDOPEPTIDASE_ACTIVITY_INVOLVED_IN_APOPTOTIC_SIGNALING_PATHWAY	0.24808	0.976947	1	3	1	5.08497
GOBP_POSITIVE_REGULATION_OF_SMOOTH_MUSCLE_CELL_PROLIFERATION	0.248085	0.935485	2	12	1	2.03826
GOBP_RESPONSE_TO_THYROID_HORMONE	0.248401	0.974198	1	4	1	3.38984
GOBP_POSITIVE_REGULATION_OF_AUTOPHAGY	0.248586	0.910871	3	21	1	1.70071
GOBP_L_GLUTAMATE_TRANSMEMBRANE_TRANSPORT	0.248873	0.939259	2	8	1	3.40248
GOBP_POSITIVE_REGULATION_OF_EPITHELIAL_TO_MESENCHYMAL_TRANSITION	0.24915	0.974033	1	4	1	3.38984
GOBP_INORGANIC_ANION_TRANSMEMBRANE_TRANSPORT	0.249177	0.911757	3	18	1	2.04378
GOBP_ADULT_BEHAVIOR	0.249282	0.882777	5	34	1	1.76804
GOBP_REGULATION_OF_GTP_BINDING	0.249601	0.976644	1	3	1	5.08497
GOBP_STEROID_CATABOLIC_PROCESS	0.250739	0.982026	1	2	1	10.1654
GOBP_NEGATIVE_REGULATION_OF_PROTEIN_LOCALIZATION_TO_MEMBRANE	0.251224	0.940181	2	7	1	4.08468
GOBP_REGULATION_OF_GTPASE_ACTIVITY	0.252266	0.846306	10	98	1	1.16075
GOBP_SUBSTRATE_DEPENDENT_CELL_MIGRATION_CELL_EXTENSION	0.252942	0.981684	1	2	1	10.1654
GOBP_REGULATION_OF_EMBRYONIC_DEVELOPMENT	0.253107	0.936081	2	9	1	2.91525
GOBP_RECEPTOR_CATABOLIC_PROCESS	0.253452	0.914043	3	12	1	3.41526
GOBP_PHOSPHOLIPID_METABOLIC_PROCESS	0.253484	0.855848	8	66	1	1.41597
GOBP_GLIAL_CELL_MIGRATION	0.253791	0.93375	2	11	1	2.26569
GOBP_MITOCHONDRIAL_CALCIUM_ION_TRANSMEMBRANE_TRANSPORT	0.254369	0.934412	2	10	1	2.54996
GOBP_NEGATIVE_REGULATION_OF_PROTEIN_MODIFICATION_PROCESS	0.254544	0.834947	13	108	1	1.41582
GOBP_CEREBELLAR_PURKINJE_CELL_LAYER_MORPHOGENESIS	0.254747	0.9814	1	2	1	10.1654
GOBP_POSITIVE_REGULATION_OF_PINOCYTOSIS	0.255602	0.975427	1	3	1	5.08497
GOBP_REGULATION_OF_LAMELLIPODIUM_ASSEMBLY	0.25581	0.910004	3	15	1	2.55821
GOBP_PROGRAMMED_CELL_DEATH_IN_RESPONSE_TO_REACTIVE_OXYGEN_SPECIES	0.256378	0.972402	1	4	1	3.38984
GOBP_INTRA_GOLGI_VESICLE_MEDIATED_TRANSPORT	0.256925	0.933309	2	10	1	2.54996
GOBP_NEGATIVE_REGULATION_OF_SMALL_MOLECULE_METABOLIC_PROCESS	0.257178	0.909277	3	15	1	2.55821
GOBP_INTRACELLULAR_STEROID_HORMONE_RECEPTOR_SIGNALING_PATHWAY	0.257394	0.906096	3	21	1	1.70071
GOBP_STEROID_HORMONE_MEDIATED_SIGNALING_PATHWAY	0.257394	0.906096	3	21	1	1.70071
GOBP_REGULATION_OF_RESPONSE_TO_EXTRACELLULAR_STIMULUS	0.257655	0.975002	1	3	1	5.08497
GOBP_REGULATION_OF_LIPOPOLYSACCHARIDE_MEDIATED_SIGNALING_PATHWAY	0.257725	0.974988	1	3	1	5.08497
GOBP_COVALENT_CHROMATIN_MODIFICATION	0.257749	0.876219	5	40	1	1.46052
GOBP_GLYCEROLIPID_BIOSYNTHETIC_PROCESS	0.258514	0.876046	5	38	1	1.5506
GOBP_POSITIVE_REGULATION_OF_PROTEIN_TYROSINE_KINASE_ACTIVITY	0.258689	0.932543	2	10	1	2.54996
GOBP_RESPONSE_TO_EPIDERMAL_GROWTH_FACTOR	0.25876	0.932512	2	10	1	2.54996
GOBP_RETINOL_METABOLIC_PROCESS	0.259132	0.974694	1	3	1	5.08497
GOBP_MACROMOLECULE_DEPALMITOYLATION	0.259229	0.971743	1	4	1	3.38984
GOBP_PROTEIN_DEPALMITOYLATION	0.259229	0.971743	1	4	1	3.38984
GOBP_RESPONSE_TO_CORTICOSTEROID	0.259328	0.90583	3	19	1	1.91521
GOBP_POSITIVE_REGULATION_OF_MITOCHONDRIAL_CALCIUM_ION_CONCENTRATION	0.259661	0.974583	1	3	1	5.08497
GOBP_RESPONSE_TO_HYDROPEROXIDE	0.259723	0.97457	1	3	1	5.08497
GOBP_STRESS_RESPONSE_TO_METAL_ION	0.260358	0.980504	1	2	1	10.1654
GOBP_MORPHOGENESIS_OF_A_POLARIZED_EPITHELIUM	0.260456	0.857489	7	54	1	1.52946
GOBP_POSITIVE_REGULATION_OF_CYTOPLASMIC_TRANSPORT	0.260487	0.968539	1	6	1	2.0328
GOBP_RESPONSE_TO_OXYGEN_CONTAINING_COMPOUND	0.261413	0.801427	32	284	1	1.34551
GOBP_BODY_FLUID_SECRETION	0.263341	0.929542	2	11	1	2.26569
GOBP_NEGATIVE_REGULATION_OF_PROTEIN_POLYUBIQUITINATION	0.264208	0.979874	1	2	1	10.1654
GOBP_C21_STEROID_HORMONE_METABOLIC_PROCESS	0.264227	0.970567	1	4	1	3.38984
GOBP_POSITIVE_REGULATION_OF_LIPID_CATABOLIC_PROCESS	0.264244	0.973611	1	3	1	5.08497
GOBP_REGULATION_OF_SHORT_TERM_NEURONAL_SYNAPTIC_PLASTICITY	0.264292	0.934857	2	7	1	4.08468
GOBP_ESTABLISHMENT_OF_PROTEIN_LOCALIZATION_TO_MEMBRANE	0.264292	0.824126	14	126	1	1.28867
GOBP_POSITIVE_REGULATION_OF_RECEPTOR_MEDIATED_ENDOCYTOSIS	0.264297	0.929114	2	11	1	2.26569
GOBP_NEGATIVE_REGULATION_OF_FATTY_ACID_BIOSYNTHETIC_PROCESS	0.264536	0.973549	1	3	1	5.08497
GOBP_NEGATIVE_REGULATION_OF_FATTY_ACID_METABOLIC_PROCESS	0.264536	0.973549	1	3	1	5.08497
GOBP_NEGATIVE_REGULATION_OF_OXIDATIVE_STRESS_INDUCED_CELL_DEATH	0.264586	0.928985	2	11	1	2.26569
GOBP_REGULATION_OF_PROTEIN_TARGETING_TO_MITOCHONDRION	0.265845	0.92638	2	14	1	1.697
GOBP_RESPONSE_TO_PAIN	0.266078	0.979564	1	2	1	10.1654
GOBP_INTERLEUKIN_1_BETA_PRODUCTION	0.266341	0.930391	2	9	1	2.91525
GOBP_SECRETION_BY_TISSUE	0.266764	0.96996	1	4	1	3.38984
GOBP_LOCOMOTORY_EXPLORATION_BEHAVIOR	0.267458	0.931465	2	8	1	3.40248
GOBP_POSITIVE_REGULATION_OF_BLOOD_VESSEL_ENDOTHELIAL_CELL_MIGRATION	0.267596	0.947553	2	4	1	10.2139
GOBP_RESPONSE_TO_HYDROGEN_PEROXIDE	0.267752	0.870781	5	34	1	1.76804
GOBP_POSITIVE_REGULATION_OF_CELLULAR_CARBOHYDRATE_METABOLIC_PROCESS	0.267919	0.931266	2	8	1	3.40248
GOBP_AMINO_ACID_TRANSMEMBRANE_TRANSPORT	0.268483	0.90078	3	19	1	1.91521
GOBP_REGULATION_OF_NEURONAL_SYNAPTIC_PLASTICITY	0.268529	0.884872	4	22	1	2.27922
GOBP_REGULATION_OF_VASCULATURE_DEVELOPMENT	0.268772	0.869886	5	35	1	1.70825
GOBP_CELLULAR_CARBOHYDRATE_BIOSYNTHETIC_PROCESS	0.268979	0.901552	3	17	1	2.19065
GOBP_POSITIVE_REGULATION_OF_LAMELLIPODIUM_ORGANIZATION	0.268988	0.902908	3	15	1	2.55821
GOBP_REGULATION_OF_MITOCHONDRIAL_MEMBRANE_POTENTIAL	0.268995	0.902177	3	16	1	2.36024
GOBP_PHOSPHOLIPID_BIOSYNTHETIC_PROCESS	0.269097	0.869078	5	38	1	1.5506
GOBP_SENSORY_PERCEPTION_OF_LIGHT_STIMULUS	0.270348	0.925559	2	12	1	2.03826
GOBP_ENGULFMENT_OF_APOPTOTIC_CELL	0.270392	0.978838	1	2	1	10.1654
GOBP_NEGATIVE_REGULATION_OF_KINASE_ACTIVITY	0.270846	0.849845	7	56	1	1.46552
GOBP_INNERVATION	0.271226	0.978696	1	2	1	10.1654
GOBP_POSITIVE_REGULATION_OF_OXIDOREDUCTASE_ACTIVITY	0.271248	0.928225	2	9	1	2.91525
GOBP_MORPHOGENESIS_OF_AN_EPITHELIUM	0.271286	0.832153	10	91	1	1.26579
GOBP_MISMATCH_REPAIR	0.271345	0.978676	1	2	1	10.1654
GOBP_REGULATION_OF_PROTEIN_CATABOLIC_PROCESS	0.27173	0.827739	11	100	1	1.26876
GOBP_PATHWAY_RESTRICTED_SMAD_PROTEIN_PHOSPHORYLATION	0.271792	0.968735	1	4	1	3.38984
GOBP_POSITIVE_REGULATION_OF_DNA_BINDING_TRANSCRIPTION_FACTOR_ACTIVITY	0.272103	0.8684	5	32	1	1.90098
GOBP_AMP_BIOSYNTHETIC_PROCESS	0.273257	0.966441	1	5	1	2.5418
GOBP_INORGANIC_ANION_TRANSPORT	0.273919	0.879959	4	26	1	1.86116
GOBP_POSITIVE_REGULATION_OF_RECEPTOR_SIGNALING_PATHWAY_VIA_STAT	0.275106	0.971223	1	3	1	5.08497
GOBP_LEUKOTRIENE_BIOSYNTHETIC_PROCESS	0.275367	0.977983	1	2	1	10.1654
GOBP_LEUKOTRIENE_METABOLIC_PROCESS	0.275367	0.977983	1	2	1	10.1654
GOBP_POSITIVE_REGULATION_OF_EPITHELIAL_CELL_PROLIFERATION	0.275437	0.9232	2	12	1	2.03826
GOBP_NEGATIVE_REGULATION_OF_PROGRAMMED_NECROTIC_CELL_DEATH	0.27548	0.977963	1	2	1	10.1654
GOBP_REGULATION_OF_CELLULAR_KETONE_METABOLIC_PROCESS	0.275676	0.854101	6	50	1	1.39508
GOBP_ODONTOGENESIS	0.275684	0.92624	2	9	1	2.91525
GOBP_LIPID_OXIDATION	0.275696	0.878525	4	27	1	1.77944
GOBP_NUCLEOBASE_CONTAINING_SMALL_MOLECULE_CATABOLIC_PROCESS	0.275938	0.967703	1	4	1	3.38984
GOBP_REGULATION_OF_T_CELL_MEDIATED_CYTOTOXICITY	0.275954	0.971031	1	3	1	5.08497
GOBP_REGULATION_OF_SODIUM_ION_TRANSMEMBRANE_TRANSPORTER_ACTIVITY	0.275976	0.895341	3	22	1	1.61041
GOBP_FOLIC_ACID_CONTAINING_COMPOUND_BIOSYNTHETIC_PROCESS	0.276062	0.967672	1	4	1	3.38984
GOBP_TETRAHYDROFOLATE_BIOSYNTHETIC_PROCESS	0.276062	0.967672	1	4	1	3.38984
GOBP_POLYOL_CATABOLIC_PROCESS	0.276179	0.924734	2	10	1	2.54996
GOBP_RESPONSE_TO_FOOD	0.27648	0.967567	1	4	1	3.38984
GOBP_NEGATIVE_REGULATION_OF_MAPK_CASCADE	0.276779	0.878521	4	25	1	1.95087
GOBP_MEDIUM_CHAIN_FATTY_ACID_METABOLIC_PROCESS	0.27716	0.970758	1	3	1	5.08497
GOBP_VACUOLE_ORGANIZATION	0.277224	0.87535	4	37	1	1.23403
GOBP_REGULATION_OF_GASTRULATION	0.277408	0.970702	1	3	1	5.08497
GOBP_INOSITOL_PHOSPHATE_MEDIATED_SIGNALING	0.277414	0.92546	2	9	1	2.91525
GOBP_ANION_TRANSMEMBRANE_TRANSPORT	0.277469	0.828054	10	80	1	1.47324
GOBP_KYNURENINE_METABOLIC_PROCESS	0.27875	0.97739	1	2	1	10.1654
GOBP_L_KYNURENINE_METABOLIC_PROCESS	0.27875	0.97739	1	2	1	10.1654
GOBP_MAPK_CASCADE	0.279467	0.802794	18	161	1	1.30513
GOBP_FC_EPSILON_RECEPTOR_SIGNALING_PATHWAY	0.280134	0.851501	6	46	1	1.53773
GOBP_REGULATION_OF_PROTEIN_DEUBIQUITINATION	0.28047	0.977085	1	2	1	10.1654
GOBP_REGULATION_OF_UBIQUITIN_SPECIFIC_PROTEASE_ACTIVITY	0.28047	0.977085	1	2	1	10.1654
GOBP_REGULATION_OF_CHROMATIN_ASSEMBLY_OR_DISASSEMBLY	0.280714	0.966492	1	4	1	3.38984
GOBP_POSITIVE_REGULATION_OF_ADENYLATE_CYCLASE_ACTIVITY	0.281168	0.966375	1	4	1	3.38984
GOBP_REGULATION_OF_PROTEIN_LOCALIZATION_TO_PLASMA_MEMBRANE	0.281342	0.873875	4	31	1	1.51281
GOBP_REGULATION_OF_NUCLEOTIDE_METABOLIC_PROCESS	0.281353	0.894028	3	18	1	2.04378
GOBP_AMMONIUM_ION_METABOLIC_PROCESS	0.281753	0.964169	1	5	1	2.5418
GOBP_CELLULAR_RESPONSE_TO_DEXAMETHASONE_STIMULUS	0.282681	0.963916	1	5	1	2.5418
GOBP_RESPONSE_TO_DEXAMETHASONE	0.282681	0.963916	1	5	1	2.5418
GOBP_NEURON_NEURON_SYNAPTIC_TRANSMISSION	0.282851	0.969447	1	3	1	5.08497
GOBP_ACTIN_CYTOSKELETON_REORGANIZATION	0.283598	0.872941	4	29	1	1.63547
GOBP_REGULATION_OF_PROTEIN_LOCALIZATION_TO_NUCLEOLUS	0.284413	1	1	1	1	#NUM!
GOBP_REGULATION_OF_OXIDATIVE_STRESS_INDUCED_CELL_DEATH	0.286149	0.891878	3	17	1	2.19065
GOBP_REGULATION_OF_RESTING_MEMBRANE_POTENTIAL	0.286428	1	1	1	1	#NUM!
GOBP_NEGATIVE_REGULATION_OF_RESPONSE_TO_WOUNDING	0.287919	0.918175	2	11	1	2.26569
GOBP_POSITIVE_REGULATION_OF_ACTIN_FILAMENT_POLYMERIZATION	0.288008	0.84659	6	42	1	1.71207
GOBP_RESPONSE_TO_METAL_ION	0.288473	0.819368	10	82	1	1.43081
GOBP_NEGATIVE_REGULATION_OF_LEUKOCYTE_CHEMOTAXIS	0.288528	0.968105	1	3	1	5.08497
GOBP_HYPOTONIC_RESPONSE	0.289324	0.964242	1	4	1	3.38984
GOBP_GLIAL_CELL_APOPTOTIC_PROCESS	0.289584	0.967852	1	3	1	5.08497
GOBP_REGULATION_OF_GLIAL_CELL_APOPTOTIC_PROCESS	0.289584	0.967852	1	3	1	5.08497
GOBP_INTERLEUKIN_1_PRODUCTION	0.289676	0.917332	2	11	1	2.26569
GOBP_PYRIMIDINE_NUCLEOBASE_METABOLIC_PROCESS	0.289725	0.967818	1	3	1	5.08497
GOBP_REGULATION_OF_CELL_PROJECTION_ORGANIZATION	0.289761	0.792519	19	162	1	1.38559
GOBP_GROOMING_BEHAVIOR	0.28977	0.967808	1	3	1	5.08497
GOBP_INTERLEUKIN_17_PRODUCTION	0.289803	0.967799	1	3	1	5.08497
GOBP_NEGATIVE_REGULATION_OF_POSTTRANSCRIPTIONAL_GENE_SILENCING	0.290774	0.975206	1	2	1	10.1654
GOBP_NEGATIVE_REGULATION_OF_TUMOR_NECROSIS_FACTOR_SUPERFAMILY_CYTOKINE_PRODUCTION	0.291077	0.963774	1	4	1	3.38984
GOBP_TOLL_LIKE_RECEPTOR_4_SIGNALING_PATHWAY	0.291228	0.967456	1	3	1	5.08497
GOBP_EPITHELIAL_TUBE_MORPHOGENESIS	0.291427	0.885376	3	25	1	1.38877
GOBP_VITAMIN_METABOLIC_PROCESS	0.291581	0.887095	3	20	1	1.80162
GOBP_NEGATIVE_REGULATION_OF_TUMOR_NECROSIS_FACTOR_MEDIATED_SIGNALING_PATHWAY	0.291773	0.967324	1	3	1	5.08497
GOBP_PLASMA_MEMBRANE_FUSION	0.292701	1	1	1	1	#NUM!
GOBP_FOCAL_ADHESION_ASSEMBLY	0.292887	0.86829	4	25	1	1.95087
GOBP_SMOOTH_MUSCLE_CELL_PROLIFERATION	0.292965	0.885842	3	21	1	1.70071
GOBP_CELLULAR_MODIFIED_AMINO_ACID_BIOSYNTHETIC_PROCESS	0.292986	0.888632	3	16	1	2.36024
GOBP_MEMBRANE_RAFT_LOCALIZATION	0.293135	0.963219	1	4	1	3.38984
GOBP_REGULATION_OF_CELL_MATRIX_ADHESION	0.293399	0.866919	4	28	1	1.70446
GOBP_RESPONSE_TO_L_ASCORBIC_ACID	0.29354	0.96311	1	4	1	3.38984
GOBP_AMINO_ACID_BETAINE_BIOSYNTHETIC_PROCESS	0.293603	0.966878	1	3	1	5.08497
GOBP_NEGATIVE_REGULATION_OF_NEURAL_PRECURSOR_CELL_PROLIFERATION	0.293921	0.963006	1	4	1	3.38984
GOBP_PROTEIN_REPAIR	0.294294	0.962905	1	4	1	3.38984
GOBP_REGULATION_OF_LEUKOCYTE_CHEMOTAXIS	0.294572	0.886377	3	18	1	2.04378
GOBP_CELLULAR_RESPONSE_TO_TOXIC_SUBSTANCE	0.294896	0.854779	5	27	1	2.33855
GOBP_NEGATIVE_REGULATION_OF_NERVOUS_SYSTEM_DEVELOPMENT	0.295259	0.867626	4	23	1	2.15824
GOBP_DETOXIFICATION	0.29596	0.853647	5	28	1	2.23577
GOBP_NEGATIVE_REGULATION_OF_RESPONSE_TO_EXTERNAL_STIMULUS	0.296098	0.850959	5	37	1	1.59987
GOBP_REGULATION_OF_ANATOMICAL_STRUCTURE_MORPHOGENESIS	0.296233	0.779212	24	216	1	1.30596
GOBP_CORPUS_CALLOSUM_DEVELOPMENT	0.297251	0.962096	1	4	1	3.38984
GOBP_CELLULAR_RESPONSE_TO_PROSTAGLANDIN_E_STIMULUS	0.297481	0.965921	1	3	1	5.08497
GOBP_CELLULAR_RESPONSE_TO_PROSTAGLANDIN_STIMULUS	0.297481	0.965921	1	3	1	5.08497
GOBP_NEGATIVE_REGULATION_OF_UBIQUITIN_PROTEIN_TRANSFERASE_ACTIVITY	0.298141	0.959543	1	5	1	2.5418
GOBP_IONOTROPIC_GLUTAMATE_RECEPTOR_SIGNALING_PATHWAY	0.298488	0.91749	2	8	1	3.40248
GOBP_POSITIVE_REGULATION_OF_B_CELL_RECEPTOR_SIGNALING_PATHWAY	0.298734	0.965609	1	3	1	5.08497
GOBP_ACTIN_FILAMENT_REORGANIZATION	0.298931	0.96556	1	3	1	5.08497
GOBP_CATECHOL_CONTAINING_COMPOUND_METABOLIC_PROCESS	0.299886	0.913524	2	10	1	2.54996
GOBP_GLYCEROPHOSPHOLIPID_METABOLIC_PROCESS	0.300088	0.828151	7	58	1	1.4066
GOBP_REGULATION_OF_PROGRAMMED_NECROTIC_CELL_DEATH	0.301501	0.964913	1	3	1	5.08497
GOBP_CELLULAR_RESPONSE_TO_ALCOHOL	0.30182	0.911401	2	11	1	2.26569
GOBP_REGULATION_OF_LYMPHOCYTE_CHEMOTAXIS	0.302474	0.958266	1	5	1	2.5418
GOBP_NUCLEOBASE_TRANSPORT	0.302528	0.964653	1	3	1	5.08497
GOBP_MYELOID_LEUKOCYTE_MEDIATED_IMMUNITY	0.303152	0.783012	18	157	1	1.34565
GOBP_NUCLEOTIDE_SUGAR_METABOLIC_PROCESS	0.303757	0.957884	1	5	1	2.5418
GOBP_REGULATION_OF_UBIQUITIN_PROTEIN_TRANSFERASE_ACTIVITY	0.303839	0.908604	2	13	1	1.85207
GOBP_MESODERM_MORPHOGENESIS	0.304051	0.956211	1	6	1	2.0328
GOBP_SEQUESTERING_OF_METAL_ION	0.305087	0.963999	1	3	1	5.08497
GOBP_PHAGOSOME_MATURATION	0.3056	0.882085	3	15	1	2.55821
GOBP_NEGATIVE_REGULATION_OF_PROTEIN_TARGETING_TO_MEMBRANE	0.305661	0.972334	1	2	1	10.1654
GOBP_ERBB_SIGNALING_PATHWAY	0.306699	0.857878	4	29	1	1.63547
GOBP_REGULATION_OF_PHAGOCYTOSIS	0.307664	0.87925	3	17	1	2.19065
GOBP_LOW_DENSITY_LIPOPROTEIN_PARTICLE_CLEARANCE	0.308114	0.881598	3	14	1	2.79195
GOBP_NEGATIVE_REGULATION_OF_CHEMOKINE_PRODUCTION	0.308743	0.963053	1	3	1	5.08497
GOBP_CELLULAR_LIPID_CATABOLIC_PROCESS	0.308779	0.830283	6	50	1	1.39508
GOBP_RESPONSE_TO_ALKALOID	0.308932	0.858242	4	24	1	2.04936
GOBP_SELECTIVE_AUTOPHAGY	0.309042	0.904098	2	16	1	1.45321
GOBP_THYROID_HORMONE_TRANSPORT	0.309491	0.962857	1	3	1	5.08497
GOBP_COCHLEA_DEVELOPMENT	0.310096	0.958463	1	4	1	3.38984
GOBP_RESPONSE_TO_NITROSATIVE_STRESS	0.31031	0.962643	1	3	1	5.08497
GOBP_REELIN_MEDIATED_SIGNALING_PATHWAY	0.311185	0.962413	1	3	1	5.08497
GOBP_NEGATIVE_REGULATION_OF_PROTEIN_BINDING	0.312353	0.905084	2	12	1	2.03826
GOBP_NITRIC_OXIDE_SYNTHASE_BIOSYNTHETIC_PROCESS	0.312893	0.957646	1	4	1	3.38984
GOBP_EXCITATORY_CHEMICAL_SYNAPTIC_TRANSMISSION	0.312923	0.957637	1	4	1	3.38984
GOBP_DIOL_BIOSYNTHETIC_PROCESS	0.313006	0.957613	1	4	1	3.38984
GOBP_NECROPTOTIC_PROCESS	0.313842	0.961709	1	3	1	5.08497
GOBP_ADULT_LOCOMOTORY_BEHAVIOR	0.314242	0.873999	3	19	1	1.91521
GOBP_CATECHOL_CONTAINING_COMPOUND_BIOSYNTHETIC_PROCESS	0.314867	0.970463	1	2	1	10.1654
GOBP_DOPAMINE_BIOSYNTHETIC_PROCESS	0.314867	0.970463	1	2	1	10.1654
GOBP_FATTY_ACID_TRANSMEMBRANE_TRANSPORT	0.3156	0.904438	2	11	1	2.26569
GOBP_AROMATIC_AMINO_ACID_FAMILY_CATABOLIC_PROCESS	0.315663	0.961222	1	3	1	5.08497
GOBP_L_PHENYLALANINE_METABOLIC_PROCESS	0.315663	0.961222	1	3	1	5.08497
GOBP_IRON_ION_TRANSPORT	0.315826	0.854688	4	22	1	2.27922
GOBP_TRANSCYTOSIS	0.315965	0.905509	2	10	1	2.54996
GOBP_MEMBRANE_DEPOLARIZATION	0.316188	0.870951	3	23	1	1.52915
GOBP_MONOCYTE_CHEMOTACTIC_PROTEIN_1_PRODUCTION	0.316526	0.96099	1	3	1	5.08497
GOBP_CALCINEURIN_MEDIATED_SIGNALING	0.317003	0.906556	2	9	1	2.91525
GOBP_REGULATION_OF_CELLULAR_COMPONENT_SIZE	0.317477	0.780922	14	118	1	1.39382
GOBP_ADENYLATE_CYCLASE_MODULATING_G_PROTEIN_COUPLED_RECEPTOR_SIGNALING_PATHWAY	0.317708	0.849649	4	32	1	1.45806
GOBP_PHOSPHATIDYLINOSITOL_PHOSPHORYLATION	0.317835	0.901371	2	13	1	1.85207
GOBP_ANIMAL_ORGAN_MORPHOGENESIS	0.31841	0.783107	13	114	1	1.32742
GOBP_MYD88_INDEPENDENT_TOLL_LIKE_RECEPTOR_SIGNALING_PATHWAY	0.318429	0.960475	1	3	1	5.08497
GOBP_NEGATIVE_REGULATION_OF_VIRAL_LIFE_CYCLE	0.318651	0.960415	1	3	1	5.08497
GOBP_CILIUM_ORGANIZATION	0.318986	0.82317	6	47	1	1.49946
GOBP_GLYCOLYTIC_PROCESS_THROUGH_FRUCTOSE_6_PHOSPHATE	0.319495	0.858484	4	15	1	3.74127
GOBP_REGULATION_OF_RESPIRATORY_BURST	0.321281	0.959697	1	3	1	5.08497
GOBP_CELL_PROJECTION_ASSEMBLY	0.321859	0.783918	12	103	1	1.35971
GOBP_NEGATIVE_REGULATION_OF_PEPTIDYL_SERINE_PHOSPHORYLATION	0.322238	0.954848	1	4	1	3.38984
GOBP_MORPHOGENESIS_OF_AN_ENDOTHELIUM	0.323313	0.951798	1	5	1	2.5418
GOBP_FIBROBLAST_MIGRATION	0.323338	0.900419	2	11	1	2.26569
GOBP_REGULATION_OF_FIBROBLAST_MIGRATION	0.323338	0.900419	2	11	1	2.26569
GOBP_POSITIVE_REGULATION_OF_CELLULAR_AMINE_METABOLIC_PROCESS	0.323625	0.95905	1	3	1	5.08497
GOBP_CELL_ACTIVATION_INVOLVED_IN_IMMUNE_RESPONSE	0.324281	0.762867	19	169	1	1.31582
GOBP_MEIOTIC_CYTOKINESIS	0.324361	0.958846	1	3	1	5.08497
GOBP_REGULATION_OF_CELLULAR_COMPONENT_MOVEMENT	0.326085	0.761331	19	168	1	1.32539
GOBP_REGULATION_OF_PLATELET_ACTIVATION	0.326211	0.958329	1	3	1	5.08497
GOBP_SPHINGOLIPID_MEDIATED_SIGNALING_PATHWAY	0.326382	0.953574	1	4	1	3.38984
GOBP_SODIUM_ION_IMPORT_ACROSS_PLASMA_MEMBRANE	0.326662	0.953487	1	4	1	3.38984
GOBP_REGULATION_OF_INFLAMMATORY_RESPONSE_TO_ANTIGENIC_STIMULUS	0.327705	0.953162	1	4	1	3.38984
GOBP_NAD_METABOLIC_PROCESS	0.327706	0.834876	5	22	1	3.03384
GOBP_MYELOID_LEUKOCYTE_ACTIVATION	0.328204	0.759495	19	168	1	1.32539
GOBP_EXPLORATION_BEHAVIOR	0.328978	0.89744	2	11	1	2.26569
GOBP_REGULATION_OF_ANTIGEN_RECEPTOR_MEDIATED_SIGNALING_PATHWAY	0.329352	0.89724	2	11	1	2.26569
GOBP_SHORT_CHAIN_FATTY_ACID_CATABOLIC_PROCESS	0.329416	0.949799	1	5	1	2.5418
GOBP_RESPONSE_TO_MERCURY_ION	0.329571	0.952578	1	4	1	3.38984
GOBP_MITOCHONDRIAL_TRANSPORT	0.32968	0.782318	11	83	1	1.58253
GOBP_POSITIVE_REGULATION_OF_RHO_PROTEIN_SIGNAL_TRANSDUCTION	0.329897	0.957289	1	3	1	5.08497
GOBP_RECEPTOR_DIFFUSION_TRAPPING	0.329914	0.957284	1	3	1	5.08497
GOBP_LYMPHOCYTE_HOMEOSTASIS	0.329977	0.952451	1	4	1	3.38984
GOBP_T_CELL_HOMEOSTASIS	0.329977	0.952451	1	4	1	3.38984
GOBP_PHOSPHATIDYLCHOLINE_METABOLIC_PROCESS	0.330562	0.895491	2	12	1	2.03826
GOBP_CELLULAR_IRON_ION_HOMEOSTASIS	0.330887	0.863622	3	19	1	1.91521
GOBP_OLIGOSACCHARIDE_METABOLIC_PROCESS	0.331691	0.947152	1	6	1	2.0328
GOBP_REGULATION_OF_VASCULAR_ENDOTHELIAL_GROWTH_FACTOR_RECEPTOR_SIGNALING_PATHWAY	0.331814	0.949001	1	5	1	2.5418
GOBP_TRNA_MODIFICATION	0.331871	0.951853	1	4	1	3.38984
GOBP_REGULATION_OF_ASPARTIC_TYPE_ENDOPEPTIDASE_ACTIVITY_INVOLVED_IN_AMYLOID_PRECURSOR_PROTEIN_CATABOLIC_PROCESS	0.331994	0.948941	1	5	1	2.5418
GOBP_REGULATION_OF_ASPARTIC_TYPE_PEPTIDASE_ACTIVITY	0.331994	0.948941	1	5	1	2.5418
GOBP_CONNECTIVE_TISSUE_REPLACEMENT	0.333138	0.966528	1	2	1	10.1654
GOBP_POSITIVE_REGULATION_OF_TISSUE_REMODELING	0.333138	0.966528	1	2	1	10.1654
GOBP_REGULATION_OF_CONNECTIVE_TISSUE_REPLACEMENT	0.333138	0.966528	1	2	1	10.1654
GOBP_AMINE_METABOLIC_PROCESS	0.33347	0.811805	6	50	1	1.39508
GOBP_NEUROTRANSMITTER_SECRETION	0.334029	0.789245	9	65	1	1.66052
GOBP_NEGATIVE_REGULATION_OF_DNA_REPAIR	0.334044	0.951162	1	4	1	3.38984
GOBP_POSITIVE_REGULATION_OF_GTPASE_ACTIVITY	0.334109	0.793093	8	85	1	1.05598
GOBP_BIOLOGICAL_PROCESS_INVOLVED_IN_INTRASPECIES_INTERACTION_BETWEEN_ORGANISMS	0.33411	0.892633	2	13	1	1.85207
GOBP_REGULATION_OF_FOCAL_ADHESION_DISASSEMBLY	0.334233	0.951101	1	4	1	3.38984
GOBP_BIOTIN_METABOLIC_PROCESS	0.334389	0.951052	1	4	1	3.38984
GOBP_POSITIVE_REGULATION_OF_EMBRYONIC_DEVELOPMENT	0.334917	0.955848	1	3	1	5.08497
GOBP_POSITIVE_REGULATION_OF_SMALL_MOLECULE_METABOLIC_PROCESS	0.335524	0.862055	3	17	1	2.19065
GOBP_MYOTUBE_CELL_DEVELOPMENT	0.337041	0.965648	1	2	1	10.1654
GOBP_NEGATIVE_REGULATION_OF_GLIOGENESIS	0.337047	0.947233	1	5	1	2.5418
GOBP_NEGATIVE_REGULATION_OF_NECROTIC_CELL_DEATH	0.337216	0.955178	1	3	1	5.08497
GOBP_NCRNA_PROCESSING	0.337234	0.834454	4	40	1	1.12945
GOBP_PROTEIN_INSERTION_INTO_MITOCHONDRIAL_MEMBRANE_INVOLVED_IN_APOPTOTIC_SIGNALING_PATHWAY	0.337515	0.895966	2	9	1	2.91525
GOBP_EPIDERMAL_GROWTH_FACTOR_RECEPTOR_SIGNALING_PATHWAY	0.338104	0.857435	3	22	1	1.61041
GOBP_PROGRAMMED_NECROTIC_CELL_DEATH	0.338493	0.949728	1	4	1	3.38984
GOBP_AMINOACYL_TRNA_METABOLISM_INVOLVED_IN_TRANSLATIONAL_FIDELITY	0.339305	0.94646	1	5	1	2.5418
GOBP_BLOOD_VESSEL_ENDOTHELIAL_CELL_MIGRATION	0.339974	0.861048	3	15	1	2.55821
GOBP_SHORT_CHAIN_FATTY_ACID_METABOLIC_PROCESS	0.340543	0.944038	1	6	1	2.0328
GOBP_POSITIVE_REGULATION_OF_PROTEIN_LOCALIZATION_TO_MEMBRANE	0.34078	0.81829	5	40	1	1.46052
GOBP_REGULATION_OF_B_CELL_RECEPTOR_SIGNALING_PATHWAY	0.34093	0.948932	1	4	1	3.38984
GOBP_KILLING_OF_CELLS_IN_OTHER_ORGANISM_INVOLVED_IN_SYMBIOTIC_INTERACTION	0.341127	0.964712	1	2	1	10.1654
GOBP_PROTEASOMAL_UBIQUITIN_INDEPENDENT_PROTEIN_CATABOLIC_PROCESS	0.341264	0.888681	2	13	1	1.85207
GOBP_NEGATIVE_REGULATION_OF_CELL_PROJECTION_ORGANIZATION	0.341996	0.805946	6	46	1	1.53773
GOBP_NEGATIVE_REGULATION_OF_CELL_KILLING	0.342014	0.953761	1	3	1	5.08497
GOBP_IRON_ION_HOMEOSTASIS	0.342086	0.855856	3	20	1	1.80162
GOBP_PYRUVATE_METABOLIC_PROCESS	0.342518	0.790797	8	47	1	2.1265
GOBP_REGULATION_OF_PROTEIN_POLYUBIQUITINATION	0.342623	0.953579	1	3	1	5.08497
GOBP_POSITIVE_REGULATION_OF_MITOCHONDRIAL_FISSION	0.342726	0.948341	1	4	1	3.38984
GOBP_REGULATION_OF_MYELOID_CELL_DIFFERENTIATION	0.343094	0.854667	3	21	1	1.70071
GOBP_AXONAL_FASCICULATION	0.343242	0.94817	1	4	1	3.38984
GOBP_RRNA_METABOLIC_PROCESS	0.343371	0.851367	3	30	1	1.12876
GOBP_HISTONE_H2A_UBIQUITINATION	0.343468	0.948095	1	4	1	3.38984
GOBP_MUSCLE_CELL_PROLIFERATION	0.343822	0.85327	3	23	1	1.52915
GOBP_REGULATION_OF_CATECHOLAMINE_METABOLIC_PROCESS	0.343855	0.947967	1	4	1	3.38984
GOBP_RESPONSE_TO_INSECTICIDE	0.34389	0.953199	1	3	1	5.08497
GOBP_MONOVALENT_INORGANIC_CATION_HOMEOSTASIS	0.344377	0.8062	6	37	1	1.99325
GOBP_PROTEIN_MODIFICATION_BY_SMALL_PROTEIN_CONJUGATION_OR_REMOVAL	0.344592	0.753806	15	162	1	1.03779
GOBP_CHROMATIN_DISASSEMBLY	0.344822	0.941046	1	7	1	1.69333
GOBP_REGULATION_OF_PINOCYTOSIS	0.34666	0.947031	1	4	1	3.38984
GOBP_REGULATION_OF_MITOCHONDRIAL_ELECTRON_TRANSPORT_NADH_TO_UBIQUINONE	0.348278	0.95187	1	3	1	5.08497
GOBP_PLASMA_MEMBRANE_REPAIR	0.348837	0.946298	1	4	1	3.38984
GOBP_ACIDIC_AMINO_ACID_TRANSPORT	0.349032	0.829449	4	27	1	1.77944
GOBP_RESPONSE_TO_SALT_STRESS	0.349173	0.946184	1	4	1	3.38984
GOBP_PHOSPHATIDYLINOSITOL_METABOLIC_PROCESS	0.349528	0.849502	3	23	1	1.52915
GOBP_ENSHEATHMENT_OF_NEURONS	0.349846	0.813358	5	33	1	1.83206
GOBP_CELL_MATRIX_ADHESION	0.349858	0.811308	5	41	1	1.41923
GOBP_PROTEIN_COMPLEX_OLIGOMERIZATION	0.350175	0.798811	6	51	1	1.36337
GOBP_NEGATIVE_REGULATION_OF_ENDOPLASMIC_RETICULUM_UNFOLDED_PROTEIN_RESPONSE	0.350424	0.94576	1	4	1	3.38984
GOBP_REGULATION_OF_ENDOPLASMIC_RETICULUM_UNFOLDED_PROTEIN_RESPONSE	0.350424	0.94576	1	4	1	3.38984
GOBP_REGULATION_OF_ANDROGEN_RECEPTOR_SIGNALING_PATHWAY	0.350471	0.945743	1	4	1	3.38984
GOBP_REGULATION_OF_SYNAPTIC_VESICLE_ENDOCYTOSIS	0.351137	0.945516	1	4	1	3.38984
GOBP_POSITIVE_REGULATION_OF_PROTEIN_LOCALIZATION_TO_CELL_CORTEX	0.35114	0.950991	1	3	1	5.08497
GOBP_REGULATION_OF_PROTEIN_LOCALIZATION_TO_CELL_CORTEX	0.35114	0.950991	1	3	1	5.08497
GOBP_REGULATION_OF_ORGANELLE_ASSEMBLY	0.351987	0.80881	5	46	1	1.24298
GOBP_RESPONSE_TO_ALUMINUM_ION	0.352268	0.94513	1	4	1	3.38984
GOBP_PROTEIN_CATABOLIC_PROCESS	0.352302	0.73589	20	203	1	1.12092
GOBP_PEPTIDYL_TYROSINE_DEPHOSPHORYLATION	0.352886	0.881254	2	14	1	1.697
GOBP_CATECHOLAMINE_UPTAKE_INVOLVED_IN_SYNAPTIC_TRANSMISSION	0.353292	0.950323	1	3	1	5.08497
GOBP_ENDOTHELIUM_DEVELOPMENT	0.354223	0.844343	3	29	1	1.17278
GOBP_INOSITOL_METABOLIC_PROCESS	0.354381	0.949984	1	3	1	5.08497
GOBP_TELENCEPHALON_GLIAL_CELL_MIGRATION	0.354558	0.944342	1	4	1	3.38984
GOBP_REGULATION_OF_CELL_SUBSTRATE_ADHESION	0.354843	0.795484	6	49	1	1.42825
GOBP_PROTEIN_LOCALIZATION_TO_NUCLEOLUS	0.355045	0.961405	1	2	1	10.1654
GOBP_REGULATION_OF_LIPID_CATABOLIC_PROCESS	0.356344	0.943723	1	4	1	3.38984
GOBP_RESPONSE_TO_ACTIVITY	0.356539	0.879138	2	14	1	1.697
GOBP_REGULATION_OF_STRESS_ACTIVATED_PROTEIN_KINASE_SIGNALING_CASCADE	0.356818	0.845087	3	22	1	1.61041
GOBP_FORMATION_OF_PRIMARY_GERM_LAYER	0.357736	0.936126	1	7	1	1.69333
GOBP_AMINO_ACID_IMPORT	0.358466	0.878895	2	13	1	1.85207
GOBP_RESPONSE_TO_WOUNDING	0.359062	0.748397	13	120	1	1.24894
GOBP_MEIOTIC_CHROMOSOME_SEGREGATION	0.359841	0.942499	1	4	1	3.38984
GOBP_NEGATIVE_REGULATION_OF_INTRACELLULAR_PROTEIN_TRANSPORT	0.360009	0.877997	2	13	1	1.85207
GOBP_RECEPTOR_INTERNALIZATION	0.361798	0.819507	4	29	1	1.63547
GOBP_POSITIVE_REGULATION_OF_PHOSPHATASE_ACTIVITY	0.362116	0.941693	1	4	1	3.38984
GOBP_POSITIVE_REGULATION_OF_PHOSPHOPROTEIN_PHOSPHATASE_ACTIVITY	0.362116	0.941693	1	4	1	3.38984
GOBP_POSITIVE_REGULATION_OF_CYCLASE_ACTIVITY	0.36281	0.938002	1	5	1	2.5418
GOBP_T_CELL_MEDIATED_CYTOTOXICITY	0.363194	0.941309	1	4	1	3.38984
GOBP_POSITIVE_REGULATION_OF_ATPASE_ACTIVITY	0.363324	0.841783	3	20	1	1.80162
GOBP_REGULATION_OF_FATTY_ACID_OXIDATION	0.363456	0.941216	1	4	1	3.38984
GOBP_FOLIC_ACID_CONTAINING_COMPOUND_METABOLIC_PROCESS	0.363813	0.937624	1	5	1	2.5418
GOBP_TETRAHYDROFOLATE_METABOLIC_PROCESS	0.363813	0.937624	1	5	1	2.5418
GOBP_REGULATION_OF_PROTEIN_TARGETING	0.364379	0.839078	3	24	1	1.45562
GOBP_NEGATIVE_REGULATION_OF_ERK1_AND_ERK2_CASCADE	0.364423	0.874512	2	14	1	1.697
GOBP_POSITIVE_REGULATION_OF_INTERFERON_GAMMA_PRODUCTION	0.364522	0.94675	1	3	1	5.08497
GOBP_REGULATION_OF_INFLAMMATORY_RESPONSE	0.364689	0.817399	4	29	1	1.63547
GOBP_ORGANELLE_DISASSEMBLY	0.366044	0.836257	3	29	1	1.17278
GOBP_INOSITOL_PHOSPHATE_METABOLIC_PROCESS	0.366068	0.876792	2	11	1	2.26569
GOBP_PALLIUM_DEVELOPMENT	0.366727	0.814125	4	35	1	1.31497
GOBP_NEGATIVE_REGULATION_OF_SMOOTHENED_SIGNALING_PATHWAY	0.367544	0.936208	1	5	1	2.5418
GOBP_REGULATION_OF_SMOOTHENED_SIGNALING_PATHWAY	0.367544	0.936208	1	5	1	2.5418
GOBP_PROTEIN_PALMITOYLATION	0.368276	0.945522	1	3	1	5.08497
GOBP_VASCULAR_ENDOTHELIAL_GROWTH_FACTOR_RECEPTOR_SIGNALING_PATHWAY	0.368693	0.837027	3	22	1	1.61041
GOBP_ANTIMICROBIAL_HUMORAL_IMMUNE_RESPONSE_MEDIATED_BY_ANTIMICROBIAL_PEPTIDE	0.369074	0.945259	1	3	1	5.08497
GOBP_NEGATIVE_REGULATION_OF_PROTEOLYSIS	0.369088	0.773538	7	64	1	1.25462
GOBP_REGULATION_OF_LAMELLIPODIUM_ORGANIZATION	0.369684	0.837459	3	20	1	1.80162
GOBP_NEGATIVE_REGULATION_OF_PROTEASOMAL_UBIQUITIN_DEPENDENT_PROTEIN_CATABOLIC_PROCESS	0.369743	0.871341	2	14	1	1.697
GOBP_ATP_TRANSPORT	0.369917	0.932939	1	6	1	2.0328
GOBP_NUCLEOTIDE_TRANSPORT	0.369917	0.932939	1	6	1	2.0328
GOBP_PURINE_NUCLEOTIDE_TRANSPORT	0.369917	0.932939	1	6	1	2.0328
GOBP_REGULATION_OF_PROTEIN_SUMOYLATION	0.370034	0.935252	1	5	1	2.5418
GOBP_REGULATION_OF_HOMOTYPIC_CELL_CELL_ADHESION	0.370086	0.935232	1	5	1	2.5418
GOBP_MITOCHONDRIAL_GENOME_MAINTENANCE	0.3702	0.944886	1	3	1	5.08497
GOBP_MATURATION_OF_SSU_RRNA_FROM_TRICISTRONIC_RRNA_TRANSCRIPT_SSU_RRNA_5_8S_RRNA_LSU_RRNA	0.370247	0.93517	1	5	1	2.5418
GOBP_POSITIVE_REGULATION_OF_CYTOKINE_PRODUCTION_INVOLVED_IN_IMMUNE_RESPONSE	0.370398	0.938705	1	4	1	3.38984
GOBP_CELL_VOLUME_HOMEOSTASIS	0.370417	0.932739	1	6	1	2.0328
GOBP_HORMONE_MEDIATED_SIGNALING_PATHWAY	0.371125	0.83367	3	26	1	1.32773
GOBP_VITAMIN_B6_METABOLIC_PROCESS	0.371646	0.938247	1	4	1	3.38984
GOBP_NEGATIVE_REGULATION_OF_PROTEIN_KINASE_B_SIGNALING	0.37204	0.93209	1	6	1	2.0328
GOBP_GOLGI_TO_ENDOSOME_TRANSPORT	0.372277	0.934384	1	5	1	2.5418
GOBP_REGULATION_OF_MULTI_ORGANISM_PROCESS	0.37236	0.934351	1	5	1	2.5418
GOBP_SPERM_MOTILITY	0.372399	0.937969	1	4	1	3.38984
GOBP_REGULATION_OF_ADENYLATE_CYCLASE_ACTIVATING_G_PROTEIN_COUPLED_RECEPTOR_SIGNALING_PATHWAY	0.372646	0.937878	1	4	1	3.38984
GOBP_NEGATIVE_REGULATION_OF_VASCULAR_ASSOCIATED_SMOOTH_MUSCLE_CELL_PROLIFERATION	0.372681	0.937865	1	4	1	3.38984
GOBP_NEUTROPHIL_CHEMOTAXIS	0.372753	0.871558	2	12	1	2.03826
GOBP_SUPEROXIDE_METABOLIC_PROCESS	0.372903	0.87639	2	9	1	2.91525
GOBP_POSITIVE_REGULATION_OF_EXOCYTOSIS	0.373393	0.811378	4	28	1	1.70446
GOBP_REGULATION_OF_GLUCOSE_TRANSMEMBRANE_TRANSPORT	0.373993	0.870819	2	12	1	2.03826
GOBP_PYRIMIDINE_NUCLEOTIDE_METABOLIC_PROCESS	0.374055	0.93369	1	5	1	2.5418
GOBP_PYRIMIDINE_RIBONUCLEOTIDE_METABOLIC_PROCESS	0.374055	0.93369	1	5	1	2.5418
GOBP_CATECHOLAMINE_UPTAKE	0.374426	0.937219	1	4	1	3.38984
GOBP_CELLULAR_METABOLIC_COMPOUND_SALVAGE	0.37476	0.930993	1	6	1	2.0328
GOBP_PHAGOLYSOSOME_ASSEMBLY	0.37525	0.936912	1	4	1	3.38984
GOBP_BROWN_FAT_CELL_DIFFERENTIATION	0.375513	0.936813	1	4	1	3.38984
GOBP_CARBOHYDRATE_CATABOLIC_PROCESS	0.376027	0.770933	7	45	1	1.90052
GOBP_REGULATION_OF_MAP_KINASE_ACTIVITY	0.376335	0.778827	6	47	1	1.49946
GOBP_CELL_DEATH_IN_RESPONSE_TO_OXIDATIVE_STRESS	0.376597	0.831565	3	22	1	1.61041
GOBP_REGULATION_OF_G_PROTEIN_COUPLED_RECEPTOR_SIGNALING_PATHWAY	0.376648	0.808964	4	28	1	1.70446
GOBP_NEGATIVE_REGULATION_OF_COLD_INDUCED_THERMOGENESIS	0.377605	0.929834	1	6	1	2.0328
GOBP_POSITIVE_REGULATION_OF_MITOTIC_CELL_CYCLE	0.378911	0.864969	2	15	1	1.56573
GOBP_TRANSITION_BETWEEN_FAST_AND_SLOW_FIBER	0.379068	0.955256	1	2	1	10.1654
GOBP_NEGATIVE_REGULATION_OF_RESPONSE_TO_ENDOPLASMIC_RETICULUM_STRESS	0.379154	0.867716	2	12	1	2.03826
GOBP_EXCRETION	0.379192	0.931662	1	5	1	2.5418
GOBP_NEGATIVE_REGULATION_OF_PROTEIN_MATURATION	0.379219	0.931651	1	5	1	2.5418
GOBP_POLYSACCHARIDE_METABOLIC_PROCESS	0.379796	0.830481	3	20	1	1.80162
GOBP_NADH_METABOLIC_PROCESS	0.379842	0.796628	5	22	1	3.03384
GOBP_REGULATION_OF_GLIAL_CELL_DIFFERENTIATION	0.38007	0.865076	2	14	1	1.697
GOBP_GLYCEROL_ETHER_METABOLIC_PROCESS	0.380327	0.935002	1	4	1	3.38984
GOBP_CELLULAR_RESPONSE_TO_AMYLOID_BETA	0.380351	0.866991	2	12	1	2.03826
GOBP_REGULATION_OF_ASTROCYTE_DIFFERENTIATION	0.380447	0.931161	1	5	1	2.5418
GOBP_CEREBELLAR_PURKINJE_CELL_LAYER_DEVELOPMENT	0.381007	0.934743	1	4	1	3.38984
GOBP_REGULATION_OF_CARDIAC_MUSCLE_CELL_MEMBRANE_POTENTIAL	0.381597	0.934518	1	4	1	3.38984
GOBP_NEGATIVE_REGULATION_OF_IMMUNE_RESPONSE	0.381942	0.928044	1	6	1	2.0328
GOBP_NEGATIVE_REGULATION_OF_PROTEIN_EXPORT_FROM_NUCLEUS	0.382685	0.934102	1	4	1	3.38984
GOBP_TUMOR_NECROSIS_FACTOR_MEDIATED_SIGNALING_PATHWAY	0.382713	0.785244	5	45	1	1.2747
GOBP_NUCLEOTIDE_EXCISION_REPAIR	0.384203	0.861694	2	15	1	1.56573
GOBP_REGULATION_OF_PROTON_TRANSPORT	0.385007	0.933209	1	4	1	3.38984
GOBP_OPIOID_RECEPTOR_SIGNALING_PATHWAY	0.38529	0.939736	1	3	1	5.08497
GOBP_KILLING_OF_CELLS_OF_OTHER_ORGANISM	0.385355	0.933075	1	4	1	3.38984
GOBP_NEGATIVE_REGULATION_OF_CALCIUM_ION_TRANSPORT	0.385375	0.865307	2	11	1	2.26569
GOBP_AMINE_BIOSYNTHETIC_PROCESS	0.385719	0.939585	1	3	1	5.08497
GOBP_POSITIVE_REGULATION_OF_HYDROLASE_ACTIVITY	0.385994	0.717616	15	156	1	1.08557
GOBP_POSITIVE_REGULATION_OF_AMYLOID_BETA_FORMATION	0.386149	0.928855	1	5	1	2.5418
GOBP_POSITIVE_REGULATION_OF_AMYLOID_PRECURSOR_PROTEIN_CATABOLIC_PROCESS	0.386149	0.928855	1	5	1	2.5418
GOBP_VALINE_METABOLIC_PROCESS	0.387405	0.928341	1	5	1	2.5418
GOBP_L_ASCORBIC_ACID_METABOLIC_PROCESS	0.387412	0.928338	1	5	1	2.5418
GOBP_NEGATIVE_REGULATION_OF_LEUKOCYTE_PROLIFERATION	0.387413	0.928338	1	5	1	2.5418
GOBP_RESPONSE_TO_AMYLOID_BETA	0.388279	0.860976	2	13	1	1.85207
GOBP_MODULATION_BY_SYMBIONT_OF_ENTRY_INTO_HOST	0.389122	0.931609	1	4	1	3.38984
GOBP_POSITIVE_REGULATION_OF_ANTIGEN_RECEPTOR_MEDIATED_SIGNALING_PATHWAY	0.389262	0.931554	1	4	1	3.38984
GOBP_PINOCYTOSIS	0.389944	0.927295	1	5	1	2.5418
GOBP_POSITIVE_REGULATION_OF_VASCULAR_ASSOCIATED_SMOOTH_MUSCLE_CELL_PROLIFERATION	0.390514	0.924427	1	6	1	2.0328
GOBP_ORGANIC_ACID_TRANSMEMBRANE_TRANSPORT	0.391246	0.820257	3	24	1	1.45562
GOBP_REGULATION_OF_SODIUM_ION_TRANSMEMBRANE_TRANSPORT	0.391342	0.81901	3	27	1	1.27178
GOBP_PROTEIN_LOCALIZATION_TO_CELL_CORTEX	0.393027	0.930068	1	4	1	3.38984
GOBP_NUCLEAR_ENVELOPE_ORGANIZATION	0.39335	0.858991	2	12	1	2.03826
GOBP_NEGATIVE_REGULATION_OF_ENDOPLASMIC_RETICULUM_STRESS_INDUCED_INTRINSIC_APOPTOTIC_SIGNALING_PATHWAY	0.394363	0.936501	1	3	1	5.08497
GOBP_RESPONSE_TO_PROSTAGLANDIN	0.394643	0.929425	1	4	1	3.38984
GOBP_RESPONSE_TO_PROSTAGLANDIN_E	0.394643	0.929425	1	4	1	3.38984
GOBP_CILIUM_OR_FLAGELLUM_DEPENDENT_CELL_MOTILITY	0.395194	0.925102	1	5	1	2.5418
GOBP_SUCCINATE_METABOLIC_PROCESS	0.395247	0.929183	1	4	1	3.38984
GOBP_ALCOHOL_CATABOLIC_PROCESS	0.396161	0.856033	2	13	1	1.85207
GOBP_REGULATION_OF_PH	0.396496	0.79543	4	25	1	1.95087
GOBP_KETONE_BODY_METABOLIC_PROCESS	0.396496	0.928682	1	4	1	3.38984
GOBP_POSITIVE_REGULATION_OF_TRANSCRIPTION_REGULATORY_REGION_DNA_BINDING	0.396744	0.928583	1	4	1	3.38984
GOBP_NEGATIVE_REGULATION_OF_SMOOTH_MUSCLE_CELL_MIGRATION	0.396756	0.921724	1	6	1	2.0328
GOBP_DEPHOSPHORYLATION	0.397147	0.728233	10	101	1	1.12067
GOBP_NEGATIVE_REGULATION_OF_TRANSFERASE_ACTIVITY	0.398012	0.749466	7	65	1	1.23235
GOBP_RIBONUCLEOSIDE_TRIPHOSPHATE_METABOLIC_PROCESS	0.398511	0.778568	5	27	1	2.33855
GOBP_CELLULAR_HYPEROSMOTIC_RESPONSE	0.399736	0.923173	1	5	1	2.5418
GOBP_POSITIVE_REGULATION_OF_INTRINSIC_APOPTOTIC_SIGNALING_PATHWAY	0.400065	0.853552	2	13	1	1.85207
GOBP_NEGATIVE_REGULATION_OF_MYELOID_CELL_DIFFERENTIATION	0.401337	0.919703	1	6	1	2.0328
GOBP_POSITIVE_REGULATION_OF_ION_TRANSPORT	0.401829	0.700958	16	151	1	1.22027
GOBP_REGULATION_OF_CELLULAR_AMINO_ACID_METABOLIC_PROCESS	0.40223	0.786927	4	36	1	1.27324
GOBP_OLIGODENDROCYTE_DEVELOPMENT	0.402738	0.858566	2	9	1	2.91525
GOBP_PLATELET_MORPHOGENESIS	0.402742	0.926143	1	4	1	3.38984
GOBP_NEGATIVE_REGULATION_OF_LONG_TERM_SYNAPTIC_POTENTIATION	0.402792	0.921858	1	5	1	2.5418
GOBP_REGULATION_OF_PROTEIN_LOCALIZATION_TO_MEMBRANE	0.402811	0.74577	7	62	1	1.3016
GOBP_ADENYLATE_CYCLASE_INHIBITING_G_PROTEIN_COUPLED_RECEPTOR_SIGNALING_PATHWAY	0.403297	0.847496	2	18	1	1.27034
GOBP_CELL_SUBSTRATE_JUNCTION_ORGANIZATION	0.403328	0.787551	4	31	1	1.51281
GOBP_REGULATION_OF_RESPONSE_TO_OXIDATIVE_STRESS	0.40449	0.8129	3	20	1	1.80162
GOBP_AMINO_ACID_TRANSPORT	0.404691	0.7685	5	41	1	1.41923
GOBP_CYTOPLASMIC_SEQUESTERING_OF_PROTEIN	0.404996	0.918067	1	6	1	2.0328
GOBP_NEGATIVE_REGULATION_OF_ERBB_SIGNALING_PATHWAY	0.405818	0.849856	2	13	1	1.85207
GOBP_CHROMOSOME_MOVEMENT_TOWARDS_SPINDLE_POLE	0.40589	0.924843	1	4	1	3.38984
GOBP_POSITIVE_REGULATION_OF_GLYCOPROTEIN_METABOLIC_PROCESS	0.406006	0.924795	1	4	1	3.38984
GOBP_REGULATION_OF_BEHAVIOR	0.406044	0.920443	1	5	1	2.5418
GOBP_INFLAMMATORY_RESPONSE_TO_ANTIGENIC_STIMULUS	0.406167	0.920389	1	5	1	2.5418
GOBP_POSITIVE_REGULATION_OF_CARBOHYDRATE_METABOLIC_PROCESS	0.407756	0.851345	2	11	1	2.26569
GOBP_THROMBIN_ACTIVATED_RECEPTOR_SIGNALING_PATHWAY	0.408957	0.931071	1	3	1	5.08497
GOBP_GLUCOSE_METABOLIC_PROCESS	0.409257	0.735174	8	49	1	2.02073
GOBP_REGULATION_OF_CARDIAC_MUSCLE_ADAPTATION	0.409365	0.930916	1	3	1	5.08497
GOBP_NEGATIVE_REGULATION_OF_SIGNALING_RECEPTOR_ACTIVITY	0.409646	0.915957	1	6	1	2.0328
GOBP_REGULATION_OF_PEPTIDYL_TYROSINE_PHOSPHORYLATION	0.409787	0.782874	4	30	1	1.57178
GOBP_POSITIVE_REGULATION_OF_INTERLEUKIN_8_PRODUCTION	0.409853	0.923185	1	4	1	3.38984
GOBP_NEUROMUSCULAR_PROCESS_CONTROLLING_BALANCE	0.409895	0.846144	2	14	1	1.697
GOBP_NEGATIVE_REGULATION_OF_LYMPHOCYTE_MIGRATION	0.4099	0.918745	1	5	1	2.5418
GOBP_POSITIVE_REGULATION_OF_REACTIVE_OXYGEN_SPECIES_METABOLIC_PROCESS	0.410929	0.810698	3	17	1	2.19065
GOBP_TRANSITION_METAL_ION_TRANSPORT	0.41182	0.783064	4	26	1	1.86116
GOBP_CALCIUM_ION_REGULATED_EXOCYTOSIS	0.413094	0.806592	3	20	1	1.80162
GOBP_ENDOSOME_TO_PLASMA_MEMBRANE_PROTEIN_TRANSPORT	0.413476	0.91715	1	5	1	2.5418
GOBP_NEGATIVE_REGULATION_OF_GLUCOSE_TRANSMEMBRANE_TRANSPORT	0.413706	0.921552	1	4	1	3.38984
GOBP_PLASMA_LIPOPROTEIN_PARTICLE_CLEARANCE	0.414054	0.808415	3	17	1	2.19065
GOBP_REGULATION_OF_SYNAPTIC_PLASTICITY	0.414382	0.72095	9	71	1	1.49514
GOBP_REGULATION_OF_CELLULAR_CATABOLIC_PROCESS	0.415085	0.679134	20	198	1	1.15568
GOBP_EXTRACELLULAR_EXOSOME_ASSEMBLY	0.415659	0.91318	1	6	1	2.0328
GOBP_RNA_MODIFICATION	0.415854	0.910976	1	7	1	1.69333
GOBP_POTASSIUM_ION_HOMEOSTASIS	0.416551	0.849894	2	9	1	2.91525
GOBP_NEGATIVE_REGULATION_OF_CELL_DEVELOPMENT	0.41667	0.778285	4	28	1	1.70446
GOBP_REGULATION_OF_DENDRITE_DEVELOPMENT	0.41897	0.773982	4	35	1	1.31497
GOBP_RAB_PROTEIN_SIGNAL_TRANSDUCTION	0.419308	0.914508	1	5	1	2.5418
GOBP_GASTRULATION	0.419511	0.837291	2	17	1	1.35568
GOBP_ALCOHOL_METABOLIC_PROCESS	0.420603	0.722069	8	69	1	1.34423
GOBP_NEGATIVE_REGULATION_OF_PHOSPHORUS_METABOLIC_PROCESS	0.42062	0.702369	11	108	1	1.15912
GOBP_POSITIVE_REGULATION_OF_MONOOXYGENASE_ACTIVITY	0.420691	0.918535	1	4	1	3.38984
GOBP_ACROSOMAL_VESICLE_EXOCYTOSIS	0.421398	0.926218	1	3	1	5.08497
GOBP_REGULATION_OF_CELLULAR_CARBOHYDRATE_CATABOLIC_PROCESS	0.421553	0.913477	1	5	1	2.5418
GOBP_PROTEIN_HOMOTETRAMERIZATION	0.421756	0.838263	2	14	1	1.697
GOBP_ZYMOGEN_ACTIVATION	0.422025	0.910179	1	6	1	2.0328
GOBP_ATP_SYNTHESIS_COUPLED_PROTON_TRANSPORT	0.422224	0.807982	3	13	1	3.07261
GOBP_PHOSPHATIDYLINOSITOL_BIOSYNTHETIC_PROCESS	0.422638	0.836715	2	15	1	1.56573
GOBP_CELLULAR_RESPONSE_TO_REACTIVE_OXYGEN_SPECIES	0.423779	0.771414	4	31	1	1.51281
GOBP_POSITIVE_REGULATION_OF_PEPTIDASE_ACTIVITY	0.424122	0.770144	4	34	1	1.35949
GOBP_DOPAMINE_RECEPTOR_SIGNALING_PATHWAY	0.424616	0.836332	2	14	1	1.697
GOBP_RHO_PROTEIN_SIGNAL_TRANSDUCTION	0.424747	0.796023	3	23	1	1.52915
GOBP_POSITIVE_REGULATION_OF_CYTOKINESIS	0.424996	0.904906	1	8	1	1.45082
GOBP_RESPONSE_TO_XENOBIOTIC_STIMULUS	0.425591	0.832496	2	18	1	1.27034
GOBP_REGULATION_OF_WOUND_HEALING	0.425734	0.833775	2	16	1	1.45321
GOBP_TRANSFERRIN_TRANSPORT	0.425994	0.799575	3	17	1	2.19065
GOBP_NEGATIVE_REGULATION_OF_NEURON_PROJECTION_REGENERATION	0.426294	0.916064	1	4	1	3.38984
GOBP_LYMPHOCYTE_CHEMOTAXIS	0.426323	0.904241	1	8	1	1.45082
GOBP_REGULATION_OF_CALCIUM_ION_IMPORT	0.427023	0.915739	1	4	1	3.38984
GOBP_DEFENSE_RESPONSE_TO_FUNGUS	0.427608	0.940996	1	2	1	10.1654
GOBP_NEGATIVE_REGULATION_OF_ANION_TRANSMEMBRANE_TRANSPORT	0.427808	0.910563	1	5	1	2.5418
GOBP_HYALURONAN_BIOSYNTHETIC_PROCESS	0.427877	0.923606	1	3	1	5.08497
GOBP_REGULATION_OF_HYALURONAN_BIOSYNTHETIC_PROCESS	0.427877	0.923606	1	3	1	5.08497
GOBP_REACTIVE_OXYGEN_SPECIES_METABOLIC_PROCESS	0.428243	0.725551	7	52	1	1.59908
GOBP_NEGATIVE_REGULATION_OF_LOCOMOTION	0.428262	0.734152	6	57	1	1.19925
GOBP_CEREBRAL_CORTEX_CELL_MIGRATION	0.428278	0.910342	1	5	1	2.5418
GOBP_CEREBRAL_CORTEX_RADIALLY_ORIENTED_CELL_MIGRATION	0.428278	0.910342	1	5	1	2.5418
GOBP_REGULATION_OF_CELL_SUBSTRATE_JUNCTION_ORGANIZATION	0.428303	0.793317	3	23	1	1.52915
GOBP_NEGATIVE_REGULATION_OF_CELLULAR_RESPONSE_TO_INSULIN_STIMULUS	0.428334	0.904899	1	7	1	1.69333
GOBP_SODIUM_ION_EXPORT_ACROSS_PLASMA_MEMBRANE	0.428394	0.839797	2	10	1	2.54996
GOBP_REGULATION_OF_PRODUCTION_OF_SMALL_RNA_INVOLVED_IN_GENE_SILENCING_BY_RNA	0.428428	0.923381	1	3	1	5.08497
GOBP_ACTIN_POLYMERIZATION_OR_DEPOLYMERIZATION	0.428854	0.707245	9	80	1	1.29946
GOBP_MYELOID_CELL_DIFFERENTIATION	0.429244	0.747215	5	46	1	1.24298
GOBP_NEGATIVE_REGULATION_OF_INFLAMMATORY_RESPONSE	0.429473	0.834163	2	13	1	1.85207
GOBP_TETRAPYRROLE_BIOSYNTHETIC_PROCESS	0.429642	0.906504	1	6	1	2.0328
GOBP_REGULATION_OF_WNT_SIGNALING_PATHWAY	0.430081	0.721437	7	70	1	1.13156
GOBP_CHROMOSOME_SEPARATION	0.430586	0.900785	1	9	1	1.26892
GOBP_REGULATION_OF_CHROMOSOME_SEPARATION	0.430586	0.900785	1	9	1	1.26892
GOBP_ETHER_METABOLIC_PROCESS	0.431692	0.905499	1	6	1	2.0328
GOBP_POSITIVE_REGULATION_OF_CELLULAR_COMPONENT_BIOGENESIS	0.43249	0.676059	15	138	1	1.25678
GOBP_REGULATION_OF_INTRACELLULAR_TRANSPORT	0.432828	0.696405	10	104	1	1.08321
GOBP_REGULATION_OF_RESPONSE_TO_EXTERNAL_STIMULUS	0.43288	0.678553	14	141	1	1.12718
GOBP_CHEMICAL_HOMEOSTASIS	0.433012	0.659123	22	197	1	1.31052
GOBP_EPITHELIUM_DEVELOPMENT	0.433446	0.674441	15	159	1	1.06118
GOBP_POSITIVE_REGULATION_OF_CELLULAR_RESPONSE_TO_TRANSFORMING_GROWTH_FACTOR_BETA_STIMULUS	0.435755	0.903487	1	6	1	2.0328
GOBP_ENDOTHELIAL_CELL_DEVELOPMENT	0.435898	0.824723	2	19	1	1.19504
GOBP_POSITIVE_REGULATION_OF_B_CELL_ACTIVATION	0.436023	0.8993	1	8	1	1.45082
GOBP_REGULATION_OF_MUSCLE_HYPERTROPHY	0.43616	0.828418	2	14	1	1.697
GOBP_VASCULAR_TRANSPORT	0.436441	0.786049	3	25	1	1.38877
GOBP_EXTERNAL_ENCAPSULATING_STRUCTURE_ORGANIZATION	0.436473	0.760787	4	32	1	1.45806
GOBP_2_OXOGLUTARATE_METABOLIC_PROCESS	0.437779	0.833513	2	10	1	2.54996
GOBP_POSITIVE_REGULATION_OF_LEUKOCYTE_CHEMOTAXIS	0.438001	0.827138	2	14	1	1.697
GOBP_ARTERY_DEVELOPMENT	0.438234	0.899899	1	7	1	1.69333
GOBP_NEGATIVE_REGULATION_OF_PROTEIN_TYROSINE_KINASE_ACTIVITY	0.438501	0.905441	1	5	1	2.5418
GOBP_CYTOKINE_PRODUCTION_INVOLVED_IN_IMMUNE_RESPONSE	0.438614	0.905386	1	5	1	2.5418
GOBP_PHOSPHOLIPID_DEPHOSPHORYLATION	0.438783	0.899617	1	7	1	1.69333
GOBP_REGULATION_OF_CELLULAR_LOCALIZATION	0.439339	0.654597	21	206	1	1.16974
GOBP_CARBOHYDRATE_TRANSMEMBRANE_TRANSPORT	0.439824	0.824856	2	15	1	1.56573
GOBP_POSITIVE_REGULATION_OF_ATP_BIOSYNTHETIC_PROCESS	0.439857	0.918621	1	3	1	5.08497
GOBP_POSITIVE_REGULATION_OF_NUCLEOTIDE_BIOSYNTHETIC_PROCESS	0.439857	0.918621	1	3	1	5.08497
GOBP_GERM_CELL_DEVELOPMENT	0.439966	0.823116	2	17	1	1.35568
GOBP_REGULATION_OF_ACTIN_FILAMENT_LENGTH	0.440718	0.704095	8	71	1	1.30019
GOBP_PEPTIDYL_CYSTEINE_MODIFICATION	0.441079	0.82756	2	12	1	2.03826
GOBP_POLYSACCHARIDE_BIOSYNTHETIC_PROCESS	0.441629	0.825782	2	13	1	1.85207
GOBP_REGULATION_OF_NMDA_RECEPTOR_ACTIVITY	0.442208	0.823177	2	15	1	1.56573
GOBP_LIPOPROTEIN_CATABOLIC_PROCESS	0.442225	0.900229	1	6	1	2.0328
GOBP_G_PROTEIN_COUPLED_RECEPTOR_SIGNALING_PATHWAY	0.442409	0.682258	11	115	1	1.07707
GOBP_REGULATION_OF_PROTEIN_MODIFICATION_BY_SMALL_PROTEIN_CONJUGATION_OR_REMOVAL	0.442427	0.736938	5	42	1	1.38017
GOBP_GLYCEROLIPID_METABOLIC_PROCESS	0.44268	0.710471	7	69	1	1.15042
GOBP_MESODERM_DEVELOPMENT	0.442682	0.895817	1	8	1	1.45082
GOBP_MATURATION_OF_SSU_RRNA	0.443021	0.899823	1	6	1	2.0328
GOBP_RESPONSE_TO_CHEMOKINE	0.443039	0.895629	1	8	1	1.45082
GOBP_CELL_ACTIVATION	0.443108	0.643004	26	253	1	1.18689
GOBP_POSITIVE_REGULATION_OF_CELLULAR_PROTEIN_LOCALIZATION	0.443904	0.693402	9	84	1	1.22756
GOBP_REGULATION_OF_ATPASE_ACTIVITY	0.444852	0.779965	3	24	1	1.45562
GOBP_REGULATION_OF_MICROTUBULE_BASED_MOVEMENT	0.445179	0.896294	1	7	1	1.69333
GOBP_ALCOHOL_BIOSYNTHETIC_PROCESS	0.445524	0.754118	4	30	1	1.57178
GOBP_PLATELET_ACTIVATION	0.445906	0.751493	4	37	1	1.23403
GOBP_REGULATION_OF_OXIDATIVE_PHOSPHORYLATION	0.447445	0.901016	1	5	1	2.5418
GOBP_AMPA_GLUTAMATE_RECEPTOR_CLUSTERING	0.448147	0.900664	1	5	1	2.5418
GOBP_LAMELLIPODIUM_ASSEMBLY	0.449154	0.775612	3	26	1	1.32773
GOBP_SMOOTHENED_SIGNALING_PATHWAY	0.449666	0.893923	1	7	1	1.69333
GOBP_SODIUM_ION_TRANSMEMBRANE_TRANSPORT	0.449902	0.729668	5	46	1	1.24298
GOBP_POSITIVE_REGULATION_OF_G_PROTEIN_COUPLED_RECEPTOR_SIGNALING_PATHWAY	0.450208	0.896113	1	6	1	2.0328
GOBP_POSITIVE_REGULATION_OF_BONE_RESORPTION	0.45045	0.8995	1	5	1	2.5418
GOBP_RESPONSE_TO_LIPID	0.451266	0.674802	11	103	1	1.22542
GOBP_CELLULAR_HOMEOSTASIS	0.451574	0.643794	21	177	1	1.41003
GOBP_REGULATION_OF_COMPLEMENT_ACTIVATION	0.452931	0.894685	1	6	1	2.0328
GOBP_AMINE_CATABOLIC_PROCESS	0.453498	0.897948	1	5	1	2.5418
GOBP_ICOSANOID_METABOLIC_PROCESS	0.453762	0.814918	2	15	1	1.56573
GOBP_MITOCHONDRIAL_DEPOLARIZATION	0.454222	0.897577	1	5	1	2.5418
GOBP_NEGATIVE_REGULATION_OF_HEMOPOIESIS	0.455107	0.893534	1	6	1	2.0328
GOBP_CALCIUM_MEDIATED_SIGNALING	0.455468	0.74506	4	32	1	1.45806
GOBP_WALKING_BEHAVIOR	0.455828	0.890611	1	7	1	1.69333
GOBP_POSITIVE_REGULATION_OF_FOCAL_ADHESION_ASSEMBLY	0.456034	0.902142	1	4	1	3.38984
GOBP_TEMPERATURE_HOMEOSTASIS	0.456442	0.811248	2	17	1	1.35568
GOBP_EXTRACELLULAR_MATRIX_ASSEMBLY	0.456728	0.896286	1	5	1	2.5418
GOBP_RESPONSE_TO_MUSCLE_ACTIVITY	0.457066	0.896111	1	5	1	2.5418
GOBP_POSITIVE_REGULATION_OF_AXON_EXTENSION	0.457548	0.812167	2	15	1	1.56573
GOBP_REGULATION_OF_B_CELL_ACTIVATION	0.458253	0.885904	1	9	1	1.26892
GOBP_I_KAPPAB_KINASE_NF_KAPPAB_SIGNALING	0.458891	0.765947	3	31	1	1.08788
GOBP_MITOPHAGY	0.460381	0.88352	1	10	1	1.12741
GOBP_REGULATION_OF_TRANS_SYNAPTIC_SIGNALING	0.460778	0.646371	16	153	1	1.20113
GOBP_POTASSIUM_ION_IMPORT_ACROSS_PLASMA_MEMBRANE	0.460814	0.815366	2	11	1	2.26569
GOBP_RESPONSE_TO_ACID_CHEMICAL	0.461822	0.804359	2	22	1	1.01428
GOBP_LIPID_PHOSPHORYLATION	0.462313	0.804978	2	20	1	1.12808
GOBP_POSITIVE_REGULATION_OF_RECEPTOR_RECYCLING	0.462891	0.908451	1	3	1	5.08497
GOBP_INNATE_IMMUNE_RESPONSE_ACTIVATING_SIGNAL_TRANSDUCTION	0.462958	0.736168	4	41	1	1.09834
GOBP_POSITIVE_REGULATION_OF_CYSTEINE_TYPE_ENDOPEPTIDASE_ACTIVITY	0.463088	0.764415	3	26	1	1.32773
GOBP_EXOCYTIC_PROCESS	0.463428	0.739143	4	30	1	1.57178
GOBP_REGULATION_OF_CELLULAR_AMINE_METABOLIC_PROCESS	0.464406	0.735394	4	39	1	1.16233
GOBP_NEGATIVE_REGULATION_OF_EXTRINSIC_APOPTOTIC_SIGNALING_PATHWAY	0.465629	0.808588	2	13	1	1.85207
GOBP_REGULATION_OF_TRANSCRIPTION_REGULATORY_REGION_DNA_BINDING	0.466957	0.890909	1	5	1	2.5418
GOBP_ORGANIC_ACID_TRANSPORT	0.46774	0.700207	6	53	1	1.30401
GOBP_REGULATION_OF_ANATOMICAL_STRUCTURE_SIZE	0.467945	0.646421	14	128	1	1.26469
GOBP_POSITIVE_REGULATION_OF_ENDOCYTOSIS	0.468654	0.760874	3	24	1	1.45562
GOBP_ADAPTIVE_THERMOGENESIS	0.469674	0.801419	2	17	1	1.35568
GOBP_PROTEIN_MODIFICATION_BY_SMALL_PROTEIN_CONJUGATION	0.470022	0.65139	12	136	1	0.980185
GOBP_REGULATION_OF_REACTIVE_OXYGEN_SPECIES_BIOSYNTHETIC_PROCESS	0.470272	0.762229	3	20	1	1.80162
GOBP_MUSCLE_FIBER_DEVELOPMENT	0.470989	0.894612	1	4	1	3.38984
GOBP_NEGATIVE_REGULATION_OF_TRANSMEMBRANE_TRANSPORT	0.471254	0.756875	3	28	1	1.2203
GOBP_NEGATIVE_REGULATION_OF_IMMUNE_SYSTEM_PROCESS	0.471297	0.730003	4	37	1	1.23403
GOBP_IMPORT_ACROSS_PLASMA_MEMBRANE	0.471314	0.731244	4	33	1	1.40707
GOBP_NEURON_APOPTOTIC_PROCESS	0.471612	0.69794	6	47	1	1.49946
GOBP_REGULATION_OF_NECROTIC_CELL_DEATH	0.473106	0.88371	1	6	1	2.0328
GOBP_HIPPO_SIGNALING	0.473366	0.887448	1	5	1	2.5418
GOBP_REGULATION_OF_DENDRITIC_SPINE_MAINTENANCE	0.473625	0.887307	1	5	1	2.5418
GOBP_PROTEIN_LOCALIZATION_TO_MEMBRANE	0.473812	0.621451	21	224	1	1.05516
GOBP_GTP_METABOLIC_PROCESS	0.47405	0.880431	1	7	1	1.69333
GOBP_CELL_CHEMOTAXIS	0.47417	0.727523	4	37	1	1.23403
GOBP_GRANULOCYTE_CHEMOTAXIS	0.474399	0.799662	2	15	1	1.56573
GOBP_NEGATIVE_REGULATION_OF_EXTRINSIC_APOPTOTIC_SIGNALING_PATHWAY_VIA_DEATH_DOMAIN_RECEPTORS	0.474878	0.886622	1	5	1	2.5418
GOBP_REGULATION_OF_SMALL_MOLECULE_METABOLIC_PROCESS	0.475659	0.663962	9	88	1	1.16293
GOBP_ANDROGEN_RECEPTOR_SIGNALING_PATHWAY	0.476092	0.877194	1	8	1	1.45082
GOBP_POSITIVE_REGULATION_OF_MITOCHONDRIAL_OUTER_MEMBRANE_PERMEABILIZATION_INVOLVED_IN_APOPTOTIC_SIGNALING_PATHWAY	0.476399	0.800587	2	13	1	1.85207
GOBP_CORTICOSTEROID_RECEPTOR_SIGNALING_PATHWAY	0.476611	0.881732	1	6	1	2.0328
GOBP_ESTABLISHMENT_OF_MITOTIC_SPINDLE_ORIENTATION	0.476778	0.878857	1	7	1	1.69333
GOBP_MALE_SEX_DIFFERENTIATION	0.47716	0.876566	1	8	1	1.45082
GOBP_ASPARTATE_FAMILY_AMINO_ACID_BIOSYNTHETIC_PROCESS	0.477517	0.891209	1	4	1	3.38984
GOBP_FOREBRAIN_DEVELOPMENT	0.477739	0.690396	6	58	1	1.17558
GOBP_POSITIVE_REGULATION_OF_PROTEIN_POLYMERIZATION	0.477865	0.680438	7	57	1	1.43547
GOBP_CARBOXYLIC_ACID_TRANSPORT	0.477902	0.705587	5	44	1	1.30806
GOBP_LEUKOCYTE_HOMEOSTASIS	0.478756	0.88051	1	6	1	2.0328
GOBP_ATP_BIOSYNTHETIC_PROCESS	0.478799	0.732957	4	20	1	2.56654
GOBP_ORGANIC_HYDROXY_COMPOUND_BIOSYNTHETIC_PROCESS	0.479053	0.704561	5	44	1	1.30806
GOBP_POSITIVE_REGULATION_OF_FIBROBLAST_MIGRATION	0.479071	0.877523	1	7	1	1.69333
GOBP_REGULATION_OF_ENDOPLASMIC_RETICULUM_STRESS_INDUCED_INTRINSIC_APOPTOTIC_SIGNALING_PATHWAY	0.480216	0.883672	1	5	1	2.5418
GOBP_CARBOHYDRATE_TRANSPORT	0.480771	0.792967	2	17	1	1.35568
GOBP_REGULATION_OF_BODY_FLUID_LEVELS	0.481888	0.665521	8	82	1	1.10049
GOBP_MEMBRANE_HYPERPOLARIZATION	0.482324	0.882494	1	5	1	2.5418
GOBP_ACTIVATION_OF_PROTEIN_KINASE_B_ACTIVITY	0.482657	0.878268	1	6	1	2.0328
GOBP_CELLULAR_MONOVALENT_INORGANIC_CATION_HOMEOSTASIS	0.483099	0.703643	5	35	1	1.70825
GOBP_REGULATION_OF_TRANSLATIONAL_FIDELITY	0.483287	0.872924	1	8	1	1.45082
GOBP_REGULATION_OF_MITOCHONDRIAL_FISSION	0.483826	0.874727	1	7	1	1.69333
GOBP_NUCLEOSIDE_TRIPHOSPHATE_METABOLIC_PROCESS	0.483838	0.704749	5	31	1	1.97501
GOBP_APOPTOTIC_CELL_CLEARANCE	0.483921	0.877535	1	6	1	2.0328
GOBP_REGULATION_OF_CELL_MORPHOGENESIS	0.483982	0.663939	8	78	1	1.16587
GOBP_RESPONSE_TO_NUTRIENT	0.484149	0.746537	3	27	1	1.27178
GOBP_ORGANOPHOSPHATE_ESTER_TRANSPORT	0.484233	0.788838	2	19	1	1.19504
GOBP_HOMOTYPIC_CELL_CELL_ADHESION	0.484859	0.789806	2	17	1	1.35568
GOBP_CELL_SUBSTRATE_ADHESION	0.485143	0.672298	7	67	1	1.19002
GOBP_HYPEROSMOTIC_RESPONSE	0.485177	0.873926	1	7	1	1.69333
GOBP_PROTEIN_TRANSPORT_ALONG_MICROTUBULE	0.48604	0.790767	2	15	1	1.56573
GOBP_COAGULATION	0.486292	0.68205	6	62	1	1.08937
GOBP_FATTY_ACID_TRANSPORT	0.487709	0.716998	4	33	1	1.40707
GOBP_REGULATION_OF_ATP_BIOSYNTHETIC_PROCESS	0.488154	0.88551	1	4	1	3.38984
GOBP_RESPONSE_TO_BACTERIUM	0.488215	0.681316	6	55	1	1.2495
GOBP_NEGATIVE_REGULATION_OF_SODIUM_ION_TRANSMEMBRANE_TRANSPORT	0.488754	0.869616	1	8	1	1.45082
GOBP_DNA_REPAIR	0.488805	0.694236	5	52	1	1.08098
GOBP_NEGATIVE_REGULATION_OF_MONONUCLEAR_CELL_MIGRATION	0.49002	0.87396	1	6	1	2.0328
GOBP_RESPONSE_TO_TOXIC_SUBSTANCE	0.490311	0.680755	6	48	1	1.46301
GOBP_LIPOPROTEIN_METABOLIC_PROCESS	0.49056	0.78325	2	20	1	1.12808
GOBP_RESPONSE_TO_LEUKEMIA_INHIBITORY_FACTOR	0.490758	0.783093	2	20	1	1.12808
GOBP_POSITIVE_REGULATION_OF_OXIDATIVE_STRESS_INDUCED_INTRINSIC_APOPTOTIC_SIGNALING_PATHWAY	0.490986	0.894945	1	3	1	5.08497
GOBP_ALDITOL_BIOSYNTHETIC_PROCESS	0.491299	0.877388	1	5	1	2.5418
GOBP_REGULATION_OF_PEPTIDYL_SERINE_PHOSPHORYLATION	0.491446	0.739924	3	28	1	1.2203
GOBP_HEME_METABOLIC_PROCESS	0.491678	0.866129	1	9	1	1.26892
GOBP_POSITIVE_REGULATION_OF_MYELOID_LEUKOCYTE_DIFFERENTIATION	0.491858	0.872869	1	6	1	2.0328
GOBP_SYNAPTIC_TRANSMISSION_DOPAMINERGIC	0.492215	0.876859	1	5	1	2.5418
GOBP_INORGANIC_ION_IMPORT_ACROSS_PLASMA_MEMBRANE	0.49296	0.741863	3	22	1	1.61041
GOBP_NEGATIVE_REGULATION_OF_PROTEIN_LOCALIZATION_TO_CELL_PERIPHERY	0.4932	0.876288	1	5	1	2.5418
GOBP_REGULATION_OF_MAPK_CASCADE	0.493286	0.640875	10	97	1	1.17473
GOBP_REGULATION_OF_SKELETAL_MUSCLE_ADAPTATION	0.493644	0.882493	1	4	1	3.38984
GOBP_SKELETAL_MUSCLE_ADAPTATION	0.493644	0.882493	1	4	1	3.38984
GOBP_MAINTENANCE_OF_PRESYNAPTIC_ACTIVE_ZONE_STRUCTURE	0.494116	0.875756	1	5	1	2.5418
GOBP_NEGATIVE_REGULATION_OF_NITRIC_OXIDE_METABOLIC_PROCESS	0.494232	0.871452	1	6	1	2.0328
GOBP_NEGATIVE_REGULATION_OF_T_CELL_RECEPTOR_SIGNALING_PATHWAY	0.494453	0.871319	1	6	1	2.0328
GOBP_PROSTANOID_METABOLIC_PROCESS	0.49473	0.871153	1	6	1	2.0328
GOBP_OLIGODENDROCYTE_DIFFERENTIATION	0.494944	0.740916	3	21	1	1.70071
GOBP_RESPONSE_TO_FUNGUS	0.495239	0.89279	1	3	1	5.08497
GOBP_METHYLGLYOXAL_METABOLIC_PROCESS	0.495353	0.881543	1	4	1	3.38984
GOBP_RESPONSE_TO_ARSENIC_CONTAINING_SUBSTANCE	0.495802	0.867502	1	7	1	1.69333
GOBP_IMPORT_INTO_CELL	0.496457	0.674462	6	51	1	1.36337
GOBP_REGULATION_OF_FATTY_ACID_BIOSYNTHETIC_PROCESS	0.496542	0.867047	1	7	1	1.69333
GOBP_POSITIVE_REGULATION_OF_GLUCOSE_TRANSMEMBRANE_TRANSPORT	0.496966	0.869805	1	6	1	2.0328
GOBP_GLUCOCORTICOID_METABOLIC_PROCESS	0.497205	0.869661	1	6	1	2.0328
GOBP_ASYMMETRIC_CELL_DIVISION	0.497298	0.873895	1	5	1	2.5418
GOBP_REGULATION_OF_CHROMATIN_ORGANIZATION	0.497875	0.734846	3	27	1	1.27178
GOBP_CELLULAR_MONOVALENT_INORGANIC_ANION_HOMEOSTASIS	0.49871	0.89101	1	3	1	5.08497
GOBP_MONOVALENT_INORGANIC_ANION_HOMEOSTASIS	0.49871	0.89101	1	3	1	5.08497
GOBP_NEUTROPHIL_MIGRATION	0.498893	0.780697	2	15	1	1.56573
GOBP_POSITIVE_REGULATION_OF_REPRODUCTIVE_PROCESS	0.499827	0.872402	1	5	1	2.5418
GOBP_HYALURONAN_METABOLIC_PROCESS	0.499906	0.868021	1	6	1	2.0328
GOBP_ACROSOME_REACTION	0.499961	0.878956	1	4	1	3.38984
GOBP_NEGATIVE_REGULATION_OF_CELLULAR_CATABOLIC_PROCESS	0.500716	0.682901	5	55	1	1.01451
GOBP_NECROTIC_CELL_DEATH	0.501051	0.864251	1	7	1	1.69333
GOBP_POSITIVE_REGULATION_OF_SUBSTRATE_ADHESION_DEPENDENT_CELL_SPREADING	0.501109	0.780138	2	14	1	1.697
GOBP_IRES_DEPENDENT_VIRAL_TRANSLATIONAL_INITIATION	0.50155	0.861656	1	8	1	1.45082
GOBP_NEURON_DEATH	0.501656	0.647866	8	73	1	1.25887
GOBP_NEGATIVE_REGULATION_OF_GENE_SILENCING	0.502884	0.870583	1	5	1	2.5418
GOBP_NEGATIVE_REGULATION_OF_OXIDATIVE_STRESS_INDUCED_INTRINSIC_APOPTOTIC_SIGNALING_PATHWAY	0.503244	0.862878	1	7	1	1.69333
GOBP_NEGATIVE_REGULATION_OF_APOPTOTIC_SIGNALING_PATHWAY	0.503603	0.701249	4	38	1	1.19712
GOBP_NERVE_DEVELOPMENT	0.503638	0.865731	1	6	1	2.0328
GOBP_REGULATION_OF_DNA_BINDING_TRANSCRIPTION_FACTOR_ACTIVITY	0.504888	0.680915	5	45	1	1.2747
GOBP_POSITIVE_REGULATION_OF_OXIDATIVE_STRESS_INDUCED_CELL_DEATH	0.504909	0.876135	1	4	1	3.38984
GOBP_INTERLEUKIN_8_PRODUCTION	0.505127	0.86481	1	6	1	2.0328
GOBP_B_CELL_ACTIVATION	0.505658	0.772493	2	18	1	1.27034
GOBP_INFLAMMATORY_RESPONSE	0.506091	0.664596	6	56	1	1.22387
GOBP_REGULATION_OF_ERBB_SIGNALING_PATHWAY	0.506359	0.773667	2	16	1	1.45321
GOBP_REGULATION_OF_CYSTEINE_TYPE_ENDOPEPTIDASE_ACTIVITY	0.506947	0.697955	4	39	1	1.16233
GOBP_POSTSYNAPTIC_MODULATION_OF_CHEMICAL_SYNAPTIC_TRANSMISSION	0.507582	0.863283	1	6	1	2.0328
GOBP_FATTY_ACID_DERIVATIVE_CATABOLIC_PROCESS	0.507718	0.86767	1	5	1	2.5418
GOBP_CELL_KILLING	0.507755	0.772537	2	16	1	1.45321
GOBP_MAINTENANCE_OF_PROTEIN_LOCATION_IN_NUCLEUS	0.508393	0.862776	1	6	1	2.0328
GOBP_HEPATOCYTE_GROWTH_FACTOR_RECEPTOR_SIGNALING_PATHWAY	0.508501	0.87406	1	4	1	3.38984
GOBP_AMP_METABOLIC_PROCESS	0.508652	0.855291	1	9	1	1.26892
GOBP_PHENOL_CONTAINING_COMPOUND_METABOLIC_PROCESS	0.508991	0.771534	2	16	1	1.45321
GOBP_POSITIVE_REGULATION_OF_GLUCOSE_METABOLIC_PROCESS	0.510236	0.861619	1	6	1	2.0328
GOBP_POSITIVE_REGULATION_OF_NEURON_DEATH	0.510376	0.768645	2	18	1	1.27034
GOBP_GAMMA_AMINOBUTYRIC_ACID_TRANSPORT	0.510772	0.858093	1	7	1	1.69333
GOBP_NEGATIVE_REGULATION_OF_PROTEIN_METABOLIC_PROCESS	0.511031	0.589516	19	204	1	1.04612
GOBP_POSITIVE_REGULATION_OF_CELL_GROWTH	0.511144	0.694415	4	38	1	1.19712
GOBP_RIBONUCLEOSIDE_TRIPHOSPHATE_BIOSYNTHETIC_PROCESS	0.511202	0.702606	4	22	1	2.27922
GOBP_PRESYNAPTIC_ACTIVE_ZONE_ORGANIZATION	0.51243	0.860233	1	6	1	2.0328
GOBP_MICROVILLUS_ASSEMBLY	0.512797	0.856787	1	7	1	1.69333
GOBP_CELLULAR_GLUCAN_METABOLIC_PROCESS	0.512932	0.767375	2	17	1	1.35568
GOBP_REGULATION_OF_GLYCOPROTEIN_METABOLIC_PROCESS	0.513618	0.856255	1	7	1	1.69333
GOBP_POSITIVE_REGULATION_OF_I_KAPPAB_KINASE_NF_KAPPAB_SIGNALING	0.514229	0.763474	2	21	1	1.06822
GOBP_AMINO_ACID_ACTIVATION	0.514302	0.763413	2	21	1	1.06822
GOBP_POSITIVE_REGULATION_OF_GENE_EXPRESSION_EPIGENETIC	0.514361	0.851519	1	9	1	1.26892
GOBP_MUSCLE_HYPERTROPHY_IN_RESPONSE_TO_STRESS	0.515211	0.87012	1	4	1	3.38984
GOBP_REGULATION_OF_HUMORAL_IMMUNE_RESPONSE	0.516186	0.854584	1	7	1	1.69333
GOBP_CELL_ADHESION_MEDIATED_BY_INTEGRIN	0.516313	0.852082	1	8	1	1.45082
GOBP_CATION_TRANSMEMBRANE_TRANSPORT	0.51644	0.582491	20	192	1	1.20006
GOBP_CELLULAR_TRANSITION_METAL_ION_HOMEOSTASIS	0.516516	0.719041	3	26	1	1.32773
GOBP_REGULATION_OF_NITRIC_OXIDE_METABOLIC_PROCESS	0.516605	0.767637	2	14	1	1.697
GOBP_MEMBRANE_RAFT_ORGANIZATION	0.516963	0.848292	1	10	1	1.12741
GOBP_CELLULAR_PROTEIN_CATABOLIC_PROCESS	0.517674	0.59388	15	169	1	0.98676
GOBP_PHENOL_CONTAINING_COMPOUND_BIOSYNTHETIC_PROCESS	0.517796	0.856805	1	6	1	2.0328
GOBP_NEGATIVE_REGULATION_OF_HISTONE_MODIFICATION	0.518102	0.861265	1	5	1	2.5418
GOBP_INORGANIC_ION_TRANSMEMBRANE_TRANSPORT	0.518379	0.585229	18	174	1	1.18774
GOBP_NEUROTRANSMITTER_GATED_ION_CHANNEL_CLUSTERING	0.518915	0.856083	1	6	1	2.0328
GOBP_REGULATION_OF_RESPONSE_TO_ENDOPLASMIC_RETICULUM_STRESS	0.519179	0.763166	2	16	1	1.45321
GOBP_POSITIVE_REGULATION_OF_CELL_SUBSTRATE_ADHESION	0.519983	0.716497	3	25	1	1.38877
GOBP_T_CELL_RECEPTOR_SIGNALING_PATHWAY	0.520185	0.665279	5	52	1	1.08098
GOBP_CILIUM_MOVEMENT	0.520385	0.851822	1	7	1	1.69333
GOBP_SEMAPHORIN_PLEXIN_SIGNALING_PATHWAY	0.52056	0.851707	1	7	1	1.69333
GOBP_RIBOSOME_BIOGENESIS	0.520897	0.683597	4	46	1	0.965128
GOBP_ORGANIC_ANION_TRANSPORT	0.520954	0.65025	6	58	1	1.17558
GOBP_NEUROTRANSMITTER_UPTAKE	0.521176	0.769208	2	11	1	2.26569
GOBP_REGULATION_OF_DOUBLE_STRAND_BREAK_REPAIR	0.521287	0.84876	1	8	1	1.45082
GOBP_LACTATION	0.521943	0.850789	1	7	1	1.69333
GOBP_POSITIVE_REGULATION_OF_DNA_REPLICATION	0.522113	0.854007	1	6	1	2.0328
GOBP_VESICLE_LOCALIZATION	0.522318	0.647981	6	65	1	1.03233
GOBP_REGULATION_OF_EXTRINSIC_APOPTOTIC_SIGNALING_PATHWAY_VIA_DEATH_DOMAIN_RECEPTORS	0.522801	0.853557	1	6	1	2.0328
GOBP_REGULATION_OF_RECEPTOR_RECYCLING	0.5233	0.857982	1	5	1	2.5418
GOBP_PYRIDINE_CONTAINING_COMPOUND_BIOSYNTHETIC_PROCESS	0.523604	0.847196	1	8	1	1.45082
GOBP_REGULATION_OF_EPITHELIAL_TO_MESENCHYMAL_TRANSITION	0.524077	0.846875	1	8	1	1.45082
GOBP_RIBOSOMAL_SMALL_SUBUNIT_ASSEMBLY	0.52468	0.844539	1	9	1	1.26892
GOBP_NEGATIVE_REGULATION_OF_ANTIGEN_RECEPTOR_MEDIATED_SIGNALING_PATHWAY	0.524923	0.848799	1	7	1	1.69333
GOBP_MITOCHONDRIAL_CALCIUM_ION_HOMEOSTASIS	0.525416	0.845965	1	8	1	1.45082
GOBP_CHEMICAL_SYNAPTIC_TRANSMISSION_POSTSYNAPTIC	0.525509	0.711012	3	26	1	1.32773
GOBP_RESPONSE_TO_DOPAMINE	0.525627	0.75681	2	17	1	1.35568
GOBP_PROTEIN_KINASE_B_SIGNALING	0.525935	0.708841	3	30	1	1.12876
GOBP_POSITIVE_REGULATION_OF_UBIQUITIN_PROTEIN_TRANSFERASE_ACTIVITY	0.525998	0.848076	1	7	1	1.69333
GOBP_TRANSITION_METAL_ION_HOMEOSTASIS	0.526237	0.709857	3	27	1	1.27178
GOBP_POSITIVE_REGULATION_OF_CHEMOTAXIS	0.526261	0.755416	2	18	1	1.27034
GOBP_ERBB2_SIGNALING_PATHWAY	0.52677	0.847556	1	7	1	1.69333
GOBP_CELLULAR_PROCESS_INVOLVED_IN_REPRODUCTION_IN_MULTICELLULAR_ORGANISM	0.527647	0.752175	2	21	1	1.06822
GOBP_FOREBRAIN_CELL_MIGRATION	0.528392	0.84987	1	6	1	2.0328
GOBP_NEGATIVE_REGULATION_OF_PROTEIN_ACETYLATION	0.528942	0.854359	1	5	1	2.5418
GOBP_RESPONSE_TO_GLYCOSIDE	0.529118	0.874526	1	3	1	5.08497
GOBP_AMYLOID_BETA_CLEARANCE_BY_TRANSCYTOSIS	0.530255	0.848628	1	6	1	2.0328
GOBP_AMINE_TRANSPORT	0.531398	0.752905	2	16	1	1.45321
GOBP_PROTEIN_K63_LINKED_UBIQUITINATION	0.532241	0.839288	1	9	1	1.26892
GOBP_CRISTAE_FORMATION	0.533909	0.707632	3	20	1	1.80162
GOBP_NEGATIVE_REGULATION_OF_LYMPHOCYTE_ACTIVATION	0.534014	0.840033	1	8	1	1.45082
GOBP_CEREBELLAR_CORTEX_MORPHOGENESIS	0.534142	0.846013	1	6	1	2.0328
GOBP_ENDOSOMAL_TRANSPORT	0.534163	0.635923	6	71	1	0.934078
GOBP_VESICLE_TARGETING_TO_FROM_OR_WITHIN_GOLGI	0.535415	0.743109	2	26	1	0.843521
GOBP_REGULATION_OF_LEUKOCYTE_MEDIATED_CYTOTOXICITY	0.537126	0.840462	1	7	1	1.69333
GOBP_REGULATION_OF_CELLULAR_PROTEIN_CATABOLIC_PROCESS	0.53745	0.633419	6	65	1	1.03233
GOBP_REGULATION_OF_HEMOPOIESIS	0.53745	0.699661	3	27	1	1.27178
GOBP_EPITHELIAL_TUBE_FORMATION	0.537807	0.832433	1	11	1	1.01421
GOBP_MORPHOGENESIS_OF_EMBRYONIC_EPITHELIUM	0.537807	0.832433	1	11	1	1.01421
GOBP_NEURAL_TUBE_FORMATION	0.537807	0.832433	1	11	1	1.01421
GOBP_PRIMARY_NEURAL_TUBE_FORMATION	0.537807	0.832433	1	11	1	1.01421
GOBP_TUBE_FORMATION	0.537807	0.832433	1	11	1	1.01421
GOBP_REGULATION_OF_DNA_REPAIR	0.537834	0.745514	2	18	1	1.27034
GOBP_ESTABLISHMENT_OF_SPINDLE_ORIENTATION	0.537921	0.837288	1	8	1	1.45082
GOBP_MITOCHONDRIAL_FUSION	0.538154	0.832182	1	11	1	1.01421
GOBP_SPINAL_CORD_DEVELOPMENT	0.538288	0.835004	1	9	1	1.26892
GOBP_ORGANIC_HYDROXY_COMPOUND_METABOLIC_PROCESS	0.538475	0.597005	10	98	1	1.16075
GOBP_RESPONSE_TO_OSMOTIC_STRESS	0.538713	0.742056	2	22	1	1.01428
GOBP_PROTEOLYSIS	0.539066	0.551756	24	277	1	0.956577
GOBP_SUBSTRATE_DEPENDENT_CELL_MIGRATION	0.539084	0.868764	1	3	1	5.08497
GOBP_CENTRAL_NERVOUS_SYSTEM_NEURON_DEVELOPMENT	0.539145	0.74359	2	19	1	1.19504
GOBP_REGULATION_OF_DENDRITE_EXTENSION	0.540205	0.841874	1	6	1	2.0328
GOBP_NEGATIVE_REGULATION_OF_VIRAL_PROCESS	0.540954	0.835134	1	8	1	1.45082
GOBP_MITOCHONDRIAL_ELECTRON_TRANSPORT_CYTOCHROME_C_TO_OXYGEN	0.541255	0.841149	1	6	1	2.0328
GOBP_CELLULAR_CARBOHYDRATE_CATABOLIC_PROCESS	0.541733	0.744028	2	16	1	1.45321
GOBP_POSITIVE_REGULATION_OF_RESPONSE_TO_EXTERNAL_STIMULUS	0.542334	0.607194	8	87	1	1.02814
GOBP_ORGANIC_HYDROXY_COMPOUND_CATABOLIC_PROCESS	0.542839	0.742054	2	17	1	1.35568
GOBP_NEGATIVE_REGULATION_OF_EXOCYTOSIS	0.542861	0.831713	1	9	1	1.26892
GOBP_POSITIVE_REGULATION_OF_MYELINATION	0.544019	0.844366	1	5	1	2.5418
GOBP_POSITIVE_REGULATION_OF_WNT_SIGNALING_PATHWAY	0.546334	0.659623	4	46	1	0.965128
GOBP_NEGATIVE_REGULATION_OF_SODIUM_ION_TRANSPORT	0.546556	0.827364	1	10	1	1.12741
GOBP_PEPTIDYL_THREONINE_MODIFICATION	0.546637	0.689832	3	30	1	1.12876
GOBP_CELLULAR_RESPONSE_TO_POTASSIUM_ION	0.54675	0.850462	1	4	1	3.38984
GOBP_RESPONSE_TO_POTASSIUM_ION	0.54675	0.850462	1	4	1	3.38984
GOBP_PRODUCTION_OF_SMALL_RNA_INVOLVED_IN_GENE_SILENCING_BY_RNA	0.547048	0.833458	1	7	1	1.69333
GOBP_RESPONSE_TO_MOLECULE_OF_BACTERIAL_ORIGIN	0.547235	0.66102	4	37	1	1.23403
GOBP_ENDOPLASMIC_RETICULUM_TO_GOLGI_VESICLE_MEDIATED_TRANSPORT	0.548014	0.63729	5	61	1	0.902969
GOBP_POSITIVE_REGULATION_OF_CELL_MORPHOGENESIS_INVOLVED_IN_DIFFERENTIATION	0.548286	0.690155	3	26	1	1.32773
GOBP_REGULATION_OF_LEUKOCYTE_DIFFERENTIATION	0.548508	0.737082	2	17	1	1.35568
GOBP_ORGANIC_HYDROXY_COMPOUND_TRANSPORT	0.549399	0.685844	3	34	1	0.981134
GOBP_NEUROMUSCULAR_SYNAPTIC_TRANSMISSION	0.550119	0.831248	1	7	1	1.69333
GOBP_CELLULAR_RESPONSE_TO_OXYGEN_LEVELS	0.550125	0.60912	7	76	1	1.02992
GOBP_ENERGY_RESERVE_METABOLIC_PROCESS	0.55033	0.734563	2	18	1	1.27034
GOBP_PEPTIDE_METABOLIC_PROCESS	0.551135	0.547118	20	228	1	0.972231
GOBP_NEGATIVE_REGULATION_OF_CYTOKINE_PRODUCTION	0.551467	0.686657	3	27	1	1.27178
GOBP_RESPONSE_TO_OXIDATIVE_STRESS	0.551693	0.584017	10	96	1	1.18903
GOBP_ASPARTATE_METABOLIC_PROCESS	0.55195	0.833638	1	6	1	2.0328
GOBP_MITOCHONDRIAL_ACETYL_COA_BIOSYNTHETIC_PROCESS_FROM_PYRUVATE	0.55203	0.838867	1	5	1	2.5418
GOBP_NCRNA_METABOLIC_PROCESS	0.552732	0.632197	5	65	1	0.840989
GOBP_NEGATIVE_REGULATION_OF_SMOOTH_MUSCLE_CELL_PROLIFERATION	0.553664	0.825899	1	8	1	1.45082
GOBP_PROTEIN_TARGETING_TO_MEMBRANE	0.553817	0.605168	7	79	1	0.985438
GOBP_STEROID_METABOLIC_PROCESS	0.553914	0.65274	4	44	1	1.01443
GOBP_POSITIVE_REGULATION_OF_CELL_POPULATION_PROLIFERATION	0.554656	0.603897	7	84	1	0.918999
GOBP_SMALL_GTPASE_MEDIATED_SIGNAL_TRANSDUCTION	0.55474	0.586542	9	103	1	0.969559
GOBP_POSITIVE_REGULATION_OF_LIPID_METABOLIC_PROCESS	0.555195	0.728679	2	20	1	1.12808
GOBP_INTRACELLULAR_RECEPTOR_SIGNALING_PATHWAY	0.556378	0.680278	3	31	1	1.08788
GOBP_PEPTIDYL_SERINE_DEPHOSPHORYLATION	0.55705	0.829971	1	6	1	2.0328
GOBP_LEUKOCYTE_CHEMOTAXIS	0.557117	0.68039	3	29	1	1.17278
GOBP_FEAR_RESPONSE	0.558738	0.822115	1	8	1	1.45082
GOBP_INTERMEMBRANE_LIPID_TRANSFER	0.559281	0.817794	1	10	1	1.12741
GOBP_POSITIVE_REGULATION_OF_TRANSMEMBRANE_RECEPTOR_PROTEIN_SERINE_THREONINE_KINASE_SIGNALING_PATHWAY	0.560406	0.81867	1	9	1	1.26892
GOBP_REGULATION_OF_UBIQUITIN_DEPENDENT_PROTEIN_CATABOLIC_PROCESS	0.561143	0.645936	4	43	1	1.04099
GOBP_POSITIVE_REGULATION_OF_SIGNALING	0.561358	0.527975	25	270	1	1.04006
GOBP_NUCLEOTIDE_PHOSPHORYLATION	0.561434	0.630723	5	34	1	1.76804
GOBP_SODIUM_ION_TRANSPORT	0.562092	0.625029	5	51	1	1.10499
GOBP_DICARBOXYLIC_ACID_TRANSPORT	0.562272	0.676967	3	26	1	1.32773
GOBP_NEUROTRANSMITTER_RECEPTOR_LOCALIZATION_TO_POSTSYNAPTIC_SPECIALIZATION_MEMBRANE	0.562408	0.817139	1	9	1	1.26892
GOBP_REGULATION_OF_T_CELL_MEDIATED_IMMUNITY	0.562925	0.825678	1	6	1	2.0328
GOBP_MULTI_ORGANISM_LOCALIZATION	0.56381	0.812871	1	11	1	1.01421
GOBP_DENDRITE_MORPHOGENESIS	0.564308	0.622645	5	52	1	1.08098
GOBP_PORPHYRIN_CONTAINING_COMPOUND_METABOLIC_PROCESS	0.564509	0.813759	1	10	1	1.12741
GOBP_MATERNAL_PROCESS_INVOLVED_IN_FEMALE_PREGNANCY	0.565346	0.813108	1	10	1	1.12741
GOBP_POSITIVE_REGULATION_OF_APOPTOTIC_SIGNALING_PATHWAY	0.565612	0.719965	2	19	1	1.19504
GOBP_POTASSIUM_ION_TRANSPORT	0.56574	0.642478	4	39	1	1.16233
GOBP_POSITIVE_REGULATION_OF_PROTEIN_CONTAINING_COMPLEX_ASSEMBLY	0.565866	0.576834	9	84	1	1.22756
GOBP_PROTEIN_PROCESSING	0.566403	0.716653	2	23	1	0.965497
GOBP_REGULATION_OF_SODIUM_ION_TRANSPORT	0.567012	0.669735	3	32	1	1.04988
GOBP_NUCLEAR_MIGRATION	0.567047	0.82262	1	6	1	2.0328
GOBP_RESPONSE_TO_PEPTIDE	0.567355	0.562208	11	108	1	1.15912
GOBP_REGULATION_OF_SYNAPTIC_TRANSMISSION_GABAERGIC	0.567895	0.811114	1	10	1	1.12741
GOBP_REGULATION_OF_HISTONE_MODIFICATION	0.568088	0.71769	2	19	1	1.19504
GOBP_REGULATION_OF_PLASMA_MEMBRANE_ORGANIZATION	0.568888	0.817299	1	7	1	1.69333
GOBP_REGULATION_OF_CHAPERONE_MEDIATED_AUTOPHAGY	0.569005	0.826769	1	5	1	2.5418
GOBP_CORTICAL_CYTOSKELETON_ORGANIZATION	0.569008	0.717685	2	18	1	1.27034
GOBP_REGULATION_OF_FILOPODIUM_ASSEMBLY	0.57008	0.717648	2	17	1	1.35568
GOBP_RENAL_WATER_HOMEOSTASIS	0.570505	0.809057	1	10	1	1.12741
GOBP_NEGATIVE_REGULATION_OF_NUCLEOCYTOPLASMIC_TRANSPORT	0.5715	0.810074	1	9	1	1.26892
GOBP_SPINDLE_LOCALIZATION	0.571801	0.716061	2	17	1	1.35568
GOBP_PROTEIN_TARGETING	0.572421	0.550809	12	142	1	0.931863
GOBP_POSITIVE_REGULATION_OF_CELLULAR_COMPONENT_ORGANIZATION	0.57262	0.514081	27	263	1	1.18649
GOBP_TRNA_PROCESSING	0.572851	0.807194	1	10	1	1.12741
GOBP_CALCIUM_ION_IMPORT	0.573972	0.712243	2	19	1	1.19504
GOBP_ESTABLISHMENT_OF_PROTEIN_LOCALIZATION_TO_MITOCHONDRIAL_MEMBRANE	0.573976	0.714049	2	17	1	1.35568
GOBP_MEMBRANE_DEPOLARIZATION_DURING_ACTION_POTENTIAL	0.574481	0.810012	1	8	1	1.45082
GOBP_POSITIVE_REGULATION_OF_CELL_DIVISION	0.574951	0.80176	1	13	1	0.844346
GOBP_GAMMA_AMINOBUTYRIC_ACID_SIGNALING_PATHWAY	0.575437	0.803639	1	11	1	1.01421
GOBP_NEGATIVE_REGULATION_OF_CATION_TRANSMEMBRANE_TRANSPORT	0.575887	0.707818	2	23	1	0.965497
GOBP_REGULATION_OF_CAMP_MEDIATED_SIGNALING	0.575969	0.806532	1	9	1	1.26892
GOBP_POSITIVE_REGULATION_OF_CELL_ADHESION	0.577995	0.593589	6	62	1	1.08937
GOBP_CELLULAR_ANION_HOMEOSTASIS	0.578297	0.828791	1	4	1	3.38984
GOBP_ICOSANOID_BIOSYNTHETIC_PROCESS	0.578434	0.809903	1	7	1	1.69333
GOBP_VOCALIZATION_BEHAVIOR	0.578634	0.804398	1	9	1	1.26892
GOBP_MICROVILLUS_ORGANIZATION	0.578678	0.804362	1	9	1	1.26892
GOBP_MEMBRANE_ORGANIZATION	0.579131	0.506192	28	268	1	1.2145
GOBP_NEUTRAL_AMINO_ACID_TRANSPORT	0.579141	0.800632	1	11	1	1.01421
GOBP_TELENCEPHALON_DEVELOPMENT	0.579504	0.627309	4	45	1	0.989179
GOBP_SKELETAL_MUSCLE_TISSUE_REGENERATION	0.579793	0.818753	1	5	1	2.5418
GOBP_POST_EMBRYONIC_DEVELOPMENT	0.581176	0.798967	1	11	1	1.01421
GOBP_PYRIDINE_CONTAINING_COMPOUND_METABOLIC_PROCESS	0.581391	0.802173	1	9	1	1.26892
GOBP_REGULATION_OF_CHROMOSOME_SEGREGATION	0.581494	0.797447	1	12	1	0.921561
GOBP_KIDNEY_EPITHELIUM_DEVELOPMENT	0.581517	0.802071	1	9	1	1.26892
GOBP_PEPTIDYL_TYROSINE_MODIFICATION	0.582581	0.626055	4	38	1	1.19712
GOBP_REGULATION_OF_MITOCHONDRIAL_OUTER_MEMBRANE_PERMEABILIZATION_INVOLVED_IN_APOPTOTIC_SIGNALING_PATHWAY	0.584569	0.705234	2	16	1	1.45321
GOBP_CELLULAR_RESPONSE_TO_DNA_DAMAGE_STIMULUS	0.585976	0.571907	7	88	1	0.871745
GOBP_REGULATION_OF_SUBSTRATE_ADHESION_DEPENDENT_CELL_SPREADING	0.586088	0.702683	2	17	1	1.35568
GOBP_GRANULOCYTE_MIGRATION	0.587019	0.700813	2	18	1	1.27034
GOBP_TRANSLATIONAL_ELONGATION	0.587235	0.697609	2	22	1	1.01428
GOBP_NERVOUS_SYSTEM_PROCESS	0.587642	0.520737	16	163	1	1.11322
GOBP_POSITIVE_REGULATION_OF_NEURON_APOPTOTIC_PROCESS	0.587839	0.794995	1	10	1	1.12741
GOBP_EXTRINSIC_APOPTOTIC_SIGNALING_PATHWAY_VIA_DEATH_DOMAIN_RECEPTORS	0.588533	0.796326	1	9	1	1.26892
GOBP_RESPONSE_TO_OXYGEN_LEVELS	0.588785	0.552192	9	99	1	1.01483
GOBP_REGULATION_OF_OLIGODENDROCYTE_DIFFERENTIATION	0.590368	0.794805	1	9	1	1.26892
GOBP_MAINTENANCE_OF_PROTEIN_LOCATION	0.590506	0.695808	2	20	1	1.12808
GOBP_INTRACELLULAR_ESTROGEN_RECEPTOR_SIGNALING_PATHWAY	0.590995	0.790794	1	11	1	1.01421
GOBP_POSITIVE_REGULATION_OF_SYNAPTIC_TRANSMISSION	0.591134	0.596639	5	47	1	1.21276
GOBP_POSITIVE_REGULATION_OF_CATALYTIC_ACTIVITY	0.591471	0.501985	22	249	1	0.980639
GOBP_CELLULAR_RESPONSE_TO_IONIZING_RADIATION	0.591549	0.793821	1	9	1	1.26892
GOBP_POSITIVE_REGULATION_OF_PROTEIN_KINASE_B_SIGNALING	0.591638	0.695506	2	19	1	1.19504
GOBP_NEURAL_PRECURSOR_CELL_PROLIFERATION	0.591648	0.693355	2	22	1	1.01428
GOBP_REGULATION_OF_PLASMA_LIPOPROTEIN_PARTICLE_LEVELS	0.591675	0.650268	3	23	1	1.52915
GOBP_CELLULAR_COMPONENT_DISASSEMBLY	0.594178	0.52862	12	137	1	0.97181
GOBP_ESTABLISHMENT_OF_MITOTIC_SPINDLE_LOCALIZATION	0.595267	0.790703	1	9	1	1.26892
GOBP_NEGATIVE_REGULATION_OF_WNT_SIGNALING_PATHWAY	0.595456	0.610717	4	47	1	0.942194
GOBP_MALATE_METABOLIC_PROCESS	0.596083	0.806147	1	5	1	2.5418
GOBP_NEGATIVE_REGULATION_OF_LEUKOCYTE_CELL_CELL_ADHESION	0.597014	0.787264	1	10	1	1.12741
GOBP_REGULATION_OF_RECEPTOR_SIGNALING_PATHWAY_VIA_STAT	0.597271	0.79148	1	8	1	1.45082
GOBP_REGULATION_OF_ESTABLISHMENT_OR_MAINTENANCE_OF_CELL_POLARITY	0.597351	0.791413	1	8	1	1.45082
GOBP_ORGANOPHOSPHATE_CATABOLIC_PROCESS	0.597471	0.641362	3	28	1	1.2203
GOBP_REGULATION_OF_EXTRINSIC_APOPTOTIC_SIGNALING_PATHWAY	0.597543	0.690674	2	18	1	1.27034
GOBP_CAMERA_TYPE_EYE_MORPHOGENESIS	0.598067	0.786364	1	10	1	1.12741
GOBP_EYE_MORPHOGENESIS	0.598067	0.786364	1	10	1	1.12741
GOBP_REGULATION_OF_PEPTIDYL_LYSINE_ACETYLATION	0.598172	0.788242	1	9	1	1.26892
GOBP_RIBONUCLEOTIDE_CATABOLIC_PROCESS	0.598275	0.786186	1	10	1	1.12741
GOBP_POSITIVE_REGULATION_OF_JNK_CASCADE	0.599079	0.789957	1	8	1	1.45082
GOBP_SYNAPTIC_TRANSMISSION_GABAERGIC	0.599466	0.782224	1	12	1	0.921561
GOBP_REGULATION_OF_ANION_TRANSMEMBRANE_TRANSPORT	0.599481	0.688784	2	18	1	1.27034
GOBP_RESPONSE_TO_ESTROGEN	0.599664	0.792697	1	7	1	1.69333
GOBP_GLIAL_CELL_DEVELOPMENT	0.600318	0.640862	3	24	1	1.45562
GOBP_REGULATION_OF_PROTEIN_MATURATION	0.600387	0.784371	1	10	1	1.12741
GOBP_AXON_ENSHEATHMENT_IN_CENTRAL_NERVOUS_SYSTEM	0.600952	0.802258	1	5	1	2.5418
GOBP_APOPTOTIC_MITOCHONDRIAL_CHANGES	0.60097	0.60735	4	38	1	1.19712
GOBP_PROTEIN_AUTOPHOSPHORYLATION	0.601138	0.634558	3	36	1	0.920725
GOBP_POSITIVE_REGULATION_OF_PEPTIDYL_TYROSINE_PHOSPHORYLATION	0.601187	0.687114	2	18	1	1.27034
GOBP_REGULATION_OF_OXIDOREDUCTASE_ACTIVITY	0.601821	0.685592	2	19	1	1.19504
GOBP_POSITIVE_REGULATION_OF_PROTEIN_DEPHOSPHORYLATION	0.603376	0.781783	1	10	1	1.12741
GOBP_HINDBRAIN_MORPHOGENESIS	0.603699	0.789305	1	7	1	1.69333
GOBP_PROTEIN_PHOSPHOPANTETHEINYLATION	0.604178	0.601332	4	49	1	0.89938
GOBP_POSITIVE_REGULATION_OF_PRODUCTION_OF_MOLECULAR_MEDIATOR_OF_IMMUNE_RESPONSE	0.604337	0.785482	1	8	1	1.45082
GOBP_HEMATOPOIETIC_STEM_CELL_DIFFERENTIATION	0.604482	0.631442	3	35	1	0.949987
GOBP_REGULATION_OF_HEMATOPOIETIC_PROGENITOR_CELL_DIFFERENTIATION	0.604482	0.631442	3	35	1	0.949987
GOBP_REGULATION_OF_HEMATOPOIETIC_STEM_CELL_DIFFERENTIATION	0.604482	0.631442	3	35	1	0.949987
GOBP_LOCALIZATION_WITHIN_MEMBRANE	0.604722	0.63263	3	31	1	1.08788
GOBP_VACUOLAR_TRANSPORT	0.606167	0.629406	3	36	1	0.920725
GOBP_REGULATION_OF_NUCLEOTIDE_BIOSYNTHETIC_PROCESS	0.606664	0.786786	1	7	1	1.69333
GOBP_CELLULAR_RESPONSE_TO_CHEMICAL_STRESS	0.606715	0.551898	7	72	1	1.09557
GOBP_MULTICELLULAR_ORGANISM_GROWTH	0.606791	0.677875	2	23	1	0.965497
GOBP_TETRAPYRROLE_METABOLIC_PROCESS	0.607029	0.775581	1	12	1	0.921561
GOBP_CYTOSOLIC_CALCIUM_ION_TRANSPORT	0.607292	0.600495	4	39	1	1.16233
GOBP_INTERMEDIATE_FILAMENT_BASED_PROCESS	0.607512	0.683062	2	16	1	1.45321
GOBP_ANAPHASE_PROMOTING_COMPLEX_DEPENDENT_CATABOLIC_PROCESS	0.607738	0.627499	3	37	1	0.893184
GOBP_COPII_COATED_VESICLE_BUDDING	0.608385	0.673941	2	28	1	0.777831
GOBP_REGULATION_OF_MODIFICATION_OF_SYNAPTIC_STRUCTURE	0.608481	0.781906	1	8	1	1.45082
GOBP_NEGATIVE_REGULATION_OF_IMMUNE_EFFECTOR_PROCESS	0.609379	0.778557	1	9	1	1.26892
GOBP_CELL_MIGRATION	0.609764	0.485252	21	219	1	1.08492
GOBP_POSITIVE_REGULATION_OF_SMALL_GTPASE_MEDIATED_SIGNAL_TRANSDUCTION	0.610052	0.777965	1	9	1	1.26892
GOBP_REGULATION_OF_SYNAPTIC_VESICLE_FUSION_TO_PRESYNAPTIC_ACTIVE_ZONE_MEMBRANE	0.610316	0.794619	1	5	1	2.5418
GOBP_POSITIVE_REGULATION_OF_ANION_TRANSMEMBRANE_TRANSPORT	0.610678	0.779993	1	8	1	1.45082
GOBP_REGULATION_OF_CELL_KILLING	0.61089	0.777227	1	9	1	1.26892
GOBP_REGULATION_OF_MUSCLE_ADAPTATION	0.611056	0.676427	2	19	1	1.19504
GOBP_REGULATION_OF_T_CELL_RECEPTOR_SIGNALING_PATHWAY	0.611101	0.779623	1	8	1	1.45082
GOBP_PROTEIN_TARGETING_TO_LYSOSOME	0.611217	0.776939	1	9	1	1.26892
GOBP_REGULATION_OF_CELL_MORPHOGENESIS_INVOLVED_IN_DIFFERENTIATION	0.612696	0.625302	3	29	1	1.17278
GOBP_METAL_ION_TRANSPORT	0.612763	0.52101	10	100	1	1.13373
GOBP_CEREBELLAR_CORTEX_DEVELOPMENT	0.613243	0.777744	1	8	1	1.45082
GOBP_MUSCLE_HYPERTROPHY	0.613355	0.67412	2	19	1	1.19504
GOBP_POSITIVE_REGULATION_OF_HEMOPOIESIS	0.613405	0.775001	1	9	1	1.26892
GOBP_PROTEIN_SUMOYLATION	0.613477	0.771196	1	11	1	1.01421
GOBP_IMMUNE_SYSTEM_DEVELOPMENT	0.614143	0.518773	10	112	1	0.993936
GOBP_NEGATIVE_REGULATION_OF_LEUKOCYTE_MIGRATION	0.614411	0.776714	1	8	1	1.45082
GOBP_ORGANELLE_FUSION	0.614885	0.591705	4	42	1	1.06895
GOBP_TUBE_DEVELOPMENT	0.615274	0.524113	9	105	1	0.948336
GOBP_DOPAMINE_METABOLIC_PROCESS	0.61589	0.775405	1	8	1	1.45082
GOBP_POSITIVE_REGULATION_OF_SODIUM_ION_TRANSMEMBRANE_TRANSPORT	0.617451	0.767599	1	11	1	1.01421
GOBP_RESPIRATORY_SYSTEM_PROCESS	0.618499	0.773084	1	8	1	1.45082
GOBP_POLYSACCHARIDE_CATABOLIC_PROCESS	0.619336	0.772335	1	8	1	1.45082
GOBP_POSITIVE_REGULATION_OF_ATP_METABOLIC_PROCESS	0.619748	0.780064	1	6	1	2.0328
GOBP_POSITIVE_REGULATION_OF_NUCLEOTIDE_METABOLIC_PROCESS	0.619748	0.780064	1	6	1	2.0328
GOBP_CLATHRIN_DEPENDENT_ENDOCYTOSIS	0.619912	0.621491	3	23	1	1.52915
GOBP_REGULATION_OF_MEMBRANE_DEPOLARIZATION	0.620373	0.766641	1	10	1	1.12741
GOBP_VIRAL_TRANSLATION	0.620774	0.76456	1	11	1	1.01421
GOBP_NEGATIVE_REGULATION_OF_DEFENSE_RESPONSE	0.620862	0.666513	2	19	1	1.19504
GOBP_NUCLEOSIDE_TRIPHOSPHATE_BIOSYNTHETIC_PROCESS	0.620939	0.59175	4	27	1	1.77944
GOBP_VESICLE_MEDIATED_TRANSPORT_IN_SYNAPSE	0.621981	0.518658	9	84	1	1.22756
GOBP_NEURAL_TUBE_DEVELOPMENT	0.622044	0.760763	1	13	1	0.844346
GOBP_NUCLEUS_LOCALIZATION	0.622547	0.772918	1	7	1	1.69333
GOBP_PATTERN_SPECIFICATION_PROCESS	0.622882	0.762617	1	11	1	1.01421
GOBP_TAXIS	0.623948	0.515158	9	101	1	0.991702
GOBP_POSITIVE_REGULATION_OF_ORGANELLE_ORGANIZATION	0.624302	0.485698	15	151	1	1.12854
GOBP_LOCOMOTION	0.625236	0.45927	27	283	1	1.08103
GOBP_CELLULAR_RESPONSE_TO_HORMONE_STIMULUS	0.625506	0.506952	10	108	1	1.03675
GOBP_REGULATION_OF_ACTIN_FILAMENT_ORGANIZATION	0.626145	0.513247	9	95	1	1.06432
GOBP_RESPONSE_TO_TUMOR_NECROSIS_FACTOR	0.626308	0.557393	5	60	1	0.919872
GOBP_RESPONSE_TO_IONIZING_RADIATION	0.626363	0.757938	1	12	1	0.921561
GOBP_NEGATIVE_REGULATION_OF_PROTEIN_DEPHOSPHORYLATION	0.626578	0.659802	2	20	1	1.12808
GOBP_MONOCARBOXYLIC_ACID_TRANSPORT	0.628563	0.608661	3	29	1	1.17278
GOBP_NUCLEOSIDE_DIPHOSPHATE_METABOLIC_PROCESS	0.628944	0.559024	5	40	1	1.46052
GOBP_INTRINSIC_APOPTOTIC_SIGNALING_PATHWAY_IN_RESPONSE_TO_ENDOPLASMIC_RETICULUM_STRESS	0.630092	0.757645	1	10	1	1.12741
GOBP_NEGATIVE_REGULATION_OF_PEPTIDE_HORMONE_SECRETION	0.630971	0.765297	1	7	1	1.69333
GOBP_NEGATIVE_REGULATION_OF_RESPONSE_TO_DNA_DAMAGE_STIMULUS	0.631941	0.755906	1	10	1	1.12741
GOBP_REGULATION_OF_HYDROGEN_PEROXIDE_METABOLIC_PROCESS	0.631976	0.764376	1	7	1	1.69333
GOBP_POSITIVE_REGULATION_OF_RESPONSE_TO_BIOTIC_STIMULUS	0.632258	0.550994	5	60	1	0.919872
GOBP_PROTEIN_HOMOOLIGOMERIZATION	0.632521	0.602047	3	35	1	0.949987
GOBP_POSITIVE_REGULATION_OF_PEPTIDYL_SERINE_PHOSPHORYLATION	0.632748	0.652617	2	21	1	1.06822
GOBP_GLUCAN_BIOSYNTHETIC_PROCESS	0.633278	0.754642	1	10	1	1.12741
GOBP_RECEPTOR_RECYCLING	0.634115	0.762404	1	7	1	1.69333
GOBP_CANONICAL_WNT_SIGNALING_PATHWAY	0.634558	0.548228	5	62	1	0.88666
GOBP_MITOCHONDRIAL_ATP_SYNTHESIS_COUPLED_PROTON_TRANSPORT	0.634711	0.665274	2	11	1	2.26569
GOBP_CHEMOKINE_PRODUCTION	0.634783	0.758184	1	8	1	1.45082
GOBP_NEGATIVE_REGULATION_OF_CATALYTIC_ACTIVITY	0.635821	0.479925	13	157	1	0.90939
GOBP_POSITIVE_REGULATION_OF_STRESS_ACTIVATED_PROTEIN_KINASE_SIGNALING_CASCADE	0.635875	0.750381	1	11	1	1.01421
GOBP_DEVELOPMENTAL_MATURATION	0.636343	0.569087	4	41	1	1.09834
GOBP_SENSORY_PERCEPTION_OF_MECHANICAL_STIMULUS	0.636448	0.651314	2	18	1	1.27034
GOBP_DEFENSE_RESPONSE_TO_BACTERIUM	0.636586	0.749698	1	11	1	1.01421
GOBP_REGULATION_OF_STEM_CELL_DIFFERENTIATION	0.637859	0.595681	3	37	1	0.893184
GOBP_DENDRITIC_SPINE_MAINTENANCE	0.637904	0.758883	1	7	1	1.69333
GOBP_MYELOID_LEUKOCYTE_DIFFERENTIATION	0.638021	0.64573	2	23	1	0.965497
GOBP_ACTIVATION_OF_INNATE_IMMUNE_RESPONSE	0.638052	0.565168	4	50	1	0.879368
GOBP_PROTEIN_DEPHOSPHORYLATION	0.638095	0.529451	6	70	1	0.949175
GOBP_CELLULAR_RESPONSE_TO_ORGANIC_CYCLIC_COMPOUND	0.639068	0.499058	9	99	1	1.01483
GOBP_REGULATION_OF_INTRACELLULAR_PROTEIN_TRANSPORT	0.639308	0.527906	6	72	1	0.919438
GOBP_POSITIVE_REGULATION_OF_LIPID_BIOSYNTHETIC_PROCESS	0.639761	0.746632	1	11	1	1.01421
GOBP_NEUROTRANSMITTER_REUPTAKE	0.640021	0.756898	1	7	1	1.69333
GOBP_MUSCLE_ADAPTATION	0.640809	0.64488	2	20	1	1.12808
GOBP_POSITIVE_REGULATION_OF_DEPHOSPHORYLATION	0.640965	0.745463	1	11	1	1.01421
GOBP_CELL_CYCLE	0.641384	0.446091	24	282	1	0.935248
GOBP_SYNAPTIC_VESICLE_RECYCLING	0.641393	0.566038	4	34	1	1.35949
GOBP_REGULATION_OF_FATTY_ACID_METABOLIC_PROCESS	0.642018	0.74626	1	10	1	1.12741
GOBP_MUSCLE_CELL_MIGRATION	0.642296	0.744165	1	11	1	1.01421
GOBP_SMOOTH_MUSCLE_CELL_MIGRATION	0.642296	0.744165	1	11	1	1.01421
GOBP_POSITIVE_REGULATION_OF_DEVELOPMENTAL_GROWTH	0.642992	0.592236	3	31	1	1.08788
GOBP_ACTIN_FILAMENT_ORGANIZATION	0.643153	0.472758	13	138	1	1.05868
GOBP_CELLULAR_RESPONSE_TO_INORGANIC_SUBSTANCE	0.643179	0.560858	4	44	1	1.01443
GOBP_REGULATION_OF_ADAPTIVE_IMMUNE_RESPONSE	0.643434	0.747136	1	9	1	1.26892
GOBP_PROTEIN_NITROSYLATION	0.64355	0.758562	1	6	1	2.0328
GOBP_NEGATIVE_REGULATION_OF_HORMONE_SECRETION	0.64365	0.74977	1	8	1	1.45082
GOBP_POSITIVE_REGULATION_OF_COLD_INDUCED_THERMOGENESIS	0.643669	0.744653	1	10	1	1.12741
GOBP_RECEPTOR_SIGNALING_PATHWAY_VIA_STAT	0.643905	0.74668	1	9	1	1.26892
GOBP_LIPOPROTEIN_BIOSYNTHETIC_PROCESS	0.644406	0.740576	1	12	1	0.921561
GOBP_NEGATIVE_REGULATION_OF_CELL_CYCLE_G2_M_PHASE_TRANSITION	0.645036	0.587058	3	40	1	0.819483
GOBP_POST_TRANSLATIONAL_PROTEIN_MODIFICATION	0.645279	0.499725	8	96	1	0.918555
GOBP_RESPIRATORY_GASEOUS_EXCHANGE_BY_RESPIRATORY_SYSTEM	0.645607	0.745024	1	9	1	1.26892
GOBP_CELLULAR_RESPONSE_TO_OSMOTIC_STRESS	0.645729	0.739267	1	12	1	0.921561
GOBP_ANION_HOMEOSTASIS	0.646531	0.755761	1	6	1	2.0328
GOBP_INTERMEDIATE_FILAMENT_ORGANIZATION	0.646662	0.746863	1	8	1	1.45082
GOBP_MUSCLE_CELL_CELLULAR_HOMEOSTASIS	0.646823	0.762697	1	5	1	2.5418
GOBP_LONG_TERM_SYNAPTIC_POTENTIATION	0.647203	0.588085	3	30	1	1.12876
GOBP_GLUTAMATE_RECEPTOR_SIGNALING_PATHWAY	0.647235	0.636508	2	22	1	1.01428
GOBP_REGULATION_OF_PRODUCTION_OF_MOLECULAR_MEDIATOR_OF_IMMUNE_RESPONSE	0.647303	0.743367	1	9	1	1.26892
GOBP_REGULATION_OF_SYNAPTIC_VESICLE_PRIMING	0.647414	0.74987	1	7	1	1.69333
GOBP_EXPORT_ACROSS_PLASMA_MEMBRANE	0.648126	0.638894	2	18	1	1.27034
GOBP_AMYLOID_BETA_CLEARANCE	0.648183	0.745385	1	8	1	1.45082
GOBP_STRIATED_MUSCLE_ADAPTATION	0.648327	0.748991	1	7	1	1.69333
GOBP_RETROGRADE_TRANSPORT_ENDOSOME_TO_PLASMA_MEMBRANE	0.64879	0.73622	1	12	1	0.921561
GOBP_REGULATION_OF_CELL_CYCLE	0.64897	0.458252	15	185	1	0.885933
GOBP_REACTIVE_NITROGEN_SPECIES_METABOLIC_PROCESS	0.6494	0.637522	2	18	1	1.27034
GOBP_SKELETAL_SYSTEM_DEVELOPMENT	0.649727	0.582722	3	37	1	0.893184
GOBP_PEPTIDYL_AMINO_ACID_MODIFICATION	0.650159	0.464604	13	153	1	0.937458
GOBP_MALE_GAMETE_GENERATION	0.650588	0.553511	4	41	1	1.09834
GOBP_APOPTOTIC_PROCESS	0.650601	0.432138	27	304	1	0.986621
GOBP_PROTEIN_POLYUBIQUITINATION	0.650644	0.530008	5	67	1	0.813056
GOBP_REGULATION_OF_NEURON_PROJECTION_REGENERATION	0.651292	0.737133	1	10	1	1.12741
GOBP_REGULATION_OF_POLYSACCHARIDE_BIOSYNTHETIC_PROCESS	0.652467	0.741186	1	8	1	1.45082
GOBP_ANATOMICAL_STRUCTURE_FORMATION_INVOLVED_IN_MORPHOGENESIS	0.653137	0.476812	10	113	1	0.983754
GOBP_TRANSMEMBRANE_TRANSPORT	0.653832	0.426491	29	305	1	1.07729
GOBP_NEUROMUSCULAR_PROCESS	0.655709	0.626631	2	23	1	0.965497
GOBP_ORGANELLE_MEMBRANE_FUSION	0.656028	0.578351	3	30	1	1.12876
GOBP_INTERFERON_GAMMA_PRODUCTION	0.656031	0.737654	1	8	1	1.45082
GOBP_GUANOSINE_CONTAINING_COMPOUND_METABOLIC_PROCESS	0.656048	0.72889	1	12	1	0.921561
GOBP_MITOCHONDRIAL_OUTER_MEMBRANE_PERMEABILIZATION	0.656255	0.629086	2	19	1	1.19504
GOBP_PURINE_CONTAINING_COMPOUND_CATABOLIC_PROCESS	0.657901	0.728573	1	11	1	1.01421
GOBP_POSITIVE_REGULATION_OF_INTRACELLULAR_TRANSPORT	0.657958	0.522129	5	65	1	0.840989
GOBP_ERK1_AND_ERK2_CASCADE	0.658083	0.543914	4	46	1	0.965128
GOBP_EPITHELIAL_CELL_DEVELOPMENT	0.658163	0.572792	3	39	1	0.842686
GOBP_NEGATIVE_REGULATION_OF_CALCIUM_ION_TRANSMEMBRANE_TRANSPORT	0.658297	0.730075	1	10	1	1.12741
GOBP_REGULATION_OF_TRANSCRIPTION_FROM_RNA_POLYMERASE_II_PROMOTER_IN_RESPONSE_TO_HYPOXIA	0.658332	0.572879	3	38	1	0.867214
GOBP_FILOPODIUM_ASSEMBLY	0.658816	0.625385	2	20	1	1.12808
GOBP_NEGATIVE_REGULATION_OF_CELL_ACTIVATION	0.65922	0.727223	1	11	1	1.01421
GOBP_MYOTUBE_DIFFERENTIATION	0.659932	0.730768	1	9	1	1.26892
GOBP_RECEPTOR_MEDIATED_ENDOCYTOSIS	0.660463	0.484872	8	76	1	1.20143
GOBP_REGULATION_OF_SPROUTING_ANGIOGENESIS	0.661279	0.73627	1	7	1	1.69333
GOBP_PROTEIN_LOCALIZATION_TO_MITOCHONDRION	0.66163	0.539942	4	46	1	0.965128
GOBP_POSITIVE_REGULATION_OF_LEUKOCYTE_MIGRATION	0.661668	0.621429	2	21	1	1.06822
GOBP_REGULATION_OF_PROTEIN_TARGETING_TO_MEMBRANE	0.661946	0.728715	1	9	1	1.26892
GOBP_NEGATIVE_REGULATION_OF_CHROMATIN_ORGANIZATION	0.662463	0.731183	1	8	1	1.45082
GOBP_NUCLEOBASE_METABOLIC_PROCESS	0.664314	0.72196	1	11	1	1.01421
GOBP_NEURON_PROJECTION_MAINTENANCE	0.664462	0.745967	1	5	1	2.5418
GOBP_PROTEIN_TARGETING_TO_VACUOLE	0.665723	0.720491	1	11	1	1.01421
GOBP_MAINTENANCE_OF_SYNAPSE_STRUCTURE	0.666021	0.724526	1	9	1	1.26892
GOBP_INNER_MITOCHONDRIAL_MEMBRANE_ORGANIZATION	0.666445	0.568265	3	27	1	1.27178
GOBP_REGULATION_OF_CELLULAR_COMPONENT_BIOGENESIS	0.66652	0.421064	23	250	1	1.0313
GOBP_PROTEIN_INSERTION_INTO_MEMBRANE	0.667886	0.614487	2	21	1	1.06822
GOBP_SECOND_MESSENGER_MEDIATED_SIGNALING	0.668515	0.512334	5	52	1	1.08098
GOBP_NEGATIVE_REGULATION_OF_CELLULAR_PROTEIN_LOCALIZATION	0.668686	0.564635	3	29	1	1.17278
GOBP_POSITIVE_REGULATION_OF_CELL_MATRIX_ADHESION	0.668876	0.721562	1	9	1	1.26892
GOBP_NEGATIVE_REGULATION_OF_PEPTIDYL_TYROSINE_PHOSPHORYLATION	0.670104	0.720278	1	9	1	1.26892
GOBP_NEGATIVE_REGULATION_OF_CELL_DIFFERENTIATION	0.670139	0.509932	5	55	1	1.01451
GOBP_POSITIVE_REGULATION_OF_MAPK_CASCADE	0.670157	0.493981	6	70	1	0.949175
GOBP_PIGMENTATION	0.670317	0.715659	1	11	1	1.01421
GOBP_SCF_DEPENDENT_PROTEASOMAL_UBIQUITIN_DEPENDENT_PROTEIN_CATABOLIC_PROCESS	0.67033	0.558791	3	40	1	0.819483
GOBP_LYMPHOCYTE_COSTIMULATION	0.670339	0.720033	1	9	1	1.26892
GOBP_CELLULAR_COMPONENT_MAINTENANCE	0.670447	0.612416	2	20	1	1.12808
GOBP_REGULATION_OF_PEPTIDASE_ACTIVITY	0.671046	0.492979	6	70	1	0.949175
GOBP_LYMPHOCYTE_ACTIVATION	0.671715	0.493151	6	63	1	1.06969
GOBP_REGULATION_OF_PROTEIN_POLYMERIZATION	0.672049	0.463365	9	92	1	1.10451
GOBP_TUBE_MORPHOGENESIS	0.672535	0.479078	7	85	1	0.906732
GOBP_CENTRAL_NERVOUS_SYSTEM_NEURON_DIFFERENTIATION	0.672584	0.607165	2	24	1	0.921146
GOBP_WATER_HOMEOSTASIS	0.672734	0.710067	1	13	1	0.844346
GOBP_RESPONSE_TO_VITAMIN	0.673486	0.712288	1	11	1	1.01421
GOBP_MOVEMENT_IN_HOST_ENVIRONMENT	0.673559	0.558138	3	31	1	1.08788
GOBP_ANTIGEN_PROCESSING_AND_PRESENTATION_OF_EXOGENOUS_PEPTIDE_ANTIGEN_VIA_MHC_CLASS_I	0.673772	0.555694	3	37	1	0.893184
GOBP_REGULATION_OF_DNA_REPLICATION	0.675254	0.71239	1	10	1	1.12741
GOBP_NEGATIVE_REGULATION_OF_LIPID_BIOSYNTHETIC_PROCESS	0.675442	0.721791	1	7	1	1.69333
GOBP_VIRAL_RELEASE_FROM_HOST_CELL	0.675457	0.712173	1	10	1	1.12741
GOBP_STRESS_GRANULE_ASSEMBLY	0.675554	0.708418	1	12	1	0.921561
GOBP_LEUKOCYTE_MEDIATED_CYTOTOXICITY	0.675945	0.709652	1	11	1	1.01421
GOBP_CONNECTIVE_TISSUE_DEVELOPMENT	0.676712	0.70355	1	15	1	0.723054
GOBP_REGULATION_OF_CELL_SHAPE	0.676941	0.552053	3	37	1	0.893184
[truncated: 4,160 more rows]

## Sheet: UP_DEPs_C5_GO_CC
category	over_represented_pvalue	under_represented_pvalue	numDEInCat	numInCat	over_represented_pvalue_adj	ORs
[truncated: 826 more rows]

[truncated: 11 more sheets: UP_DEPs_C5_GO_MF, UP_DEPs_C7_IMMUNESIGDB, UP_DEPs_C8, DOWN_DEPs_C2_CGP, DOWN_DEPs_C2_CP_REACTOME, DOWN_DEPs_C2_CP_WIKIPATHWAYS, DOWN_DEPs_C5_GO_BP, DOWN_DEPs_C5_GO_CC, DOWN_DEPs_C5_GO_MF, DOWN_DEPs_C7_IMMUNESIGDB, DOWN_DEPs_C8]
