# Supplementary material for: A multiomic atlas of the aging hippocampus reveals molecular changes in response to environmental enrichment
Source: Nat Commun. 2024 Jul 16;15:5829. doi: 10.1038/s41467-024-49608-z (PMC11252340; doi:10.1038/s41467-024-49608-z)
Supplement: Supplementary file 12 — Supplementary dataset 9 [file 41467_2024_49608_MOESM12_ESM.xlsx]

## Sheet: UP_DMRs_C2_CGP
category

## Sheet: UP_DMRs_C2_CP_REACTOME
category

## Sheet: UP_DMRs_C2_CP_WIKIPATHWAYS
category

## Sheet: UP_DMRs_C5_GO_BP
category

## Sheet: UP_DMRs_C5_GO_CC
category

## Sheet: UP_DMRs_C5_GO_MF
category

## Sheet: UP_DMRs_C7_IMMUNESIGDB
category

## Sheet: UP_DMRs_C8
category

## Sheet: DOWN_DMRs_C2_CGP
category

## Sheet: DOWN_DMRs_C2_CP_REACTOME
category

[truncated: 6 more sheets: DOWN_DMRs_C2_CP_WIKIPATHWAYS, DOWN_DMRs_C5_GO_BP, DOWN_DMRs_C5_GO_CC, DOWN_DMRs_C5_GO_MF, DOWN_DMRs_C7_IMMUNESIGDB, DOWN_DMRs_C8]
