# Supplementary material for: A multiomic atlas of the aging hippocampus reveals molecular changes in response to environmental enrichment
Source: Nat Commun. 2024 Jul 16;15:5829. doi: 10.1038/s41467-024-49608-z (PMC11252340; doi:10.1038/s41467-024-49608-z)
Supplement: Supplementary file 18 — Supplementary dataset 15 [file 41467_2024_49608_MOESM18_ESM.xlsx]

## Sheet: SINGLEGENES_C2_CGP
category

## Sheet: SINGLEGENES_C2_CP_REACTOME
category

## Sheet: SINGLEGENES_C2_CP_WIKIPATHWAYS
category

## Sheet: SINGLEGENES_C5_GO_BP
category

## Sheet: SINGLEGENES_C5_GO_CC
category

## Sheet: SINGLEGENES_C5_GO_MF
category

## Sheet: SINGLEGENES_C7_IMMUNESIGDB
category

## Sheet: SINGLEGENES_C8
category

## Sheet: FLANKING50KB_C2_CGP
category

## Sheet: FLANKING50KB_C2_CP_REACTOME
category

[truncated: 6 more sheets: FLANKING50KB_C2_CP_WIKIPATHWAYS, FLANKING50KB_C5_GO_BP, FLANKING50KB_C5_GO_CC, FLANKING50KB_C5_GO_MF, FLANKING50KB_C7_IMMUNESIGDB, FLANKING50KB_C8]
