# Supplementary material for: A multiomic atlas of the aging hippocampus reveals molecular changes in response to environmental enrichment
Source: Nat Commun. 2024 Jul 16;15:5829. doi: 10.1038/s41467-024-49608-z (PMC11252340; doi:10.1038/s41467-024-49608-z)
Supplement: Supplementary file 19 — Supplementary dataset 16 [file 41467_2024_49608_MOESM19_ESM.xlsx]

## Sheet: H3K4me3_UP_C2_CGP
category

## Sheet: H3K4me3_UP_C2_CP_REACTOME
category

## Sheet: H3K4me3_UP_C2_CP_WIKIPATHWAYS
category

## Sheet: H3K4me3_UP_C5_GO_BP
category

## Sheet: H3K4me3_UP_C5_GO_CC
category

## Sheet: H3K4me3_UP_C5_GO_MF
category

## Sheet: H3K4me3_UP_C7_IMMUNESIGDB
category

## Sheet: H3K4me3_UP_C8
category

## Sheet: H3K4me3_DOWN_C2_CGP
category

## Sheet: H3K4me3_DOWN_C2_CP_REACTOME
category

[truncated: 86 more sheets: H3K4me3_DOWN_C2_CP_WIKIPATHWAYS, H3K4me3_DOWN_C5_GO_BP, H3K4me3_DOWN_C5_GO_CC, H3K4me3_DOWN_C5_GO_MF, H3K4me3_DOWN_C7_IMMUNESIGDB, H3K4me3_DOWN_C8, H3K4me1_UP_C2_CGP, H3K4me1_UP_C2_CP_REACTOME, H3K4me1_UP_C2_CP_WIKIPATHWAYS, H3K4me1_UP_C5_GO_BP, H3K4me1_UP_C5_GO_CC, H3K4me1_UP_C5_GO_MF, H3K4me1_UP_C7_IMMUNESIGDB, H3K4me1_UP_C8, H3K4me1_DOWN_C2_CGP, H3K4me1_DOWN_C2_CP_REACTOME, H3K4me1_DOWN_C2_CP_WIKIPATHWAYS, H3K4me1_DOWN_C5_GO_BP, H3K4me1_DOWN_C5_GO_CC, H3K4me1_DOWN_C5_GO_MF …]
