# Supplementary material for: A multiomic atlas of the aging hippocampus reveals molecular changes in response to environmental enrichment
Source: Nat Commun. 2024 Jul 16;15:5829. doi: 10.1038/s41467-024-49608-z (PMC11252340; doi:10.1038/s41467-024-49608-z)
Supplement: Supplementary file 22 — Supplementary dataset 19 [file 41467_2024_49608_MOESM22_ESM.xlsx]

## Sheet: UP_DEGs_EEall_C2_CGP
category

## Sheet: UP_DEGs_EEall_C2_CP_REACTOME
category

## Sheet: UP_DEGs_EEall_C2_CP_WIKIPATHWAY
category

## Sheet: UP_DEGs_EEall_C5_GO_BP
category

## Sheet: UP_DEGs_EEall_C5_GO_CC
category

## Sheet: UP_DEGs_EEall_C5_GO_MF
category

## Sheet: UP_DEGs_EEall_C7_IMMUNESIGDB
category

## Sheet: UP_DEGs_EEall_C8
category

## Sheet: DOWN_DEGs_EEall_C2_CGP
category

## Sheet: DOWN_DEGs_EEall_C2_CP_REACTOME
category

[truncated: 38 more sheets: DOWN_DEGs_EEall_C2_CP_WIKIPATHW, DOWN_DEGs_EEall_C5_GO_BP, DOWN_DEGs_EEall_C5_GO_CC, DOWN_DEGs_EEall_C5_GO_MF, DOWN_DEGs_EEall_C7_IMMUNESIGDB, DOWN_DEGs_EEall_C8, UP_DEGs_EEyng_C2_CGP, UP_DEGs_EEyng_C2_CP_REACTOME, UP_DEGs_EEyng_C2_CP_WIKIPATHWAY, UP_DEGs_EEyng_C5_GO_BP, UP_DEGs_EEyng_C5_GO_CC, UP_DEGs_EEyng_C5_GO_MF, UP_DEGs_EEyng_C7_IMMUNESIGDB, UP_DEGs_EEyng_C8, DOWN_DEGs_EEyng_C2_CGP, DOWN_DEGs_EEyng_C2_CP_REACTOME, DOWN_DEGs_EEyng_C2_CP_WIKIPATHW, DOWN_DEGs_EEyng_C5_GO_BP, DOWN_DEGs_EEyng_C5_GO_CC, DOWN_DEGs_EEyng_C5_GO_MF …]
