# Supplementary material for: A multiomic atlas of the aging hippocampus reveals molecular changes in response to environmental enrichment
Source: Nat Commun. 2024 Jul 16;15:5829. doi: 10.1038/s41467-024-49608-z (PMC11252340; doi:10.1038/s41467-024-49608-z)
Supplement: Supplementary file 24 — Supplementary dataset 21 [file 41467_2024_49608_MOESM24_ESM.xlsx]

## Sheet: RNA_reversal
AGE_baseMean

## Sheet: RNA_reju_in_old
baseMean

## Sheet: PROT_reversal
AGE_logFC

## Sheet: PROT_reju_in_old
logFC

## Sheet: reversal_similar_rna_prot
RNA_AGE_baseMean
