# Supplementary material for: A multiomic atlas of the aging hippocampus reveals molecular changes in response to environmental enrichment
Source: Nat Commun. 2024 Jul 16;15:5829. doi: 10.1038/s41467-024-49608-z (PMC11252340; doi:10.1038/s41467-024-49608-z)
Supplement: Supplementary file 25 — Supplementary dataset 22 [file 41467_2024_49608_MOESM25_ESM.xlsx]

## Sheet: AgeUP_EEdown_C2_CGP
category	over_represented_pvalue	under_represented_pvalue	numDEInCat	numInCat	over_represented_pvalue_adj	ORs
LEIN_OLIGODENDROCYTE_MARKERS	3.05575e-20	1	14	75	1.02887e-16	42.1433
ASTON_MAJOR_DEPRESSIVE_DISORDER_DN	6.52771e-07	1	8	153	0.00109894	9.38581
GOBERT_OLIGODENDROCYTE_DIFFERENTIATION_DN	6.19693e-06	0.999999	18	1071	0.00695503	3.08756
LEIN_MIDBRAIN_MARKERS	1.42608e-05	0.999999	6	81	0.012004	13.3653
LU_AGING_BRAIN_UP	5.32751e-05	0.999993	8	256	0.0358754	5.45012
MEISSNER_NPC_HCP_WITH_H3K4ME2	9.17447e-05	0.99998	12	470	0.0442594	4.57581
SERVITJA_ISLET_HNF1A_TARGETS_UP	9.79263e-05	0.999988	7	166	0.0442594	7.39762
MEISSNER_BRAIN_HCP_WITH_H3K4ME3_AND_H3K27ME3	0.000105161	0.999967	20	1034	0.0442594	3.66913
DEMAGALHAES_AGING_UP	0.000202385	0.99999	4	52	0.0757144	13.6371
SEKI_INFLAMMATORY_RESPONSE_LPS_DN	0.000398167	0.999988	3	21	0.134063	26.9794
ALTEMEIER_RESPONSE_TO_LPS_WITH_MECHANICAL_VENTILATION	0.000452395	0.999943	6	111	0.138474	9.52727
MARTINEZ_RB1_TARGETS_DN	0.000556586	0.999873	10	496	0.140577	3.50131
JAEGER_METASTASIS_DN	0.000566882	0.99991	7	194	0.140577	6.27763
LEE_AGING_CEREBELLUM_DN	0.000584518	0.99996	4	62	0.140577	11.2756
WANG_MLL_TARGETS	0.000629698	0.999882	8	252	0.141346	5.54154
PARK_TRETINOIN_RESPONSE_AND_PML_RARA_FUSION	0.00118045	0.999946	3	27	0.248411	20.2529
MCBRYAN_PUBERTAL_BREAST_6_7WK_DN	0.00139006	0.999879	4	72	0.275314	9.60979
LE_EGR2_TARGETS_DN	0.00167804	0.999845	4	103	0.313886	6.58933
MARTINEZ_TP53_TARGETS_UP	0.00185532	0.999501	10	568	0.320133	3.03424
RODRIGUES_NTN1_TARGETS_DN	0.00190159	0.999747	5	148	0.320133	5.74939
UEDA_PERIFERAL_CLOCK	0.00201657	0.999727	5	159	0.323323	5.33554
BLANCO_MELO_COVID19_BRONCHIAL_EPITHELIAL_CELLS_SARS_COV_2_INFECTION_UP	0.00222599	0.999695	5	104	0.340678	8.32807
ZHAN_MULTIPLE_MYELOMA_CD1_DN	0.00241533	0.999855	3	43	0.353584	12.1416
SOUCEK_MYC_TARGETS	0.00254972	0.999951	2	8	0.357704	53.4662
LIU_PROSTATE_CANCER_DN	0.00305281	0.999186	9	452	0.397621	3.42666
KUNINGER_IGF1_VS_PDGFB_TARGETS_DN	0.00317108	0.99979	3	43	0.397621	12.1416
CREIGHTON_ENDOCRINE_THERAPY_RESISTANCE_5	0.00318853	0.99922	8	449	0.397621	3.02463
SERVITJA_ISLET_HNF1A_TARGETS_DN	0.00412297	0.999513	4	83	0.464001	8.26731
FLECHNER_BIOPSY_KIDNEY_TRANSPLANT_REJECTED_VS_OK_DN	0.00413024	0.998945	8	509	0.464001	2.65135
LUCAS_HNF4A_TARGETS_UP	0.00425079	0.999686	3	52	0.464001	9.90655
RAMASWAMY_METASTASIS_DN	0.00427206	0.999684	3	50	0.464001	10.3281
NELSON_RESPONSE_TO_ANDROGEN_DN	0.00453315	0.999868	2	17	0.467473	21.3666
ONDER_CDH1_TARGETS_3_DN	0.00471601	0.999643	3	38	0.467473	13.8839
MEISSNER_NPC_HCP_WITH_H3_UNMETHYLATED	0.00492367	0.998482	10	473	0.467473	3.68078
SABATES_COLORECTAL_ADENOMA_DN	0.00500132	0.998982	6	224	0.467473	4.55419
HOLLMANN_APOPTOSIS_VIA_CD40_DN	0.00505611	0.998968	6	251	0.467473	4.04478
SMID_BREAST_CANCER_RELAPSE_IN_LUNG_UP	0.00513707	0.999839	2	18	0.467473	20.0425
TONKS_TARGETS_OF_RUNX1_RUNX1T1_FUSION_ERYTHROCYTE_DN	0.0058099	0.99981	2	15	0.514788	24.6476
MARTINEZ_RB1_AND_TP53_TARGETS_UP	0.00609607	0.998189	9	560	0.526294	2.73422
BRIDEAU_IMPRINTED_GENES	0.00645074	0.999445	3	56	0.537486	9.15756
DOANE_BREAST_CANCER_CLASSES_UP	0.00659038	0.999427	3	60	0.537486	8.51035
FARMER_BREAST_CANCER_APOCRINE_VS_LUMINAL	0.0067971	0.998522	6	292	0.537486	3.45527
MAHADEVAN_IMATINIB_RESISTANCE_DN	0.00686424	0.999751	2	18	0.537486	20.0425
WONG_ENDMETRIUM_CANCER_UP	0.00734858	0.999731	2	14	0.545523	26.6966
WANG_BARRETTS_ESOPHAGUS_DN	0.007356	0.99972	2	20	0.545523	17.8121
FRASOR_RESPONSE_TO_ESTRADIOL_DN	0.00745294	0.99932	3	67	0.545523	7.57847
KIM_BIPOLAR_DISORDER_OLIGODENDROCYTE_DENSITY_CORR_DN	0.00792629	0.99927	3	46	0.567826	11.2928
ONDER_CDH1_TARGETS_2_DN	0.00823675	0.99764	8	388	0.577774	3.52502
DELYS_THYROID_CANCER_UP	0.00861244	0.997513	8	404	0.579144	3.37885
ZHENG_IL22_SIGNALING_UP	0.0088401	0.999148	3	53	0.579144	9.70748
SEIDEN_ONCOGENESIS_BY_MET	0.00885937	0.999133	3	87	0.579144	5.76662
VANHARANTA_UTERINE_FIBROID_DN	0.00904331	0.999117	3	62	0.579144	8.22128
BENPORATH_ES_WITH_H3K27ME3	0.00916287	0.996421	13	897	0.579144	2.52299
TSENG_IRS1_TARGETS_DN	0.00928831	0.998605	4	128	0.579144	5.25301
HINATA_NFKB_TARGETS_FIBROBLAST_UP	0.00995301	0.99899	3	69	0.59239	7.34825
YAO_TEMPORAL_RESPONSE_TO_PROGESTERONE_CLUSTER_6	0.0102129	0.998954	3	68	0.59239	7.46157
TAVAZOIE_METASTASIS	0.0104988	0.998912	3	72	0.59239	7.02823
GAURNIER_PSMD4_TARGETS	0.0106738	0.998902	3	49	0.59239	10.5516
MORI_MATURE_B_LYMPHOCYTE_DN	0.0107449	0.998878	3	70	0.59239	7.23835
FIGUEROA_AML_METHYLATION_CLUSTER_3_UP	0.0109031	0.998281	4	146	0.59239	4.5817
CHESLER_BRAIN_HIGHEST_EXPRESSION	0.0109081	0.999471	2	40	0.59239	8.43042
NOJIMA_SFRP2_TARGETS_DN	0.0109083	0.999487	2	22	0.59239	16.0314
UEDA_CENTRAL_CLOCK	0.0110945	0.998822	3	87	0.592941	5.76662
BLANCO_MELO_COVID19_SARS_COV_2_INFECTION_A594_CELLS_DN	0.0114151	0.998787	3	61	0.600541	8.36498
MCMURRAY_TP53_HRAS_COOPERATION_RESPONSE_UP	0.0116087	0.999433	2	24	0.60133	14.5755
VANHARANTA_UTERINE_FIBROID_WITH_7Q_DELETION_DN	0.0121827	0.999377	2	35	0.621504	9.71028
ALONSO_METASTASIS_EMT_UP	0.0128936	0.999323	2	33	0.647949	10.3367
VALK_AML_CLUSTER_13	0.0132996	0.999295	2	29	0.65005	11.8719
BLANCO_MELO_COVID19_SARS_COV_2_INFECTION_A594_ACE2_EXPRESSING_CELLS_DN	0.0134482	0.99847	3	81	0.65005	6.21254
CHEN_ETV5_TARGETS_SERTOLI	0.013535	0.999286	2	23	0.65005	15.2685
RORIE_TARGETS_OF_EWSR1_FLI1_FUSION_DN	0.0140587	0.999234	2	28	0.65005	12.329
VECCHI_GASTRIC_CANCER_EARLY_DN	0.0143334	0.996343	6	303	0.65005	3.32478
STEGER_ADIPOGENESIS_DN	0.0144323	0.99921	2	24	0.65005	14.5755
SMID_BREAST_CANCER_BASAL_UP	0.0146629	0.994984	9	550	0.65005	2.78687
DODD_NASOPHARYNGEAL_CARCINOMA_UP	0.01497	0.992899	18	1459	0.65005	2.19256
NAKAYAMA_SOFT_TISSUE_TUMORS_PCA2_DN	0.0150478	0.998222	3	69	0.65005	7.34825
YANG_BREAST_CANCER_ESR1_UP	0.0150518	0.999144	2	32	0.65005	10.6855
HINATA_NFKB_TARGETS_KERATINOCYTE_UP	0.0150591	0.99822	3	69	0.65005	7.34825
MEBARKI_HCC_PROGENITOR_WNT_UP_CTNNB1_DEPENDENT	0.0152831	0.998182	3	71	0.651371	7.13173
FEVR_CTNNB1_TARGETS_UP	0.0169168	0.994069	9	616	0.711985	2.47236
MARSHALL_VIRAL_INFECTION_RESPONSE_DN	0.0179757	0.998887	2	27	0.747126	12.8208
LEIN_MEDULLA_MARKERS	0.0182285	0.997678	3	79	0.747126	6.37686
HUMMERICH_SKIN_CANCER_PROGRESSION_UP	0.0184174	0.997647	3	77	0.747126	6.55006
KUNINGER_IGF1_VS_PDGFB_TARGETS_UP	0.0187524	0.99759	3	74	0.749786	6.82724
SMID_BREAST_CANCER_LUMINAL_B_DN	0.0192427	0.993583	8	447	0.749786	3.03883
TOMLINS_PROSTATE_CANCER_DN	0.0195958	0.998709	2	38	0.749786	8.90025
VARELA_ZMPSTE24_TARGETS_UP	0.0197854	0.998688	2	40	0.749786	8.43042
LEIN_PONS_MARKERS	0.0198856	0.997376	3	90	0.749786	5.56671
GRUETZMANN_PANCREATIC_CANCER_UP	0.0200225	0.994494	6	347	0.749786	2.88705
GOBERT_CORE_OLIGODENDROCYTE_DIFFERENTIATION	0.0201243	0.99865	2	43	0.749786	7.8127
MCBRYAN_PUBERTAL_BREAST_3_4WK_DN	0.0202645	0.99864	2	39	0.749786	8.65916
HESS_TARGETS_OF_HOXA9_AND_MEIS1_DN	0.0208045	0.997217	3	77	0.756455	6.55006
SCHAEFFER_PROSTATE_DEVELOPMENT_48HR_UP	0.0209851	0.993478	7	405	0.756455	2.90749
LIU_VAV3_PROSTATE_CARCINOGENESIS_UP	0.0211187	0.99716	3	76	0.756455	6.64018
SMID_BREAST_CANCER_RELAPSE_IN_BONE_DN	0.0216291	0.994798	5	245	0.766435	3.40349
RODRIGUES_DCC_TARGETS_DN	0.0218526	0.996999	3	114	0.766435	4.35641
GAL_LEUKEMIC_STEM_CELL_DN	0.0222377	0.994628	5	193	0.771901	4.36019
KIM_LIVER_CANCER_POOR_SURVIVAL_DN	0.0225306	0.998414	2	32	0.774087	10.6855
IWANAGA_CARCINOGENESIS_BY_KRAS_PTEN_UP	0.0234235	0.995358	4	171	0.788272	3.88886
MCBRYAN_PUBERTAL_BREAST_4_5WK_UP	0.0235871	0.994202	5	238	0.788272	3.50735
GOTZMANN_EPITHELIAL_TO_MESENCHYMAL_TRANSITION_DN	0.0236458	0.995295	4	191	0.788272	3.46824
BIERIE_INFLAMMATORY_RESPONSE_TGFB1	0.0242832	0.999803	1	3	0.801584	79.1872
NUTT_GBM_VS_AO_GLIOMA_UP	0.0246128	0.998154	2	49	0.804577	6.81217
PLASARI_TGFB1_TARGETS_10HR_DN	0.0257126	0.993534	5	248	0.832445	3.36078
ZHENG_GLIOBLASTOMA_PLASTICITY_UP	0.0265172	0.993278	5	250	0.837268	3.33289
WANG_BARRETTS_ESOPHAGUS_UP	0.0268808	0.997901	2	40	0.837268	8.43042
ZHOU_INFLAMMATORY_RESPONSE_LPS_UP	0.0274971	0.991882	6	312	0.837268	3.225
IWANAGA_CARCINOGENESIS_BY_KRAS_DN	0.027729	0.995835	3	109	0.837268	4.56283
TURASHVILI_BREAST_DUCTAL_CARCINOMA_VS_DUCTAL_NORMAL_DN	0.0279409	0.994162	4	161	0.837268	4.13929
VANTVEER_BREAST_CANCER_METASTASIS_UP	0.0279566	0.997764	2	44	0.837268	7.62638
ICHIBA_GRAFT_VERSUS_HOST_DISEASE_35D_DN	0.0280324	0.997762	2	40	0.837268	8.43042
HANN_RESISTANCE_TO_BCL2_INHIBITOR_DN	0.0280696	0.997762	2	38	0.837268	8.90025
LIEN_BREAST_CARCINOMA_METAPLASTIC_VS_DUCTAL_DN	0.0282128	0.995752	3	87	0.837268	5.76662
BYSTRYKH_HEMATOPOIESIS_STEM_CELL_QTL_CIS	0.0284027	0.995687	3	121	0.837268	4.09603
LIU_SOX4_TARGETS_UP	0.0285969	0.995641	3	131	0.837268	3.77361
DAIRKEE_CANCER_PRONE_RESPONSE_BPA_E2	0.0292595	0.995509	3	115	0.849283	4.3172
HU_GENOTOXIC_DAMAGE_4HR	0.0296771	0.997562	2	38	0.85404	8.90025
MEBARKI_HCC_PROGENITOR_FZD8CRD_DN	0.0301474	0.990908	6	318	0.860222	3.16167
BLANCO_MELO_HUMAN_PARAINFLUENZA_VIRUS_3_INFECTION_A594_CELLS_DN	0.0305821	0.99525	3	87	0.865295	5.76662
SALVADOR_MARTIN_PEDIATRIC_TBD_ANTI_TNF_THERAPY_NONRESPONDER_POST_TREATMENT_DN	0.0315619	0.999667	1	3	0.885575	79.1872
EBAUER_TARGETS_OF_PAX3_FOXO1_FUSION_UP	0.0323588	0.992918	4	177	0.899393	3.75258
ZHANG_ANTIVIRAL_RESPONSE_TO_RIBAVIRIN_DN	0.0325913	0.997174	2	42	0.899393	8.00841
ZWANG_CLASS_3_TRANSIENTLY_INDUCED_BY_EGF	0.0329946	0.992727	4	197	0.899393	3.35905
CERVERA_SDHB_TARGETS_2	0.0333816	0.994621	3	102	0.899393	4.88787
PASTURAL_RIZ1_TARGETS_DN	0.0337322	0.999543	1	5	0.899393	39.5614
BUFFA_HYPOXIA_METAGENE	0.0342654	0.996932	2	49	0.899393	6.81217
ZHOU_INFLAMMATORY_RESPONSE_LIVE_UP	0.0343301	0.989318	6	370	0.899393	2.70026
KONDO_COLON_CANCER_HCP_WITH_H3K27ME3	0.0344835	0.999552	1	4	0.899393	52.8891
NEBEN_AML_WITH_FLT3_OR_NRAS_UP	0.0346427	0.999484	1	7	0.899393	26.4626
BILD_MYC_ONCOGENIC_SIGNATURE	0.0349188	0.992168	4	192	0.899393	3.44956
WIERENGA_STAT5A_TARGETS_UP	0.0349927	0.992152	4	180	0.899393	3.68796
TARTE_PLASMA_CELL_VS_B_LYMPHOCYTE_DN	0.035431	0.996794	2	39	0.90239	8.65916
BYSTRYKH_SCP2_QTL	0.0357376	0.999466	1	6	0.90239	31.7282
MCBRYAN_PUBERTAL_BREAST_5_6WK_UP	0.035937	0.994033	3	111	0.90239	4.47856
GAVIN_IL2_RESPONSIVE_FOXP3_TARGETS_DN	0.0361814	0.999474	1	5	0.90239	39.5614
PROVENZANI_METASTASIS_DN	0.0366711	0.993851	3	127	0.907879	3.89631
BLANCO_MELO_RESPIRATORY_SYNCYTIAL_VIRUS_INFECTION_A594_CELLS_DN	0.0371232	0.99378	3	91	0.912363	5.50311
DIERICK_SEROTONIN_FUNCTION_GENES	0.0377101	0.999429	1	5	0.920073	39.5614
TAVOR_CEBPA_TARGETS_UP	0.038951	0.996269	2	46	0.940402	7.27942
CUI_GLUCOSE_DEPRIVATION	0.0391897	0.996216	2	54	0.940402	6.15587
TAKEDA_TARGETS_OF_NUP98_HOXA9_FUSION_10D_DN	0.0399986	0.993079	3	108	0.940402	4.60695
MANNE_COVID19_COMBINED_COHORT_VS_HEALTHY_DONOR_PLATELETS_DN	0.0400979	0.990612	4	186	0.940402	3.56443
PARK_OSTEOBLAST_DIFFERENTIATION_BY_PHENYLAMIL_DN	0.040166	0.999351	1	5	0.940402	39.5614
GOLDRATH_ANTIGEN_RESPONSE	0.0402234	0.98702	6	334	0.940402	3.00415
JAATINEN_HEMATOPOIETIC_STEM_CELL_DN	0.0405584	0.990481	4	168	0.940402	3.96077
DIRMEIER_LMP1_RESPONSE_LATE_UP	0.0412478	0.995907	2	53	0.940402	6.27697
WIERENGA_STAT5A_TARGETS_GROUP2	0.0416596	0.995867	2	44	0.940402	7.62638
AUJLA_IL22_AND_IL17A_SIGNALING	0.0416934	0.999344	1	4	0.940402	52.8891
SHEPARD_BMYB_MORPHOLINO_DN	0.0419344	0.990046	4	180	0.940402	3.68796
BASSO_CD40_SIGNALING_UP	0.0420278	0.992597	3	99	0.940402	5.04229
MARSON_FOXP3_TARGETS_DN	0.0421743	0.995774	2	49	0.940402	6.81217
YU_MYC_TARGETS_UP	0.0431213	0.995648	2	42	0.955193	8.00841
LEE_LIVER_CANCER_DENA_UP	0.0442413	0.995447	2	50	0.973597	6.67051
CHARAFE_BREAST_CANCER_LUMINAL_VS_MESENCHYMAL_UP	0.0446291	0.985219	6	401	0.975754	2.48298
LEE_AGING_NEOCORTEX_DN	0.04499	0.995315	2	55	0.977299	6.03937
WANG_CLIM2_TARGETS_UP	0.0456632	0.988836	4	233	0.977699	2.82408
RODRIGUES_THYROID_CARCINOMA_POORLY_DIFFERENTIATED_DN	0.0457708	0.981947	8	750	0.977699	1.76008
CHARAFE_BREAST_CANCER_LUMINAL_VS_BASAL_UP	0.046265	0.98637	5	360	0.977699	2.28289
NAKAMURA_TUMOR_ZONE_PERIPHERAL_VS_CENTRAL_DN	0.0464323	0.982932	7	580	0.977699	1.99508
LEE_BMP2_TARGETS_UP	0.0465471	0.980481	9	738	0.977699	2.04097
GERY_CEBP_TARGETS	0.0467507	0.991387	3	119	0.977699	4.16723
ITO_PTTG1_TARGETS_DN	0.0473826	0.998995	1	9	0.980942	19.837
LEE_NEURAL_CREST_STEM_CELL_DN	0.047656	0.991147	3	125	0.980942	3.9607
FULCHER_INFLAMMATORY_RESPONSE_LECTIN_VS_LPS_UP	0.0477798	0.982334	7	533	0.980942	2.18052
WONG_ADULT_TISSUE_STEM_MODULE	0.0490383	0.980399	8	673	1	1.97464
LEE_AGING_NEOCORTEX_UP	0.0508776	0.994295	2	74	1	4.4407
SERVITJA_LIVER_HNF1A_TARGETS_UP	0.051168	0.990233	3	116	1	4.2787
CLAUS_PGR_POSITIVE_MENINGIOMA_UP	0.0511852	0.998811	1	10	1	17.6322
KLEIN_PRIMARY_EFFUSION_LYMPHOMA_DN	0.0512087	0.994284	2	52	1	6.40292
JU_AGING_TERC_TARGETS_UP	0.0516321	0.998878	1	6	1	31.7282
ENK_UV_RESPONSE_EPIDERMIS_DN	0.0530424	0.981668	6	478	1	2.06698
HOWLIN_PUBERTAL_MAMMARY_GLAND	0.0532069	0.993931	2	53	1	6.27697
BROWNE_HCMV_INFECTION_48HR_DN	0.054015	0.981261	6	426	1	2.33129
LEE_LIVER_CANCER_MYC_E2F1_UP	0.0544114	0.993731	2	49	1	6.81217
BROWNE_HCMV_INFECTION_6HR_UP	0.0546466	0.993672	2	54	1	6.15587
HUPER_BREAST_BASAL_VS_LUMINAL_DN	0.0549487	0.993631	2	50	1	6.67051
GARGALOVIC_RESPONSE_TO_OXIDIZED_PHOSPHOLIPIDS_LIGHTGREEN_DN	0.0552803	0.998649	1	8	1	22.6632
BRUINS_UVC_RESPONSE_VIA_TP53_GROUP_D	0.0567537	0.985123	4	233	1	2.82408
MATTIOLI_MULTIPLE_MYELOMA_SUBGROUPS	0.0568698	0.998502	1	12	1	14.4301
LIAN_LIPA_TARGETS_3M	0.0570871	0.99325	2	48	1	6.96005
YAO_TEMPORAL_RESPONSE_TO_PROGESTERONE_CLUSTER_0	0.0572281	0.993159	2	71	1	4.63435
LEE_LIVER_CANCER_MYC_TGFA_UP	0.0578077	0.993088	2	56	1	5.92717
MIKKELSEN_MEF_HCP_WITH_H3_UNMETHYLATED	0.0588119	0.984441	4	182	1	3.64611
PETROVA_ENDOTHELIUM_LYMPHATIC_VS_BLOOD_UP	0.0591215	0.988033	3	124	1	3.99369
LEE_LIVER_CANCER_SURVIVAL_UP	0.0594268	0.987935	3	133	1	3.71513
OUELLET_OVARIAN_CANCER_INVASIVE_VS_LMP_DN	0.0601592	0.998322	1	12	1	14.4301
SENGUPTA_NASOPHARYNGEAL_CARCINOMA_WITH_LMP1_DN	0.0604438	0.987674	3	112	1	4.43706
BILD_HRAS_ONCOGENIC_SIGNATURE	0.0615983	0.983425	4	221	1	2.98267
RAMALHO_STEMNESS_DN	0.0616642	0.992315	2	72	1	4.56759
SCHUHMACHER_MYC_TARGETS_DN	0.0617912	0.998307	1	8	1	22.6632
RICKMAN_METASTASIS_DN	0.0620148	0.98327	4	232	1	2.83666
OSAWA_TNF_TARGETS	0.0621571	0.998287	1	8	1	22.6632
PEREZ_TP53_TARGETS	0.0635244	0.969329	11	1043	1	1.76569
GROSS_HYPOXIA_VIA_ELK3_DN	0.0635697	0.986725	3	145	1	3.39831
RAGHAVACHARI_PLATELET_SPECIFIC_GENES	0.0639345	0.99187	2	72	1	4.56759
YAUCH_HEDGEHOG_SIGNALING_PARACRINE_UP	0.0644789	0.986478	3	128	1	3.86489
ENGELMANN_CANCER_PROGENITORS_DN	0.0649461	0.991708	2	58	1	5.7148
HOLLERN_EMT_BREAST_TUMOR_UP	0.0649864	0.986318	3	136	1	3.63074
MEISSNER_BRAIN_HCP_WITH_H3K4ME2_AND_H3K27ME3	0.0650673	0.991761	2	42	1	8.00841
ONDER_CDH1_TARGETS_1_DN	0.0658956	0.986039	3	144	1	3.42264
POS_RESPONSE_TO_HISTAMINE_DN	0.0663079	0.997973	1	11	1	15.8699
MOHANKUMAR_HOXA1_TARGETS_DN	0.0664859	0.985874	3	135	1	3.65844
WONG_ENDOMETRIAL_CANCER_LATE	0.0676904	0.998005	1	7	1	26.4626
DELASERNA_TARGETS_OF_MYOD_AND_SMARCA4	0.0680012	0.997945	1	8	1	22.6632
HUANG_GATA2_TARGETS_UP	0.0682786	0.985331	3	138	1	3.57581
KANG_DOXORUBICIN_RESISTANCE_DN	0.0685099	0.997745	1	19	1	8.81526
MARKEY_RB1_ACUTE_LOF_DN	0.068583	0.980886	4	219	1	3.01082
MARTENS_TRETINOIN_RESPONSE_UP	0.0691252	0.970386	8	562	1	2.38883
SABATES_COLORECTAL_ADENOMA_SIZE_DN	0.0693137	0.997782	1	11	1	15.8699
MALIK_REPRESSED_BY_ESTROGEN	0.0696286	0.997762	1	11	1	15.8699
BANDRES_RESPONSE_TO_CARMUSTIN_WITHOUT_MGMT_24HR_UP	0.0698848	0.997727	1	12	1	14.4301
KYNG_ENVIRONMENTAL_STRESS_RESPONSE_NOT_BY_4NQO_IN_OLD	0.0702198	0.997705	1	12	1	14.4301
BLANCO_MELO_COVID19_SARS_COV_2_LOW_MOI_INFECTION_A594_ACE2_EXPRESSING_CELLS_UP	0.0714772	0.984362	3	133	1	3.71513
KATSANOU_ELAVL1_TARGETS_DN	0.0717935	0.984267	3	131	1	3.77361
TURASHVILI_BREAST_DUCTAL_CARCINOMA_VS_LOBULAR_NORMAL_UP	0.0725909	0.990097	2	70	1	4.70277
CASORELLI_ACUTE_PROMYELOCYTIC_LEUKEMIA_UP	0.0727568	0.983935	3	157	1	3.13095
HILLION_HMGA1_TARGETS	0.073123	0.989958	2	80	1	4.09719
PIONTEK_PKD1_TARGETS_DN	0.0736741	0.99747	1	12	1	14.4301
ROSS_AML_WITH_AML1_ETO_FUSION	0.0739308	0.989813	2	69	1	4.77319
BLANCO_MELO_COVID19_SARS_COV_2_INFECTION_A594_ACE2_EXPRESSING_CELLS_RUXOLITINIB_DN	0.0745465	0.989692	2	65	1	5.07768
ZHANG_RESPONSE_TO_CANTHARIDIN_UP	0.0747059	0.997365	1	14	1	12.2072
GHANDHI_BYSTANDER_IRRADIATION_UP	0.0747094	0.989664	2	63	1	5.24554
CROONQUIST_STROMAL_STIMULATION_DN	0.0748314	0.99741	1	11	1	15.8699
PEPPER_CHRONIC_LYMPHOCYTIC_LEUKEMIA_DN	0.0748611	0.997354	1	14	1	12.2072
WHITESIDE_CISPLATIN_RESISTANCE_UP	0.0752339	0.997381	1	11	1	15.8699
ISHIDA_E2F_TARGETS	0.0752349	0.989605	2	51	1	6.534
KYNG_ENVIRONMENTAL_STRESS_RESPONSE_NOT_BY_UV_IN_WS	0.0756303	0.997332	1	12	1	14.4301
RAY_ALZHEIMERS_DISEASE	0.0756684	0.997448	1	8	1	22.6632
GAVIN_FOXP3_TARGETS_CLUSTER_P2	0.0767978	0.989189	2	69	1	4.77319
LIM_MAMMARY_LUMINAL_PROGENITOR_DN	0.0776764	0.997148	1	14	1	12.2072
YAO_TEMPORAL_RESPONSE_TO_PROGESTERONE_CLUSTER_12	0.0778637	0.988928	2	78	1	4.20565
MAHAJAN_RESPONSE_TO_IL1A_UP	0.0786436	0.988793	2	65	1	5.07768
MANNE_COVID19_ICU_VS_HEALTHY_DONOR_PLATELETS_DN	0.0787445	0.982062	3	141	1	3.49762
SENESE_HDAC3_TARGETS_DN	0.0792447	0.96973	6	509	1	1.93542
YANG_BCL3_TARGETS_UP	0.0793883	0.972833	5	315	1	2.62233
MATZUK_OVULATION	0.0798255	0.996985	1	14	1	12.2072
PIEPOLI_LGI1_TARGETS_DN	0.0800167	0.997008	1	12	1	14.4301
WEST_ADRENOCORTICAL_TUMOR_DN	0.0803017	0.969226	6	496	1	1.98856
SMID_BREAST_CANCER_NORMAL_LIKE_UP	0.0806658	0.969089	6	391	1	2.54939
DAZARD_UV_RESPONSE_CLUSTER_G3	0.0810133	0.996932	1	12	1	14.4301
RUTELLA_RESPONSE_TO_HGF_UP	0.0819379	0.971671	5	384	1	2.13483
PEDRIOLI_MIR31_TARGETS_DN	0.0825666	0.971406	5	349	1	2.35769
PARK_TRETINOIN_RESPONSE	0.0829013	0.996811	1	11	1	15.8699
SHETH_LIVER_CANCER_VS_TXNIP_LOSS_PAM4	0.0833658	0.975179	4	249	1	2.63674
YAO_HOXA10_TARGETS_VIA_PROGESTERONE_UP	0.0839742	0.987549	2	74	1	4.4407
BOYLAN_MULTIPLE_MYELOMA_PCA3_UP	0.0843581	0.987448	2	78	1	4.20565
KANG_FLUOROURACIL_RESISTANCE_DN	0.0848234	0.996589	1	14	1	12.2072
MAHADEVAN_GIST_MORPHOLOGICAL_SWITCH	0.0849918	0.996595	1	13	1	13.2212
ROSS_ACUTE_MYELOID_LEUKEMIA_CBF	0.0851295	0.987277	2	75	1	4.37944
LIAN_LIPA_TARGETS_6M	0.0855848	0.987224	2	61	1	5.42398
HOLLEMAN_VINCRISTINE_RESISTANCE_B_ALL_DN	0.0856427	0.99649	1	16	1	10.5824
KOINUMA_TARGETS_OF_SMAD2_OR_SMAD3	0.0871071	0.960755	8	788	1	1.66981
WUNDER_INFLAMMATORY_RESPONSE_AND_CHOLESTEROL_UP	0.0876582	0.98675	2	58	1	5.7148
EHRLICH_ICF_SYNDROM_DN	0.0880137	0.996345	1	13	1	13.2212
YAGI_AML_FAB_MARKERS	0.088174	0.978899	3	179	1	2.73546
GARY_CD5_TARGETS_UP	0.088442	0.968714	5	449	1	1.81404
LE_SKI_TARGETS_UP	0.08925	0.996239	1	13	1	13.2212
GALINDO_IMMUNE_RESPONSE_TO_ENTEROTOXIN	0.0893873	0.986268	2	74	1	4.4407
COLLIS_PRKDC_SUBSTRATES	0.0894965	0.996146	1	17	1	9.91748
HUMMERICH_BENIGN_SKIN_TUMOR_UP	0.0902555	0.996153	1	13	1	13.2212
CHEN_LIVER_METABOLISM_QTL_CIS	0.0907589	0.985911	2	82	1	3.99433
MARTINELLI_IMMATURE_NEUTROPHIL_DN	0.0915738	0.996096	1	11	1	15.8699
FARMER_BREAST_CANCER_CLUSTER_3	0.092188	0.99594	1	15	1	11.3351
YOSHIMURA_MAPK8_TARGETS_UP	0.0930904	0.953525	10	962	1	1.72936
THUM_SYSTOLIC_HEART_FAILURE_UP	0.093837	0.966249	5	392	1	2.08953
GENTLES_LEUKEMIC_STEM_CELL_DN	0.09435	0.995851	1	11	1	15.8699
FOSTER_TOLERANT_MACROPHAGE_UP	0.0945089	0.97675	3	155	1	3.17258
WU_CELL_MIGRATION	0.0946943	0.976693	3	150	1	3.28161
TSAI_DNAJB4_TARGETS_UP	0.0950777	0.995723	1	13	1	13.2212
HORIUCHI_WTAP_TARGETS_UP	0.0960497	0.969967	4	285	1	2.29335
FARMER_BREAST_CANCER_APOCRINE_VS_BASAL	0.0962623	0.969872	4	294	1	2.22093
KIM_PTEN_TARGETS_UP	0.0971915	0.995442	1	17	1	9.91748
CHAUHAN_RESPONSE_TO_METHOXYESTRADIOL_DN	0.0973086	0.984229	2	102	1	3.19124
VART_KSHV_INFECTION_ANGIOGENIC_MARKERS_UP	0.097355	0.975767	3	145	1	3.39831
QUINTENS_EMBRYONIC_BRAIN_RESPONSE_TO_IR	0.0975116	0.984231	2	81	1	4.04495
ENK_UV_RESPONSE_EPIDERMIS_UP	0.0975426	0.969351	4	269	1	2.43434
MIKKELSEN_MCV6_HCP_WITH_H3K27ME3	0.0975606	0.964517	5	370	1	2.21892
LUI_THYROID_CANCER_CLUSTER_4	0.0980341	0.995447	1	13	1	13.2212
BALLIF_DEVELOPMENTAL_DISABILITY_P16_P12_DELETION	0.0981048	0.995471	1	12	1	14.4301
LUI_THYROID_CANCER_CLUSTER_3	0.0987393	0.995187	1	27	1	6.10043
HU_ANGIOGENESIS_UP	0.0988543	0.995239	1	20	1	8.35089
ONO_FOXP3_TARGETS_UP	0.0990144	0.995304	1	15	1	11.3351
SCHAEFFER_SOX9_TARGETS_IN_PROSTATE_DEVELOPMENT_UP	0.099432	0.995209	1	18	1	9.33534
SUH_COEXPRESSED_WITH_ID1_AND_ID2_UP	0.100073	0.995146	1	18	1	9.33534
HUMMERICH_MALIGNANT_SKIN_TUMOR_UP	0.100392	0.995194	1	14	1	12.2072
VERHAAK_AML_WITH_NPM1_MUTATED_UP	0.100429	0.974672	3	145	1	3.39831
TAKEDA_TARGETS_OF_NUP98_HOXA9_FUSION_8D_DN	0.1007	0.974544	3	163	1	3.01232
AFFAR_YY1_TARGETS_DN	0.101403	0.967743	4	234	1	2.81162
SMID_BREAST_CANCER_RELAPSE_IN_BONE_UP	0.101851	0.983123	2	78	1	4.20565
VALK_AML_CLUSTER_7	0.10247	0.994877	1	20	1	8.35089
CAIRO_HEPATOBLASTOMA_CLASSES_DN	0.104094	0.973284	3	184	1	2.65904
WHITFIELD_CELL_CYCLE_G2	0.104166	0.973293	3	160	1	3.0705
FOSTER_KDM1A_TARGETS_DN	0.105201	0.972868	3	193	1	2.53161
TONKS_TARGETS_OF_RUNX1_RUNX1T1_FUSION_HSC_DN	0.105593	0.972764	3	164	1	2.99341
GHANDHI_DIRECT_IRRADIATION_UP	0.105916	0.982057	2	76	1	4.31992
BRUECKNER_TARGETS_OF_MIRLET7A3_UP	0.105923	0.981987	2	97	1	3.36033
SHEPARD_BMYB_TARGETS	0.106601	0.981887	2	73	1	4.50379
MONTERO_THYROID_CANCER_POOR_SURVIVAL_UP	0.10772	0.994519	1	12	1	14.4301
ONO_AML1_TARGETS_UP	0.107975	0.994396	1	15	1	11.3351
HOLLERN_MICROACINAR_BREAST_TUMOR_DN	0.108023	0.994391	1	15	1	11.3351
RASHI_RESPONSE_TO_IONIZING_RADIATION_6	0.108233	0.981434	2	76	1	4.31992
MCBRYAN_PUBERTAL_BREAST_5_6WK_DN	0.108377	0.981267	2	125	1	2.59054
SARTIPY_BLUNTED_BY_INSULIN_RESISTANCE_DN	0.110329	0.994077	1	18	1	9.33534
MARTENS_BOUND_BY_PML_RARA_FUSION	0.110721	0.958158	5	426	1	1.91629
TUOMISTO_TUMOR_SUPPRESSION_BY_COL13A1_UP	0.111863	0.99395	1	16	1	10.5824
MEBARKI_HCC_PROGENITOR_WNT_UP	0.112796	0.970066	3	170	1	2.88471
KIM_MYCL1_AMPLIFICATION_TARGETS_DN	0.11335	0.993722	1	19	1	8.81526
OSWALD_HEMATOPOIETIC_STEM_CELL_IN_COLLAGEN_GEL_UP	0.113639	0.969712	3	194	1	2.51819
WINTER_HYPOXIA_UP	0.113878	0.97982	2	92	1	3.54785
SANA_TNF_SIGNALING_UP	0.113933	0.979885	2	72	1	4.56759
SCHLESINGER_METHYLATED_DE_NOVO_IN_CANCER	0.114419	0.979725	2	77	1	4.26201
CHEMELLO_SOLEUS_VS_EDL_MYOFIBERS_UP	0.114684	0.993693	1	14	1	12.2072
LIN_TUMOR_ESCAPE_FROM_IMMUNE_ATTACK	0.115238	0.993547	1	17	1	9.91748
MACLACHLAN_BRCA1_TARGETS_UP	0.115448	0.993449	1	21	1	7.93307
CHEN_METABOLIC_SYNDROM_NETWORK	0.115745	0.936116	12	1156	1	1.7445
FIGUEROA_AML_METHYLATION_CLUSTER_1_UP	0.116897	0.978943	2	100	1	3.25681
FIGUEROA_AML_METHYLATION_CLUSTER_7_UP	0.11854	0.978464	2	103	1	3.15943
DAVIES_MULTIPLE_MYELOMA_VS_MGUS_DN	0.118983	0.993032	1	21	1	7.93307
VERRECCHIA_RESPONSE_TO_TGFB1_C2	0.119045	0.993042	1	20	1	8.35089
RUTELLA_RESPONSE_TO_CSF2RB_AND_IL4_UP	0.11917	0.959821	4	315	1	2.06791
VERHAAK_GLIOBLASTOMA_NEURAL	0.119544	0.978129	2	123	1	2.6337
TUOMISTO_TUMOR_SUPPRESSION_BY_COL13A1_DN	0.1202	0.993056	1	14	1	12.2072
SWEET_LUNG_CANCER_KRAS_UP	0.120505	0.953276	5	440	1	1.85287
BENPORATH_SUZ12_TARGETS	0.122402	0.93787	9	830	1	1.80042
DELACROIX_RAR_BOUND_ES	0.122573	0.952238	5	419	1	1.94962
ALONSO_METASTASIS_DN	0.12259	0.992593	1	21	1	7.93307
NIKOLSKY_BREAST_CANCER_17Q11_Q21_AMPLICON	0.122835	0.977227	2	99	1	3.29061
BUCKANOVICH_T_LYMPHOCYTE_HOMING_ON_TUMOR_DN	0.12355	0.992474	1	21	1	7.93307
KIM_ALL_DISORDERS_DURATION_CORR_DN	0.124108	0.976754	2	145	1	2.22522
OLSSON_E2F3_TARGETS_UP	0.124408	0.992385	1	20	1	8.35089
AZARE_STAT3_TARGETS	0.124982	0.992262	1	23	1	7.21211
FARMER_BREAST_CANCER_BASAL_VS_LULMINAL	0.125741	0.956809	4	298	1	2.19005
GRAHAM_CML_QUIESCENT_VS_CML_DIVIDING_UP	0.126419	0.992174	1	18	1	9.33534
MANNE_COVID19_NONICU_VS_HEALTHY_DONOR_PLATELETS_DN	0.126978	0.964525	3	178	1	2.75136
ODONNELL_METASTASIS_DN	0.127157	0.992017	1	21	1	7.93307
WHITFIELD_CELL_CYCLE_G2_M	0.127203	0.964419	3	188	1	2.60087
WANG_ADIPOGENIC_GENES_REPRESSED_BY_SIRT1	0.127379	0.99194	1	24	1	6.89632
MAGRANGEAS_MULTIPLE_MYELOMA_IGLL_VS_IGLK_DN	0.127454	0.991979	1	21	1	7.93307
LUI_TARGETS_OF_PAX8_PPARG_FUSION	0.127528	0.991829	1	33	1	4.95577
BLANCO_MELO_COVID19_SARS_COV_2_INFECTION_CALU3_CELLS_DN	0.127884	0.992014	1	17	1	9.91748
SEKI_INFLAMMATORY_RESPONSE_LPS_UP	0.12792	0.975822	2	74	1	4.4407
KAYO_AGING_MUSCLE_UP	0.128076	0.964049	3	201	1	2.42817
YANG_BREAST_CANCER_ESR1_DN	0.128114	0.991876	1	22	1	7.55522
ABBUD_LIF_SIGNALING_1_DN	0.129509	0.991648	1	25	1	6.60955
WANG_BARRETTS_ESOPHAGUS_AND_ESOPHAGUS_CANCER_UP	0.130168	0.991691	1	18	1	9.33534
SHEPARD_CRASH_AND_BURN_MUTANT_DN	0.132527	0.962275	3	181	1	2.70438
HWANG_PROSTATE_CANCER_MARKERS	0.133248	0.991146	1	25	1	6.60955
NEWMAN_ERCC6_TARGETS_UP	0.13485	0.991016	1	20	1	8.35089
RIGGI_EWING_SARCOMA_PROGENITOR_DN	0.135623	0.96102	3	172	1	2.85019
BONOME_OVARIAN_CANCER_POOR_SURVIVAL_UP	0.136876	0.990572	1	31	1	5.28673
JEON_SMAD6_TARGETS_DN	0.137341	0.990724	1	18	1	9.33534
BYSTRYKH_HEMATOPOIESIS_STEM_CELL_SCP2_QTL_TRANS	0.137609	0.990612	1	21	1	7.93307
BOYLAN_MULTIPLE_MYELOMA_D_CLUSTER_UP	0.138193	0.990458	1	25	1	6.60955
CHIANG_LIVER_CANCER_SUBCLASS_POLYSOMY7_DN	0.140466	0.99015	1	24	1	6.89632
ACOSTA_PROLIFERATION_INDEPENDENT_MYC_TARGETS_DN	0.140754	0.971717	2	101	1	3.22369
MCBRYAN_PUBERTAL_BREAST_3_4WK_UP	0.142019	0.958314	3	189	1	2.58671
YEGNASUBRAMANIAN_PROSTATE_CANCER	0.143142	0.970967	2	96	1	3.39631
GRAESSMANN_APOPTOSIS_BY_SERUM_DEPRIVATION_DN	0.14327	0.957734	3	222	1	2.19214
ZHOU_INFLAMMATORY_RESPONSE_FIMA_UP	0.144561	0.940743	5	404	1	2.02501
WANG_NFKB_TARGETS	0.146785	0.9894	1	17	1	9.91748
FARDIN_HYPOXIA_11	0.147525	0.988992	1	32	1	5.11568
SCHAEFFER_PROSTATE_DEVELOPMENT_12HR_UP	0.147794	0.969416	2	104	1	3.12824
HINATA_NFKB_TARGETS_KERATINOCYTE_DN	0.14807	0.989086	1	21	1	7.93307
DANG_MYC_TARGETS_DN	0.148748	0.988839	1	29	1	5.6641
KAAB_HEART_ATRIUM_VS_VENTRICLE_UP	0.149183	0.955174	3	239	1	2.0318
GAUSSMANN_MLL_AF4_FUSION_TARGETS_E_UP	0.149419	0.968909	2	96	1	3.39631
TIAN_TNF_SIGNALING_VIA_NFKB	0.151063	0.988654	1	20	1	8.35089
DELACROIX_RARG_BOUND_MEF	0.151419	0.944362	4	338	1	1.92245
PURBEY_TARGETS_OF_CTBP1_NOT_SATB1_DN	0.1521	0.944015	4	344	1	1.88777
COLIN_PILOCYTIC_ASTROCYTOMA_VS_GLIOBLASTOMA_UP	0.152155	0.98823	1	36	1	4.52898
VILIMAS_NOTCH1_TARGETS_DN	0.15351	0.988303	1	19	1	8.81526
MAGRANGEAS_MULTIPLE_MYELOMA_IGG_VS_IGA_DN	0.153593	0.988162	1	24	1	6.89632
PETRETTO_HEART_MASS_QTL_CIS_UP	0.154388	0.987912	1	32	1	5.11568
VERHAAK_AML_WITH_NPM1_MUTATED_DN	0.154624	0.952823	3	218	1	2.23336
WAKABAYASHI_ADIPOGENESIS_PPARG_RXRA_BOUND_WITH_H4K20ME1_MARK	0.155055	0.966868	2	143	1	2.25713
TSENG_IRS1_TARGETS_UP	0.155804	0.966691	2	113	1	2.87288
MEISSNER_BRAIN_HCP_WITH_H3K27ME3	0.155812	0.95249	3	138	1	3.57581
AMIT_SERUM_RESPONSE_40_MCF10A	0.156001	0.98772	1	27	1	6.10043
KAAB_FAILED_HEART_ATRIUM_DN	0.156398	0.966402	2	146	1	2.20955
CAIRO_LIVER_DEVELOPMENT_DN	0.157119	0.951783	3	183	1	2.67399
BURTON_ADIPOGENESIS_1	0.157182	0.987483	1	30	1	5.46927
BHATI_G2M_ARREST_BY_2METHOXYESTRADIOL_DN	0.157747	0.966041	2	108	1	3.00938
ZHANG_RESPONSE_TO_IKK_INHIBITOR_AND_TNF_UP	0.158172	0.951296	3	192	1	2.54503
KAAB_HEART_ATRIUM_VS_VENTRICLE_DN	0.158811	0.950918	3	253	1	1.9162
WORSCHECH_TUMOR_EVASION_AND_TOLEROGENICITY_UP	0.15889	0.987379	1	21	1	7.93307
LIU_CDX2_TARGETS_UP	0.159615	0.98729	1	20	1	8.35089
JOHANSSON_BRAIN_CANCER_EARLY_VS_LATE_DN	0.16018	0.986857	1	43	1	3.77306
DEBIASI_APOPTOSIS_BY_REOVIRUS_INFECTION_DN	0.160819	0.95	3	269	1	1.79891
KYNG_ENVIRONMENTAL_STRESS_RESPONSE_NOT_BY_GAMMA_IN_OLD	0.160859	0.986886	1	29	1	5.6641
KYNG_ENVIRONMENTAL_STRESS_RESPONSE_NOT_BY_GAMMA_IN_WS	0.160924	0.986847	1	31	1	5.28673
WANG_IMMORTALIZED_BY_HOXA9_AND_MEIS1_UP	0.161064	0.986903	1	26	1	6.3448
VALK_AML_CLUSTER_12	0.161755	0.986768	1	27	1	6.10043
ZHANG_ANTIVIRAL_RESPONSE_TO_RIBAVIRIN_UP	0.161788	0.986781	1	26	1	6.3448
CHIARADONNA_NEOPLASTIC_TRANSFORMATION_CDC25_UP	0.162046	0.964507	2	119	1	2.72441
BROWNE_HCMV_INFECTION_30MIN_DN	0.162512	0.96435	2	117	1	2.77223
GU_PDEF_TARGETS_DN	0.162957	0.986564	1	27	1	6.10043
VANTVEER_BREAST_CANCER_ESR1_UP	0.16451	0.963576	2	142	1	2.2734
DUTERTRE_ESTRADIOL_RESPONSE_24HR_DN	0.164593	0.929655	5	487	1	1.66666
PARK_TRETINOIN_RESPONSE_AND_RARA_PLZF_FUSION	0.165141	0.986304	1	22	1	7.55522
AMIT_SERUM_RESPONSE_480_MCF10A	0.165166	0.986151	1	29	1	5.6641
KONDO_PROSTATE_CANCER_WITH_H3K27ME3	0.165859	0.963252	2	96	1	3.39631
HOFMANN_MYELODYSPLASTIC_SYNDROM_LOW_RISK_UP	0.166002	0.986041	1	27	1	6.10043
VALK_AML_CLUSTER_4	0.1662	0.986026	1	26	1	6.3448
MARTINEZ_RB1_AND_TP53_TARGETS_DN	0.166561	0.928521	5	530	1	1.52555
BOYLAN_MULTIPLE_MYELOMA_C_CLUSTER_DN	0.166763	0.98589	1	28	1	5.87419
HOLLERN_SQUAMOUS_BREAST_TUMOR	0.167025	0.962837	2	96	1	3.39631
FLOTHO_PEDIATRIC_ALL_THERAPY_RESPONSE_DN	0.16719	0.985834	1	27	1	6.10043
RUTELLA_RESPONSE_TO_HGF_VS_CSF2RB_AND_IL4_DN	0.168177	0.946704	3	228	1	2.13275
VANTVEER_BREAST_CANCER_ESR1_DN	0.168234	0.946706	3	211	1	2.3097
TAKADA_GASTRIC_CANCER_COPY_NUMBER_DN	0.168949	0.985524	1	27	1	6.10043
DANG_REGULATED_BY_MYC_DN	0.169396	0.946126	3	240	1	2.02305
IKEDA_MIR133_TARGETS_UP	0.169546	0.985214	1	44	1	3.68518
BILANGES_RAPAMYCIN_SENSITIVE_GENES	0.169714	0.985245	1	37	1	4.40361
MARSON_FOXP3_TARGETS_STIMULATED_UP	0.170604	0.985296	1	24	1	6.89632
HOFFMANN_PRE_BI_TO_LARGE_PRE_BII_LYMPHOCYTE_UP	0.170762	0.985201	1	27	1	6.10043
COULOUARN_TEMPORAL_TGFB1_SIGNATURE_DN	0.17219	0.960851	2	126	1	2.56949
VALK_AML_WITH_CEBPA	0.173264	0.984678	1	31	1	5.28673
ONDER_CDH1_TARGETS_1_UP	0.173331	0.960439	2	124	1	2.61194
KAMIKUBO_MYELOID_CEBPA_NETWORK	0.173404	0.984767	1	25	1	6.60955
LEIN_ASTROCYTE_MARKERS	0.173689	0.984474	1	42	1	3.86528
NEMETH_INFLAMMATORY_RESPONSE_LPS_DN	0.173832	0.984574	1	31	1	5.28673
ZWANG_TRANSIENTLY_UP_BY_2ND_EGF_PULSE_ONLY	0.174204	0.898642	11	1087	1	1.68808
RICKMAN_TUMOR_DIFFERENTIATED_MODERATELY_VS_POORLY_UP	0.174555	0.960009	2	118	1	2.74815
BERENJENO_ROCK_SIGNALING_NOT_VIA_RHOA_UP	0.174583	0.984529	1	26	1	6.3448
GROSS_HYPOXIA_VIA_ELK3_ONLY_UP	0.17493	0.984388	1	30	1	5.46927
SHIN_B_CELL_LYMPHOMA_CLUSTER_3	0.176376	0.984199	1	26	1	6.3448
XU_HGF_SIGNALING_NOT_VIA_AKT1_48HR_UP	0.176399	0.984083	1	32	1	5.11568
ZWANG_DOWN_BY_2ND_EGF_PULSE	0.17677	0.942758	3	199	1	2.45318
JINESH_BLEBBISHIELD_TO_IMMUNE_CELL_FUSION_PBSHMS_DN	0.176775	0.931242	4	325	1	2.00208
PLASARI_TGFB1_SIGNALING_VIA_NFIC_1HR_UP	0.176815	0.984021	1	31	1	5.28673
SHEN_SMARCA2_TARGETS_DN	0.177089	0.942604	3	201	1	2.42817
PIONTEK_PKD1_TARGETS_UP	0.177909	0.983833	1	30	1	5.46927
COLDREN_GEFITINIB_RESISTANCE_DN	0.178337	0.942036	3	191	1	2.55879
GROSS_ELK3_TARGETS_DN	0.178452	0.983748	1	29	1	5.6641
CHOI_ATL_STAGE_PREDICTOR	0.179594	0.983362	1	42	1	3.86528
LIN_MELANOMA_COPY_NUMBER_DN	0.17996	0.983301	1	41	1	3.96214
SABATES_COLORECTAL_ADENOMA_UP	0.180004	0.9581	2	93	1	3.50875
FONTAINE_THYROID_TUMOR_UNCERTAIN_MALIGNANCY_UP	0.180182	0.983325	1	35	1	4.66297
NUTT_GBM_VS_AO_GLIOMA_DN	0.180183	0.983223	1	45	1	3.60136
VANTVEER_BREAST_CANCER_BRCA1_DN	0.180622	0.983216	1	37	1	4.40361
TARTE_PLASMA_CELL_VS_PLASMABLAST_UP	0.180837	0.929058	4	328	1	1.98314
MARKEY_RB1_CHRONIC_LOF_UP	0.181376	0.9575	2	109	1	2.98106
SMID_BREAST_CANCER_RELAPSE_IN_LUNG_DN	0.181386	0.98321	1	28	1	5.87419
JIANG_AGING_HYPOTHALAMUS_UP	0.181388	0.982954	1	50	1	3.23254
CHIARADONNA_NEOPLASTIC_TRANSFORMATION_KRAS_UP	0.181447	0.957415	2	124	1	2.61194
MULLIGHAN_MLL_SIGNATURE_2_DN	0.181951	0.940211	3	249	1	1.94789
WIELAND_UP_BY_HBV_INFECTION	0.182187	0.957272	2	94	1	3.47051
CEBALLOS_TARGETS_OF_TP53_AND_MYC_DN	0.182356	0.98295	1	32	1	5.11568
HAN_SATB1_TARGETS_UP	0.183077	0.927787	4	391	1	1.65309
GAUSSMANN_MLL_AF4_FUSION_TARGETS_G_UP	0.183112	0.939705	3	218	1	2.23336
BLANCO_MELO_INFLUENZA_A_INFECTION_A594_CELLS_UP	0.183436	0.98274	1	32	1	5.11568
WIERENGA_STAT5A_TARGETS_GROUP1	0.183475	0.956675	2	116	1	2.79673
SHIPP_DLBCL_CURED_VS_FATAL_UP	0.184105	0.982626	1	31	1	5.28673
LE_EGR2_TARGETS_UP	0.184321	0.956396	2	106	1	3.06767
LUI_THYROID_CANCER_PAX8_PPARG_DN	0.18506	0.982268	1	45	1	3.60136
HOLLERN_MICROACINAR_BREAST_TUMOR_UP	0.185262	0.982298	1	38	1	4.2842
TAKEDA_TARGETS_OF_NUP98_HOXA9_FUSION_3D_DN	0.185388	0.982534	1	24	1	6.89632
ICHIBA_GRAFT_VERSUS_HOST_DISEASE_D7_UP	0.185658	0.955895	2	104	1	3.12824
QI_HYPOXIA	0.18605	0.955642	2	129	1	2.50814
TAVOR_CEBPA_TARGETS_DN	0.186052	0.982325	1	27	1	6.10043
VALK_AML_CLUSTER_11	0.186792	0.982006	1	37	1	4.40361
WEIGEL_OXIDATIVE_STRESS_BY_TBH_AND_H2O2	0.187492	0.981865	1	37	1	4.40361
TSENG_ADIPOGENIC_POTENTIAL_UP	0.187778	0.981918	1	30	1	5.46927
LANDIS_ERBB2_BREAST_TUMORS_65_DN	0.188499	0.981676	1	36	1	4.52898
KIM_ALL_DISORDERS_OLIGODENDROCYTE_NUMBER_CORR_UP	0.189193	0.91531	5	746	1	1.06456
MARIADASON_REGULATED_BY_HISTONE_ACETYLATION_DN	0.189626	0.98141	1	39	1	4.17118
FOSTER_KDM1A_TARGETS_UP	0.189743	0.936542	3	196	1	2.49176
SIMBULAN_UV_RESPONSE_NORMAL_DN	0.190621	0.981308	1	32	1	5.11568
CHARAFE_BREAST_CANCER_BASAL_VS_MESENCHYMAL_UP	0.191058	0.953826	2	100	1	3.25681
KOYAMA_SEMA3B_TARGETS_UP	0.194425	0.934169	3	231	1	2.10425
GALLUZZI_PERMEABILIZE_MITOCHONDRIA	0.195038	0.980304	1	38	1	4.2842
BASSO_B_LYMPHOCYTE_NETWORK	0.196243	0.951603	2	143	1	2.25713
PURBEY_TARGETS_OF_CTBP1_NOT_SATB1_UP	0.1965	0.933101	3	254	1	1.90844
NAKAYAMA_FRA2_TARGETS	0.196893	0.979844	1	44	1	3.68518
DOANE_RESPONSE_TO_ANDROGEN_UP	0.19863	0.950644	2	144	1	2.24109
VANDESLUIS_COMMD1_TARGETS_GROUP_3_DN	0.198652	0.979634	1	32	1	5.11568
MARKEY_RB1_ACUTE_LOF_UP	0.199276	0.931758	3	228	1	2.13275
SESTO_RESPONSE_TO_UV_C5	0.199507	0.979273	1	45	1	3.60136
JISON_SICKLE_CELL_DISEASE_DN	0.199994	0.950031	2	169	1	1.9024
BROCKE_APOPTOSIS_REVERSED_BY_IL6	0.200027	0.950099	2	138	1	2.34085
BOYLAN_MULTIPLE_MYELOMA_PCA1_UP	0.200055	0.950232	2	104	1	3.12824
MCCLUNG_DELTA_FOSB_TARGETS_2WK	0.201224	0.978864	1	49	1	3.3001
WHITEHURST_PACLITAXEL_SENSITIVITY	0.201464	0.978976	1	35	1	4.66297
SCHRAETS_MLL_TARGETS_DN	0.201685	0.979071	1	28	1	5.87419
FLOTHO_PEDIATRIC_ALL_THERAPY_RESPONSE_UP	0.20175	0.978749	1	49	1	3.3001
UZONYI_RESPONSE_TO_LEUKOTRIENE_AND_THROMBIN	0.201917	0.978894	1	34	1	4.8044
NIKOLSKY_BREAST_CANCER_7P22_AMPLICON	0.202022	0.978838	1	36	1	4.52898
DAVICIONI_TARGETS_OF_PAX_FOXO1_FUSIONS_UP	0.202524	0.930085	3	250	1	1.93987
CONRAD_STEM_CELL	0.20301	0.978693	1	32	1	5.11568
KYNG_ENVIRONMENTAL_STRESS_RESPONSE_NOT_BY_4NQO_IN_WS	0.204131	0.978361	1	37	1	4.40361
BOYLAN_MULTIPLE_MYELOMA_C_D_UP	0.204283	0.948372	2	136	1	2.37605
HUPER_BREAST_BASAL_VS_LUMINAL_UP	0.204705	0.978321	1	32	1	5.11568
DESERT_PERIPORTAL_HEPATOCELLULAR_CARCINOMA_SUBCLASS_UP	0.205386	0.948025	2	111	1	2.92598
MISSIAGLIA_REGULATED_BY_METHYLATION_DN	0.205486	0.947954	2	117	1	2.77223
LEE_AGING_MUSCLE_DN	0.20616	0.977895	1	38	1	4.2842
PANGAS_TUMOR_SUPPRESSION_BY_SMAD1_AND_SMAD5_UP	0.207243	0.947171	2	131	1	2.46909
RICKMAN_HEAD_AND_NECK_CANCER_B	0.207538	0.977713	1	31	1	5.28673
LEE_NEURAL_CREST_STEM_CELL_UP	0.209297	0.946315	2	132	1	2.44993
SHEDDEN_LUNG_CANCER_GOOD_SURVIVAL_A12	0.209869	0.926375	3	229	1	2.12316
JAZAERI_BREAST_CANCER_BRCA1_VS_BRCA2_UP	0.210612	0.976788	1	46	1	3.52056
MIKKELSEN_IPS_ICP_WITH_H3K4ME3_AND_H327ME3	0.210704	0.94585	2	106	1	3.06767
FIGUEROA_AML_METHYLATION_CLUSTER_1_DN	0.210889	0.976841	1	37	1	4.40361
ABE_INNER_EAR	0.211258	0.976698	1	41	1	3.96214
FIGUEROA_AML_METHYLATION_CLUSTER_2_UP	0.214131	0.975994	1	44	1	3.68518
SCHLOSSER_MYC_TARGETS_AND_SERUM_RESPONSE_DN	0.214219	0.975931	1	48	1	3.37054
KAAB_FAILED_HEART_VENTRICLE_DN	0.214584	0.975955	1	39	1	4.17118
HERNANDEZ_MITOTIC_ARREST_BY_DOCETAXEL_1_UP	0.214741	0.976046	1	32	1	5.11568
HOWLIN_CITED1_TARGETS_1_UP	0.215478	0.975812	1	35	1	4.66297
SHIPP_DLBCL_VS_FOLLICULAR_LYMPHOMA_DN	0.217026	0.975412	1	37	1	4.40361
VANHARANTA_UTERINE_FIBROID_UP	0.217127	0.975341	1	40	1	4.06394
LEE_CALORIE_RESTRICTION_MUSCLE_DN	0.217165	0.975279	1	44	1	3.68518
CHAUHAN_RESPONSE_TO_METHOXYESTRADIOL_UP	0.21748	0.97515	1	49	1	3.3001
SMITH_LIVER_CANCER	0.218222	0.97504	1	43	1	3.77306
AMIT_EGF_RESPONSE_480_HELA	0.218294	0.942436	2	154	1	2.09224
SERVITJA_LIVER_HNF1A_TARGETS_DN	0.218388	0.942549	2	115	1	2.82166
YAMASHITA_LIVER_CANCER_WITH_EPCAM_UP	0.218493	0.974898	1	50	1	3.23254
BLANCO_MELO_COVID19_SARS_COV_2_INFECTION_A594_ACE2_EXPRESSING_CELLS_UP	0.218549	0.89753	5	443	1	1.83981
STAMBOLSKY_TARGETS_OF_MUTATED_TP53_UP	0.219861	0.974646	1	43	1	3.77306
CROONQUIST_NRAS_VS_STROMAL_STIMULATION_UP	0.221962	0.974195	1	39	1	4.17118
BOYAULT_LIVER_CANCER_SUBCLASS_G123_DN	0.222107	0.974145	1	40	1	4.06394
LIU_CMYB_TARGETS_UP	0.222997	0.940405	2	153	1	2.10624
MARTINEZ_RESPONSE_TO_TRABECTEDIN	0.224289	0.973496	1	49	1	3.3001
STEARMAN_TUMOR_FIELD_EFFECT_UP	0.224472	0.973675	1	34	1	4.8044
HALMOS_CEBPA_TARGETS_UP	0.224724	0.973519	1	39	1	4.17118
CHANDRAN_METASTASIS_TOP50_DN	0.224841	0.973418	1	44	1	3.68518
AUNG_GASTRIC_CANCER	0.225249	0.973344	1	42	1	3.86528
ZHAN_EARLY_DIFFERENTIATION_GENES_DN	0.225313	0.973428	1	36	1	4.52898
SATO_SILENCED_BY_METHYLATION_IN_PANCREATIC_CANCER_1	0.225439	0.903748	4	341	1	1.90495
ZHAN_MULTIPLE_MYELOMA_PR_DN	0.22685	0.97287	1	48	1	3.37054
HAHTOLA_MYCOSIS_FUNGOIDES_SKIN_UP	0.227204	0.938504	2	173	1	1.85743
RYAN_MANTLE_CELL_LYMPHOMA_NOTCH_DIRECT_UP	0.228287	0.938158	2	132	1	2.44993
LINDGREN_BLADDER_CANCER_CLUSTER_1_DN	0.228366	0.901986	4	355	1	1.82709
AMIT_EGF_RESPONSE_60_HELA	0.229158	0.972338	1	44	1	3.68518
BOYAULT_LIVER_CANCER_SUBCLASS_G123_UP	0.229389	0.97228	1	44	1	3.68518
CROONQUIST_NRAS_SIGNALING_UP	0.230789	0.972078	1	35	1	4.66297
OHGUCHI_LIVER_HNF4A_TARGETS_DN	0.230925	0.937119	2	107	1	3.03824
GEISS_RESPONSE_TO_DSRNA_UP	0.231463	0.971907	1	35	1	4.66297
GREENBAUM_E2A_TARGETS_UP	0.231751	0.97188	1	33	1	4.95577
SWEET_LUNG_CANCER_KRAS_DN	0.231913	0.899834	4	376	1	1.72154
ZHAN_MULTIPLE_MYELOMA_LB_UP	0.232434	0.971518	1	43	1	3.77306
BENPORATH_EED_TARGETS	0.233473	0.867448	8	835	1	1.56962
CHIARADONNA_NEOPLASTIC_TRANSFORMATION_CDC25_DN	0.233617	0.935714	2	149	1	2.16419
TIEN_INTESTINE_PROBIOTICS_24HR_DN	0.234318	0.93527	2	199	1	1.60939
HUANG_FOXA2_TARGETS_DN	0.236379	0.970689	1	33	1	4.95577
COWLING_MYCN_TARGETS	0.236687	0.970499	1	38	1	4.2842
BOQUEST_STEM_CELL_UP	0.23709	0.911869	3	236	1	2.05838
GAVIN_FOXP3_TARGETS_CLUSTER_P3	0.237433	0.933995	2	147	1	2.1944
COLINA_TARGETS_OF_4EBP1_AND_4EBP2	0.238132	0.896098	4	351	1	1.84883
JOSEPH_RESPONSE_TO_SODIUM_BUTYRATE_DN	0.238487	0.96986	1	49	1	3.3001
ALONSO_METASTASIS_UP	0.239245	0.93305	2	188	1	1.70585
TONKS_TARGETS_OF_RUNX1_RUNX1T1_FUSION_ERYTHROCYTE_UP	0.239248	0.933189	2	141	1	2.2899
CLASPER_LYMPHATIC_VESSELS_DURING_METASTASIS_DN	0.240134	0.969654	1	35	1	4.66297
PEART_HDAC_PROLIFERATION_CLUSTER_UP	0.240498	0.969302	1	51	1	3.16767
HELLER_HDAC_TARGETS_DN	0.240832	0.909725	3	277	1	1.74548
GINESTIER_BREAST_CANCER_20Q13_AMPLIFICATION_DN	0.241175	0.932206	2	171	1	1.87965
LEI_MYB_TARGETS	0.241365	0.909415	3	286	1	1.68892
YAMASHITA_LIVER_CANCER_STEM_CELL_UP	0.241399	0.969181	1	42	1	3.86528
NIKOLSKY_BREAST_CANCER_16Q24_AMPLICON	0.241644	0.969055	1	46	1	3.52056
FAELT_B_CLL_WITH_VH_REARRANGEMENTS_UP	0.242506	0.96875	1	52	1	3.10535
YOSHIMURA_MAPK8_TARGETS_DN	0.242557	0.908681	3	341	1	1.40874
PARENT_MTOR_SIGNALING_DN	0.242869	0.968858	1	38	1	4.2842
LINDGREN_BLADDER_CANCER_CLUSTER_2B	0.243358	0.892887	4	359	1	1.80604
ZHAN_MULTIPLE_MYELOMA_DN	0.244041	0.968608	1	35	1	4.66297
GUILLAUMOND_KLF10_TARGETS_UP	0.244069	0.968428	1	44	1	3.68518
CHUNG_BLISTER_CYTOTOXICITY_DN	0.244933	0.968178	1	45	1	3.60136
OSADA_ASCL1_TARGETS_UP	0.245117	0.96821	1	40	1	4.06394
HAN_JNK_SINGALING_DN	0.245939	0.968025	1	38	1	4.2842
ROESSLER_LIVER_CANCER_METASTASIS_DN	0.246316	0.967733	1	50	1	3.23254
MCLACHLAN_DENTAL_CARIES_UP	0.24655	0.906686	3	208	1	2.34395
KYNG_ENVIRONMENTAL_STRESS_RESPONSE_UP	0.246761	0.967587	1	52	1	3.10535
KOHOUTEK_CCNT1_TARGETS	0.246788	0.967717	1	42	1	3.86528
SHIN_B_CELL_LYMPHOMA_CLUSTER_8	0.246903	0.967805	1	36	1	4.52898
XU_GH1_AUTOCRINE_TARGETS_UP	0.247171	0.929456	2	159	1	2.02492
HUANG_FOXA2_TARGETS_UP	0.247496	0.967489	1	44	1	3.68518
BECKER_TAMOXIFEN_RESISTANCE_UP	0.247501	0.967504	1	43	1	3.77306
CREIGHTON_ENDOCRINE_THERAPY_RESISTANCE_4	0.248036	0.905692	3	279	1	1.73259
HENDRICKS_SMARCA4_TARGETS_DN	0.248047	0.967425	1	39	1	4.17118
DELACROIX_RAR_TARGETS_UP	0.248094	0.967357	1	42	1	3.86528
CHIANG_LIVER_CANCER_SUBCLASS_CTNNB1_UP	0.248616	0.928817	2	148	1	2.17919
JINESH_BLEBBISHIELD_VS_LIVE_CONTROL_DN	0.24951	0.904914	3	250	1	1.93987
SOTIRIOU_BREAST_CANCER_GRADE_1_VS_3_DN	0.249918	0.96672	1	51	1	3.16767
GARCIA_TARGETS_OF_FLI1_AND_DAX1_UP	0.250124	0.966714	1	47	1	3.44404
FISCHER_G2_M_CELL_CYCLE	0.250829	0.904201	3	235	1	2.06739
KRASNOSELSKAYA_ILF3_TARGETS_DN	0.250857	0.966523	1	46	1	3.52056
MEBARKI_HCC_PROGENITOR_WNT_UP_CTNNB1_DEPENDENT_BLOCKED_BY_FZD8CRD	0.25213	0.966248	1	41	1	3.96214
HSIAO_HOUSEKEEPING_GENES	0.252443	0.903063	3	388	1	1.23277
RIGGI_EWING_SARCOMA_PROGENITOR_UP	0.254354	0.886003	4	398	1	1.62293
LANDIS_BREAST_CANCER_PROGRESSION_UP	0.255403	0.965264	1	44	1	3.68518
MCBRYAN_PUBERTAL_BREAST_4_5WK_DN	0.255596	0.92538	2	187	1	1.71519
NAKAMURA_METASTASIS_MODEL_DN	0.256297	0.965081	1	40	1	4.06394
GRUETZMANN_PANCREATIC_CANCER_DN	0.256433	0.925003	2	177	1	1.81434
KUROZUMI_RESPONSE_TO_ONCOCYTIC_VIRUS	0.25684	0.965197	1	30	1	5.46927
GRABARCZYK_BCL11B_TARGETS_DN	0.257483	0.964563	1	51	1	3.16767
BEGUM_TARGETS_OF_PAX3_FOXO1_FUSION_DN	0.258137	0.964476	1	44	1	3.68518
CHEN_NEUROBLASTOMA_COPY_NUMBER_GAINS	0.259275	0.964097	1	47	1	3.44404
BROWNE_HCMV_INFECTION_30MIN_UP	0.259529	0.964071	1	44	1	3.68518
NIKOLSKY_BREAST_CANCER_17Q21_Q25_AMPLICON	0.260241	0.898712	3	282	1	1.71361
WANG_LMO4_TARGETS_UP	0.260465	0.8985	3	340	1	1.41302
WU_SILENCED_BY_METHYLATION_IN_BLADDER_CANCER	0.260524	0.96378	1	44	1	3.68518
LEE_LIVER_CANCER_CIPROFIBRATE_UP	0.261588	0.963418	1	47	1	3.44404
VERRECCHIA_EARLY_RESPONSE_TO_TGFB1	0.263083	0.962906	1	52	1	3.10535
LIU_SMARCA4_TARGETS	0.263102	0.963037	1	43	1	3.77306
QI_PLASMACYTOMA_UP	0.263349	0.897018	3	230	1	2.11366
LEE_LIVER_CANCER_SURVIVAL_DN	0.264389	0.921144	2	173	1	1.85743
BENPORATH_PROLIFERATION	0.264496	0.921202	2	143	1	2.25713
LEE_CALORIE_RESTRICTION_NEOCORTEX_DN	0.265604	0.962072	1	59	1	2.72929
OISHI_CHOLANGIOMA_STEM_CELL_LIKE_DN	0.265628	0.895638	3	250	1	1.93987
HUTTMANN_B_CLL_POOR_SURVIVAL_DN	0.267773	0.96147	1	54	1	2.98777
PASQUALUCCI_LYMPHOMA_BY_GC_STAGE_DN	0.268031	0.919373	2	164	1	1.96177
BURTON_ADIPOGENESIS_7	0.268039	0.961471	1	48	1	3.37054
SHETH_LIVER_CANCER_VS_TXNIP_LOSS_PAM6	0.268171	0.961388	1	51	1	3.16767
ACEVEDO_LIVER_CANCER_WITH_H3K27ME3_DN	0.268315	0.919285	2	150	1	2.1494
BOQUEST_STEM_CELL_CULTURED_VS_FRESH_UP	0.268614	0.876924	4	399	1	1.61871
TONG_INTERACT_WITH_PTTG1	0.269265	0.961003	1	55	1	2.93226
WANG_TUMOR_INVASIVENESS_DN	0.270509	0.918022	2	205	1	1.56117
ROYLANCE_BREAST_CANCER_16Q_COPY_NUMBER_UP	0.270791	0.960559	1	53	1	3.04542
LIM_MAMMARY_STEM_CELL_DN	0.271873	0.874832	4	386	1	1.67531
HARRIS_BRAIN_CANCER_PROGENITORS	0.272706	0.960148	1	42	1	3.86528
DAWSON_METHYLATED_IN_LYMPHOMA_TCL1	0.272959	0.959863	1	55	1	2.93226
DARWICHE_SKIN_TUMOR_PROMOTER_DN	0.273376	0.916685	2	168	1	1.91399
LI_WILMS_TUMOR_VS_FETAL_KIDNEY_2_DN	0.273408	0.959837	1	47	1	3.44404
CHIBA_RESPONSE_TO_TSA_UP	0.274516	0.959492	1	47	1	3.44404
GRAHAM_CML_QUIESCENT_VS_NORMAL_DIVIDING_UP	0.2749	0.959407	1	45	1	3.60136
HOFFMANN_IMMATURE_TO_MATURE_B_LYMPHOCYTE_DN	0.275342	0.959251	1	46	1	3.52056
MORI_IMMATURE_B_LYMPHOCYTE_UP	0.276788	0.958746	1	49	1	3.3001
GRAHAM_CML_QUIESCENT_VS_NORMAL_QUIESCENT_DN	0.277081	0.958761	1	43	1	3.77306
MIKKELSEN_IPS_ICP_WITH_H3K27ME3	0.277266	0.958703	1	43	1	3.77306
TURASHVILI_BREAST_DUCTAL_CARCINOMA_VS_DUCTAL_NORMAL_UP	0.27787	0.958492	1	44	1	3.68518
LIANG_SILENCED_BY_METHYLATION_2	0.278294	0.958522	1	37	1	4.40361
MATSUDA_NATURAL_KILLER_DIFFERENTIATION	0.278315	0.87057	4	440	1	1.46231
FLECHNER_PBL_KIDNEY_TRANSPLANT_REJECTED_VS_OK_UP	0.278632	0.957961	1	66	1	2.43434
PRAMOONJAGO_SOX4_TARGETS_UP	0.279879	0.957733	1	51	1	3.16767
AMIT_EGF_RESPONSE_240_HELA	0.280109	0.95758	1	57	1	2.82718
BOYLAN_MULTIPLE_MYELOMA_C_DN	0.280128	0.957586	1	56	1	2.87876
YAMASHITA_METHYLATED_IN_PROSTATE_CANCER	0.281162	0.957532	1	40	1	4.06394
SWEET_KRAS_TARGETS_DN	0.281236	0.957229	1	56	1	2.87876
AMIT_SERUM_RESPONSE_240_MCF10A	0.281267	0.957336	1	48	1	3.37054
GAUSSMANN_MLL_AF4_FUSION_TARGETS_A_UP	0.282857	0.911794	2	184	1	1.74382
WANG_PROSTATE_CANCER_ANDROGEN_INDEPENDENT	0.283454	0.956453	1	61	1	2.63803
BLANCO_MELO_COVID19_BRONCHIAL_EPITHELIAL_CELLS_SARS_COV_2_INFECTION_DN	0.283619	0.956542	1	50	1	3.23254
URS_ADIPOCYTE_DIFFERENTIATION_UP	0.283651	0.956423	1	58	1	2.7774
WELCSH_BRCA1_TARGETS_UP	0.285184	0.910543	2	200	1	1.60115
JIANG_HYPOXIA_NORMAL	0.285621	0.910326	2	196	1	1.63461
SMIRNOV_RESPONSE_TO_IR_2HR_UP	0.2858	0.955814	1	51	1	3.16767
RIZKI_TUMOR_INVASIVENESS_2D_DN	0.286001	0.955642	1	59	1	2.72929
BONOME_OVARIAN_CANCER_SURVIVAL_SUBOPTIMAL_DEBULKING	0.286527	0.865112	4	473	1	1.35633
WILCOX_RESPONSE_TO_PROGESTERONE_DN	0.287046	0.955389	1	52	1	3.10535
EBAUER_MYOGENIC_TARGETS_OF_PAX3_FOXO1_FUSION	0.287127	0.955504	1	44	1	3.68518
FARMER_BREAST_CANCER_CLUSTER_1	0.287532	0.95568	1	33	1	4.95577
BLANCO_MELO_COVID19_SARS_COV_2_INFECTION_A594_ACE2_EXPRESSING_CELLS_RUXOLITINIB_UP	0.287898	0.864291	4	388	1	1.66635
YAMASHITA_LIVER_CANCER_STEM_CELL_DN	0.288448	0.955009	1	47	1	3.44404
KRIEG_HYPOXIA_VIA_KDM3A	0.288622	0.95499	1	45	1	3.60136
BLANCO_MELO_BRONCHIAL_EPITHELIAL_CELLS_INFLUENZA_A_DEL_NS1_INFECTION_UP	0.290637	0.839462	6	586	1	1.66943
VANTVEER_BREAST_CANCER_POOR_PROGNOSIS	0.290874	0.954165	1	49	1	3.3001
PROVENZANI_METASTASIS_UP	0.291553	0.907232	2	189	1	1.69661
BENPORATH_PRC2_TARGETS	0.291644	0.848698	5	497	1	1.63164
BLANCO_MELO_BETA_INTERFERON_TREATED_BRONCHIAL_EPITHELIAL_CELLS_DN	0.291667	0.907366	2	140	1	2.30664
LEE_LIVER_CANCER_ACOX1_UP	0.292064	0.953701	1	53	1	3.04542
ROSS_AML_WITH_CBFB_MYH11_FUSION	0.293857	0.953178	1	48	1	3.37054
CORRE_MULTIPLE_MYELOMA_DN	0.293877	0.953119	1	51	1	3.16767
ZWANG_EGF_PERSISTENTLY_DN	0.294968	0.952702	1	54	1	2.98777
RAO_BOUND_BY_SALL4_ISOFORM_B	0.295016	0.859426	4	468	1	1.37141
BLALOCK_ALZHEIMERS_DISEASE_UP	0.295526	0.807119	11	1548	1	1.14205
KENNY_CTNNB1_TARGETS_UP	0.295577	0.952575	1	49	1	3.3001
LIN_APC_TARGETS	0.295831	0.952252	1	67	1	2.39744
FULCHER_INFLAMMATORY_RESPONSE_LECTIN_VS_LPS_DN	0.29684	0.858256	4	409	1	1.57764
WIEDERSCHAIN_TARGETS_OF_BMI1_AND_PCGF2	0.296893	0.952089	1	51	1	3.16767
MCDOWELL_ACUTE_LUNG_INJURY_UP	0.297592	0.951985	1	44	1	3.68518
DURAND_STROMA_NS_UP	0.299282	0.9032	2	162	1	1.98656
BORLAK_LIVER_CANCER_EGF_UP	0.30082	0.950747	1	50	1	3.23254
LEE_TARGETS_OF_PTCH1_AND_SUFU_DN	0.301914	0.950002	1	84	1	1.90416
PEREZ_TP63_TARGETS	0.301997	0.87339	3	314	1	1.53389
ROSS_AML_OF_FAB_M7_TYPE	0.302024	0.950109	1	66	1	2.43434
MIKKELSEN_ES_HCP_WITH_H3_UNMETHYLATED	0.302253	0.950324	1	46	1	3.52056
LINDSTEDT_DENDRITIC_CELL_MATURATION_A	0.302854	0.950113	1	46	1	3.52056
TURASHVILI_BREAST_DUCTAL_CARCINOMA_VS_LOBULAR_NORMAL_DN	0.303162	0.949875	1	53	1	3.04542
KUMAR_AUTOPHAGY_NETWORK	0.303467	0.949668	1	60	1	2.68289
GERHOLD_ADIPOGENESIS_DN	0.303749	0.949581	1	59	1	2.72929
CHANDRAN_METASTASIS_DN	0.304162	0.872045	3	300	1	1.60775
HOSHIDA_LIVER_CANCER_LATE_RECURRENCE_DN	0.304279	0.949407	1	58	1	2.7774
BROWNE_HCMV_INFECTION_16HR_UP	0.304448	0.900233	2	213	1	1.50115
SHAFFER_IRF4_TARGETS_IN_ACTIVATED_DENDRITIC_CELL	0.305246	0.948989	1	64	1	2.51185
NADLER_OBESITY_UP	0.305648	0.948881	1	61	1	2.63803
MEBARKI_HCC_PROGENITOR_WNT_DN_BLOCKED_BY_FZD8CRD	0.306268	0.948845	1	49	1	3.3001
BURTON_ADIPOGENESIS_PEAK_AT_24HR	0.3073	0.94856	1	45	1	3.60136
SESTO_RESPONSE_TO_UV_C7	0.307799	0.948098	1	62	1	2.59463
DACOSTA_UV_RESPONSE_VIA_ERCC3_TTD_DN	0.30808	0.947807	1	83	1	1.9275
CHIARADONNA_NEOPLASTIC_TRANSFORMATION_KRAS_CDC25_DN	0.308243	0.948083	1	52	1	3.10535
YAGI_AML_WITH_T_8_21_TRANSLOCATION	0.308392	0.869298	3	333	1	1.44369
SESTO_RESPONSE_TO_UV_C1	0.30947	0.947449	1	66	1	2.43434
PLASARI_TGFB1_SIGNALING_VIA_NFIC_10HR_UP	0.309614	0.947539	1	55	1	2.93226
TORCHIA_TARGETS_OF_EWSR1_FLI1_FUSION_DN	0.309614	0.868565	3	304	1	1.58595
DAVICIONI_RHABDOMYOSARCOMA_PAX_FOXO1_FUSION_UP	0.309934	0.947339	1	61	1	2.63803
BOYAULT_LIVER_CANCER_SUBCLASS_G6_UP	0.310148	0.947237	1	63	1	2.55263
ANDERSEN_CHOLANGIOCARCINOMA_CLASS1	0.310773	0.947135	1	54	1	2.98777
GUO_HEX_TARGETS_DN	0.311335	0.946856	1	59	1	2.72929
GUO_HEX_TARGETS_UP	0.311954	0.946449	1	76	1	2.10839
LIN_MELANOMA_COPY_NUMBER_UP	0.313747	0.945885	1	66	1	2.43434
DAUER_STAT3_TARGETS_DN	0.314012	0.946084	1	47	1	3.44404
BILD_CTNNB1_ONCOGENIC_SIGNATURE	0.314253	0.945619	1	74	1	2.16651
YAO_TEMPORAL_RESPONSE_TO_PROGESTERONE_CLUSTER_1	0.315912	0.945095	1	65	1	2.47254
STAMBOLSKY_TARGETS_OF_MUTATED_TP53_DN	0.317226	0.944854	1	49	1	3.3001
KYNG_WERNER_SYNDROM_AND_NORMAL_AGING_UP	0.318292	0.944152	1	70	1	2.29259
NELSON_RESPONSE_TO_ANDROGEN_UP	0.319347	0.94369	1	77	1	2.0805
HSIAO_LIVER_SPECIFIC_GENES	0.320395	0.891544	2	157	1	2.05133
RIGGINS_TAMOXIFEN_RESISTANCE_DN	0.320536	0.891285	2	205	1	1.56117
LEE_EARLY_T_LYMPHOCYTE_DN	0.320878	0.943445	1	51	1	3.16767
SHAFFER_IRF4_TARGETS_IN_PLASMA_CELL_VS_MATURE_B_LYMPHOCYTE	0.321192	0.943113	1	65	1	2.47254
MARSON_FOXP3_TARGETS_UP	0.323009	0.942433	1	64	1	2.51185
WAKABAYASHI_ADIPOGENESIS_PPARG_RXRA_BOUND_8D	0.32357	0.81469	6	811	1	1.18381
WIERENGA_STAT5A_TARGETS_DN	0.323591	0.889677	2	167	1	1.92571
BURTON_ADIPOGENESIS_2	0.323798	0.942084	1	68	1	2.36126
ACEVEDO_METHYLATED_IN_LIVER_CANCER_DN	0.324513	0.82482	5	586	1	1.37312
MCBRYAN_PUBERTAL_TGFB1_TARGETS_DN	0.32469	0.941858	1	59	1	2.72929
AGUIRRE_PANCREATIC_CANCER_COPY_NUMBER_DN	0.324884	0.888749	2	224	1	1.4257
SMID_BREAST_CANCER_BASAL_DN	0.32514	0.824343	5	602	1	1.33483
STEARMAN_LUNG_CANCER_EARLY_VS_LATE_DN	0.325425	0.941547	1	61	1	2.63803
PHONG_TNF_TARGETS_UP	0.325884	0.94148	1	54	1	2.98777
LINDSTEDT_DENDRITIC_CELL_MATURATION_D	0.326926	0.941061	1	55	1	2.93226
VANASSE_BCL2_TARGETS_DN	0.326983	0.941075	1	53	1	3.04542
MORI_SMALL_PRE_BII_LYMPHOCYTE_UP	0.327175	0.940749	1	71	1	2.25971
ZHANG_GATA6_TARGETS_DN	0.328146	0.940523	1	59	1	2.72929
HOSHIDA_LIVER_CANCER_LATE_RECURRENCE_UP	0.328576	0.940355	1	59	1	2.72929
BROWNE_HCMV_INFECTION_20HR_UP	0.328617	0.886585	2	228	1	1.40009
GAUSSMANN_MLL_AF4_FUSION_TARGETS_F_UP	0.329021	0.886516	2	175	1	1.83573
ZHONG_RESPONSE_TO_AZACITIDINE_AND_TSA_DN	0.329072	0.940031	1	69	1	2.32643
ALCALAY_AML_BY_NPM1_LOCALIZATION_DN	0.329587	0.8862	2	172	1	1.86847
ZWANG_EGF_INTERVAL_DN	0.33059	0.885548	2	190	1	1.68747
RHEIN_ALL_GLUCOCORTICOID_THERAPY_UP	0.330769	0.939468	1	61	1	2.63803
KOHOUTEK_CCNT2_TARGETS	0.33096	0.939565	1	51	1	3.16767
LIU_NASOPHARYNGEAL_CARCINOMA	0.331077	0.939244	1	69	1	2.32643
BRUECKNER_TARGETS_OF_MIRLET7A3_DN	0.331471	0.939067	1	71	1	2.25971
LAIHO_COLORECTAL_CANCER_SERRATED_DN	0.331773	0.938871	1	79	1	2.02679
LINDSTEDT_DENDRITIC_CELL_MATURATION_B	0.332234	0.938953	1	57	1	2.82718
THEILGAARD_NEUTROPHIL_AT_SKIN_WOUND_UP	0.332349	0.938765	1	67	1	2.39744
TURASHVILI_BREAST_NORMAL_DUCTAL_VS_LOBULAR_UP	0.332857	0.93863	1	62	1	2.59463
KIM_WT1_TARGETS_UP	0.333119	0.884023	2	205	1	1.56117
NAKAYAMA_SOFT_TISSUE_TUMORS_PCA1_DN	0.334789	0.937771	1	69	1	2.32643
WORSCHECH_TUMOR_REJECTION_UP	0.336291	0.937627	1	44	1	3.68518
LIM_MAMMARY_LUMINAL_PROGENITOR_UP	0.336298	0.937472	1	50	1	3.23254
VANOEVELEN_MYOGENESIS_SIN3A_TARGETS	0.336643	0.881918	2	216	1	1.47981
INGRAM_SHH_TARGETS_DN	0.337123	0.936956	1	60	1	2.68289
BENPORATH_SOX2_TARGETS	0.337563	0.814975	5	710	1	1.12175
GOLDRATH_IMMUNE_MEMORY	0.337669	0.936706	1	62	1	2.59463
HAN_SATB1_TARGETS_DN	0.338553	0.849446	3	344	1	1.39606
SONG_TARGETS_OF_IE86_CMV_PROTEIN	0.33897	0.936315	1	54	1	2.98777
FONTAINE_PAPILLARY_THYROID_CARCINOMA_UP	0.339831	0.935831	1	62	1	2.59463
CHANG_IMMORTALIZED_BY_HPV31_DN	0.340185	0.935842	1	53	1	3.04542
WU_APOPTOSIS_BY_CDKN1A_VIA_TP53	0.340456	0.935797	1	50	1	3.23254
PLASARI_TGFB1_TARGETS_10HR_UP	0.341178	0.87936	2	177	1	1.81434
HOFFMANN_PRE_BI_TO_LARGE_PRE_BII_LYMPHOCYTE_DN	0.341611	0.935036	1	67	1	2.39744
LIM_MAMMARY_STEM_CELL_UP	0.341816	0.826601	4	461	1	1.39309
HAMAI_APOPTOSIS_VIA_TRAIL_DN	0.342467	0.878625	2	169	1	1.9024
MORI_LARGE_PRE_BII_LYMPHOCYTE_DN	0.343002	0.934599	1	58	1	2.7774
BASAKI_YBX1_TARGETS_DN	0.343779	0.845864	3	364	1	1.31692
BURTON_ADIPOGENESIS_PEAK_AT_0HR	0.34434	0.933954	1	64	1	2.51185
ROSS_LEUKEMIA_WITH_MLL_FUSIONS	0.344677	0.933725	1	71	1	2.25971
MEBARKI_HCC_PROGENITOR_WNT_DN	0.346031	0.93333	1	59	1	2.72929
YORDY_RECIPROCAL_REGULATION_BY_ETS1_AND_SP100_DN	0.346196	0.933214	1	62	1	2.59463
MARTINEZ_TP53_TARGETS_DN	0.34659	0.823043	4	532	1	1.19981
DACOSTA_UV_RESPONSE_VIA_ERCC3_COMMON_UP	0.346624	0.932871	1	75	1	2.13704
CROMER_METASTASIS_DN	0.347453	0.932569	1	71	1	2.25971
ANDERSEN_CHOLANGIOCARCINOMA_CLASS2	0.34755	0.875776	2	134	1	2.41263
CHIANG_LIVER_CANCER_SUBCLASS_POLYSOMY7_UP	0.347581	0.932668	1	60	1	2.68289
RICKMAN_TUMOR_DIFFERENTIATED_WELL_VS_POORLY_DN	0.347943	0.843053	3	337	1	1.426
SHAFFER_IRF4_TARGETS_IN_ACTIVATED_B_LYMPHOCYTE	0.348718	0.931934	1	81	1	1.97595
TIEN_INTESTINE_PROBIOTICS_2HR_DN	0.34921	0.931684	1	86	1	1.85914
UDAYAKUMAR_MED1_TARGETS_DN	0.349644	0.874098	2	225	1	1.41921
GAJATE_RESPONSE_TO_TRABECTEDIN_UP	0.351335	0.931072	1	61	1	2.63803
GRAHAM_NORMAL_QUIESCENT_VS_NORMAL_DIVIDING_UP	0.351485	0.931059	1	58	1	2.7774
VILLANUEVA_LIVER_CANCER_KRT19_UP	0.353812	0.871737	2	172	1	1.86847
SENGUPTA_NASOPHARYNGEAL_CARCINOMA_WITH_LMP1_UP	0.353864	0.838928	3	356	1	1.34751
BHAT_ESR1_TARGETS_VIA_AKT1_DN	0.354777	0.929395	1	77	1	2.0805
MCCLUNG_CREB1_TARGETS_UP	0.355464	0.928909	1	101	1	1.57862
FONTAINE_FOLLICULAR_THYROID_ADENOMA_UP	0.355687	0.929047	1	73	1	2.19654
SCHAEFFER_PROSTATE_DEVELOPMENT_6HR_DN	0.355824	0.837445	3	451	1	1.05482
HOSHIDA_LIVER_CANCER_SURVIVAL_UP	0.356958	0.928602	1	65	1	2.47254
TOOKER_GEMCITABINE_RESISTANCE_UP	0.357688	0.928158	1	75	1	2.13704
LANDIS_BREAST_CANCER_PROGRESSION_DN	0.361069	0.926754	1	69	1	2.32643
MATZUK_SPERMATOCYTE	0.362024	0.926407	1	64	1	2.51185
ROSS_AML_WITH_MLL_FUSIONS	0.362342	0.926155	1	72	1	2.22774
KYNG_DNA_DAMAGE_BY_GAMMA_RADIATION	0.362776	0.925989	1	70	1	2.29259
RODWELL_AGING_KIDNEY_NO_BLOOD_UP	0.362976	0.865956	2	195	1	1.64319
XIE_ST_HSC_S1PR3_OE_UP	0.363087	0.866058	2	158	1	2.03792
HADDAD_T_LYMPHOCYTE_AND_NK_PROGENITOR_UP	0.363236	0.925671	1	80	1	2.00103
JAZAG_TGFB1_SIGNALING_VIA_SMAD4_DN	0.36339	0.925853	1	61	1	2.63803
MULLIGHAN_MLL_SIGNATURE_1_DN	0.363432	0.865617	2	210	1	1.52312
HOFFMANN_SMALL_PRE_BII_TO_IMMATURE_B_LYMPHOCYTE_UP	0.363638	0.925743	1	61	1	2.63803
HELLEBREKERS_SILENCED_DURING_TUMOR_ANGIOGENESIS	0.364293	0.925304	1	71	1	2.25971
STAMBOLSKY_RESPONSE_TO_VITAMIN_D3_UP	0.364513	0.925169	1	74	1	2.16651
WALLACE_PROSTATE_CANCER_RACE_DN	0.365117	0.924844	1	79	1	2.02679
KUMAR_TARGETS_OF_MLL_AF9_FUSION	0.365725	0.830612	3	346	1	1.38773
CHEMNITZ_RESPONSE_TO_PROSTAGLANDIN_E2_DN	0.36625	0.830243	3	344	1	1.39606
MOREAUX_B_LYMPHOCYTE_MATURATION_BY_TACI_UP	0.367071	0.924038	1	73	1	2.19654
XU_HGF_TARGETS_REPRESSED_BY_AKT1_DN	0.368857	0.923395	1	62	1	2.59463
FRIDMAN_SENESCENCE_UP	0.370945	0.9223	1	72	1	2.22774
SANSOM_APC_TARGETS_DN	0.371229	0.826763	3	307	1	1.56997
MORI_PRE_BI_LYMPHOCYTE_DN	0.373274	0.921199	1	75	1	2.13704
KONDO_EZH2_TARGETS	0.374332	0.858747	2	195	1	1.64319
MIKKELSEN_IPS_HCP_WITH_H3_UNMETHYLATED	0.374498	0.920884	1	59	1	2.72929
DE_YY1_TARGETS_DN	0.376498	0.91955	1	91	1	1.75523
YAO_TEMPORAL_RESPONSE_TO_PROGESTERONE_CLUSTER_11	0.377352	0.919105	1	97	1	1.64485
MIKKELSEN_NPC_HCP_WITH_H3K4ME3_AND_H3K27ME3	0.378552	0.856033	2	192	1	1.66948
RODWELL_AGING_KIDNEY_UP	0.378628	0.799069	4	444	1	1.44862
MANALO_HYPOXIA_UP	0.379913	0.855103	2	204	1	1.56901
RATTENBACHER_BOUND_BY_CELF1	0.381074	0.819519	3	377	1	1.27
NIKOLSKY_MUTATED_AND_AMPLIFIED_IN_BREAST_CANCER	0.38236	0.916864	1	84	1	1.90416
HOEBEKE_LYMPHOID_STEM_CELL_UP	0.382546	0.916738	1	88	1	1.81621
GRAESSMANN_RESPONSE_TO_MC_AND_SERUM_DEPRIVATION_DN	0.382673	0.916758	1	80	1	2.00103
KUMAR_PATHOGEN_LOAD_BY_MACROPHAGES	0.382825	0.853147	2	220	1	1.45226
BENPORATH_MYC_TARGETS_WITH_EBOX	0.384436	0.852076	2	224	1	1.4257
ACEVEDO_LIVER_CANCER_WITH_H3K27ME3_UP	0.384757	0.851952	2	199	1	1.60939
SANSOM_APC_MYC_TARGETS	0.385974	0.851028	2	236	1	1.35151
JECHLINGER_EPITHELIAL_TO_MESENCHYMAL_TRANSITION_UP	0.38638	0.915201	1	65	1	2.47254
LEE_AGING_CEREBELLUM_UP	0.387286	0.914567	1	79	1	2.02679
KONDO_PROSTATE_CANCER_HCP_WITH_H3K27ME3	0.388054	0.914209	1	78	1	2.05334
BHAT_ESR1_TARGETS_NOT_VIA_AKT1_DN	0.3882	0.914071	1	84	1	1.90416
CHIANG_LIVER_CANCER_SUBCLASS_PROLIFERATION_UP	0.388867	0.849384	2	168	1	1.91399
SAFFORD_T_LYMPHOCYTE_ANERGY	0.389426	0.913558	1	77	1	2.0805
BURTON_ADIPOGENESIS_9	0.389715	0.913349	1	83	1	1.9275
SMID_BREAST_CANCER_LUMINAL_A_UP	0.389851	0.913495	1	67	1	2.39744
MARTIN_VIRAL_GPCR_SIGNALING_UP	0.391956	0.912394	1	72	1	2.22774
COATES_MACROPHAGE_M1_VS_M2_UP	0.392038	0.912217	1	83	1	1.9275
IGARASHI_ATF4_TARGETS_DN	0.392203	0.912075	1	89	1	1.79529
WONG_ENDMETRIUM_CANCER_DN	0.392871	0.912008	1	68	1	2.36126
DURCHDEWALD_SKIN_CARCINOGENESIS_UP	0.39314	0.911801	1	73	1	2.19654
SCHAEFFER_PROSTATE_DEVELOPMENT_48HR_DN	0.393648	0.810241	3	384	1	1.24606
TAKAO_RESPONSE_TO_UVB_RADIATION_DN	0.394073	0.911094	1	96	1	1.66228
BLANCO_MELO_BETA_INTERFERON_TREATED_BRONCHIAL_EPITHELIAL_CELLS_UP	0.396987	0.807864	3	320	1	1.50423
BROWNE_HCMV_INFECTION_12HR_DN	0.397668	0.909346	1	92	1	1.73582
DELASERNA_MYOD_TARGETS_UP	0.397753	0.909417	1	81	1	1.97595
SEITZ_NEOPLASTIC_TRANSFORMATION_BY_8P_DELETION_UP	0.399381	0.908877	1	63	1	2.55263
SANSOM_APC_TARGETS_REQUIRE_MYC	0.400215	0.841538	2	220	1	1.45226
MIYAGAWA_TARGETS_OF_EWSR1_ETS_FUSIONS_DN	0.400622	0.841289	2	212	1	1.5084
GOZGIT_ESR1_TARGETS_DN	0.402635	0.76367	5	665	1	1.20206
BOUDOUKHA_BOUND_BY_IGF2BP2	0.403395	0.906371	1	103	1	1.54746
YAUCH_HEDGEHOG_SIGNALING_PARACRINE_DN	0.403572	0.839352	2	193	1	1.66063
JOHNSTONE_PARVB_TARGETS_3_UP	0.404614	0.80196	3	409	1	1.16731
WANG_ESOPHAGUS_CANCER_VS_NORMAL_DN	0.405331	0.905439	1	96	1	1.66228
SHAFFER_IRF4_TARGETS_IN_MYELOMA_VS_MATURE_B_LYMPHOCYTE	0.405761	0.905194	1	99	1	1.61106
BRUINS_UVC_RESPONSE_VIA_TP53_GROUP_B	0.407117	0.776632	4	495	1	1.29357
BAELDE_DIABETIC_NEPHROPATHY_DN	0.407293	0.799901	3	425	1	1.12181
MARTORIATI_MDM4_TARGETS_FETAL_LIVER_UP	0.407432	0.836573	2	226	1	1.41278
MATTIOLI_MGUS_VS_PCL	0.4078	0.904179	1	95	1	1.68008
MULLIGHAN_MLL_SIGNATURE_2_UP	0.409178	0.798519	3	385	1	1.24271
BLANCO_MELO_BRONCHIAL_EPITHELIAL_CELLS_INFLUENZA_A_INFECTION_DN	0.409628	0.90363	1	65	1	2.47254
KAYO_CALORIE_RESTRICTION_MUSCLE_UP	0.410512	0.902865	1	86	1	1.85914
TURASHVILI_BREAST_LOBULAR_CARCINOMA_VS_DUCTAL_NORMAL_DN	0.411212	0.902641	1	75	1	2.13704
BOYLAN_MULTIPLE_MYELOMA_D_DN	0.411278	0.902564	1	78	1	2.05334
LIU_PROSTATE_CANCER_UP	0.412207	0.901949	1	89	1	1.79529
LIN_SILENCED_BY_TUMOR_MICROENVIRONMENT	0.412796	0.901845	1	73	1	2.19654
HIRSCH_CELLULAR_TRANSFORMATION_SIGNATURE_UP	0.413156	0.832601	2	225	1	1.41921
HOEBEKE_LYMPHOID_STEM_CELL_DN	0.41324	0.901441	1	86	1	1.85914
RUTELLA_RESPONSE_TO_HGF_VS_CSF2RB_AND_IL4_UP	0.414465	0.794474	3	376	1	1.27349
RICKMAN_TUMOR_DIFFERENTIATED_WELL_VS_MODERATELY_UP	0.414564	0.900593	1	102	1	1.56289
BOQUEST_STEM_CELL_DN	0.415896	0.830764	2	203	1	1.57692
TANAKA_METHYLATED_IN_ESOPHAGEAL_CARCINOMA	0.417211	0.899489	1	75	1	2.13704
KANG_IMMORTALIZED_BY_TERT_DN	0.417389	0.899262	1	85	1	1.88138
ONDER_CDH1_SIGNALING_VIA_CTNNB1	0.418102	0.898958	1	79	1	2.02679
CHYLA_CBFA2T3_TARGETS_UP	0.418161	0.791699	3	333	1	1.44369
BRUINS_UVC_RESPONSE_VIA_TP53_GROUP_C	0.418255	0.898837	1	82	1	1.95142
MENSE_HYPOXIA_UP	0.420722	0.897375	1	95	1	1.68008
TURASHVILI_BREAST_LOBULAR_CARCINOMA_VS_LOBULAR_NORMAL_DN	0.421706	0.897152	1	71	1	2.25971
CHICAS_RB1_TARGETS_LOW_SERUM	0.422402	0.896553	1	87	1	1.83742
GRAESSMANN_RESPONSE_TO_MC_AND_SERUM_DEPRIVATION_UP	0.42326	0.825565	2	200	1	1.60115
COULOUARN_TEMPORAL_TGFB1_SIGNATURE_UP	0.423641	0.895735	1	102	1	1.56289
LIM_MAMMARY_LUMINAL_MATURE_DN	0.42379	0.895718	1	95	1	1.68008
TURASHVILI_BREAST_LOBULAR_CARCINOMA_VS_LOBULAR_NORMAL_UP	0.424093	0.895673	1	84	1	1.90416
MATZUK_SPERMATOZOA	0.425325	0.894923	1	91	1	1.75523
DESERT_STEM_CELL_HEPATOCELLULAR_CARCINOMA_SUBCLASS_UP	0.425525	0.823824	2	232	1	1.37537
STEARMAN_LUNG_CANCER_EARLY_VS_LATE_UP	0.426283	0.894143	1	124	1	1.28147
NEMETH_INFLAMMATORY_RESPONSE_LPS_UP	0.427374	0.893909	1	82	1	1.95142
RICKMAN_HEAD_AND_NECK_CANCER_C	0.428082	0.893762	1	67	1	2.39744
CHICAS_RB1_TARGETS_SENESCENT	0.428594	0.759135	4	510	1	1.25391
ZHANG_BREAST_CANCER_PROGENITORS_UP	0.430358	0.781981	3	426	1	1.11908
RAY_TUMORIGENESIS_BY_ERBB2_CDC25A_DN	0.430635	0.820074	2	254	1	1.25343
ROESSLER_LIVER_CANCER_METASTASIS_UP	0.430763	0.8919	1	94	1	1.69826
KANG_IMMORTALIZED_BY_TERT_UP	0.43185	0.891464	1	80	1	2.00103
LEIN_CEREBELLUM_MARKERS	0.431904	0.89142	1	81	1	1.97595
HOSHIDA_LIVER_CANCER_SURVIVAL_DN	0.435765	0.889054	1	99	1	1.61106
BLANCO_MELO_BRONCHIAL_EPITHELIAL_CELLS_INFLUENZA_A_DEL_NS1_INFECTION_DN	0.436488	0.816219	2	162	1	1.98656
ROPERO_HDAC2_TARGETS	0.436508	0.888695	1	93	1	1.71684
FURUKAWA_DUSP6_TARGETS_PCI35_DN	0.437763	0.888371	1	67	1	2.39744
DER_IFN_ALPHA_RESPONSE_UP	0.437806	0.888199	1	75	1	2.13704
FIGUEROA_AML_METHYLATION_CLUSTER_4_UP	0.438955	0.887266	1	97	1	1.64485
HADDAD_B_LYMPHOCYTE_PROGENITOR	0.439157	0.813845	2	254	1	1.25343
SENESE_HDAC3_TARGETS_UP	0.439747	0.774466	3	446	1	1.06704
RICKMAN_HEAD_AND_NECK_CANCER_A	0.439825	0.886894	1	86	1	1.85914
ODONNELL_TARGETS_OF_MYC_AND_TFRC_UP	0.440923	0.886348	1	80	1	2.00103
AGUIRRE_PANCREATIC_CANCER_COPY_NUMBER_UP	0.443619	0.810473	2	280	1	1.13418
BLANCO_MELO_HUMAN_PARAINFLUENZA_VIRUS_3_INFECTION_A594_CELLS_UP	0.445001	0.809817	2	180	1	1.78346
DUTERTRE_ESTRADIOL_RESPONSE_6HR_DN	0.445109	0.883829	1	88	1	1.81621
TOOKER_GEMCITABINE_RESISTANCE_DN	0.445421	0.883359	1	120	1	1.3249
BOSCO_INTERFERON_INDUCED_ANTIVIRAL_MODULE	0.445471	0.883899	1	70	1	2.29259
PECE_MAMMARY_STEM_CELL_UP	0.445552	0.883257	1	124	1	1.28147
SHETH_LIVER_CANCER_VS_TXNIP_LOSS_PAM5	0.448583	0.881804	1	88	1	1.81621
SANA_RESPONSE_TO_IFNG_UP	0.449187	0.881797	1	67	1	2.39744
IZADPANAH_STEM_CELL_ADIPOSE_VS_BONE_DN	0.450407	0.880619	1	98	1	1.62778
LAIHO_COLORECTAL_CANCER_SERRATED_UP	0.451436	0.879878	1	113	1	1.40834
WEI_MYCN_TARGETS_WITH_E_BOX	0.452028	0.721691	5	765	1	1.03653
GRAESSMANN_APOPTOSIS_BY_SERUM_DEPRIVATION_UP	0.453283	0.738373	4	522	1	1.22383
ELVIDGE_HIF1A_TARGETS_DN	0.454929	0.878036	1	89	1	1.79529
HOSHIDA_LIVER_CANCER_SUBCLASS_S1	0.455019	0.802058	2	226	1	1.41278
CADWELL_ATG16L1_TARGETS_UP	0.455551	0.877807	1	79	1	2.02679
WOO_LIVER_CANCER_RECURRENCE_UP	0.455618	0.877521	1	98	1	1.62778
ZHANG_RESPONSE_TO_IKK_INHIBITOR_AND_TNF_DN	0.457855	0.876187	1	97	1	1.64485
BERENJENO_TRANSFORMED_BY_RHOA_UP	0.459471	0.733042	4	540	1	1.18124
BROWNE_INTERFERON_RESPONSIVE_GENES	0.460333	0.875113	1	69	1	2.32643
GRAHAM_CML_DIVIDING_VS_NORMAL_QUIESCENT_DN	0.461561	0.874116	1	83	1	1.9275
NIKOLSKY_BREAST_CANCER_16P13_AMPLICON	0.461736	0.87381	1	99	1	1.61106
MARSON_BOUND_BY_FOXP3_STIMULATED	0.462081	0.699443	6	935	1	1.01671
GAL_LEUKEMIC_STEM_CELL_UP	0.462381	0.873329	1	108	1	1.47464
KAYO_AGING_MUSCLE_DN	0.464265	0.872091	1	118	1	1.34773
ACEVEDO_LIVER_CANCER_WITH_H3K9ME3_UP	0.46455	0.872177	1	91	1	1.75523
BOYAULT_LIVER_CANCER_SUBCLASS_G1_UP	0.464816	0.871791	1	113	1	1.40834
AMBROSINI_FLAVOPIRIDOL_TREATMENT_TP53	0.465495	0.871481	1	101	1	1.57862
IVANOVA_HEMATOPOIESIS_MATURE_CELL	0.466802	0.792838	2	272	1	1.16842
FOSTER_TOLERANT_MACROPHAGE_DN	0.468041	0.751268	3	403	1	1.18531
DOANE_BREAST_CANCER_ESR1_UP	0.4683	0.869856	1	91	1	1.75523
JAZAG_TGFB1_SIGNALING_UP	0.4711	0.868001	1	100	1	1.59468
ELVIDGE_HIF1A_AND_HIF2A_TARGETS_DN	0.471838	0.867526	1	101	1	1.57862
NAKAYAMA_SOFT_TISSUE_TUMORS_PCA1_UP	0.472378	0.867679	1	69	1	2.32643
KAN_RESPONSE_TO_ARSENIC_TRIOXIDE	0.473646	0.866355	1	104	1	1.53233
GRAHAM_CML_QUIESCENT_VS_NORMAL_QUIESCENT_UP	0.474088	0.866353	1	82	1	1.95142
EPPERT_HSC_R	0.475172	0.865295	1	114	1	1.39579
SCHLOSSER_SERUM_RESPONSE_UP	0.476216	0.864613	1	116	1	1.37135
NUYTTEN_NIPP1_TARGETS_DN	0.476566	0.699887	5	798	1	0.991046
WAMUNYOKOLI_OVARIAN_CANCER_LMP_UP	0.476744	0.785073	2	253	1	1.25851
MARTINEZ_RB1_TARGETS_UP	0.476939	0.717724	4	622	1	1.01863
FLORIO_NEOCORTEX_BASAL_RADIAL_GLIA_DN	0.477963	0.784435	2	180	1	1.78346
AZARE_NEOPLASTIC_TRANSFORMATION_BY_STAT3_UP	0.483979	0.859654	1	110	1	1.44739
TAKEDA_TARGETS_OF_NUP98_HOXA9_FUSION_16D_DN	0.486688	0.857959	1	102	1	1.56289
LINDGREN_BLADDER_CANCER_CLUSTER_2A_DN	0.487625	0.857109	1	129	1	1.23099
GAVIN_FOXP3_TARGETS_CLUSTER_P4	0.489115	0.85644	1	95	1	1.68008
HOOI_ST7_TARGETS_DN	0.489246	0.856249	1	104	1	1.53233
KIM_MYCN_AMPLIFICATION_TARGETS_DN	0.489625	0.855987	1	105	1	1.51749
CHARAFE_BREAST_CANCER_LUMINAL_VS_BASAL_DN	0.49406	0.728939	3	408	1	1.17027
DER_IFN_BETA_RESPONSE_UP	0.496398	0.851481	1	102	1	1.56289
HELLER_HDAC_TARGETS_SILENCED_BY_METHYLATION_DN	0.496663	0.768904	2	264	1	1.20476
LENAOUR_DENDRITIC_CELL_MATURATION_UP	0.497034	0.850996	1	107	1	1.48865
ROZANOV_MMP14_TARGETS_UP	0.498793	0.767203	2	246	1	1.29523
YAGI_AML_WITH_T_9_11_TRANSLOCATION	0.500302	0.84864	1	121	1	1.31377
FIGUEROA_AML_METHYLATION_CLUSTER_6_UP	0.50107	0.848113	1	121	1	1.31377
MEBARKI_HCC_PROGENITOR_WNT_UP_BLOCKED_BY_FZD8CRD	0.503907	0.846247	1	111	1	1.43414
VANTVEER_BREAST_CANCER_METASTASIS_DN	0.504259	0.846044	1	107	1	1.48865
LIU_VMYB_TARGETS_UP	0.504518	0.845725	1	122	1	1.30282
ONKEN_UVEAL_MELANOMA_DN	0.504536	0.719545	3	515	1	0.918832
VERHAAK_GLIOBLASTOMA_MESENCHYMAL	0.507159	0.760387	2	206	1	1.55341
LI_INDUCED_T_TO_NATURAL_KILLER_DN	0.508755	0.842768	1	122	1	1.30282
SENESE_HDAC2_TARGETS_DN	0.514311	0.838969	1	108	1	1.47464
KIM_GLIS2_TARGETS_UP	0.515077	0.838793	1	82	1	1.95142
KOKKINAKIS_METHIONINE_DEPRIVATION_96HR_UP	0.516772	0.837167	1	112	1	1.42112
MISSIAGLIA_REGULATED_BY_METHYLATION_UP	0.517007	0.83704	1	108	1	1.47464
SMID_BREAST_CANCER_ERBB2_UP	0.518158	0.836169	1	112	1	1.42112
WELCSH_BRCA1_TARGETS_DN	0.518577	0.835632	1	141	1	1.12457
BOYLAN_MULTIPLE_MYELOMA_C_D_DN	0.519025	0.750128	2	239	1	1.33413
IZADPANAH_STEM_CELL_ADIPOSE_VS_BONE_UP	0.522755	0.832764	1	119	1	1.33622
NIKOLSKY_BREAST_CANCER_20Q12_Q13_AMPLICON	0.523883	0.831921	1	121	1	1.31377
RODRIGUES_THYROID_CARCINOMA_ANAPLASTIC_DN	0.524212	0.701771	3	512	1	0.924441
RASHI_RESPONSE_TO_IONIZING_RADIATION_5	0.524508	0.831436	1	124	1	1.28147
CHARAFE_BREAST_CANCER_LUMINAL_VS_MESENCHYMAL_DN	0.524515	0.701575	3	450	1	1.05726
ZHOU_CELL_CYCLE_GENES_IN_IR_RESPONSE_6HR	0.525601	0.831154	1	83	1	1.9275
ZHANG_BREAST_CANCER_PROGENITORS_DN	0.526675	0.829775	1	132	1	1.20256
WANG_SMARCE1_TARGETS_UP	0.526732	0.743307	2	276	1	1.15105
BOSCO_TH1_CYTOTOXIC_MODULE	0.526879	0.830194	1	84	1	1.90416
MARKEY_RB1_CHRONIC_LOF_DN	0.528074	0.828939	1	110	1	1.44739
PUIFFE_INVASION_INHIBITED_BY_ASCITES_DN	0.530648	0.82677	1	139	1	1.14102
BYSTRYKH_HEMATOPOIESIS_STEM_CELL_AND_BRAIN_QTL_TRANS	0.531156	0.82635	1	145	1	1.09303
EPPERT_PROGENITOR	0.531547	0.826125	1	135	1	1.1754
DARWICHE_PAPILLOMA_RISK_HIGH_UP	0.535106	0.823498	1	128	1	1.24077
GREGORY_SYNTHETIC_LETHAL_WITH_IMATINIB	0.535952	0.82284	1	130	1	1.22137
POOLA_INVASIVE_BREAST_CANCER_DN	0.538743	0.82082	1	118	1	1.34773
VECCHI_GASTRIC_CANCER_EARLY_UP	0.548272	0.679496	3	386	1	1.23938
DACOSTA_UV_RESPONSE_VIA_ERCC3_UP	0.549042	0.723287	2	306	1	1.03534
RODRIGUES_THYROID_CARCINOMA_ANAPLASTIC_UP	0.549162	0.650773	4	668	1	0.944983
VECCHI_GASTRIC_CANCER_ADVANCED_VS_EARLY_DN	0.549209	0.812873	1	103	1	1.54746
BLANCO_MELO_MERS_COV_INFECTION_MCR5_CELLS_UP	0.549592	0.723027	2	235	1	1.3574
VART_KSHV_INFECTION_ANGIOGENIC_MARKERS_DN	0.549666	0.812449	1	108	1	1.47464
ACEVEDO_LIVER_CANCER_DN	0.549967	0.677733	3	471	1	1.00831
DARWICHE_PAPILLOMA_RISK_LOW_UP	0.550096	0.811831	1	137	1	1.15796
PARENT_MTOR_SIGNALING_UP	0.550904	0.676772	3	523	1	0.90419
PASINI_SUZ12_TARGETS_UP	0.551418	0.81109	1	106	1	1.50293
GROSS_HYPOXIA_VIA_ELK3_AND_HIF1A_UP	0.551945	0.810359	1	138	1	1.14943
DARWICHE_SQUAMOUS_CELL_CARCINOMA_UP	0.552288	0.810109	1	135	1	1.1754
SANSOM_APC_TARGETS_UP	0.553383	0.809361	1	121	1	1.31377
BROWNE_HCMV_INFECTION_24HR_DN	0.554145	0.808637	1	134	1	1.18432
CREIGHTON_ENDOCRINE_THERAPY_RESISTANCE_1	0.555926	0.672008	3	482	1	0.984401
ELVIDGE_HYPOXIA_BY_DMOG_UP	0.556066	0.807167	1	126	1	1.26079
VERHAAK_GLIOBLASTOMA_PRONEURAL	0.558122	0.805231	1	166	1	0.952561
KONG_E2F3_TARGETS	0.561173	0.803506	1	90	1	1.77505
CHEBOTAEV_GR_TARGETS_DN	0.561531	0.802803	1	120	1	1.3249
PURBEY_TARGETS_OF_CTBP1_AND_SATB1_DN	0.562879	0.801517	1	141	1	1.12457
RUTELLA_RESPONSE_TO_CSF2RB_AND_IL4_DN	0.563846	0.709632	2	290	1	1.09404
TIEN_INTESTINE_PROBIOTICS_6HR_DN	0.565621	0.799093	1	168	1	0.941025
WAKABAYASHI_ADIPOGENESIS_PPARG_RXRA_BOUND_36HR	0.567591	0.797626	1	142	1	1.11652
BLANCO_MELO_BRONCHIAL_EPITHELIAL_CELLS_INFLUENZA_A_INFECTION_UP	0.569231	0.796428	1	123	1	1.29206
LANDIS_ERBB2_BREAST_TUMORS_324_UP	0.571417	0.794413	1	145	1	1.09303
NIKOLSKY_BREAST_CANCER_8Q23_Q24_AMPLICON	0.57162	0.794337	1	133	1	1.19337
DURAND_STROMA_S_UP	0.572935	0.701043	2	286	1	1.10976
LENAOUR_DENDRITIC_CELL_MATURATION_DN	0.573374	0.793009	1	118	1	1.34773
MASSARWEH_TAMOXIFEN_RESISTANCE_UP	0.573696	0.654613	3	528	1	0.895265
YAMAZAKI_TCEB3_TARGETS_UP	0.575252	0.791091	1	158	1	1.00164
RIEGE_DELTANP63_DIRECT_TARGETS_UP	0.577769	0.789181	1	128	1	1.24077
MOREAUX_MULTIPLE_MYELOMA_BY_TACI_UP	0.582088	0.692199	2	297	1	1.06754
KOKKINAKIS_METHIONINE_DEPRIVATION_48HR_UP	0.584434	0.783472	1	125	1	1.27105
NIKOLSKY_BREAST_CANCER_11Q12_Q14_AMPLICON	0.585891	0.782108	1	135	1	1.1754
LIAO_METASTASIS	0.58681	0.641528	3	517	1	0.915129
MEISSNER_NPC_HCP_WITH_H3K4ME3_AND_H3K27ME3	0.586827	0.781282	1	136	1	1.16661
BOSCO_ALLERGEN_INDUCED_TH2_ASSOCIATED_MODULE	0.586993	0.781163	1	133	1	1.19337
DOUGLAS_BMI1_TARGETS_UP	0.587418	0.640892	3	536	1	0.881333
ONKEN_UVEAL_MELANOMA_UP	0.589136	0.610836	4	765	1	0.81887
IGLESIAS_E2F_TARGETS_UP	0.589513	0.778873	1	142	1	1.11652
KYNG_WERNER_SYNDROM_AND_NORMAL_AGING_DN	0.59074	0.777607	1	169	1	0.93536
VERHAAK_GLIOBLASTOMA_CLASSICAL	0.591719	0.776847	1	152	1	1.04189
LANDIS_ERBB2_BREAST_TUMORS_324_DN	0.591805	0.776822	1	145	1	1.09303
IVANOVA_HEMATOPOIESIS_STEM_CELL	0.591963	0.776528	1	168	1	0.941025
BENPORATH_CYCLING_GENES	0.593241	0.606742	4	621	1	1.02035
BIDUS_METASTASIS_DN	0.593908	0.774982	1	141	1	1.12457
PHONG_TNF_RESPONSE_VIA_P38_PARTIAL	0.594463	0.774455	1	145	1	1.09303
ACEVEDO_NORMAL_TISSUE_ADJACENT_TO_LIVER_TUMOR_UP	0.595047	0.773813	1	162	1	0.976493
RAO_BOUND_BY_SALL4_ISOFORM_A	0.597589	0.771626	1	148	1	1.07049
BLANCO_MELO_RESPIRATORY_SYNCYTIAL_VIRUS_INFECTION_A594_CELLS_UP	0.598576	0.676146	2	242	1	1.31718
SENGUPTA_NASOPHARYNGEAL_CARCINOMA_UP	0.599595	0.674946	2	288	1	1.10185
GEORGES_TARGETS_OF_MIR192_AND_MIR215	0.601351	0.578705	5	854	1	0.921974
KOYAMA_SEMA3B_TARGETS_DN	0.60201	0.6724	2	329	1	0.960978
MANNE_COVID19_NONICU_VS_HEALTHY_DONOR_PLATELETS_UP	0.603419	0.766495	1	129	1	1.23099
MIKKELSEN_ES_LCP_WITH_H3K4ME3	0.603623	0.766533	1	110	1	1.44739
BLANCO_MELO_COVID19_SARS_COV_2_POS_PATIENT_LUNG_TISSUE_UP	0.605077	0.765305	1	103	1	1.54746
OSMAN_BLADDER_CANCER_DN	0.60644	0.66778	2	393	1	0.800132
KRIEG_HYPOXIA_NOT_VIA_KDM3A	0.610045	0.589173	4	712	1	0.883496
FIRESTEIN_PROLIFERATION	0.61158	0.758706	1	156	1	1.01471
IWANAGA_CARCINOGENESIS_BY_KRAS_UP	0.611678	0.758607	1	157	1	1.00813
MONNIER_POSTRADIATION_TUMOR_ESCAPE_UP	0.611866	0.662218	2	403	1	0.779638
BAKKER_FOXO3_TARGETS_DN	0.612464	0.757815	1	165	1	0.958434
DEURIG_T_CELL_PROLYMPHOCYTIC_LEUKEMIA_UP	0.614641	0.659517	2	328	1	0.963993
SMID_BREAST_CANCER_LUMINAL_B_UP	0.615136	0.755409	1	149	1	1.06318
GAUSSMANN_MLL_AF4_FUSION_TARGETS_C_UP	0.61596	0.754496	1	168	1	0.941025
SMIRNOV_RESPONSE_TO_IR_6HR_UP	0.618324	0.752334	1	155	1	1.02137
JINESH_BLEBBISHIELD_TRANSFORMED_STEM_CELL_SPHERES_UP	0.618564	0.752159	1	148	1	1.07049
MIKKELSEN_MEF_HCP_WITH_H3K27ME3	0.618754	0.608579	3	470	1	1.01054
ODONNELL_TFRC_TARGETS_UP	0.619878	0.654153	2	304	1	1.04234
DARWICHE_SQUAMOUS_CELL_CARCINOMA_DN	0.619946	0.750747	1	160	1	0.98891
TAKEDA_TARGETS_OF_NUP98_HOXA9_FUSION_16D_UP	0.620232	0.750728	1	130	1	1.22137
DARWICHE_PAPILLOMA_RISK_LOW_DN	0.621801	0.748977	1	158	1	1.00164
MOHANKUMAR_HOXA1_TARGETS_UP	0.622264	0.651445	2	396	1	0.793875
LU_EZH2_TARGETS_DN	0.622762	0.650988	2	363	1	0.868428
KYNG_DNA_DAMAGE_DN	0.62386	0.746914	1	169	1	0.93536
FERNANDEZ_BOUND_BY_MYC	0.624022	0.746769	1	167	1	0.946758
BERTUCCI_MEDULLARY_VS_DUCTAL_BREAST_CANCER_DN	0.627638	0.743238	1	168	1	0.941025
MULLIGHAN_MLL_SIGNATURE_1_UP	0.629687	0.643713	2	349	1	0.904341
LINDGREN_BLADDER_CANCER_CLUSTER_3_UP	0.630458	0.642994	2	311	1	1.01822
SMIRNOV_CIRCULATING_ENDOTHELIOCYTES_IN_CANCER_UP	0.631579	0.739547	1	143	1	1.10858
FORTSCHEGGER_PHF8_TARGETS_DN	0.632457	0.565221	4	731	1	0.859245
YAGI_AML_WITH_INV_16_TRANSLOCATION	0.633114	0.640008	2	374	1	0.842108
BROWN_MYELOID_CELL_DEVELOPMENT_UP	0.63354	0.737619	1	141	1	1.12457
DARWICHE_PAPILLOMA_RISK_HIGH_DN	0.634022	0.736936	1	167	1	0.946758
ICHIBA_GRAFT_VERSUS_HOST_DISEASE_35D_UP	0.635999	0.735265	1	131	1	1.21189
LINSLEY_MIR16_TARGETS	0.637012	0.733743	1	204	1	0.772245
ODONNELL_TFRC_TARGETS_DN	0.639223	0.732102	1	124	1	1.28147
BROWNE_HCMV_INFECTION_48HR_UP	0.639411	0.731553	1	163	1	0.970399
LI_WILMS_TUMOR_VS_FETAL_KIDNEY_1_UP	0.640632	0.730224	1	177	1	0.892357
HATADA_METHYLATED_IN_LUNG_CANCER_UP	0.643989	0.628418	2	312	1	1.01487
WILCOX_RESPONSE_TO_PROGESTERONE_UP	0.645307	0.725692	1	144	1	1.10075
ELVIDGE_HYPOXIA_UP	0.647198	0.72359	1	163	1	0.970399
BOYAULT_LIVER_CANCER_SUBCLASS_G3_UP	0.648079	0.722497	1	193	1	0.817102
THUM_SYSTOLIC_HEART_FAILURE_DN	0.64903	0.721443	1	207	1	0.760843
ZHOU_CELL_CYCLE_GENES_IN_IR_RESPONSE_24HR	0.649555	0.721529	1	123	1	1.29206
KIM_MYC_AMPLIFICATION_TARGETS_UP	0.650471	0.719999	1	195	1	0.808568
MARTORIATI_MDM4_TARGETS_NEUROEPITHELIUM_UP	0.651143	0.719436	1	171	1	0.92423
BROWNE_HCMV_INFECTION_18HR_DN	0.654158	0.716322	1	164	1	0.96438
CAIRO_HEPATOBLASTOMA_UP	0.6568	0.71329	1	205	1	0.768407
BLANCO_MELO_COVID19_SARS_COV_2_INFECTION_CALU3_CELLS_UP	0.658675	0.612294	2	277	1	1.14679
GRYDER_PAX3FOXO1_ENHANCERS_KO_DOWN	0.660249	0.610151	2	425	1	0.73796
WANG_CISPLATIN_RESPONSE_AND_XPC_UP	0.661461	0.708672	1	149	1	1.06318
FLORIO_NEOCORTEX_BASAL_RADIAL_GLIA_UP	0.661833	0.608804	2	262	1	1.21419
AMUNDSON_RESPONSE_TO_ARSENITE	0.663786	0.705802	1	205	1	0.768407
SENESE_HDAC1_TARGETS_UP	0.664015	0.605937	2	403	1	0.779638
SHEDDEN_LUNG_CANCER_GOOD_SURVIVAL_A4	0.664241	0.705456	1	178	1	0.887255
HOFFMANN_LARGE_TO_SMALL_PRE_BII_LYMPHOCYTE_UP	0.664266	0.705683	1	145	1	1.09303
NUYTTEN_EZH2_TARGETS_UP	0.671315	0.502464	5	955	1	0.81798
WINNEPENNINCKX_MELANOMA_METASTASIS_UP	0.672801	0.696243	1	155	1	1.02137
RIZKI_TUMOR_INVASIVENESS_3D_UP	0.673434	0.695321	1	186	1	0.848425
SHEPARD_BMYB_MORPHOLINO_UP	0.67445	0.694125	1	198	1	0.796092
FERREIRA_EWINGS_SARCOMA_UNSTABLE_VS_STABLE_UP	0.674557	0.69425	1	160	1	0.98891
YAMAZAKI_TCEB3_TARGETS_DN	0.674928	0.693664	1	185	1	0.853094
STARK_PREFRONTAL_CORTEX_22Q11_DELETION_DN	0.675865	0.592178	2	523	1	0.595064
HOLLMANN_APOPTOSIS_VIA_CD40_UP	0.677328	0.69091	1	197	1	0.800208
PEDRIOLI_MIR31_TARGETS_UP	0.677772	0.690628	1	163	1	0.970399
MIKKELSEN_MCV6_LCP_WITH_H3K4ME3	0.677904	0.690719	1	137	1	1.15796
MONNIER_POSTRADIATION_TUMOR_ESCAPE_DN	0.679283	0.588456	2	364	1	0.86597
CHICAS_RB1_TARGETS_CONFLUENT	0.679402	0.541184	3	522	1	0.905995
DAVICIONI_MOLECULAR_ARMS_VS_ERMS_DN	0.679904	0.688172	1	170	1	0.929762
BROWNE_HCMV_INFECTION_1HR_DN	0.682258	0.685385	1	188	1	0.839236
MANNE_COVID19_COMBINED_COHORT_VS_HEALTHY_DONOR_PLATELETS_UP	0.682902	0.68486	1	158	1	1.00164
TAKEDA_TARGETS_OF_NUP98_HOXA9_FUSION_10D_UP	0.684007	0.683641	1	153	1	1.03496
KYNG_DNA_DAMAGE_UP	0.684307	0.683033	1	190	1	0.830242
MIKKELSEN_IPS_LCP_WITH_H3K4ME3	0.686805	0.680546	1	141	1	1.12457
KATSANOU_ELAVL1_TARGETS_UP	0.68771	0.679333	1	159	1	0.995236
JISON_SICKLE_CELL_DISEASE_UP	0.689685	0.676916	1	176	1	0.897518
MARTENS_TRETINOIN_RESPONSE_DN	0.691841	0.498187	4	742	1	0.845775
REN_ALVEOLAR_RHABDOMYOSARCOMA_DN	0.692576	0.572657	2	405	1	0.775661
RAY_TUMORIGENESIS_BY_ERBB2_CDC25A_UP	0.69496	0.670807	1	167	1	0.946758
DAZARD_RESPONSE_TO_UV_NHEK_UP	0.698964	0.665855	1	198	1	0.796092
GRAESSMANN_RESPONSE_TO_MC_AND_DOXORUBICIN_UP	0.699396	0.517475	3	584	1	0.8058
SARRIO_EPITHELIAL_MESENCHYMAL_TRANSITION_UP	0.700249	0.664606	1	157	1	1.00813
WANG_CISPLATIN_RESPONSE_AND_XPC_DN	0.701287	0.663038	1	205	1	0.768407
PEREZ_TP53_AND_TP63_TARGETS	0.70251	0.661627	1	194	1	0.812813
BENPORATH_ES_1	0.703181	0.559905	2	367	1	0.858674
LEE_DIFFERENTIATING_T_LYMPHOCYTE	0.703813	0.660163	1	177	1	0.892357
IVANOVA_HEMATOPOIESIS_STEM_CELL_LONG_TERM	0.704575	0.659104	1	199	1	0.792017
PHONG_TNF_RESPONSE_VIA_P38_COMPLETE	0.704658	0.658882	1	224	1	0.702025
RODRIGUES_THYROID_CARCINOMA_POORLY_DIFFERENTIATED_UP	0.705122	0.510529	3	620	1	0.756862
KIM_WT1_TARGETS_12HR_DN	0.705746	0.657636	1	208	1	0.757116
MITSIADES_RESPONSE_TO_APLIDIN_UP	0.705874	0.556508	2	413	1	0.76014
PATIL_LIVER_CANCER	0.707645	0.507458	3	627	1	0.748002
SENESE_HDAC1_AND_HDAC2_TARGETS_UP	0.712612	0.649237	1	202	1	0.780036
MIKKELSEN_MEF_ICP_WITH_H3K27ME3	0.716176	0.645182	1	150	1	1.05603
LINDGREN_BLADDER_CANCER_CLUSTER_3_DN	0.716336	0.64455	1	211	1	0.746147
SENGUPTA_NASOPHARYNGEAL_CARCINOMA_DN	0.718364	0.541271	2	296	1	1.07125
WAKABAYASHI_ADIPOGENESIS_PPARG_BOUND_8D	0.721069	0.490934	3	632	1	0.741794
LEE_RECENT_THYMIC_EMIGRANT	0.722563	0.63667	1	213	1	0.739006
ROSTY_CERVICAL_CANCER_PROLIFERATION_CLUSTER	0.725601	0.633326	1	141	1	1.12457
LOPEZ_MBD_TARGETS	0.725628	0.457423	4	891	1	0.696232
BRUINS_UVC_RESPONSE_VIA_TP53_GROUP_A	0.727211	0.455557	4	754	1	0.831532
BERTUCCI_MEDULLARY_VS_DUCTAL_BREAST_CANCER_UP	0.727313	0.630721	1	187	1	0.843806
IVANOVA_HEMATOPOIESIS_EARLY_PROGENITOR	0.73022	0.525808	2	436	1	0.718706
WINTER_HYPOXIA_METAGENE	0.73046	0.626471	1	216	1	0.728545
SANSOM_APC_TARGETS	0.731319	0.625448	1	198	1	0.796092
MULLIGHAN_NPM1_MUTATED_SIGNATURE_1_UP	0.734949	0.620528	1	227	1	0.692563
GABRIELY_MIR21_TARGETS	0.736649	0.618075	1	283	1	0.552902
CREIGHTON_ENDOCRINE_THERAPY_RESISTANCE_3	0.737025	0.470803	3	648	1	0.722575
PICCALUGA_ANGIOIMMUNOBLASTIC_LYMPHOMA_UP	0.73717	0.617735	1	198	1	0.796092
PILON_KLF1_TARGETS_UP	0.738945	0.514434	2	446	1	0.70203
DUTERTRE_ESTRADIOL_RESPONSE_24HR_UP	0.7404	0.512837	2	311	1	1.01822
FLECHNER_BIOPSY_KIDNEY_TRANSPLANT_OK_VS_DONOR_UP	0.740586	0.512147	2	541	1	0.574466
SENESE_HDAC1_AND_HDAC2_TARGETS_DN	0.747741	0.603404	1	209	1	0.753424
BROWNE_HCMV_INFECTION_4HR_DN	0.747925	0.603048	1	230	1	0.68335
GRAHAM_CML_DIVIDING_VS_NORMAL_QUIESCENT_UP	0.748516	0.602628	1	167	1	0.946758
HOSHIDA_LIVER_CANCER_SUBCLASS_S3	0.748784	0.601945	1	214	1	0.735487
MARTINEZ_RESPONSE_TO_TRABECTEDIN_DN	0.750365	0.599545	1	267	1	0.586805
FUJII_YBX1_TARGETS_DN	0.750629	0.599557	1	188	1	0.839236
BILD_E2F3_ONCOGENIC_SIGNATURE	0.752846	0.596215	1	238	1	0.659921
MASSARWEH_TAMOXIFEN_RESISTANCE_DN	0.756517	0.591148	1	223	1	0.705235
MITSIADES_RESPONSE_TO_APLIDIN_DN	0.756786	0.590665	1	247	1	0.635385
SENESE_HDAC1_TARGETS_DN	0.760139	0.58595	1	240	1	0.654309
SHETH_LIVER_CANCER_VS_TXNIP_LOSS_PAM1	0.761846	0.583547	1	233	1	0.674375
FISCHER_G1_S_CELL_CYCLE	0.762841	0.582309	1	198	1	0.796092
KRIGE_RESPONSE_TO_TOSEDOSTAT_24HR_UP	0.763295	0.436441	3	690	1	0.676384
LEE_BMP2_TARGETS_DN	0.764193	0.408502	4	878	1	0.707249
BYSTRYKH_HEMATOPOIESIS_STEM_CELL_QTL_TRANS	0.765199	0.433886	3	698	1	0.668219
CHYLA_CBFA2T3_TARGETS_DN	0.765277	0.578713	1	214	1	0.735487
RUTELLA_RESPONSE_TO_HGF_DN	0.766079	0.577524	1	220	1	0.715043
ENK_UV_RESPONSE_KERATINOCYTE_UP	0.772815	0.468299	2	480	1	0.65055
CUI_TCF21_TARGETS_2_UP	0.773374	0.467616	2	416	1	0.754475
HUTTMANN_B_CLL_POOR_SURVIVAL_UP	0.773838	0.566045	1	247	1	0.635385
CAIRO_HEPATOBLASTOMA_DN	0.77656	0.562187	1	208	1	0.757116
MIKKELSEN_NPC_ICP_WITH_H3K4ME3	0.78268	0.454296	2	445	1	0.703663
MEBARKI_HCC_PROGENITOR_FZD8CRD_UP	0.783051	0.409771	3	507	1	0.933939
LIU_SOX4_TARGETS_DN	0.784642	0.549596	1	302	1	0.517324
FISCHER_DREAM_TARGETS	0.786114	0.361957	5	933	1	0.838705
DEURIG_T_CELL_PROLYMPHOCYTIC_LEUKEMIA_DN	0.792295	0.537824	1	276	1	0.56725
BRUINS_UVC_RESPONSE_LATE	0.792732	0.353101	5	1072	1	0.722118
MIYAGAWA_TARGETS_OF_EWSR1_ETS_FUSIONS_UP	0.794867	0.533918	1	240	1	0.654309
BUYTAERT_PHOTODYNAMIC_THERAPY_STRESS_UP	0.7976	0.389082	3	795	1	0.582339
NAKAMURA_TUMOR_ZONE_PERIPHERAL_VS_CENTRAL_UP	0.804621	0.518187	1	262	1	0.598252
ZHOU_INFLAMMATORY_RESPONSE_FIMA_DN	0.804874	0.517805	1	254	1	0.617509
TIEN_INTESTINE_PROBIOTICS_24HR_UP	0.805074	0.421083	2	549	1	0.565746
MULLIGHAN_NPM1_SIGNATURE_3_UP	0.811477	0.506801	1	291	1	0.537354
CHICAS_RB1_TARGETS_GROWING	0.811508	0.506972	1	233	1	0.674375
LU_EZH2_TARGETS_UP	0.811529	0.506836	1	256	1	0.612581
GRESHOCK_CANCER_COPY_NUMBER_UP	0.814516	0.501705	1	295	1	0.529897
IVANOVA_HEMATOPOIESIS_STEM_CELL_AND_PROGENITOR	0.815812	0.404648	2	523	1	0.595064
HELLER_HDAC_TARGETS_UP	0.816088	0.499052	1	296	1	0.528064
GOBERT_OLIGODENDROCYTE_DIFFERENTIATION_UP	0.82105	0.35517	3	559	1	0.843513
JAATINEN_HEMATOPOIETIC_STEM_CELL_UP	0.822741	0.487701	1	292	1	0.53547
HELLER_SILENCED_BY_METHYLATION_UP	0.826622	0.481205	1	229	1	0.686394
RICKMAN_METASTASIS_UP	0.826906	0.480375	1	322	1	0.484424
JOHNSTONE_PARVB_TARGETS_2_DN	0.831069	0.47301	1	332	1	0.469464
TARTE_PLASMA_CELL_VS_PLASMABLAST_DN	0.831608	0.472138	1	300	1	0.520856
DANG_BOUND_BY_MYC	0.834391	0.311334	4	1023	1	0.600276
WANG_TUMOR_INVASIVENESS_UP	0.834553	0.466696	1	375	1	0.414254
BRUINS_UVC_RESPONSE_EARLY_LATE	0.835106	0.465881	1	299	1	0.52264
GRAESSMANN_APOPTOSIS_BY_DOXORUBICIN_DN	0.84038	0.267224	7	1745	1	0.603882
SCHLOSSER_SERUM_RESPONSE_DN	0.842675	0.361418	2	664	1	0.463698
FISCHER_DIRECT_P53_TARGETS_META_ANALYSIS	0.846597	0.444791	1	297	1	0.526244
IWANAGA_CARCINOGENESIS_BY_KRAS_PTEN_DN	0.850896	0.436614	1	319	1	0.489095
CAIRO_HEPATOBLASTOMA_CLASSES_UP	0.851218	0.34715	2	595	1	0.520174
FEVR_CTNNB1_TARGETS_DN	0.852344	0.345302	2	533	1	0.583448
MUELLER_PLURINET	0.853123	0.432443	1	291	1	0.537354
YAGI_AML_WITH_11Q23_REARRANGED	0.85446	0.42978	1	324	1	0.481358
KOBAYASHI_EGFR_SIGNALING_24HR_DN	0.857328	0.424531	1	237	1	0.662763
MARSON_BOUND_BY_E2F4_UNSTIMULATED	0.858278	0.297455	3	664	1	0.704287
LI_INDUCED_T_TO_NATURAL_KILLER_UP	0.866353	0.406482	1	284	1	0.550911
STEIN_ESRRA_TARGETS_UP	0.867912	0.403113	1	371	1	0.418848
BASAKI_YBX1_TARGETS_UP	0.868541	0.402099	1	273	1	0.573624
WONG_EMBRYONIC_STEM_CELL_CORE	0.869295	0.400391	1	332	1	0.469464
HORIUCHI_WTAP_TARGETS_DN	0.869527	0.39999	1	305	1	0.512113
MOOTHA_PGC	0.873153	0.392328	1	410	1	0.377885
WANG_RESPONSE_TO_GSK3_INHIBITOR_SB216763_UP	0.874082	0.390611	1	312	1	0.500344
ZHOU_INFLAMMATORY_RESPONSE_LIVE_DN	0.874398	0.389905	1	331	1	0.47092
MILI_PSEUDOPODIA_HAPTOTAXIS_DN	0.874785	0.305833	2	668	1	0.460782
WALLACE_PROSTATE_CANCER_RACE_UP	0.875887	0.387077	1	248	1	0.63277
RHEIN_ALL_GLUCOCORTICOID_THERAPY_DN	0.875956	0.386601	1	358	1	0.434492
KIM_ALL_DISORDERS_CALB1_CORR_UP	0.876386	0.385447	1	543	1	0.28252
KINSEY_TARGETS_OF_EWSR1_FLII_FUSION_UP	0.877293	0.232071	5	1227	1	0.62344
JINESH_BLEBBISHIELD_TO_IMMUNE_CELL_FUSION_PBSHMS_UP	0.881128	0.375688	1	359	1	0.433248
POOLA_INVASIVE_BREAST_CANCER_UP	0.8819	0.374437	1	234	1	0.671435
PHONG_TNF_RESPONSE_NOT_VIA_P38	0.883718	0.370188	1	336	1	0.463731
WANG_SMARCE1_TARGETS_DN	0.88435	0.368788	1	353	1	0.440816
MOOTHA_HUMAN_MITODB_6_2002	0.886463	0.364096	1	412	1	0.375994
BERENJENO_TRANSFORMED_BY_RHOA_DN	0.886641	0.363737	1	395	1	0.392681
DACOSTA_UV_RESPONSE_VIA_ERCC3_COMMON_DN	0.887599	0.361544	1	463	1	0.333302
BLUM_RESPONSE_TO_SALIRASIB_DN	0.890022	0.356436	1	335	1	0.465151
BENPORATH_NANOG_TARGETS	0.896551	0.23273	3	944	1	0.484902
MOOTHA_MITOCHONDRIA	0.896805	0.341056	1	426	1	0.363254
GRYDER_PAX3FOXO1_TOP_ENHANCERS	0.897668	0.339075	1	436	1	0.354657
BLALOCK_ALZHEIMERS_DISEASE_INCIPIENT_UP	0.898186	0.338002	1	368	1	0.42236
MARSON_BOUND_BY_FOXP3_UNSTIMULATED	0.911674	0.188329	4	1143	1	0.532399
DACOSTA_UV_RESPONSE_VIA_ERCC3_DN	0.91175	0.234905	2	850	1	0.357225
SCHUETZ_BREAST_CANCER_DUCTAL_INVASIVE_UP	0.912083	0.305267	1	328	1	0.475338
GRAESSMANN_APOPTOSIS_BY_DOXORUBICIN_UP	0.912843	0.186303	4	1106	1	0.55177
WANG_RESPONSE_TO_GSK3_INHIBITOR_SB216763_DN	0.912852	0.30332	1	359	1	0.433248
HELLER_HDAC_TARGETS_SILENCED_BY_METHYLATION_UP	0.913089	0.302665	1	401	1	0.386629
MARTORIATI_MDM4_TARGETS_FETAL_LIVER_DN	0.915373	0.296924	1	489	1	0.314972
PEDERSEN_METASTASIS_BY_ERBB2_ISOFORM_7	0.92186	0.280754	1	375	1	0.414254
SPIELMAN_LYMPHOBLAST_EUROPEAN_VS_ASIAN_UP	0.923679	0.275943	1	469	1	0.328891
BENPORATH_MYC_MAX_TARGETS	0.924451	0.208467	2	770	1	0.396699
PUJANA_BRCA2_PCC_NETWORK	0.93496	0.246001	1	403	1	0.384652
KIM_BIPOLAR_DISORDER_OLIGODENDROCYTE_DENSITY_CORR_UP	0.935386	0.244591	1	670	1	0.226847
ZHENG_BOUND_BY_FOXP3	0.938415	0.236339	1	466	1	0.331082
STEIN_ESRRA_TARGETS	0.945005	0.217458	1	514	1	0.299099
CUI_TCF21_TARGETS_2_DN	0.946769	0.158447	2	830	1	0.366378
SPIELMAN_LYMPHOBLAST_EUROPEAN_VS_ASIAN_DN	0.947135	0.211154	1	575	1	0.266171
ACEVEDO_LIVER_TUMOR_VS_NORMAL_ADJACENT_TISSUE_UP	0.948116	0.155258	2	840	1	0.361747
SHEDDEN_LUNG_CANCER_POOR_SURVIVAL_A6	0.948154	0.208262	1	430	1	0.359767
IVANOVA_HEMATOPOIESIS_LATE_PROGENITOR	0.954181	0.189878	1	490	1	0.314306
KRIGE_RESPONSE_TO_TOSEDOSTAT_6HR_UP	0.95728	0.132961	2	852	1	0.356333
MIKKELSEN_ES_ICP_WITH_H3K4ME3	0.95821	0.130711	2	652	1	0.472659
CREIGHTON_ENDOCRINE_THERAPY_RESISTANCE_2	0.95934	0.173613	1	429	1	0.360633
KRIGE_RESPONSE_TO_TOSEDOSTAT_6HR_DN	0.966492	0.109293	2	888	1	0.340972
ACEVEDO_LIVER_CANCER_UP	0.968389	0.104229	2	928	1	0.325304
HAMAI_APOPTOSIS_VIA_TRAIL_UP	0.968794	0.141727	1	633	1	0.240757
GRYDER_PAX3FOXO1_ENHANCERS_IN_TADS	0.969248	0.101903	2	992	1	0.30287
DIAZ_CHRONIC_MEYLOGENOUS_LEUKEMIA_UP	0.969367	0.086278	3	1370	1	0.323536
CASORELLI_ACUTE_PROMYELOCYTIC_LEUKEMIA_DN	0.978295	0.106815	1	641	1	0.237613
PUJANA_ATM_PCC_NETWORK	0.983094	0.0521933	3	1261	1	0.354425
LASTOWSKA_NEUROBLASTOMA_COPY_NUMBER_DN	0.983229	0.0870354	1	772	1	0.195414
BUYTAERT_PHOTODYNAMIC_THERAPY_STRESS_DN	0.984864	0.0802233	1	624	1	0.244391
GRAESSMANN_RESPONSE_TO_MC_AND_DOXORUBICIN_DN	0.986163	0.0746119	1	754	1	0.200343
NUYTTEN_NIPP1_TARGETS_UP	0.987467	0.0688989	1	687	1	0.220959
PUJANA_CHEK2_PCC_NETWORK	0.987614	0.0682349	1	735	1	0.205807
JOHNSTONE_PARVB_TARGETS_3_DN	0.992412	0.0457172	1	833	1	0.180299
PUJANA_BRCA1_PCC_NETWORK	0.992933	0.0245766	3	1500	1	0.292578
KRIGE_RESPONSE_TO_TOSEDOSTAT_24HR_DN	0.996807	0.0221728	1	979	1	0.151778
DODD_NASOPHARYNGEAL_CARCINOMA_DN	0.997559	0.0118441	2	1295	1	0.226802
NUYTTEN_EZH2_TARGETS_DN	0.998567	0.0111861	1	967	1	0.153797
YAO_TEMPORAL_RESPONSE_TO_PROGESTERONE_CLUSTER_8	1	0.755139	0	48	1	0
TENEDINI_MEGAKARYOCYTE_MARKERS	1	0.681884	0	53	1	0
THILLAINADESAN_ZNF217_TARGETS_UP	1	0.767619	0	39	1	0
GARGALOVIC_RESPONSE_TO_OXIDIZED_PHOSPHOLIPIDS_BLACK_UP	1	0.82351	0	35	1	0
KYNG_DNA_DAMAGE_BY_UV	1	0.712113	0	51	1	0
ZHAN_MULTIPLE_MYELOMA_LB_DN	1	0.785019	0	35	1	0
ABBUD_LIF_SIGNALING_1_UP	1	0.777948	0	37	1	0
ABBUD_LIF_SIGNALING_2_DN	1	0.985045	0	4	1	0
ABBUD_LIF_SIGNALING_2_UP	1	0.947363	0	11	1	0
ABDELMOHSEN_ELAVL4_TARGETS	1	0.92829	0	16	1	0
ABDULRAHMAN_KIDNEY_CANCER_VHL_DN	1	0.91887	0	12	1	0
ABE_VEGFA_TARGETS	1	0.895904	0	16	1	0
ABE_VEGFA_TARGETS_2HR	1	0.842148	0	28	1	0
ABE_VEGFA_TARGETS_30MIN	1	0.855885	0	25	1	0
ABRAHAM_ALPC_VS_MULTIPLE_MYELOMA_DN	1	0.893135	0	20	1	0
ABRAHAM_ALPC_VS_MULTIPLE_MYELOMA_UP	1	0.85789	0	25	1	0
ABRAMSON_INTERACT_WITH_AIRE	1	0.8199	0	43	1	0
ACEVEDO_LIVER_CANCER_WITH_H3K9ME3_DN	1	0.494057	0	92	1	0
ACEVEDO_LIVER_TUMOR_VS_NORMAL_ADJACENT_TISSUE_DN	1	0.233349	0	228	1	0
ACEVEDO_NORMAL_TISSUE_ADJACENT_TO_LIVER_TUMOR_DN	1	0.157907	0	329	1	0
ACOSTA_PROLIFERATION_INDEPENDENT_MYC_TARGETS_UP	1	0.615464	0	83	1	0
ADDYA_ERYTHROID_DIFFERENTIATION_BY_HEMIN	1	0.679046	0	66	1	0
AFFAR_YY1_TARGETS_UP	1	0.271594	0	187	1	0
AGARWAL_AKT_PATHWAY_TARGETS	1	0.921383	0	11	1	0
AIGNER_ZEB1_TARGETS	1	0.767154	0	31	1	0
AIYAR_COBRA1_TARGETS_DN	1	0.862787	0	27	1	0
AIYAR_COBRA1_TARGETS_UP	1	0.796004	0	36	1	0
AKL_HTLV1_INFECTION_DN	1	0.722212	0	59	1	0
AKL_HTLV1_INFECTION_UP	1	0.87308	0	27	1	0
ALCALA_APOPTOSIS	1	0.605663	0	87	1	0
ALCALAY_AML_BY_NPM1_LOCALIZATION_UP	1	0.457961	0	120	1	0
ALFANO_MYC_TARGETS	1	0.276856	0	228	1	0
ALONSO_METASTASIS_EMT_DN	1	0.973272	0	4	1	0
ALONSO_METASTASIS_NEURAL_UP	1	0.924569	0	17	1	0
AMIT_DELAYED_EARLY_GENES	1	0.902503	0	17	1	0
AMIT_EGF_RESPONSE_120_HELA	1	0.662651	0	63	1	0
AMIT_EGF_RESPONSE_120_MCF10A	1	0.786432	0	36	1	0
AMIT_EGF_RESPONSE_20_HELA	1	0.941757	0	10	1	0
AMIT_EGF_RESPONSE_20_MCF10A	1	0.935593	0	12	1	0
AMIT_EGF_RESPONSE_240_MCF10A	1	0.882495	0	20	1	0
AMIT_EGF_RESPONSE_40_HELA	1	0.787287	0	41	1	0
AMIT_EGF_RESPONSE_40_MCF10A	1	0.891716	0	17	1	0
AMIT_EGF_RESPONSE_480_MCF10A	1	0.76221	0	40	1	0
AMIT_EGF_RESPONSE_60_MCF10A	1	0.775529	0	36	1	0
AMIT_SERUM_RESPONSE_120_MCF10A	1	0.643551	0	63	1	0
AMIT_SERUM_RESPONSE_20_MCF10A	1	0.940276	0	14	1	0
AMIT_SERUM_RESPONSE_60_MCF10A	1	0.706812	0	55	1	0
AMUNDSON_DNA_DAMAGE_RESPONSE_TP53	1	0.870106	0	19	1	0
ANASTASSIOU_MULTICANCER_INVASIVENESS_SIGNATURE	1	0.604414	0	61	1	0
ANDERSEN_LIVER_CANCER_KRT19_DN	1	0.641915	0	60	1	0
ANDERSEN_LIVER_CANCER_KRT19_UP	1	0.823919	0	35	1	0
APPEL_IMATINIB_RESPONSE	1	0.808714	0	33	1	0
APPIERTO_RESPONSE_TO_FENRETINIDE_DN	1	0.769319	0	50	1	0
APPIERTO_RESPONSE_TO_FENRETINIDE_UP	1	0.832185	0	35	1	0
APRELIKOVA_BRCA1_TARGETS	1	0.789212	0	46	1	0
ASGHARZADEH_NEUROBLASTOMA_POOR_SURVIVAL_DN	1	0.852619	0	37	1	0
ASTIER_INTEGRIN_SIGNALING	1	0.772186	0	50	1	0
ASTON_MAJOR_DEPRESSIVE_DISORDER_UP	1	0.783454	0	45	1	0
AZARE_NEOPLASTIC_TRANSFORMATION_BY_STAT3_DN	1	0.909933	0	13	1	0
BACOLOD_RESISTANCE_TO_ALKYLATING_AGENTS_DN	1	0.801103	0	48	1	0
BACOLOD_RESISTANCE_TO_ALKYLATING_AGENTS_UP	1	0.887767	0	20	1	0
BAE_BRCA1_TARGETS_DN	1	0.856296	0	29	1	0
BAE_BRCA1_TARGETS_UP	1	0.71259	0	67	1	0
BAELDE_DIABETIC_NEPHROPATHY_UP	1	0.579102	0	83	1	0
BAFNA_MUC4_TARGETS_UP	1	0.978658	0	4	1	0
BAKER_HEMATOPOESIS_STAT1_TARGETS	1	0.916712	0	10	1	0
BAKER_HEMATOPOESIS_STAT5_TARGETS	1	0.954996	0	7	1	0
BAKER_HEMATOPOIESIS_STAT3_TARGETS	1	0.899165	0	15	1	0
BAKKER_FOXO3_TARGETS_UP	1	0.762159	0	52	1	0
BALDWIN_PRKCI_TARGETS_UP	1	0.825653	0	38	1	0
BANDRES_RESPONSE_TO_CARMUSTIN_MGMT_24HR_DN	1	0.838044	0	29	1	0
BANDRES_RESPONSE_TO_CARMUSTIN_MGMT_24HR_UP	1	0.955376	0	9	1	0
BANDRES_RESPONSE_TO_CARMUSTIN_MGMT_48HR_DN	1	0.43328	0	130	1	0
BANDRES_RESPONSE_TO_CARMUSTIN_MGMT_48HR_UP	1	0.934534	0	14	1	0
BANDRES_RESPONSE_TO_CARMUSTIN_WITHOUT_MGMT_24HR_DN	1	0.952614	0	10	1	0
BANDRES_RESPONSE_TO_CARMUSTIN_WITHOUT_MGMT_48HR_DN	1	0.856956	0	27	1	0
BANDRES_RESPONSE_TO_CARMUSTIN_WITHOUT_MGMT_48HR_UP	1	0.91014	0	15	1	0
BARIS_THYROID_CANCER_DN	1	0.69212	0	56	1	0
BARIS_THYROID_CANCER_UP	1	0.890659	0	24	1	0
BARRIER_CANCER_RELAPSE_NORMAL_SAMPLE_DN	1	0.85131	0	31	1	0
BARRIER_CANCER_RELAPSE_NORMAL_SAMPLE_UP	1	0.849354	0	27	1	0
BARRIER_CANCER_RELAPSE_TUMOR_SAMPLE_DN	1	0.93863	0	12	1	0
BARRIER_CANCER_RELAPSE_TUMOR_SAMPLE_UP	1	0.918732	0	15	1	0
BARRIER_COLON_CANCER_RECURRENCE_DN	1	0.927954	0	18	1	0
BARRIER_COLON_CANCER_RECURRENCE_UP	1	0.802796	0	40	1	0
BASSO_CD40_SIGNALING_DN	1	0.647599	0	65	1	0
BASSO_HAIRY_CELL_LEUKEMIA_DN	1	0.964017	0	4	1	0
BASSO_HAIRY_CELL_LEUKEMIA_UP	1	0.642707	0	75	1	0
BAUS_TFF2_TARGETS_DN	1	0.918765	0	12	1	0
BAUS_TFF2_TARGETS_UP	1	0.789862	0	27	1	0
BECKER_TAMOXIFEN_RESISTANCE_DN	1	0.767324	0	46	1	0
BEGUM_TARGETS_OF_PAX3_FOXO1_FUSION_AND_PAX3	1	0.956957	0	7	1	0
BEGUM_TARGETS_OF_PAX3_FOXO1_FUSION_UP	1	0.729541	0	54	1	0
BEIER_GLIOMA_STEM_CELL_DN	1	0.676093	0	64	1	0
BEIER_GLIOMA_STEM_CELL_UP	1	0.798329	0	36	1	0
BENITEZ_GBM_PROTEASOME_INHIBITION_RESPONSE	1	0.792887	0	46	1	0
BENNETT_SYSTEMIC_LUPUS_ERYTHEMATOSUS	1	0.818828	0	23	1	0
BENPORATH_ES_2	1	0.792576	0	29	1	0
BENPORATH_ES_CORE_NINE	1	0.931373	0	9	1	0
BENPORATH_ES_CORE_NINE_CORRELATED	1	0.558071	0	92	1	0
BENPORATH_NOS_TARGETS	1	0.360124	0	171	1	0
BENPORATH_OCT4_TARGETS	1	0.192497	0	284	1	0
BERENJENO_ROCK_SIGNALING_NOT_VIA_RHOA_DN	1	0.801763	0	47	1	0
BERENJENO_TRANSFORMED_BY_RHOA_FOREVER_DN	1	0.836451	0	26	1	0
BERENJENO_TRANSFORMED_BY_RHOA_FOREVER_UP	1	0.880819	0	21	1	0
BERENJENO_TRANSFORMED_BY_RHOA_REVERSIBLY_DN	1	0.810267	0	30	1	0
BERENJENO_TRANSFORMED_BY_RHOA_REVERSIBLY_UP	1	0.955606	0	9	1	0
BERGER_MBD2_TARGETS	1	0.979654	0	2	1	0
BERNARD_PPAPDC1B_TARGETS_DN	1	0.737948	0	55	1	0
BERNARD_PPAPDC1B_TARGETS_UP	1	0.849484	0	36	1	0
BERTUCCI_INVASIVE_CARCINOMA_DUCTAL_VS_LOBULAR_DN	1	0.757059	0	41	1	0
BERTUCCI_INVASIVE_CARCINOMA_DUCTAL_VS_LOBULAR_UP	1	0.870192	0	24	1	0
BHAT_ESR1_TARGETS_NOT_VIA_AKT1_UP	1	0.266465	0	198	1	0
BHAT_ESR1_TARGETS_VIA_AKT1_UP	1	0.184899	0	265	1	0
BHATI_G2M_ARREST_BY_2METHOXYESTRADIOL_UP	1	0.51219	0	101	1	0
BHATTACHARYA_EMBRYONIC_STEM_CELL	1	0.626939	0	76	1	0
BIDUS_METASTASIS_UP	1	0.300131	0	211	1	0
BILANGES_RAPAMYCIN_SENSITIVE_VIA_TSC1_AND_TSC2	1	0.737369	0	69	1	0
BILANGES_SERUM_AND_RAPAMYCIN_SENSITIVE_GENES	1	0.767843	0	69	1	0
BILANGES_SERUM_RESPONSE_TRANSLATION	1	0.879937	0	30	1	0
BILANGES_SERUM_SENSITIVE_GENES	1	0.679067	0	70	1	0
BILANGES_SERUM_SENSITIVE_VIA_TSC1	1	0.889856	0	19	1	0
BILANGES_SERUM_SENSITIVE_VIA_TSC2	1	0.831792	0	32	1	0
BILBAN_B_CLL_LPL_DN	1	0.768237	0	43	1	0
BILBAN_B_CLL_LPL_UP	1	0.721849	0	57	1	0
BILD_SRC_ONCOGENIC_SIGNATURE	1	0.741354	0	57	1	0
BLALOCK_ALZHEIMERS_DISEASE_DN	1	0.0039866	0	1234	1	0
BLALOCK_ALZHEIMERS_DISEASE_INCIPIENT_DN	1	0.482709	0	165	1	0
BLANCO_MELO_COVID19_SARS_COV_2_INFECTION_A594_CELLS_UP	1	0.627227	0	61	1	0
BLANCO_MELO_COVID19_SARS_COV_2_LOW_MOI_INFECTION_A594_ACE2_EXPRESSING_CELLS_DN	1	0.92878	0	9	1	0
BLANCO_MELO_COVID19_SARS_COV_2_POS_PATIENT_LUNG_TISSUE_DN	1	0.402668	0	173	1	0
BLANCO_MELO_INFLUENZA_A_INFECTION_A594_CELLS_DN	1	0.538812	0	105	1	0
BLANCO_MELO_MERS_COV_INFECTION_MCR5_CELLS_DN	1	0.809268	0	29	1	0
BLANCO_MELO_SARS_COV_1_INFECTION_MCR5_CELLS_DN	1	0.931637	0	7	1	0
BLANCO_MELO_SARS_COV_1_INFECTION_MCR5_CELLS_UP	1	0.902415	0	11	1	0
BLUM_RESPONSE_TO_SALIRASIB_UP	1	0.298945	0	235	1	0
BOCHKIS_FOXA2_TARGETS	1	0.0939234	0	375	1	0
BOGNI_TREATMENT_RELATED_MYELOID_LEUKEMIA_DN	1	0.862986	0	30	1	0
BOGNI_TREATMENT_RELATED_MYELOID_LEUKEMIA_UP	1	0.86269	0	26	1	0
BOHN_PRIMARY_IMMUNODEFICIENCY_SYNDROM_DN	1	0.778636	0	35	1	0
BOHN_PRIMARY_IMMUNODEFICIENCY_SYNDROM_UP	1	0.75047	0	44	1	0
BONCI_TARGETS_OF_MIR15A_AND_MIR16_1	1	0.617807	0	87	1	0
BONOME_OVARIAN_CANCER_POOR_SURVIVAL_DN	1	0.886877	0	20	1	0
BONOME_OVARIAN_CANCER_SURVIVAL_OPTIMAL_DEBULKING	1	0.272284	0	219	1	0
BOQUEST_STEM_CELL_CULTURED_VS_FRESH_DN	1	0.83473	0	24	1	0
BORCZUK_MALIGNANT_MESOTHELIOMA_DN	1	0.586625	0	74	1	0
BORCZUK_MALIGNANT_MESOTHELIOMA_UP	1	0.220882	0	303	1	0
BOSCO_EPITHELIAL_DIFFERENTIATION_MODULE	1	0.762809	0	32	1	0
BOWIE_RESPONSE_TO_EXTRACELLULAR_MATRIX	1	0.86959	0	15	1	0
BOWIE_RESPONSE_TO_TAMOXIFEN	1	0.862977	0	16	1	0
BOYAULT_LIVER_CANCER_SUBCLASS_G12_DN	1	0.931429	0	12	1	0
BOYAULT_LIVER_CANCER_SUBCLASS_G12_UP	1	0.83065	0	39	1	0
BOYAULT_LIVER_CANCER_SUBCLASS_G1_DN	1	0.792301	0	39	1	0
BOYAULT_LIVER_CANCER_SUBCLASS_G2	1	0.862178	0	27	1	0
BOYAULT_LIVER_CANCER_SUBCLASS_G23_DN	1	0.933704	0	10	1	0
BOYAULT_LIVER_CANCER_SUBCLASS_G23_UP	1	0.697181	0	53	1	0
BOYAULT_LIVER_CANCER_SUBCLASS_G3_DN	1	0.735871	0	44	1	0
BOYAULT_LIVER_CANCER_SUBCLASS_G56_DN	1	0.883181	0	16	1	0
BOYAULT_LIVER_CANCER_SUBCLASS_G56_UP	1	0.947143	0	9	1	0
BOYAULT_LIVER_CANCER_SUBCLASS_G5_DN	1	0.851858	0	23	1	0
BOYAULT_LIVER_CANCER_SUBCLASS_G6_DN	1	0.907186	0	17	1	0
BOYERINAS_ONCOFETAL_TARGETS_OF_LET7A1	1	0.91715	0	10	1	0
BOYLAN_MULTIPLE_MYELOMA_C_CLUSTER_UP	1	0.776491	0	36	1	0
BOYLAN_MULTIPLE_MYELOMA_C_UP	1	0.750232	0	45	1	0
BOYLAN_MULTIPLE_MYELOMA_D_CLUSTER_DN	1	0.806192	0	36	1	0
BOYLAN_MULTIPLE_MYELOMA_D_UP	1	0.593197	0	88	1	0
BOYLAN_MULTIPLE_MYELOMA_PCA1_DN	1	0.954126	0	9	1	0
BOYLAN_MULTIPLE_MYELOMA_PCA3_DN	1	0.64712	0	64	1	0
BRACHAT_RESPONSE_TO_CAMPTOTHECIN_DN	1	0.792813	0	42	1	0
BRACHAT_RESPONSE_TO_CAMPTOTHECIN_UP	1	0.869026	0	25	1	0
BRACHAT_RESPONSE_TO_CISPLATIN	1	0.886578	0	22	1	0
BRACHAT_RESPONSE_TO_METHOTREXATE_DN	1	0.864346	0	26	1	0
BRACHAT_RESPONSE_TO_METHOTREXATE_UP	1	0.880949	0	23	1	0
BREDEMEYER_RAG_SIGNALING_NOT_VIA_ATM_DN	1	0.741182	0	53	1	0
BREDEMEYER_RAG_SIGNALING_NOT_VIA_ATM_UP	1	0.680774	0	60	1	0
BREDEMEYER_RAG_SIGNALING_VIA_ATM_NOT_VIA_NFKB_DN	1	0.773842	0	41	1	0
BREDEMEYER_RAG_SIGNALING_VIA_ATM_NOT_VIA_NFKB_UP	1	0.707509	0	51	1	0
BREUHAHN_GROWTH_FACTOR_SIGNALING_IN_LIVER_CANCER	1	0.910337	0	15	1	0
BROWNE_HCMV_INFECTION_10HR_DN	1	0.727509	0	53	1	0
BROWNE_HCMV_INFECTION_10HR_UP	1	0.631087	0	83	1	0
BROWNE_HCMV_INFECTION_12HR_UP	1	0.537157	0	103	1	0
BROWNE_HCMV_INFECTION_14HR_DN	1	0.160792	0	277	1	0
BROWNE_HCMV_INFECTION_14HR_UP	1	0.415005	0	150	1	0
BROWNE_HCMV_INFECTION_16HR_DN	1	0.627073	0	76	1	0
BROWNE_HCMV_INFECTION_18HR_UP	1	0.405234	0	164	1	0
BROWNE_HCMV_INFECTION_1HR_UP	1	0.799536	0	42	1	0
BROWNE_HCMV_INFECTION_20HR_DN	1	0.523318	0	100	1	0
BROWNE_HCMV_INFECTION_24HR_UP	1	0.461925	0	136	1	0
BROWNE_HCMV_INFECTION_2HR_DN	1	0.734643	0	45	1	0
BROWNE_HCMV_INFECTION_2HR_UP	1	0.802081	0	32	1	0
BROWNE_HCMV_INFECTION_4HR_UP	1	0.72566	0	45	1	0
BROWNE_HCMV_INFECTION_6HR_DN	1	0.407694	0	155	1	0
BROWNE_HCMV_INFECTION_8HR_DN	1	0.724652	0	43	1	0
BROWNE_HCMV_INFECTION_8HR_UP	1	0.571195	0	94	1	0
BROWN_MYELOID_CELL_DEVELOPMENT_DN	1	0.513412	0	116	1	0
BRUINS_UVC_RESPONSE_MIDDLE	1	0.519601	0	94	1	0
BRUNEAU_HEART_GREAT_VESSELS_AND_VALVULOGENESIS	1	0.957167	0	7	1	0
BRUNEAU_SEPTATION_VENTRICULAR	1	0.971592	0	6	1	0
BRUNO_HEMATOPOIESIS	1	0.69049	0	60	1	0
BUCKANOVICH_T_LYMPHOCYTE_HOMING_ON_TUMOR_UP	1	0.886927	0	18	1	0
BURTON_ADIPOGENESIS_10	1	0.860733	0	31	1	0
BURTON_ADIPOGENESIS_11	1	0.790158	0	50	1	0
BURTON_ADIPOGENESIS_12	1	0.854248	0	32	1	0
BURTON_ADIPOGENESIS_3	1	0.409617	0	102	1	0
BURTON_ADIPOGENESIS_4	1	0.782006	0	44	1	0
BURTON_ADIPOGENESIS_5	1	0.572581	0	116	1	0
BURTON_ADIPOGENESIS_6	1	0.363757	0	183	1	0
BURTON_ADIPOGENESIS_8	1	0.620242	0	78	1	0
BURTON_ADIPOGENESIS_PEAK_AT_16HR	1	0.756565	0	39	1	0
BURTON_ADIPOGENESIS_PEAK_AT_2HR	1	0.744667	0	44	1	0
BURTON_ADIPOGENESIS_PEAK_AT_8HR	1	0.814135	0	34	1	0
BYSTROEM_CORRELATED_WITH_IL5_DN	1	0.743582	0	56	1	0
BYSTROEM_CORRELATED_WITH_IL5_UP	1	0.832145	0	32	1	0
BYSTRYKH_HEMATOPOIESIS_STEM_CELL_AND_BRAIN_QTL_CIS	1	0.750771	0	65	1	0
BYSTRYKH_HEMATOPOIESIS_STEM_CELL_FGF3	1	0.973501	0	5	1	0
BYSTRYKH_HEMATOPOIESIS_STEM_CELL_FLI1	1	0.941345	0	7	1	0
BYSTRYKH_HEMATOPOIESIS_STEM_CELL_IL3RA	1	0.947374	0	9	1	0
BYSTRYKH_HEMATOPOIESIS_STEM_CELL_RUNX1	1	0.954936	0	6	1	0
CADWELL_ATG16L1_TARGETS_DN	1	0.715645	0	62	1	0
CAFFAREL_RESPONSE_TO_THC_24HR_3_DN	1	0.918474	0	13	1	0
CAFFAREL_RESPONSE_TO_THC_24HR_3_UP	1	0.964528	0	8	1	0
CAFFAREL_RESPONSE_TO_THC_24HR_5_DN	1	0.733748	0	55	1	0
CAFFAREL_RESPONSE_TO_THC_24HR_5_UP	1	0.842474	0	32	1	0
CAFFAREL_RESPONSE_TO_THC_8HR_3_DN	1	0.954507	0	10	1	0
CAFFAREL_RESPONSE_TO_THC_8HR_3_UP	1	0.971327	0	5	1	0
CAFFAREL_RESPONSE_TO_THC_8HR_5_DN	1	0.945943	0	11	1	0
CAFFAREL_RESPONSE_TO_THC_8HR_5_UP	1	0.932224	0	15	1	0
CAFFAREL_RESPONSE_TO_THC_DN	1	0.838922	0	29	1	0
CAFFAREL_RESPONSE_TO_THC_UP	1	0.859914	0	32	1	0
CAIRO_HEPATOBLASTOMA_POOR_SURVIVAL	1	0.899036	0	12	1	0
CAIRO_LIVER_DEVELOPMENT_UP	1	0.416997	0	156	1	0
CAIRO_PML_TARGETS_BOUND_BY_MYC_DN	1	0.897666	0	14	1	0
CAIRO_PML_TARGETS_BOUND_BY_MYC_UP	1	0.879178	0	22	1	0
CALVET_IRINOTECAN_SENSITIVE_VS_RESISTANT_UP	1	0.983426	0	4	1	0
CALVET_IRINOTECAN_SENSITIVE_VS_REVERTED_DN	1	0.983001	0	4	1	0
CALVET_IRINOTECAN_SENSITIVE_VS_REVERTED_UP	1	0.975285	0	5	1	0
CAMPS_COLON_CANCER_COPY_NUMBER_DN	1	0.706834	0	48	1	0
CAMPS_COLON_CANCER_COPY_NUMBER_UP	1	0.698451	0	65	1	0
CARD_MIR302A_TARGETS	1	0.688951	0	76	1	0
CARDOSO_RESPONSE_TO_GAMMA_RADIATION_AND_3AB	1	0.910042	0	14	1	0
CASORELLI_APL_SECONDARY_VS_DE_NOVO_UP	1	0.765827	0	38	1	0
CASTELLANO_HRAS_AND_NRAS_TARGETS_DN	1	0.949728	0	7	1	0
CASTELLANO_HRAS_AND_NRAS_TARGETS_UP	1	0.96311	0	6	1	0
CASTELLANO_HRAS_TARGETS_DN	1	0.959598	0	6	1	0
CASTELLANO_HRAS_TARGETS_UP	1	0.982438	0	4	1	0
CASTELLANO_NRAS_TARGETS_DN	1	0.925781	0	13	1	0
CASTELLANO_NRAS_TARGETS_UP	1	0.583533	0	73	1	0
CAVARD_LIVER_CANCER_MALIGNANT_VS_BENIGN	1	0.834903	0	25	1	0
CEBALLOS_TARGETS_OF_TP53_AND_MYC_UP	1	0.893621	0	19	1	0
CERIBELLI_GENES_INACTIVE_AND_BOUND_BY_NFY	1	0.813088	0	27	1	0
CERIBELLI_PROMOTERS_INACTIVE_AND_BOUND_BY_NFY	1	0.868912	0	22	1	0
CERVERA_SDHB_TARGETS_1_DN	1	0.837979	0	27	1	0
CERVERA_SDHB_TARGETS_1_UP	1	0.469566	0	105	1	0
CHANDRAN_METASTASIS_TOP50_UP	1	0.869109	0	36	1	0
CHANDRAN_METASTASIS_UP	1	0.418805	0	182	1	0
CHANG_IMMORTALIZED_BY_HPV31_UP	1	0.68423	0	62	1	0
CHANGOLKAR_H2AFY_TARGETS_DN	1	0.814187	0	38	1	0
CHANGOLKAR_H2AFY_TARGETS_UP	1	0.785845	0	47	1	0
CHANG_POU5F1_TARGETS_DN	1	0.968535	0	6	1	0
CHANG_POU5F1_TARGETS_UP	1	0.916185	0	13	1	0
CHARAFE_BREAST_CANCER_BASAL_VS_MESENCHYMAL_DN	1	0.751138	0	50	1	0
CHASSOT_SKIN_WOUND	1	0.940898	0	9	1	0
CHEBOTAEV_GR_TARGETS_UP	1	0.636333	0	71	1	0
CHEMELLO_SOLEUS_VS_EDL_MYOFIBERS_DN	1	0.980888	0	3	1	0
CHEMNITZ_RESPONSE_TO_PROSTAGLANDIN_E2_UP	1	0.363319	0	140	1	0
CHEN_ETV5_TARGETS_TESTIS	1	0.836364	0	21	1	0
CHENG_IMPRINTED_BY_ESTRADIOL	1	0.559378	0	98	1	0
CHENG_RESPONSE_TO_NICKEL_ACETATE	1	0.801542	0	41	1	0
CHENG_TAF7L_TARGETS	1	0.956579	0	6	1	0
CHEN_HOXA5_TARGETS_6HR_DN	1	0.985218	0	4	1	0
CHEN_HOXA5_TARGETS_6HR_UP	1	0.944319	0	8	1	0
CHEN_HOXA5_TARGETS_9HR_DN	1	0.769983	0	42	1	0
CHEN_HOXA5_TARGETS_9HR_UP	1	0.265021	0	224	1	0
CHEN_LUNG_CANCER_SURVIVAL	1	0.863259	0	25	1	0
CHEN_LVAD_SUPPORT_OF_FAILING_HEART_DN	1	0.784467	0	37	1	0
CHEN_LVAD_SUPPORT_OF_FAILING_HEART_UP	1	0.548545	0	94	1	0
CHEN_PDGF_TARGETS	1	0.919801	0	17	1	0
CHEOK_RESPONSE_TO_HD_MTX_DN	1	0.906313	0	22	1	0
CHEOK_RESPONSE_TO_HD_MTX_UP	1	0.880839	0	17	1	0
CHEOK_RESPONSE_TO_MERCAPTOPURINE_AND_HD_MTX_DN	1	0.893986	0	23	1	0
CHEOK_RESPONSE_TO_MERCAPTOPURINE_AND_HD_MTX_UP	1	0.972261	0	5	1	0
CHEOK_RESPONSE_TO_MERCAPTOPURINE_AND_LD_MTX_DN	1	0.872901	0	19	1	0
CHEOK_RESPONSE_TO_MERCAPTOPURINE_AND_LD_MTX_UP	1	0.956399	0	10	1	0
CHEOK_RESPONSE_TO_MERCAPTOPURINE_DN	1	0.865796	0	20	1	0
CHEOK_RESPONSE_TO_MERCAPTOPURINE_UP	1	0.93162	0	11	1	0
CHESLER_BRAIN_D6MIT150_QTL_CIS	1	0.960728	0	6	1	0
CHESLER_BRAIN_D6MIT150_QTL_TRANS	1	0.966313	0	7	1	0
CHESLER_BRAIN_HIGHEST_GENETIC_VARIANCE	1	0.842958	0	35	1	0
CHESLER_BRAIN_QTL_CIS	1	0.713934	0	70	1	0
CHESLER_BRAIN_QTL_TRANS	1	0.967723	0	6	1	0
CHIANG_LIVER_CANCER_SUBCLASS_CTNNB1_DN	1	0.336346	0	148	1	0
CHIANG_LIVER_CANCER_SUBCLASS_INTERFERON_DN	1	0.74988	0	48	1	0
CHIANG_LIVER_CANCER_SUBCLASS_INTERFERON_UP	1	0.870466	0	18	1	0
CHIANG_LIVER_CANCER_SUBCLASS_PROLIFERATION_DN	1	0.397016	0	124	1	0
CHIANG_LIVER_CANCER_SUBCLASS_UNANNOTATED_DN	1	0.342507	0	190	1	0
CHIANG_LIVER_CANCER_SUBCLASS_UNANNOTATED_UP	1	0.691691	0	67	1	0
CHIARADONNA_NEOPLASTIC_TRANSFORMATION_KRAS_CDC25_UP	1	0.681936	0	55	1	0
CHIARADONNA_NEOPLASTIC_TRANSFORMATION_KRAS_DN	1	0.421373	0	136	1	0
CHIARETTI_ACUTE_LYMPHOBLASTIC_LEUKEMIA_ZAP70	1	0.667923	0	61	1	0
CHIARETTI_T_ALL_REFRACTORY_TO_THERAPY	1	0.848289	0	25	1	0
CHIARETTI_T_ALL_RELAPSE_PROGNOSIS	1	0.883783	0	17	1	0
CHIBA_RESPONSE_TO_TSA	1	0.777715	0	45	1	0
CHIBA_RESPONSE_TO_TSA_DN	1	0.905406	0	20	1	0
CHIN_BREAST_CANCER_COPY_NUMBER_DN	1	0.923919	0	13	1	0
CHIN_BREAST_CANCER_COPY_NUMBER_UP	1	0.856891	0	24	1	0
CHNG_MULTIPLE_MYELOMA_HYPERPLOID_DN	1	0.874073	0	30	1	0
CHNG_MULTIPLE_MYELOMA_HYPERPLOID_UP	1	0.810273	0	53	1	0
CHOI_ATL_ACUTE_STAGE	1	0.978929	0	4	1	0
CHOI_ATL_CHRONIC_VS_ACUTE_DN	1	0.933716	0	18	1	0
CHO_NR4A1_TARGETS	1	0.840523	0	25	1	0
CHOW_RASSF1_TARGETS_DN	1	0.852855	0	29	1	0
CHOW_RASSF1_TARGETS_UP	1	0.866951	0	25	1	0
CHUANG_OXIDATIVE_STRESS_RESPONSE_DN	1	0.911188	0	12	1	0
CHUANG_OXIDATIVE_STRESS_RESPONSE_UP	1	0.839788	0	27	1	0
CHUNG_BLISTER_CYTOTOXICITY_UP	1	0.49389	0	123	1	0
CLASPER_LYMPHATIC_VESSELS_DURING_METASTASIS_UP	1	0.859836	0	19	1	0
CLAUS_PGR_POSITIVE_MENINGIOMA_DN	1	0.93274	0	12	1	0
CLIMENT_BREAST_CANCER_COPY_NUMBER_DN	1	0.950719	0	7	1	0
CLIMENT_BREAST_CANCER_COPY_NUMBER_UP	1	0.868929	0	23	1	0
COATES_MACROPHAGE_M1_VS_M2_DN	1	0.582295	0	78	1	0
COLDREN_GEFITINIB_RESISTANCE_UP	1	0.642557	0	86	1	0
COLIN_PILOCYTIC_ASTROCYTOMA_VS_GLIOBLASTOMA_DN	1	0.853208	0	27	1	0
COLLER_MYC_TARGETS_DN	1	0.949136	0	7	1	0
COLLER_MYC_TARGETS_UP	1	0.896363	0	24	1	0
COLLIS_PRKDC_REGULATORS	1	0.93556	0	13	1	0
CONCANNON_APOPTOSIS_BY_EPOXOMICIN_DN	1	0.321573	0	168	1	0
CONCANNON_APOPTOSIS_BY_EPOXOMICIN_UP	1	0.264794	0	225	1	0
CONRAD_GERMLINE_STEM_CELL	1	0.955157	0	8	1	0
CORRE_MULTIPLE_MYELOMA_UP	1	0.655845	0	61	1	0
CREIGHTON_AKT1_SIGNALING_VIA_MTOR_DN	1	0.897202	0	22	1	0
CREIGHTON_AKT1_SIGNALING_VIA_MTOR_UP	1	0.837948	0	33	1	0
CROMER_METASTASIS_UP	1	0.725317	0	67	1	0
CROMER_TUMORIGENESIS_DN	1	0.758137	0	34	1	0
CROMER_TUMORIGENESIS_UP	1	0.704777	0	45	1	0
CROONQUIST_IL6_DEPRIVATION_DN	1	0.43095	0	95	1	0
CROONQUIST_IL6_DEPRIVATION_UP	1	0.883461	0	17	1	0
CROONQUIST_NRAS_SIGNALING_DN	1	0.558295	0	68	1	0
CROONQUIST_NRAS_VS_STROMAL_STIMULATION_DN	1	0.48256	0	94	1	0
CROONQUIST_STROMAL_STIMULATION_UP	1	0.704754	0	50	1	0
CROSBY_E2F4_TARGETS	1	0.942742	0	6	1	0
CUI_TCF21_TARGETS_DN	1	0.816654	0	31	1	0
CUI_TCF21_TARGETS_UP	1	0.810545	0	35	1	0
DACOSTA_ERCC3_ALLELE_XPCS_VS_TTD_DN	1	0.813202	0	32	1	0
DACOSTA_ERCC3_ALLELE_XPCS_VS_TTD_UP	1	0.845017	0	26	1	0
DACOSTA_LOW_DOSE_UV_RESPONSE_VIA_ERCC3_XPCS_DN	1	0.951748	0	8	1	0
DACOSTA_LOW_DOSE_UV_RESPONSE_VIA_ERCC3_XPCS_UP	1	0.906239	0	13	1	0
DACOSTA_UV_RESPONSE_VIA_ERCC3_TTD_UP	1	0.714527	0	57	1	0
DACOSTA_UV_RESPONSE_VIA_ERCC3_XPCS_DN	1	0.701446	0	81	1	0
DACOSTA_UV_RESPONSE_VIA_ERCC3_XPCS_UP	1	0.850722	0	24	1	0
DAIRKEE_CANCER_PRONE_RESPONSE_BPA	1	0.779153	0	49	1	0
DAIRKEE_CANCER_PRONE_RESPONSE_E2	1	0.840158	0	27	1	0
DALESSIO_TSA_RESPONSE	1	0.853828	0	21	1	0
DANG_MYC_TARGETS_UP	1	0.525043	0	125	1	0
DANG_REGULATED_BY_MYC_UP	1	0.71505	0	67	1	0
DARWICHE_PAPILLOMA_PROGRESSION_RISK	1	0.662039	0	62	1	0
DARWICHE_SKIN_TUMOR_PROMOTER_UP	1	0.478177	0	127	1	0
DASU_IL6_SIGNALING_DN	1	0.966843	0	7	1	0
DASU_IL6_SIGNALING_SCAR_DN	1	0.898391	0	16	1	0
DASU_IL6_SIGNALING_SCAR_UP	1	0.831848	0	30	1	0
DASU_IL6_SIGNALING_UP	1	0.653881	0	63	1	0
DAUER_STAT3_TARGETS_UP	1	0.778891	0	41	1	0
DAVICIONI_MOLECULAR_ARMS_VS_ERMS_UP	1	0.170049	0	326	1	0
DAVICIONI_PAX_FOXO1_SIGNATURE_IN_ARMS_DN	1	0.898179	0	18	1	0
DAVICIONI_PAX_FOXO1_SIGNATURE_IN_ARMS_UP	1	0.697143	0	58	1	0
DAVICIONI_RHABDOMYOSARCOMA_PAX_FOXO1_FUSION_DN	1	0.917212	0	14	1	0
DAVICIONI_TARGETS_OF_PAX_FOXO1_FUSIONS_DN	1	0.690535	0	61	1	0
DAVIES_MULTIPLE_MYELOMA_VS_MGUS_UP	1	0.942835	0	11	1	0
DAZARD_RESPONSE_TO_UV_NHEK_DN	1	0.242675	0	291	1	0
DAZARD_RESPONSE_TO_UV_SCC_DN	1	0.545433	0	114	1	0
DAZARD_RESPONSE_TO_UV_SCC_UP	1	0.598382	0	93	1	0
DAZARD_UV_RESPONSE_CLUSTER_G1	1	0.737804	0	55	1	0
DAZARD_UV_RESPONSE_CLUSTER_G2	1	0.792927	0	32	1	0
DAZARD_UV_RESPONSE_CLUSTER_G24	1	0.886249	0	17	1	0
DAZARD_UV_RESPONSE_CLUSTER_G28	1	0.842407	0	22	1	0
DAZARD_UV_RESPONSE_CLUSTER_G4	1	0.913787	0	16	1	0
DAZARD_UV_RESPONSE_CLUSTER_G5	1	0.938436	0	12	1	0
DAZARD_UV_RESPONSE_CLUSTER_G6	1	0.498794	0	142	1	0
DEBIASI_APOPTOSIS_BY_REOVIRUS_INFECTION_UP	1	0.175818	0	291	1	0
DEBOSSCHER_NFKB_TARGETS_REPRESSED_BY_GLUCOCORTICOIDS	1	0.927859	0	9	1	0
DELACROIX_RAR_TARGETS_DN	1	0.859124	0	22	1	0
DELASERNA_MYOD_TARGETS_DN	1	0.701861	0	55	1	0
DELLA_RESPONSE_TO_TSA_AND_BUTYRATE	1	0.88599	0	20	1	0
DELPUECH_FOXO3_TARGETS_DN	1	0.778224	0	36	1	0
DELPUECH_FOXO3_TARGETS_UP	1	0.687313	0	60	1	0
DELYS_THYROID_CANCER_DN	1	0.26787	0	209	1	0
DEMAGALHAES_AGING_DN	1	0.922124	0	16	1	0
DEN_INTERACT_WITH_LCA5	1	0.896924	0	26	1	0
DER_IFN_ALPHA_RESPONSE_DN	1	0.977814	0	6	1	0
DER_IFN_BETA_RESPONSE_DN	1	0.959349	0	8	1	0
DER_IFN_GAMMA_RESPONSE_DN	1	0.951697	0	11	1	0
DER_IFN_GAMMA_RESPONSE_UP	1	0.613064	0	68	1	0
DESERT_EXTRACELLULAR_MATRIX_HEPATOCELLULAR_CARCINOMA_SUBCLASS_UP	1	0.872509	0	20	1	0
DESERT_PERIVENOUS_HEPATOCELLULAR_CARCINOMA_SUBCLASS_UP	1	0.479262	0	139	1	0
DE_YY1_TARGETS_UP	1	0.907146	0	12	1	0
DIAZ_CHRONIC_MEYLOGENOUS_LEUKEMIA_DN	1	0.465839	0	107	1	0
DING_LUNG_CANCER_BY_MUTATION_RATE	1	0.901375	0	19	1	0
DING_LUNG_CANCER_EXPRESSION_BY_COPY_NUMBER	1	0.63906	0	99	1	0
DING_LUNG_CANCER_MUTATED_FREQUENTLY	1	0.945107	0	12	1	0
DING_LUNG_CANCER_MUTATED_RECURRENTLY	1	0.968462	0	6	1	0
DING_LUNG_CANCER_MUTATED_SIGNIFICANTLY	1	0.881672	0	25	1	0
DIRMEIER_LMP1_RESPONSE_EARLY	1	0.671368	0	58	1	0
DIRMEIER_LMP1_RESPONSE_LATE_DN	1	0.852747	0	27	1	0
DISTECHE_ESCAPED_FROM_X_INACTIVATION	1	0.954714	0	12	1	0
DITTMER_PTHLH_TARGETS_DN	1	0.739889	0	64	1	0
DITTMER_PTHLH_TARGETS_UP	1	0.565343	0	110	1	0
DOANE_BREAST_CANCER_CLASSES_DN	1	0.813462	0	31	1	0
DOANE_BREAST_CANCER_ESR1_DN	1	0.769579	0	36	1	0
DOANE_RESPONSE_TO_ANDROGEN_DN	1	0.23965	0	235	1	0
DONATO_CELL_CYCLE_TRETINOIN	1	0.970419	0	6	1	0
DORMOY_ELAVL1_TARGETS	1	0.901774	0	15	1	0
DORN_ADENOVIRUS_INFECTION_12HR_DN	1	0.819746	0	30	1	0
DORN_ADENOVIRUS_INFECTION_12HR_UP	1	0.863609	0	23	1	0
DORN_ADENOVIRUS_INFECTION_24HR_DN	1	0.790309	0	38	1	0
DORN_ADENOVIRUS_INFECTION_24HR_UP	1	0.941813	0	9	1	0
DORN_ADENOVIRUS_INFECTION_32HR_DN	1	0.81963	0	34	1	0
DORN_ADENOVIRUS_INFECTION_32HR_UP	1	0.930732	0	9	1	0
DORN_ADENOVIRUS_INFECTION_48HR_DN	1	0.818879	0	34	1	0
DORN_ADENOVIRUS_INFECTION_48HR_UP	1	0.914389	0	12	1	0
DORSAM_HOXA9_TARGETS_DN	1	0.845985	0	31	1	0
DORSAM_HOXA9_TARGETS_UP	1	0.85249	0	34	1	0
DORSEY_GAB2_TARGETS	1	0.827761	0	24	1	0
DOUGLAS_BMI1_TARGETS_DN	1	0.187779	0	297	1	0
DUAN_PRDM5_TARGETS	1	0.617182	0	73	1	0
DUNNE_TARGETS_OF_AML1_MTG8_FUSION_DN	1	0.908581	0	18	1	0
DUNNE_TARGETS_OF_AML1_MTG8_FUSION_UP	1	0.742359	0	40	1	0
DURCHDEWALD_SKIN_CARCINOGENESIS_DN	1	0.270412	0	248	1	0
DUTERTRE_ESTRADIOL_RESPONSE_6HR_UP	1	0.231323	0	219	1	0
DUTTA_APOPTOSIS_VIA_NFKB	1	0.81845	0	28	1	0
EBAUER_TARGETS_OF_PAX3_FOXO1_FUSION_DN	1	0.743711	0	47	1	0
EGUCHI_CELL_CYCLE_RB1_TARGETS	1	0.818985	0	21	1	0
EHLERS_ANEUPLOIDY_DN	1	0.942482	0	12	1	0
EHLERS_ANEUPLOIDY_UP	1	0.789885	0	40	1	0
EHRLICH_ICF_SYNDROM_UP	1	0.924509	0	12	1	0
EINAV_INTERFERON_SIGNATURE_IN_CANCER	1	0.80843	0	25	1	0
ELLWOOD_MYC_TARGETS_DN	1	0.812899	0	40	1	0
ELLWOOD_MYC_TARGETS_UP	1	0.931326	0	13	1	0
ELVIDGE_HIF1A_AND_HIF2A_TARGETS_UP	1	0.79941	0	41	1	0
ELVIDGE_HIF1A_TARGETS_UP	1	0.699999	0	67	1	0
ELVIDGE_HIF2A_TARGETS_UP	1	0.965208	0	6	1	0
ELVIDGE_HYPOXIA_BY_DMOG_DN	1	0.723755	0	58	1	0
ELVIDGE_HYPOXIA_DN	1	0.475666	0	146	1	0
ENGELMANN_CANCER_PROGENITORS_UP	1	0.747078	0	47	1	0
ENK_UV_RESPONSE_KERATINOCYTE_DN	1	0.0994498	0	472	1	0
EPPERT_CE_HSC_LSC	1	0.79615	0	34	1	0
EPPERT_LSC_R	1	0.823428	0	37	1	0
FAELT_B_CLL_WITH_VH3_21_DN	1	0.793156	0	46	1	0
FAELT_B_CLL_WITH_VH3_21_UP	1	0.818907	0	42	1	0
FAELT_B_CLL_WITH_VH_REARRANGEMENTS_DN	1	0.805631	0	46	1	0
FALVELLA_SMOKERS_WITH_LUNG_CANCER	1	0.700025	0	67	1	0
FARDIN_HYPOXIA_9	1	0.973421	0	7	1	0
FARMER_BREAST_CANCER_CLUSTER_2	1	0.742581	0	33	1	0
FARMER_BREAST_CANCER_CLUSTER_4	1	0.851765	0	19	1	0
FARMER_BREAST_CANCER_CLUSTER_5	1	0.894204	0	19	1	0
FARMER_BREAST_CANCER_CLUSTER_6	1	0.921936	0	13	1	0
FARMER_BREAST_CANCER_CLUSTER_7	1	0.884692	0	19	1	0
FARMER_BREAST_CANCER_CLUSTER_8	1	0.953655	0	6	1	0
FERRANDO_HOX11_NEIGHBORS	1	0.875603	0	17	1	0
FERRANDO_LYL1_NEIGHBORS	1	0.892247	0	16	1	0
FERRANDO_TAL1_NEIGHBORS	1	0.857386	0	16	1	0
FERRANDO_T_ALL_WITH_MLL_ENL_FUSION_DN	1	0.577697	0	86	1	0
FERRANDO_T_ALL_WITH_MLL_ENL_FUSION_UP	1	0.640294	0	77	1	0
FERRARI_RESPONSE_TO_FENRETINIDE_DN	1	0.984538	0	4	1	0
FERRARI_RESPONSE_TO_FENRETINIDE_UP	1	0.898949	0	18	1	0
FERREIRA_EWINGS_SARCOMA_UNSTABLE_VS_STABLE_DN	1	0.584472	0	85	1	0
FIGUEROA_AML_METHYLATION_CLUSTER_2_DN	1	0.954488	0	6	1	0
FIGUEROA_AML_METHYLATION_CLUSTER_3_DN	1	0.796638	0	34	1	0
FIGUEROA_AML_METHYLATION_CLUSTER_4_DN	1	0.90796	0	13	1	0
FIGUEROA_AML_METHYLATION_CLUSTER_5_DN	1	0.797126	0	33	1	0
FIGUEROA_AML_METHYLATION_CLUSTER_5_UP	1	0.934288	0	11	1	0
FIGUEROA_AML_METHYLATION_CLUSTER_6_DN	1	0.841696	0	23	1	0
FIGUEROA_AML_METHYLATION_CLUSTER_7_DN	1	0.971643	0	4	1	0
FINAK_BREAST_CANCER_SDPP_SIGNATURE	1	0.860889	0	18	1	0
FINETTI_BREAST_CANCER_KINOME_GREEN	1	0.864501	0	16	1	0
FINETTI_BREAST_CANCER_KINOME_RED	1	0.854167	0	16	1	0
FINETTI_BREAST_CANCERS_KINOME_BLUE	1	0.891678	0	20	1	0
FINETTI_BREAST_CANCERS_KINOME_GRAY	1	0.943662	0	15	1	0
FIRESTEIN_CTNNB1_PATHWAY	1	0.835785	0	32	1	0
FIRESTEIN_CTNNB1_PATHWAY_AND_PROLIFERATION	1	0.949166	0	9	1	0
FLECHNER_BIOPSY_KIDNEY_TRANSPLANT_OK_VS_DONOR_DN	1	0.890241	0	20	1	0
FLECHNER_BIOPSY_KIDNEY_TRANSPLANT_REJECTED_VS_OK_UP	1	0.518555	0	81	1	0
FLECHNER_PBL_KIDNEY_TRANSPLANT_OK_VS_DONOR_DN	1	0.791499	0	40	1	0
FLECHNER_PBL_KIDNEY_TRANSPLANT_OK_VS_DONOR_UP	1	0.479928	0	150	1	0
FLECHNER_PBL_KIDNEY_TRANSPLANT_REJECTED_VS_OK_DN	1	0.765218	0	51	1	0
FLORIO_HUMAN_NEOCORTEX	1	0.863803	0	15	1	0
FONTAINE_FOLLICULAR_THYROID_ADENOMA_DN	1	0.666392	0	64	1	0
FONTAINE_PAPILLARY_THYROID_CARCINOMA_DN	1	0.640456	0	68	1	0
FONTAINE_THYROID_TUMOR_UNCERTAIN_MALIGNANCY_DN	1	0.830783	0	23	1	0
FORTSCHEGGER_PHF8_TARGETS_UP	1	0.194166	0	260	1	0
FOURNIER_ACINAR_DEVELOPMENT_EARLY_DN	1	0.971506	0	6	1	0
FOURNIER_ACINAR_DEVELOPMENT_EARLY_UP	1	0.884981	0	20	1	0
FOURNIER_ACINAR_DEVELOPMENT_LATE_2	1	0.189379	0	272	1	0
FOURNIER_ACINAR_DEVELOPMENT_LATE_DN	1	0.852137	0	20	1	0
FOURNIER_ACINAR_DEVELOPMENT_LATE_UP	1	0.938948	0	10	1	0
FRASOR_RESPONSE_TO_ESTRADIOL_UP	1	0.823864	0	30	1	0
FRASOR_RESPONSE_TO_SERM_OR_FULVESTRANT_DN	1	0.681145	0	48	1	0
FRASOR_RESPONSE_TO_SERM_OR_FULVESTRANT_UP	1	0.89106	0	22	1	0
FRASOR_TAMOXIFEN_RESPONSE_DN	1	0.944091	0	11	1	0
FRASOR_TAMOXIFEN_RESPONSE_UP	1	0.762871	0	46	1	0
FREDERICK_PRKCI_TARGETS	1	0.954544	0	6	1	0
FRIDMAN_IMMORTALIZATION_DN	1	0.802567	0	32	1	0
FRIDMAN_SENESCENCE_DN	1	0.921185	0	12	1	0
FU_INTERACT_WITH_ALKBH8	1	0.951169	0	13	1	0
FUJII_YBX1_TARGETS_UP	1	0.713346	0	42	1	0
FUJIWARA_PARK2_HEPATOCYTE_PROLIFERATION_DN	1	0.975782	0	5	1	0
FUJIWARA_PARK2_HEPATOCYTE_PROLIFERATION_UP	1	0.956033	0	6	1	0
FUJIWARA_PARK2_IN_LIVER_CANCER_DN	1	0.968392	0	5	1	0
FUJIWARA_PARK2_IN_LIVER_CANCER_UP	1	0.963436	0	5	1	0
FUKUSHIMA_TNFSF11_TARGETS	1	0.910068	0	14	1	0
FUNG_IL2_SIGNALING_1	1	0.948668	0	9	1	0
FUNG_IL2_SIGNALING_2	1	0.944446	0	7	1	0
FUNG_IL2_TARGETS_WITH_STAT5_BINDING_SITES	1	0.959049	0	6	1	0
FUNG_IL2_TARGETS_WITH_STAT5_BINDING_SITES_T1	1	0.951616	0	5	1	0
FURUKAWA_DUSP6_TARGETS_PCI35_UP	1	0.634213	0	56	1	0
GAJATE_RESPONSE_TO_TRABECTEDIN_DN	1	0.868813	0	20	1	0
GALE_APL_WITH_FLT3_MUTATED_DN	1	0.894212	0	19	1	0
GALE_APL_WITH_FLT3_MUTATED_UP	1	0.7166	0	56	1	0
GALIE_TUMOR_ANGIOGENESIS	1	0.935808	0	8	1	0
GALIE_TUMOR_STEMNESS_GENES	1	0.968104	0	5	1	0
GALI_TP53_TARGETS_APOPTOTIC_DN	1	0.957363	0	5	1	0
GALI_TP53_TARGETS_APOPTOTIC_UP	1	0.935868	0	8	1	0
GALLUZZI_PREVENT_MITOCHONDIAL_PERMEABILIZATION	1	0.937892	0	13	1	0
GARCIA_TARGETS_OF_FLI1_AND_DAX1_DN	1	0.33146	0	164	1	0
GARGALOVIC_RESPONSE_TO_OXIDIZED_PHOSPHOLIPIDS_BLACK_DN	1	0.950554	0	11	1	0
GARGALOVIC_RESPONSE_TO_OXIDIZED_PHOSPHOLIPIDS_BLUE_DN	1	0.694717	0	56	1	0
GARGALOVIC_RESPONSE_TO_OXIDIZED_PHOSPHOLIPIDS_BLUE_UP	1	0.504806	0	125	1	0
GARGALOVIC_RESPONSE_TO_OXIDIZED_PHOSPHOLIPIDS_BROWN_UP	1	0.919599	0	15	1	0
GARGALOVIC_RESPONSE_TO_OXIDIZED_PHOSPHOLIPIDS_CYAN_UP	1	0.921498	0	16	1	0
GARGALOVIC_RESPONSE_TO_OXIDIZED_PHOSPHOLIPIDS_GREEN_DN	1	0.883394	0	22	1	0
GARGALOVIC_RESPONSE_TO_OXIDIZED_PHOSPHOLIPIDS_GREEN_UP	1	0.863554	0	25	1	0
GARGALOVIC_RESPONSE_TO_OXIDIZED_PHOSPHOLIPIDS_GREY_DN	1	0.586632	0	73	1	0
GARGALOVIC_RESPONSE_TO_OXIDIZED_PHOSPHOLIPIDS_GREY_UP	1	0.918047	0	15	1	0
GARGALOVIC_RESPONSE_TO_OXIDIZED_PHOSPHOLIPIDS_LIGHTYELLOW_UP	1	0.947121	0	11	1	0
GARGALOVIC_RESPONSE_TO_OXIDIZED_PHOSPHOLIPIDS_MAGENTA_DN	1	0.939935	0	12	1	0
GARGALOVIC_RESPONSE_TO_OXIDIZED_PHOSPHOLIPIDS_MAGENTA_UP	1	0.848436	0	29	1	0
GARGALOVIC_RESPONSE_TO_OXIDIZED_PHOSPHOLIPIDS_PINK_DN	1	0.804624	0	31	1	0
GARGALOVIC_RESPONSE_TO_OXIDIZED_PHOSPHOLIPIDS_PURPLE_DN	1	0.945496	0	12	1	0
GARGALOVIC_RESPONSE_TO_OXIDIZED_PHOSPHOLIPIDS_RED_DN	1	0.852251	0	25	1	0
GARGALOVIC_RESPONSE_TO_OXIDIZED_PHOSPHOLIPIDS_RED_UP	1	0.903261	0	16	1	0
GARGALOVIC_RESPONSE_TO_OXIDIZED_PHOSPHOLIPIDS_SALMON_DN	1	0.902605	0	15	1	0
GARGALOVIC_RESPONSE_TO_OXIDIZED_PHOSPHOLIPIDS_TAN_DN	1	0.941391	0	12	1	0
GARGALOVIC_RESPONSE_TO_OXIDIZED_PHOSPHOLIPIDS_TURQUOISE_DN	1	0.624129	0	56	1	0
GARGALOVIC_RESPONSE_TO_OXIDIZED_PHOSPHOLIPIDS_TURQUOISE_UP	1	0.677216	0	77	1	0
GARGALOVIC_RESPONSE_TO_OXIDIZED_PHOSPHOLIPIDS_YELLOW_DN	1	0.888383	0	22	1	0
GARGALOVIC_RESPONSE_TO_OXIDIZED_PHOSPHOLIPIDS_YELLOW_UP	1	0.857945	0	32	1	0
GARY_CD5_TARGETS_DN	1	0.0965044	0	427	1	0
GAUSSMANN_MLL_AF4_FUSION_TARGETS_A_DN	1	0.552065	0	89	1	0
GAUSSMANN_MLL_AF4_FUSION_TARGETS_B_DN	1	0.952159	0	7	1	0
GAUSSMANN_MLL_AF4_FUSION_TARGETS_B_UP	1	0.846945	0	24	1	0
GAUSSMANN_MLL_AF4_FUSION_TARGETS_C_DN	1	0.905803	0	18	1	0
GAUSSMANN_MLL_AF4_FUSION_TARGETS_D_DN	1	0.956612	0	8	1	0
GAUSSMANN_MLL_AF4_FUSION_TARGETS_D_UP	1	0.789348	0	36	1	0
GAUSSMANN_MLL_AF4_FUSION_TARGETS_E_DN	1	0.871566	0	20	1	0
GAUSSMANN_MLL_AF4_FUSION_TARGETS_F_DN	1	0.789608	0	32	1	0
GAUSSMANN_MLL_AF4_FUSION_TARGETS_G_DN	1	0.828072	0	34	1	0
GAUTSCHI_SRC_SIGNALING	1	0.946708	0	8	1	0
GAVIN_FOXP3_TARGETS_CLUSTER_P6	1	0.461562	0	87	1	0
GAVIN_FOXP3_TARGETS_CLUSTER_P7	1	0.570814	0	85	1	0
GAVIN_FOXP3_TARGETS_CLUSTER_T4	1	0.570664	0	95	1	0
GAVIN_FOXP3_TARGETS_CLUSTER_T7	1	0.61801	0	96	1	0
GAVIN_IL2_RESPONSIVE_FOXP3_TARGETS_UP	1	0.870496	0	19	1	0
GAVIN_PDE3B_TARGETS	1	0.854472	0	19	1	0
GAZDA_DIAMOND_BLACKFAN_ANEMIA_ERYTHROID_DN	1	0.0696979	0	419	1	0
GAZDA_DIAMOND_BLACKFAN_ANEMIA_ERYTHROID_UP	1	0.858484	0	25	1	0
GAZDA_DIAMOND_BLACKFAN_ANEMIA_MYELOID_DN	1	0.851957	0	33	1	0
GAZDA_DIAMOND_BLACKFAN_ANEMIA_MYELOID_UP	1	0.853283	0	29	1	0
GAZDA_DIAMOND_BLACKFAN_ANEMIA_PROGENITOR_DN	1	0.721906	0	61	1	0
GAZDA_DIAMOND_BLACKFAN_ANEMIA_PROGENITOR_UP	1	0.824178	0	37	1	0
GAZIN_EPIGENETIC_SILENCING_BY_KRAS	1	0.874855	0	23	1	0
GEISS_RESPONSE_TO_DSRNA_DN	1	0.926319	0	14	1	0
GENTILE_RESPONSE_CLUSTER_D3	1	0.730152	0	52	1	0
GENTILE_UV_HIGH_DOSE_DN	1	0.202285	0	285	1	0
GENTILE_UV_HIGH_DOSE_UP	1	0.837952	0	22	1	0
GENTILE_UV_LOW_DOSE_DN	1	0.738605	0	62	1	0
GENTILE_UV_LOW_DOSE_UP	1	0.854007	0	24	1	0
GENTILE_UV_RESPONSE_CLUSTER_D1	1	0.876747	0	20	1	0
GENTILE_UV_RESPONSE_CLUSTER_D2	1	0.817662	0	37	1	0
GENTILE_UV_RESPONSE_CLUSTER_D4	1	0.773966	0	53	1	0
GENTILE_UV_RESPONSE_CLUSTER_D5	1	0.842585	0	34	1	0
GENTILE_UV_RESPONSE_CLUSTER_D6	1	0.854982	0	34	1	0
GENTILE_UV_RESPONSE_CLUSTER_D7	1	0.827835	0	36	1	0
GENTILE_UV_RESPONSE_CLUSTER_D8	1	0.845861	0	37	1	0
GENTILE_UV_RESPONSE_CLUSTER_D9	1	0.874065	0	26	1	0
GENTLES_LEUKEMIC_STEM_CELL_UP	1	0.852404	0	25	1	0
GEORGES_CELL_CYCLE_MIR192_TARGETS	1	0.683522	0	60	1	0
GERHOLD_ADIPOGENESIS_UP	1	0.786582	0	45	1	0
GERHOLD_RESPONSE_TO_TZD_DN	1	0.940521	0	12	1	0
GERHOLD_RESPONSE_TO_TZD_UP	1	0.972257	0	4	1	0
GESERICK_TERT_TARGETS_DN	1	0.86604	0	21	1	0
GHANDHI_BYSTANDER_IRRADIATION_DN	1	0.92628	0	11	1	0
GHANDHI_DIRECT_IRRADIATION_DN	1	0.843466	0	30	1	0
GHO_ATF5_TARGETS_DN	1	0.902094	0	15	1	0
GHO_ATF5_TARGETS_UP	1	0.938984	0	12	1	0
GILDEA_METASTASIS	1	0.831836	0	24	1	0
GILMORE_CORE_NFKB_PATHWAY	1	0.909541	0	13	1	0
GINESTIER_BREAST_CANCER_20Q13_AMPLIFICATION_UP	1	0.596143	0	100	1	0
GINESTIER_BREAST_CANCER_ZNF217_AMPLIFIED_DN	1	0.199718	0	309	1	0
GINESTIER_BREAST_CANCER_ZNF217_AMPLIFIED_UP	1	0.68978	0	70	1	0
GLINSKY_CANCER_DEATH_UP	1	0.957903	0	6	1	0
GNATENKO_PLATELET_SIGNATURE	1	0.784926	0	43	1	0
GOERING_BLOOD_HDL_CHOLESTEROL_QTL_CIS	1	0.943434	0	9	1	0
GOERING_BLOOD_HDL_CHOLESTEROL_QTL_TRANS	1	0.938487	0	11	1	0
GOLDRATH_HOMEOSTATIC_PROLIFERATION	1	0.473987	0	148	1	0
GOLUB_ALL_VS_AML_DN	1	0.880293	0	19	1	0
GOLUB_ALL_VS_AML_UP	1	0.868404	0	24	1	0
GOTTWEIN_TARGETS_OF_KSHV_MIR_K12_11	1	0.714833	0	62	1	0
GOTZMANN_EPITHELIAL_TO_MESENCHYMAL_TRANSITION_UP	1	0.619394	0	69	1	0
GOUYER_TATI_TARGETS_DN	1	0.891213	0	16	1	0
GOUYER_TATI_TARGETS_UP	1	0.960309	0	6	1	0
GOUYER_TUMOR_INVASIVENESS	1	0.951071	0	8	1	0
GOZGIT_ESR1_TARGETS_UP	1	0.439518	0	125	1	0
GRABARCZYK_BCL11B_TARGETS_UP	1	0.65142	0	72	1	0
GRADE_COLON_AND_RECTAL_CANCER_DN	1	0.584295	0	91	1	0
GRADE_COLON_AND_RECTAL_CANCER_UP	1	0.208923	0	283	1	0
GRADE_COLON_VS_RECTAL_CANCER_DN	1	0.745195	0	52	1	0
GRADE_COLON_VS_RECTAL_CANCER_UP	1	0.80571	0	37	1	0
GRAHAM_CML_DIVIDING_VS_NORMAL_DIVIDING_DN	1	0.930933	0	9	1	0
GRAHAM_CML_DIVIDING_VS_NORMAL_DIVIDING_UP	1	0.947716	0	6	1	0
GRAHAM_CML_QUIESCENT_VS_CML_DIVIDING_DN	1	0.948102	0	5	1	0
GRAHAM_CML_QUIESCENT_VS_NORMAL_DIVIDING_DN	1	0.939852	0	8	1	0
GRAHAM_NORMAL_QUIESCENT_VS_NORMAL_DIVIDING_DN	1	0.487263	0	81	1	0
GRANDVAUX_IFN_RESPONSE_NOT_VIA_IRF3	1	0.875379	0	14	1	0
GRANDVAUX_IRF3_TARGETS_DN	1	0.919042	0	14	1	0
GRANDVAUX_IRF3_TARGETS_UP	1	0.901492	0	12	1	0
GRASEMANN_RETINOBLASTOMA_WITH_6P_AMPLIFICATION	1	0.938204	0	14	1	0
GRATIAS_RETINOBLASTOMA_16Q24	1	0.925746	0	18	1	0
GREENBAUM_E2A_TARGETS_DN	1	0.887258	0	19	1	0
GROSS_ELK3_TARGETS_UP	1	0.847366	0	27	1	0
GROSS_HIF1A_TARGETS_DN	1	0.874087	0	24	1	0
GROSS_HIF1A_TARGETS_UP	1	0.941733	0	7	1	0
GROSS_HYPOXIA_VIA_ELK3_AND_HIF1A_DN	1	0.576826	0	101	1	0
GROSS_HYPOXIA_VIA_ELK3_ONLY_DN	1	0.785691	0	41	1	0
GROSS_HYPOXIA_VIA_ELK3_UP	1	0.325887	0	204	1	0
GROSS_HYPOXIA_VIA_HIF1A_DN	1	0.540127	0	105	1	0
GROSS_HYPOXIA_VIA_HIF1A_ONLY	1	0.966094	0	7	1	0
GROSS_HYPOXIA_VIA_HIF1A_UP	1	0.678737	0	77	1	0
GUENTHER_GROWTH_SPHERICAL_VS_ADHERENT_DN	1	0.850305	0	25	1	0
GUENTHER_GROWTH_SPHERICAL_VS_ADHERENT_UP	1	0.905003	0	21	1	0
GUILLAUMOND_KLF10_TARGETS_DN	1	0.874194	0	26	1	0
GUO_TARGETS_OF_IRS1_AND_IRS2	1	0.623093	0	87	1	0
GU_PDEF_TARGETS_UP	1	0.644416	0	68	1	0
GUTIERREZ_CHRONIC_LYMPHOCYTIC_LEUKEMIA_DN	1	0.705679	0	53	1	0
GUTIERREZ_CHRONIC_LYMPHOCYTIC_LEUKEMIA_UP	1	0.925394	0	11	1	0
GUTIERREZ_MULTIPLE_MYELOMA_UP	1	0.844862	0	34	1	0
GUTIERREZ_WALDENSTROEMS_MACROGLOBULINEMIA_1_DN	1	0.930972	0	8	1	0
GUTIERREZ_WALDENSTROEMS_MACROGLOBULINEMIA_1_UP	1	0.94373	0	10	1	0
GUTIERREZ_WALDENSTROEMS_MACROGLOBULINEMIA_2	1	0.94486	0	7	1	0
GYORFFY_DOXORUBICIN_RESISTANCE	1	0.784345	0	35	1	0
GYORFFY_MITOXANTRONE_RESISTANCE	1	0.811816	0	33	1	0
HADDAD_T_LYMPHOCYTE_AND_NK_PROGENITOR_DN	1	0.659233	0	51	1	0
HAEGERSTRAND_RESPONSE_TO_IMATINIB	1	0.943375	0	9	1	0
HAHTOLA_CTCL_CUTANEOUS	1	0.837165	0	27	1	0
HAHTOLA_CTCL_PATHOGENESIS	1	0.928343	0	8	1	0
HAHTOLA_MYCOSIS_FUNGOIDES_CD4_DN	1	0.587432	0	112	1	0
HAHTOLA_MYCOSIS_FUNGOIDES_CD4_UP	1	0.678545	0	57	1	0
HAHTOLA_MYCOSIS_FUNGOIDES_DN	1	0.902131	0	15	1	0
HAHTOLA_MYCOSIS_FUNGOIDES_SKIN_DN	1	0.841371	0	27	1	0
HAHTOLA_MYCOSIS_FUNGOIDES_UP	1	0.875659	0	20	1	0
HAHTOLA_SEZARY_SYNDROM_DN	1	0.834026	0	27	1	0
HAHTOLA_SEZARY_SYNDROM_UP	1	0.533876	0	88	1	0
HALMOS_CEBPA_TARGETS_DN	1	0.748512	0	39	1	0
HAN_JNK_SINGALING_UP	1	0.775151	0	34	1	0
HANN_RESISTANCE_TO_BCL2_INHIBITOR_UP	1	0.851894	0	32	1	0
HANSON_HRAS_SIGNALING_VIA_NFKB	1	0.893307	0	17	1	0
HARRIS_HYPOXIA	1	0.655723	0	71	1	0
HASEGAWA_TUMORIGENESIS_BY_RET_C634R	1	0.932148	0	7	1	0
HASINA_NOL7_TARGETS_DN	1	0.913367	0	13	1	0
HASINA_NOL7_TARGETS_UP	1	0.927405	0	11	1	0
HASLINGER_B_CLL_WITH_11Q23_DELETION	1	0.87159	0	25	1	0
HASLINGER_B_CLL_WITH_13Q14_DELETION	1	0.875204	0	23	1	0
HASLINGER_B_CLL_WITH_17P13_DELETION	1	0.906782	0	21	1	0
HASLINGER_B_CLL_WITH_6Q21_DELETION	1	0.876264	0	20	1	0
HASLINGER_B_CLL_WITH_CHROMOSOME_12_TRISOMY	1	0.884172	0	22	1	0
HASLINGER_B_CLL_WITH_MUTATED_VH_GENES	1	0.904166	0	17	1	0
HATADA_METHYLATED_IN_LUNG_CANCER_DN	1	0.892079	0	17	1	0
HECKER_IFNB1_TARGETS	1	0.559456	0	67	1	0
HEDENFALK_BREAST_CANCER_BRACX_DN	1	0.928023	0	18	1	0
HEDENFALK_BREAST_CANCER_BRACX_UP	1	0.900051	0	19	1	0
HEDVAT_ELF4_TARGETS_UP	1	0.944617	0	11	1	0
HEIDENBLAD_AMPLICON_12P11_12_DN	1	0.883169	0	20	1	0
HEIDENBLAD_AMPLICON_12P11_12_UP	1	0.822405	0	35	1	0
HEIDENBLAD_AMPLICON_8Q24_DN	1	0.801217	0	37	1	0
HEIDENBLAD_AMPLICON_8Q24_UP	1	0.830278	0	34	1	0
HEIDENBLAD_AMPLIFIED_IN_BONE_CANCER	1	0.970345	0	6	1	0
HEIDENBLAD_AMPLIFIED_IN_PANCREATIC_CANCER	1	0.758868	0	55	1	0
HEIDENBLAD_AMPLIFIED_IN_SOFT_TISSUE_CANCER	1	0.942593	0	12	1	0
HELLER_SILENCED_BY_METHYLATION_DN	1	0.537792	0	100	1	0
HENDRICKS_SMARCA4_TARGETS_UP	1	0.758451	0	47	1	0
HE_PTEN_TARGETS_DN	1	0.974778	0	7	1	0
HE_PTEN_TARGETS_UP	1	0.907099	0	17	1	0
HERNANDEZ_ABERRANT_MITOSIS_BY_DOCETACEL_2NM_DN	1	0.880058	0	21	1	0
HERNANDEZ_ABERRANT_MITOSIS_BY_DOCETACEL_2NM_UP	1	0.643521	0	68	1	0
HERNANDEZ_ABERRANT_MITOSIS_BY_DOCETACEL_4NM_DN	1	0.971963	0	6	1	0
HERNANDEZ_ABERRANT_MITOSIS_BY_DOCETACEL_4NM_UP	1	0.831146	0	23	1	0
HERNANDEZ_MITOTIC_ARREST_BY_DOCETAXEL_1_DN	1	0.780175	0	34	1	0
HERNANDEZ_MITOTIC_ARREST_BY_DOCETAXEL_2_DN	1	0.885542	0	17	1	0
HERNANDEZ_MITOTIC_ARREST_BY_DOCETAXEL_2_UP	1	0.679391	0	56	1	0
HESSON_TUMOR_SUPPRESSOR_CLUSTER_3P21_3	1	0.948426	0	8	1	0
HESS_TARGETS_OF_HOXA9_AND_MEIS1_UP	1	0.687987	0	64	1	0
HILLION_HMGA1B_TARGETS	1	0.65589	0	79	1	0
HIRSCH_CELLULAR_TRANSFORMATION_SIGNATURE_DN	1	0.604274	0	99	1	0
HOEGERKORP_CD44_TARGETS_DIRECT_DN	1	0.941122	0	12	1	0
HOEGERKORP_CD44_TARGETS_DIRECT_UP	1	0.870878	0	21	1	0
HOEGERKORP_CD44_TARGETS_TEMPORAL_DN	1	0.856626	0	24	1	0
HOEGERKORP_CD44_TARGETS_TEMPORAL_UP	1	0.932451	0	10	1	0
HOELZEL_NF1_TARGETS_DN	1	0.51829	0	107	1	0
HOELZEL_NF1_TARGETS_UP	1	0.454708	0	128	1	0
HOFFMAN_CLOCK_TARGETS_DN	1	0.943042	0	8	1	0
HOFFMAN_CLOCK_TARGETS_UP	1	0.946499	0	7	1	0
HOFFMANN_IMMATURE_TO_MATURE_B_LYMPHOCYTE_UP	1	0.787888	0	38	1	0
HOFFMANN_LARGE_TO_SMALL_PRE_BII_LYMPHOCYTE_DN	1	0.678802	0	56	1	0
HOFFMANN_SMALL_PRE_BII_TO_IMMATURE_B_LYMPHOCYTE_DN	1	0.809962	0	33	1	0
HOFMANN_CELL_LYMPHOMA_DN	1	0.791113	0	34	1	0
HOFMANN_CELL_LYMPHOMA_UP	1	0.745775	0	45	1	0
HOFMANN_MYELODYSPLASTIC_SYNDROM_HIGH_RISK_DN	1	0.895702	0	16	1	0
HOFMANN_MYELODYSPLASTIC_SYNDROM_HIGH_RISK_UP	1	0.950022	0	10	1	0
HOFMANN_MYELODYSPLASTIC_SYNDROM_LOW_RISK_DN	1	0.872909	0	23	1	0
HOFMANN_MYELODYSPLASTIC_SYNDROM_RISK_DN	1	0.852618	0	21	1	0
HOFMANN_MYELODYSPLASTIC_SYNDROM_RISK_UP	1	0.899936	0	18	1	0
HO_LIVER_CANCER_VASCULAR_INVASION	1	0.929033	0	12	1	0
HOLLEMAN_ASPARAGINASE_RESISTANCE_ALL_DN	1	0.877617	0	26	1	0
HOLLEMAN_ASPARAGINASE_RESISTANCE_ALL_UP	1	0.879214	0	22	1	0
HOLLEMAN_ASPARAGINASE_RESISTANCE_B_ALL_DN	1	0.943132	0	14	1	0
HOLLEMAN_ASPARAGINASE_RESISTANCE_B_ALL_UP	1	0.875208	0	28	1	0
HOLLEMAN_DAUNORUBICIN_ALL_DN	1	0.965292	0	8	1	0
HOLLEMAN_DAUNORUBICIN_ALL_UP	1	0.945841	0	7	1	0
HOLLEMAN_DAUNORUBICIN_B_ALL_DN	1	0.951595	0	12	1	0
HOLLEMAN_DAUNORUBICIN_B_ALL_UP	1	0.945526	0	10	1	0
HOLLEMAN_PREDNISOLONE_RESISTANCE_ALL_DN	1	0.930893	0	10	1	0
HOLLEMAN_PREDNISOLONE_RESISTANCE_ALL_UP	1	0.915711	0	20	1	0
HOLLEMAN_PREDNISOLONE_RESISTANCE_B_ALL_DN	1	0.913009	0	11	1	0
HOLLEMAN_PREDNISOLONE_RESISTANCE_B_ALL_UP	1	0.911128	0	22	1	0
HOLLEMAN_VINCRISTINE_RESISTANCE_ALL_DN	1	0.908067	0	20	1	0
HOLLEMAN_VINCRISTINE_RESISTANCE_ALL_UP	1	0.877686	0	27	1	0
HOLLEMAN_VINCRISTINE_RESISTANCE_B_ALL_UP	1	0.821518	0	38	1	0
HOLLERN_ADENOMYOEPITHELIAL_BREAST_TUMOR	1	0.904158	0	17	1	0
HOLLERN_EMT_BREAST_TUMOR_DN	1	0.424357	0	104	1	0
HOLLERN_PAPILLARY_BREAST_TUMOR	1	0.886352	0	15	1	0
HOLLERN_SOLID_NODULAR_BREAST_TUMOR_DN	1	0.80736	0	30	1	0
HOLLERN_SOLID_NODULAR_BREAST_TUMOR_UP	1	0.94531	0	10	1	0
HONMA_DOCETAXEL_RESISTANCE	1	0.838027	0	35	1	0
HONRADO_BREAST_CANCER_BRCA1_VS_BRCA2	1	0.897141	0	15	1	0
HOOI_ST7_TARGETS_UP	1	0.60044	0	81	1	0
HOQUE_METHYLATED_IN_CANCER	1	0.696639	0	48	1	0
[truncated: 1,368 more rows]

## Sheet: AgeUP_EEdown_C2_CP_REACTOME
category	over_represented_pvalue	under_represented_pvalue	numDEInCat	numInCat	over_represented_pvalue_adj	ORs
REACTOME_ASPARTATE_AND_ASPARAGINE_METABOLISM	0.00197062	0.999965	2	11	1	41.9327
REACTOME_CA2_PATHWAY	0.00425127	0.999691	3	59	1	10.3069
REACTOME_G_ALPHA_Q_SIGNALLING_EVENTS	0.00452611	0.999282	5	168	1	6.10322
REACTOME_EGR2_AND_SOX10_MEDIATED_INITIATION_OF_SCHWANN_CELL_MYELINATION	0.00653365	0.999765	2	27	1	15.1062
REACTOME_ROLE_OF_PHOSPHOLIPIDS_IN_PHAGOCYTOSIS	0.00809512	0.999677	2	24	1	17.1658
REACTOME_PLATELET_HOMEOSTASIS	0.00936681	0.999085	3	81	1	7.3846
REACTOME_G_ALPHA_I_SIGNALLING_EVENTS	0.0108379	0.99787	5	222	1	4.55598
REACTOME_STIMULI_SENSING_CHANNELS	0.0136428	0.998467	3	86	1	6.93432
REACTOME_GLUCAGON_LIKE_PEPTIDE_1_GLP1_REGULATES_INSULIN_SECRETION	0.0136626	0.999266	2	39	1	10.1957
REACTOME_FCGR3A_MEDIATED_IL10_SYNTHESIS	0.0147613	0.999178	2	35	1	11.4367
REACTOME_SIGNALING_BY_GPCR	0.0168025	0.994734	8	523	1	3.18686
REACTOME_PEPTIDE_LIGAND_BINDING_RECEPTORS	0.0173606	0.996942	4	126	1	6.40542
REACTOME_ION_HOMEOSTASIS	0.0246782	0.998173	2	50	1	7.8521
REACTOME_GPCR_LIGAND_BINDING	0.0253463	0.992875	6	301	1	4.08012
REACTOME_CLASS_A_1_RHODOPSIN_LIKE_RECEPTORS	0.0260428	0.99361	5	216	1	4.68915
REACTOME_DEFECTIVE_LFNG_CAUSES_SCDO3	0.0262828	0.999727	1	5	1	46.1987
REACTOME_SEROTONIN_AND_MELATONIN_BIOSYNTHESIS	0.0274334	0.999751	1	3	1	92.0903
REACTOME_CIRCADIAN_CLOCK	0.0301057	0.997502	2	68	1	5.69995
REACTOME_BETA_CATENIN_INDEPENDENT_WNT_SIGNALING	0.0308715	0.99524	3	142	1	4.11565
REACTOME_RUNX3_REGULATES_CDKN1A_TRANSCRIPTION	0.032049	0.999576	1	6	1	36.9484
REACTOME_FORMYL_PEPTIDE_RECEPTORS_BIND_FORMYL_PEPTIDES_AND_MANY_OTHER_LIGANDS	0.0347094	0.999521	1	5	1	46.1987
REACTOME_CREATINE_METABOLISM	0.0364685	0.999422	1	8	1	26.4445
REACTOME_RELEASE_OF_APOPTOTIC_FACTORS_FROM_THE_MITOCHONDRIA	0.0395116	0.999335	1	7	1	30.8269
REACTOME_SMAC_XIAP_REGULATED_APOPTOTIC_RESPONSE	0.0408413	0.999274	1	8	1	26.4445
REACTOME_REGULATION_OF_INSULIN_SECRETION	0.0419102	0.995836	2	73	1	5.29645
REACTOME_RHO_GTPASES_ACTIVATE_KTN1	0.0440826	0.999121	1	11	1	18.5028
REACTOME_VASOPRESSIN_LIKE_RECEPTORS	0.0458327	0.999162	1	5	1	46.1987
REACTOME_CLEC7A_DECTIN_1_INDUCES_NFAT_ACTIVATION	0.0477203	0.998968	1	11	1	18.5028
REACTOME_NEUROTRANSMITTER_CLEARANCE	0.0491803	0.998944	1	8	1	26.4445
REACTOME_DISEASES_ASSOCIATED_WITH_O_GLYCOSYLATION_OF_PROTEINS	0.051004	0.994398	2	53	1	7.38842
REACTOME_ANTI_INFLAMMATORY_RESPONSE_FAVOURING_LEISHMANIA_PARASITE_INFECTION	0.0519193	0.990202	3	125	1	4.69757
REACTOME_DSCAM_INTERACTIONS	0.0521736	0.998764	1	11	1	18.5028
REACTOME_ION_CHANNEL_TRANSPORT	0.0530897	0.989866	3	154	1	3.78356
REACTOME_CREATION_OF_C4_AND_C2_ACTIVATORS	0.0539705	0.998726	1	8	1	26.4445
REACTOME_RELEASE_OF_HH_NP_FROM_THE_SECRETING_CELL	0.0581681	0.998517	1	8	1	26.4445
REACTOME_OPIOID_SIGNALLING	0.0583347	0.993029	2	86	1	4.47003
REACTOME_FCGAMMA_RECEPTOR_FCGR_DEPENDENT_PHAGOCYTOSIS	0.0594361	0.992825	2	85	1	4.52454
REACTOME_INTERLEUKIN_21_SIGNALING	0.0598205	0.998406	1	9	1	23.1136
REACTOME_TETRAHYDROBIOPTERIN_BH4_SYNTHESIS_RECYCLING_SALVAGE_AND_REGULATION	0.0612947	0.998305	1	10	1	20.5708
REACTOME_TP53_REGULATES_TRANSCRIPTION_OF_SEVERAL_ADDITIONAL_CELL_DEATH_GENES_WHOSE_SPECIFIC_ROLES_IN_P53_DEPENDENT_APOPTOSIS_REMAIN_UNCERTAIN	0.06225	0.99822	1	12	1	16.8286
REACTOME_ERYTHROCYTES_TAKE_UP_CARBON_DIOXIDE_AND_RELEASE_OXYGEN	0.0630309	0.998189	1	11	1	18.5028
REACTOME_P38MAPK_EVENTS	0.0632444	0.998149	1	13	1	15.4226
REACTOME_TYPE_I_HEMIDESMOSOME_ASSEMBLY	0.0653728	0.998069	1	10	1	20.5708
REACTOME_MUSCLE_CONTRACTION	0.0710858	0.984715	3	169	1	3.43563
REACTOME_VEGFR2_MEDIATED_CELL_PROLIFERATION	0.0719488	0.997535	1	19	1	10.2775
REACTOME_INTEGRATION_OF_ENERGY_METABOLISM	0.0787281	0.988847	2	102	1	3.74814
REACTOME_FCGR_ACTIVATION	0.0796925	0.997086	1	11	1	18.5028
REACTOME_CGMP_EFFECTS	0.0814574	0.996875	1	15	1	13.2145
REACTOME_SIGNALING_BY_VEGF	0.0828471	0.987917	2	104	1	3.67393
REACTOME_OTHER_SEMAPHORIN_INTERACTIONS	0.0829815	0.996707	1	19	1	10.2775
REACTOME_METABOLISM_OF_AMINO_ACIDS_AND_DERIVATIVES	0.0844692	0.975208	4	333	1	2.31898
REACTOME_DEGRADATION_OF_CYSTEINE_AND_HOMOCYSTEINE	0.0844998	0.99665	1	14	1	14.2388
REACTOME_PROSTACYCLIN_SIGNALLING_THROUGH_PROSTACYCLIN_RECEPTOR	0.0853968	0.996532	1	17	1	11.5654
REACTOME_RAS_PROCESSING	0.0859273	0.996432	1	23	1	8.40732
REACTOME_TRANSMISSION_ACROSS_CHEMICAL_SYNAPSES	0.086	0.979938	3	239	1	2.39706
REACTOME_SYNTHESIS_SECRETION_AND_DEACYLATION_OF_GHRELIN	0.088072	0.996337	1	15	1	13.2145
REACTOME_PRE_NOTCH_PROCESSING_IN_GOLGI	0.0892234	0.996196	1	18	1	10.886
REACTOME_METABOLISM_OF_AMINE_DERIVED_HORMONES	0.0896732	0.996296	1	11	1	18.5028
REACTOME_MISCELLANEOUS_TRANSPORT_AND_BINDING_EVENTS	0.0901321	0.996085	1	21	1	9.25148
REACTOME_SIGNALLING_TO_RAS	0.090765	0.996049	1	19	1	10.2775
REACTOME_G_BETA_GAMMA_SIGNALLING_THROUGH_CDC42	0.0922632	0.995915	1	19	1	10.2775
REACTOME_ADP_SIGNALLING_THROUGH_P2Y_PURINOCEPTOR_12	0.0945862	0.995691	1	20	1	9.73759
REACTOME_ELEVATION_OF_CYTOSOLIC_CA2_LEVELS	0.0978769	0.995459	1	15	1	13.2145
REACTOME_INITIAL_TRIGGERING_OF_COMPLEMENT	0.10006	0.995274	1	14	1	14.2388
REACTOME_PRESYNAPTIC_FUNCTION_OF_KAINATE_RECEPTORS	0.100953	0.99508	1	20	1	9.73759
REACTOME_METABOLISM_OF_COFACTORS	0.105146	0.994668	1	19	1	10.2775
REACTOME_APOPTOTIC_FACTOR_MEDIATED_RESPONSE	0.10744	0.994428	1	19	1	10.2775
REACTOME_NITRIC_OXIDE_STIMULATES_GUANYLATE_CYCLASE	0.109773	0.994149	1	21	1	9.25148
REACTOME_CARDIAC_CONDUCTION	0.109871	0.981147	2	110	1	3.46725
REACTOME_BMAL1_CLOCK_NPAS2_ACTIVATES_CIRCADIAN_GENE_EXPRESSION	0.110381	0.994028	1	26	1	7.39785
REACTOME_NEGATIVE_REGULATION_OF_THE_PI3K_AKT_NETWORK	0.113545	0.980157	2	103	1	3.71066
REACTOME_TRANSPORT_OF_SMALL_MOLECULES	0.114557	0.952992	6	623	1	1.87675
REACTOME_ADRENALINE_NORADRENALINE_INHIBITS_INSULIN_SECRETION	0.118858	0.993043	1	27	1	7.11334
REACTOME_O_LINKED_GLYCOSYLATION	0.118946	0.978677	2	91	1	4.21638
REACTOME_THROMBOXANE_SIGNALLING_THROUGH_TP_RECEPTOR	0.119839	0.99297	1	23	1	8.40732
REACTOME_EFFECTS_OF_PIP2_HYDROLYSIS	0.12083	0.992804	1	27	1	7.11334
REACTOME_G_BETA_GAMMA_SIGNALLING_THROUGH_PI3KGAMMA	0.121987	0.992696	1	24	1	8.04199
REACTOME_SYNTHESIS_OF_PC	0.123604	0.992462	1	27	1	7.11334
REACTOME_G_PROTEIN_ACTIVATION	0.126398	0.99216	1	23	1	8.40732
REACTOME_GAP_JUNCTION_ASSEMBLY	0.126915	0.992109	1	22	1	8.80928
REACTOME_ADP_SIGNALLING_THROUGH_P2Y_PURINOCEPTOR_1	0.12797	0.991944	1	24	1	8.04199
REACTOME_ACTIVATION_OF_KAINATE_RECEPTORS_UPON_GLUTAMATE_BINDING	0.130641	0.991535	1	29	1	6.60305
REACTOME_LEISHMANIA_INFECTION	0.131027	0.96346	3	206	1	2.79746
REACTOME_ACTIVATED_NOTCH1_TRANSMITS_SIGNAL_TO_THE_NUCLEUS	0.131371	0.991411	1	32	1	5.96234
REACTOME_PLATELET_ACTIVATION_SIGNALING_AND_AGGREGATION	0.131547	0.963217	3	235	1	2.43948
REACTOME_SIGNALLING_TO_ERKS	0.13259	0.991238	1	33	1	5.77548
REACTOME_GLUCAGON_SIGNALING_IN_METABOLIC_REGULATION	0.138238	0.990473	1	31	1	6.16165
REACTOME_PLATELET_CALCIUM_HOMEOSTASIS	0.141918	0.989992	1	27	1	7.11334
REACTOME_DAG_AND_IP3_SIGNALING	0.142614	0.989777	1	39	1	4.86036
REACTOME_SULFUR_AMINO_ACID_METABOLISM	0.14571	0.989449	1	26	1	7.39785
REACTOME_THROMBIN_SIGNALLING_THROUGH_PROTEINASE_ACTIVATED_RECEPTORS_PARS	0.15003	0.988739	1	30	1	6.37475
REACTOME_SYNDECAN_INTERACTIONS	0.150491	0.988709	1	27	1	7.11334
REACTOME_SIGNAL_AMPLIFICATION	0.153262	0.988221	1	31	1	6.16165
REACTOME_G_PROTEIN_BETA_GAMMA_SIGNALLING	0.154338	0.98805	1	31	1	6.16165
REACTOME_INWARDLY_RECTIFYING_K_CHANNELS	0.154833	0.987959	1	32	1	5.96234
REACTOME_INTRACELLULAR_SIGNALING_BY_SECOND_MESSENGERS	0.157467	0.952256	3	295	1	1.92471
REACTOME_GLUCAGON_TYPE_LIGAND_RECEPTORS	0.157737	0.98756	1	27	1	7.11334
REACTOME_G_ALPHA_S_SIGNALLING_EVENTS	0.160311	0.965607	2	109	1	3.49997
REACTOME_ANTIGEN_ACTIVATES_B_CELL_RECEPTOR_BCR_LEADING_TO_GENERATION_OF_SECOND_MESSENGERS	0.160365	0.987096	1	29	1	6.60305
REACTOME_GAP_JUNCTION_TRAFFICKING_AND_REGULATION	0.163017	0.986586	1	34	1	5.59994
REACTOME_FCERI_MEDIATED_CA_2_MOBILIZATION	0.163452	0.986594	1	28	1	6.84731
REACTOME_VASOPRESSIN_REGULATES_RENAL_WATER_HOMEOSTASIS_VIA_AQUAPORINS	0.166747	0.985902	1	38	1	4.99301
REACTOME_COOPERATION_OF_PDCL_PHLP1_AND_TRIC_CCT_IN_G_PROTEIN_BETA_FOLDING	0.16678	0.985906	1	37	1	5.13245
REACTOME_GABA_B_RECEPTOR_ACTIVATION	0.175128	0.984378	1	40	1	4.73552
REACTOME_DISEASES_OF_GLYCOSYLATION	0.177859	0.959288	2	127	1	2.9899
REACTOME_LAMININ_INTERACTIONS	0.178961	0.983792	1	30	1	6.37475
REACTOME_GPVI_MEDIATED_ACTIVATION_CASCADE	0.179812	0.983599	1	32	1	5.96234
REACTOME_NOD1_2_SIGNALING_PATHWAY	0.179853	0.983536	1	36	1	5.27971
REACTOME_G1_S_SPECIFIC_TRANSCRIPTION	0.179956	0.983643	1	28	1	6.84731
REACTOME_NEUROTRANSMITTER_RECEPTORS_AND_POSTSYNAPTIC_SIGNAL_TRANSMISSION	0.184976	0.956505	2	179	1	2.09898
REACTOME_AQUAPORIN_MEDIATED_TRANSPORT	0.185672	0.982356	1	41	1	4.61675
REACTOME_HEME_SIGNALING	0.186698	0.982108	1	46	1	4.10139
REACTOME_SIGNALING_BY_WNT	0.188001	0.938219	3	289	1	1.96646
REACTOME_NETRIN_1_SIGNALING	0.190388	0.981335	1	50	1	3.7653
REACTOME_G_PROTEIN_MEDIATED_EVENTS	0.197317	0.979888	1	51	1	3.68968
REACTOME_INTERLEUKIN_2_FAMILY_SIGNALING	0.204135	0.978582	1	36	1	5.27971
REACTOME_G_ALPHA_Z_SIGNALLING_EVENTS	0.207818	0.977641	1	46	1	4.10139
REACTOME_ACTIVATION_OF_THE_PRE_REPLICATIVE_COMPLEX	0.209541	0.977479	1	31	1	6.16165
REACTOME_NUCLEAR_RECEPTOR_TRANSCRIPTION_PATHWAY	0.210879	0.976971	1	44	1	4.29338
REACTOME_CHEMOKINE_RECEPTORS_BIND_CHEMOKINES	0.21158	0.977095	1	28	1	6.84731
REACTOME_TRANSCRIPTIONAL_ACTIVATION_OF_MITOCHONDRIAL_BIOGENESIS	0.212169	0.976583	1	54	1	3.47944
REACTOME_TP53_REGULATES_TRANSCRIPTION_OF_CELL_DEATH_GENES	0.214674	0.976194	1	37	1	5.13245
REACTOME_COMPLEMENT_CASCADE	0.215178	0.976173	1	32	1	5.96234
REACTOME_STRIATED_MUSCLE_CONTRACTION	0.215813	0.976049	1	31	1	6.16165
REACTOME_NERVOUS_SYSTEM_DEVELOPMENT	0.218288	0.909417	4	552	1	1.35611
REACTOME_GABA_RECEPTOR_ACTIVATION	0.22228	0.974192	1	54	1	3.47944
REACTOME_NEURONAL_SYSTEM	0.229964	0.91684	3	369	1	1.52211
REACTOME_TRANSCRIPTIONAL_REGULATION_BY_MECP2	0.23284	0.971509	1	60	1	3.12362
REACTOME_SENSORY_PROCESSING_OF_SOUND_BY_OUTER_HAIR_CELLS_OF_THE_COCHLEA	0.234253	0.971294	1	45	1	4.19533
REACTOME_PARASITE_INFECTION	0.235892	0.970736	1	58	1	3.23395
REACTOME_FORMATION_OF_THE_CORNIFIED_ENVELOPE	0.237996	0.970477	1	36	1	5.27971
REACTOME_KERATINIZATION	0.237996	0.970477	1	36	1	5.27971
REACTOME_O_GLYCOSYLATION_OF_TSR_DOMAIN_CONTAINING_PROTEINS	0.238364	0.970361	1	37	1	5.13245
REACTOME_O_LINKED_GLYCOSYLATION_OF_MUCINS	0.243997	0.968745	1	44	1	4.29338
REACTOME_INTRINSIC_PATHWAY_FOR_APOPTOSIS	0.249791	0.967045	1	53	1	3.54652
REACTOME_SEMAPHORIN_INTERACTIONS	0.25033	0.966796	1	64	1	2.924
REACTOME_HEDGEHOG_LIGAND_BIOGENESIS	0.251218	0.966541	1	65	1	2.878
REACTOME_SIGNALING_BY_NOTCH	0.264443	0.922	2	202	1	1.85272
REACTOME_RHOB_GTPASE_CYCLE	0.267196	0.961862	1	69	1	2.70747
REACTOME_NUCLEOTIDE_BINDING_DOMAIN_LEUCINE_RICH_REPEAT_CONTAINING_RECEPTOR_NLR_SIGNALING_PATHWAYS	0.274365	0.959801	1	55	1	3.41475
REACTOME_ASSEMBLY_OF_THE_PRE_REPLICATIVE_COMPLEX	0.275556	0.95931	1	67	1	2.79018
REACTOME_EXTRA_NUCLEAR_ESTROGEN_SIGNALING	0.279135	0.958182	1	67	1	2.79018
REACTOME_SIGNALING_BY_NOTCH1	0.279935	0.957867	1	75	1	2.48636
REACTOME_RHOC_GTPASE_CYCLE	0.283297	0.956794	1	74	1	2.52058
REACTOME_ORC1_REMOVAL_FROM_CHROMATIN	0.287706	0.955385	1	70	1	2.66795
REACTOME_SENSORY_PROCESSING_OF_SOUND	0.291132	0.954294	1	65	1	2.878
REACTOME_NON_INTEGRIN_MEMBRANE_ECM_INTERACTIONS	0.294375	0.953282	1	58	1	3.23395
REACTOME_RHOG_GTPASE_CYCLE	0.301894	0.950539	1	74	1	2.52058
REACTOME_HEMOSTASIS	0.311149	0.850761	4	509	1	1.47929
REACTOME_PEPTIDE_HORMONE_METABOLISM	0.312151	0.946982	1	64	1	2.924
REACTOME_MITOCHONDRIAL_BIOGENESIS	0.323241	0.942632	1	91	1	2.04074
REACTOME_G_ALPHA_12_13_SIGNALLING_EVENTS	0.329861	0.940187	1	77	1	2.42048
REACTOME_ASSEMBLY_OF_COLLAGEN_FIBRILS_AND_OTHER_MULTIMERIC_STRUCTURES	0.345182	0.934347	1	55	1	3.41475
REACTOME_PROTEIN_FOLDING	0.346522	0.933385	1	90	1	2.06382
REACTOME_DISEASES_OF_METABOLISM	0.346599	0.87741	2	206	1	1.8154
REACTOME_CONSTITUTIVE_SIGNALING_BY_ABERRANT_PI3K_IN_CANCER	0.347084	0.933361	1	68	1	2.74823
REACTOME_SWITCHING_OF_ORIGINS_TO_A_POST_REPLICATIVE_STATE	0.350057	0.931909	1	90	1	2.06382
REACTOME_PRE_NOTCH_EXPRESSION_AND_PROCESSING	0.361687	0.92704	1	77	1	2.42048
REACTOME_TRANSCRIPTIONAL_REGULATION_BY_RUNX3	0.363975	0.925878	1	95	1	1.95294
REACTOME_DNA_REPLICATION_PRE_INITIATION	0.364415	0.925781	1	83	1	2.24177
REACTOME_SIGNALING_BY_INTERLEUKINS	0.36893	0.830531	3	382	1	1.46762
REACTOME_CELL_JUNCTION_ORGANIZATION	0.372558	0.922153	1	81	1	2.29831
REACTOME_CLEC7A_DECTIN_1_SIGNALING	0.375839	0.920494	1	100	1	1.8533
REACTOME_POTASSIUM_CHANNELS	0.389381	0.914172	1	93	1	1.99585
REACTOME_SLC_TRANSPORTER_DISORDERS	0.390785	0.9136	1	82	1	2.2697
REACTOME_DEVELOPMENTAL_BIOLOGY	0.400773	0.76888	5	850	1	1.0841
REACTOME_SIGNALING_BY_THE_B_CELL_RECEPTOR_BCR	0.403843	0.906914	1	109	1	1.69706
REACTOME_IMMUNOREGULATORY_INTERACTIONS_BETWEEN_A_LYMPHOID_AND_A_NON_LYMPHOID_CELL	0.412669	0.902894	1	65	1	2.878
REACTOME_PI3K_AKT_SIGNALING_IN_CANCER	0.413664	0.901978	1	95	1	1.95294
REACTOME_CLASS_B_2_SECRETIN_FAMILY_RECEPTORS	0.424604	0.896414	1	75	1	2.48636
REACTOME_REGULATION_OF_LIPID_METABOLISM_BY_PPARALPHA	0.426287	0.895114	1	113	1	1.6357
REACTOME_SIGNALING_BY_NTRKS	0.430392	0.892754	1	132	1	1.3954
REACTOME_C_TYPE_LECTIN_RECEPTORS_CLRS	0.439369	0.887805	1	120	1	1.53823
REACTOME_INTERLEUKIN_4_AND_INTERLEUKIN_13_SIGNALING	0.443976	0.885449	1	89	1	2.08751
REACTOME_GLYCEROPHOSPHOLIPID_BIOSYNTHESIS	0.444364	0.884994	1	114	1	1.62103
REACTOME_FC_EPSILON_RECEPTOR_FCERI_SIGNALING	0.449151	0.882127	1	128	1	1.44
REACTOME_INTERFERON_GAMMA_SIGNALING	0.455389	0.878852	1	84	1	2.21442
REACTOME_CELL_CELL_COMMUNICATION	0.460673	0.875381	1	113	1	1.6357
REACTOME_COLLAGEN_FORMATION	0.464054	0.873653	1	83	1	2.24177
REACTOME_INTERLEUKIN_1_FAMILY_SIGNALING	0.465877	0.872114	1	126	1	1.46338
REACTOME_CYTOKINE_SIGNALING_IN_IMMUNE_SYSTEM	0.475653	0.722616	4	596	1	1.24858
REACTOME_ADORA2B_MEDIATED_ANTI_INFLAMMATORY_CYTOKINES_PRODUCTION	0.483523	0.861251	1	96	1	1.93217
REACTOME_SIGNALING_BY_HEDGEHOG	0.485101	0.859835	1	145	1	1.26754
REACTOME_INNATE_IMMUNE_SYSTEM	0.501417	0.681746	5	834	1	1.10721
REACTOME_DNA_REPLICATION	0.508787	0.843984	1	126	1	1.46338
REACTOME_RHOA_GTPASE_CYCLE	0.529825	0.828705	1	147	1	1.24989
REACTOME_UB_SPECIFIC_PROCESSING_PROTEASES	0.555262	0.80899	1	175	1	1.04538
REACTOME_MITOTIC_G1_PHASE_AND_G1_S_TRANSITION	0.5632	0.802756	1	146	1	1.25865
REACTOME_DISORDERS_OF_TRANSMEMBRANE_TRANSPORTERS	0.566477	0.800009	1	156	1	1.17609
REACTOME_S_PHASE	0.571948	0.795456	1	159	1	1.15336
REACTOME_APOPTOSIS	0.586913	0.782624	1	171	1	1.07043
REACTOME_ESR_MEDIATED_SIGNALING	0.601132	0.769958	1	178	1	1.02729
REACTOME_PHOSPHOLIPID_METABOLISM	0.613417	0.758559	1	194	1	0.940366
REACTOME_RHO_GTPASE_CYCLE	0.621161	0.655539	2	434	1	0.834453
REACTOME_PROGRAMMED_CELL_DEATH	0.644151	0.728483	1	197	1	0.925648
REACTOME_METABOLISM_OF_VITAMINS_AND_COFACTORS	0.644828	0.727962	1	167	1	1.09676
REACTOME_INTERFERON_SIGNALING	0.661419	0.710578	1	173	1	1.05779
REACTOME_NEUTROPHIL_DEGRANULATION	0.674827	0.596793	2	413	1	0.879308
REACTOME_SENSORY_PERCEPTION	0.676183	0.694466	1	172	1	1.06404
REACTOME_DEUBIQUITINATION	0.697004	0.670194	1	250	1	0.724109
REACTOME_SIGNALING_BY_RECEPTOR_TYROSINE_KINASES	0.707323	0.558005	2	481	1	0.748313
REACTOME_SIGNALING_BY_NUCLEAR_RECEPTORS	0.708308	0.656667	1	237	1	0.765166
REACTOME_INFECTIOUS_DISEASE	0.738191	0.473483	3	762	1	0.699567
REACTOME_ORGANELLE_BIOGENESIS_AND_MAINTENANCE	0.756055	0.594081	1	284	1	0.634563
REACTOME_MAPK_FAMILY_SIGNALING_CASCADES	0.766091	0.579774	1	298	1	0.603649
REACTOME_RHO_GTPASE_EFFECTORS	0.785757	0.550607	1	275	1	0.656104
REACTOME_TRANSCRIPTIONAL_REGULATION_BY_TP53	0.830392	0.476954	1	347	1	0.515151
REACTOME_EXTRACELLULAR_MATRIX_ORGANIZATION	0.834598	0.469698	1	264	1	0.684434
REACTOME_DISEASES_OF_SIGNAL_TRANSDUCTION_BY_GROWTH_FACTOR_RECEPTORS_AND_SECOND_MESSENGERS	0.836769	0.465485	1	379	1	0.469747
REACTOME_RNA_POLYMERASE_II_TRANSCRIPTION	0.854382	0.285903	4	1118	1	0.620969
REACTOME_SIGNALING_BY_RHO_GTPASES_MIRO_GTPASES_AND_RHOBTB3	0.856689	0.341262	2	661	1	0.532088
REACTOME_METABOLISM_OF_LIPIDS	0.856721	0.34122	2	645	1	0.546411
REACTOME_ADAPTIVE_IMMUNE_SYSTEM	0.865	0.326782	2	645	1	0.546411
REACTOME_MEMBRANE_TRAFFICKING	0.930109	0.261551	1	589	1	0.294387
REACTOME_VESICLE_MEDIATED_TRANSPORT	0.946316	0.215959	1	625	1	0.276177
REACTOME_CELLULAR_RESPONSES_TO_EXTERNAL_STIMULI	0.947416	0.212698	1	623	1	0.277133
REACTOME_CELL_CYCLE_MITOTIC	0.949617	0.206178	1	508	1	0.344817
REACTOME_POST_TRANSLATIONAL_PROTEIN_MODIFICATION	0.96218	0.105232	3	1266	1	0.3938
REACTOME_CELL_CYCLE	0.97729	0.112418	1	632	1	0.272877
REACTOME_TRANSCRIPTIONAL_REGULATION_BY_SMALL_RNAS	1	0.646068	0	74	1	0
REACTOME_DOWNSTREAM_SIGNALING_OF_ACTIVATED_FGFR1	1	0.86735	0	28	1	0
REACTOME_2_LTR_CIRCLE_FORMATION	1	0.964779	0	7	1	0
REACTOME_ABACAVIR_METABOLISM	1	0.978209	0	4	1	0
REACTOME_ABACAVIR_TRANSMEMBRANE_TRANSPORT	1	0.972444	0	4	1	0
REACTOME_ABACAVIR_TRANSPORT_AND_METABOLISM	1	0.951241	0	8	1	0
REACTOME_ABC_TRANSPORTER_DISORDERS	1	0.71411	0	74	1	0
REACTOME_ABC_TRANSPORTERS_IN_LIPID_HOMEOSTASIS	1	0.926472	0	15	1	0
REACTOME_ABERRANT_REGULATION_OF_MITOTIC_EXIT_IN_CANCER_DUE_TO_RB1_DEFECTS	1	0.916745	0	20	1	0
REACTOME_ABERRANT_REGULATION_OF_MITOTIC_G1_S_TRANSITION_IN_CANCER_DUE_TO_RB1_DEFECTS	1	0.906008	0	17	1	0
REACTOME_ABORTIVE_ELONGATION_OF_HIV_1_TRANSCRIPT_IN_THE_ABSENCE_OF_TAT	1	0.900038	0	23	1	0
REACTOME_ACETYLCHOLINE_BINDING_AND_DOWNSTREAM_EVENTS	1	0.934248	0	9	1	0
REACTOME_ACETYLCHOLINE_INHIBITS_CONTRACTION_OF_OUTER_HAIR_CELLS	1	0.984111	0	3	1	0
REACTOME_ACETYLCHOLINE_NEUROTRANSMITTER_RELEASE_CYCLE	1	0.937417	0	16	1	0
REACTOME_ACETYLCHOLINE_REGULATES_INSULIN_SECRETION	1	0.948963	0	10	1	0
REACTOME_ACROSOME_REACTION_AND_SPERM_OOCYTE_MEMBRANE_BINDING	1	0.980936	0	3	1	0
REACTOME_ACTIVATED_NTRK2_SIGNALS_THROUGH_CDK5	1	0.980745	0	6	1	0
REACTOME_ACTIVATED_NTRK2_SIGNALS_THROUGH_FRS2_AND_FRS3	1	0.95668	0	11	1	0
REACTOME_ACTIVATED_NTRK2_SIGNALS_THROUGH_FYN	1	0.977571	0	7	1	0
REACTOME_ACTIVATED_NTRK2_SIGNALS_THROUGH_PI3K	1	0.97136	0	7	1	0
REACTOME_ACTIVATED_NTRK2_SIGNALS_THROUGH_RAS	1	0.96099	0	9	1	0
REACTOME_ACTIVATED_NTRK3_SIGNALS_THROUGH_PI3K	1	0.976118	0	6	1	0
REACTOME_ACTIVATED_NTRK3_SIGNALS_THROUGH_RAS	1	0.965968	0	8	1	0
REACTOME_ACTIVATED_PKN1_STIMULATES_TRANSCRIPTION_OF_AR_ANDROGEN_RECEPTOR_REGULATED_GENES_KLK2_AND_KLK3	1	0.783586	0	34	1	0
REACTOME_ACTIVATED_TAK1_MEDIATES_P38_MAPK_ACTIVATION	1	0.895118	0	23	1	0
REACTOME_ACTIVATION_OF_AMPK_DOWNSTREAM_OF_NMDARS	1	0.918	0	20	1	0
REACTOME_ACTIVATION_OF_ANTERIOR_HOX_GENES_IN_HINDBRAIN_DEVELOPMENT_DURING_EARLY_EMBRYOGENESIS	1	0.62626	0	79	1	0
REACTOME_ACTIVATION_OF_ATR_IN_RESPONSE_TO_REPLICATION_STRESS	1	0.771147	0	35	1	0
REACTOME_ACTIVATION_OF_BAD_AND_TRANSLOCATION_TO_MITOCHONDRIA	1	0.936777	0	15	1	0
REACTOME_ACTIVATION_OF_BH3_ONLY_PROTEINS	1	0.857163	0	30	1	0
REACTOME_ACTIVATION_OF_C3_AND_C5	1	0.951302	0	6	1	0
REACTOME_ACTIVATION_OF_CASPASES_THROUGH_APOPTOSOME_MEDIATED_CLEAVAGE	1	0.967615	0	6	1	0
REACTOME_ACTIVATION_OF_GENE_EXPRESSION_BY_SREBF_SREBP	1	0.843908	0	43	1	0
REACTOME_ACTIVATION_OF_IRF3_IRF7_MEDIATED_BY_TBK1_IKK_EPSILON	1	0.903178	0	17	1	0
REACTOME_ACTIVATION_OF_MATRIX_METALLOPROTEINASES	1	0.898045	0	17	1	0
REACTOME_ACTIVATION_OF_NIMA_KINASES_NEK9_NEK6_NEK7	1	0.953183	0	7	1	0
REACTOME_ACTIVATION_OF_NMDA_RECEPTORS_AND_POSTSYNAPTIC_EVENTS	1	0.722558	0	83	1	0
REACTOME_ACTIVATION_OF_NOXA_AND_TRANSLOCATION_TO_MITOCHONDRIA	1	0.971691	0	5	1	0
REACTOME_ACTIVATION_OF_PPARGC1A_PGC_1ALPHA_BY_PHOSPHORYLATION	1	0.959767	0	9	1	0
REACTOME_ACTIVATION_OF_PUMA_AND_TRANSLOCATION_TO_MITOCHONDRIA	1	0.949676	0	9	1	0
REACTOME_ACTIVATION_OF_RAC1	1	0.95449	0	13	1	0
REACTOME_ACTIVATION_OF_RAC1_DOWNSTREAM_OF_NMDARS	1	0.976799	0	7	1	0
REACTOME_ACTIVATION_OF_RAS_IN_B_CELLS	1	0.98216	0	5	1	0
REACTOME_ACTIVATION_OF_SMO	1	0.905157	0	18	1	0
REACTOME_ACTIVATION_OF_THE_AP_1_FAMILY_OF_TRANSCRIPTION_FACTORS	1	0.960903	0	10	1	0
REACTOME_ACTIVATION_OF_THE_MRNA_UPON_BINDING_OF_THE_CAP_BINDING_COMPLEX_AND_EIFS_AND_SUBSEQUENT_BINDING_TO_43S	1	0.808421	0	59	1	0
REACTOME_ACTIVATION_OF_THE_PHOTOTRANSDUCTION_CASCADE	1	0.932304	0	8	1	0
REACTOME_ACTIVATION_OF_THE_TFAP2_AP_2_FAMILY_OF_TRANSCRIPTION_FACTORS	1	0.93417	0	10	1	0
REACTOME_ACTIVATION_OF_TRKA_RECEPTORS	1	0.966201	0	5	1	0
REACTOME_ACYL_CHAIN_REMODELING_OF_CL	1	0.972293	0	6	1	0
REACTOME_ACYL_CHAIN_REMODELING_OF_DAG_AND_TAG	1	0.953949	0	7	1	0
REACTOME_ACYL_CHAIN_REMODELLING_OF_PC	1	0.868547	0	20	1	0
REACTOME_ACYL_CHAIN_REMODELLING_OF_PE	1	0.878381	0	19	1	0
REACTOME_ACYL_CHAIN_REMODELLING_OF_PG	1	0.920251	0	12	1	0
REACTOME_ACYL_CHAIN_REMODELLING_OF_PI	1	0.926983	0	10	1	0
REACTOME_ACYL_CHAIN_REMODELLING_OF_PS	1	0.892302	0	16	1	0
REACTOME_ADENYLATE_CYCLASE_ACTIVATING_PATHWAY	1	0.954839	0	10	1	0
REACTOME_ADENYLATE_CYCLASE_INHIBITORY_PATHWAY	1	0.945367	0	13	1	0
REACTOME_ADHERENS_JUNCTIONS_INTERACTIONS	1	0.849571	0	32	1	0
REACTOME_ADRENOCEPTORS	1	0.937833	0	9	1	0
REACTOME_ADVANCED_GLYCOSYLATION_ENDPRODUCT_RECEPTOR_SIGNALING	1	0.952752	0	11	1	0
REACTOME_AFLATOXIN_ACTIVATION_AND_DETOXIFICATION	1	0.926031	0	10	1	0
REACTOME_AGGREPHAGY	1	0.860948	0	35	1	0
REACTOME_AKT_PHOSPHORYLATES_TARGETS_IN_THE_CYTOSOL	1	0.947751	0	14	1	0
REACTOME_AKT_PHOSPHORYLATES_TARGETS_IN_THE_NUCLEUS	1	0.963383	0	10	1	0
REACTOME_ALPHA_DEFENSINS	1	0.990494	0	1	1	0
REACTOME_ALPHA_LINOLENIC_OMEGA3_AND_LINOLEIC_OMEGA6_ACID_METABOLISM	1	0.948579	0	12	1	0
REACTOME_ALPHA_OXIDATION_OF_PHYTANATE	1	0.963838	0	6	1	0
REACTOME_ALPHA_PROTEIN_KINASE_1_SIGNALING_PATHWAY	1	0.952667	0	11	1	0
REACTOME_ALTERNATIVE_COMPLEMENT_ACTIVATION	1	0.963593	0	4	1	0
REACTOME_AMINE_LIGAND_BINDING_RECEPTORS	1	0.807695	0	31	1	0
REACTOME_AMINO_ACID_CONJUGATION	1	0.990494	0	1	1	0
REACTOME_AMINO_ACIDS_REGULATE_MTORC1	1	0.807783	0	52	1	0
REACTOME_AMINO_ACID_TRANSPORT_ACROSS_THE_PLASMA_MEMBRANE	1	0.840216	0	30	1	0
REACTOME_AMPK_INHIBITS_CHREBP_TRANSCRIPTIONAL_ACTIVATION_ACTIVITY	1	0.971482	0	7	1	0
REACTOME_AMYLOID_FIBER_FORMATION	1	0.64486	0	72	1	0
REACTOME_ANCHORING_FIBRIL_FORMATION	1	0.887234	0	15	1	0
REACTOME_ANCHORING_OF_THE_BASAL_BODY_TO_THE_PLASMA_MEMBRANE	1	0.586908	0	97	1	0
REACTOME_ANDROGEN_BIOSYNTHESIS	1	0.965163	0	5	1	0
REACTOME_ANTIGEN_PRESENTATION_FOLDING_ASSEMBLY_AND_PEPTIDE_LOADING_OF_CLASS_I_MHC	1	0.884146	0	24	1	0
REACTOME_ANTIGEN_PROCESSING_CROSS_PRESENTATION	1	0.579047	0	100	1	0
REACTOME_ANTIGEN_PROCESSING_UBIQUITINATION_PROTEASOME_DEGRADATION	1	0.265437	0	294	1	0
REACTOME_ANTIMICROBIAL_PEPTIDES	1	0.865032	0	18	1	0
REACTOME_ANTIVIRAL_MECHANISM_BY_IFN_STIMULATED_GENES	1	0.674886	0	77	1	0
REACTOME_APC_C_CDC20_MEDIATED_DEGRADATION_OF_CYCLIN_B	1	0.893094	0	24	1	0
REACTOME_APC_C_CDH1_MEDIATED_DEGRADATION_OF_CDC20_AND_OTHER_APC_C_CDH1_TARGETED_PROTEINS_IN_LATE_MITOSIS_EARLY_G1	1	0.721295	0	74	1	0
REACTOME_APC_CDC20_MEDIATED_DEGRADATION_OF_NEK2A	1	0.882963	0	26	1	0
REACTOME_APC_C_MEDIATED_DEGRADATION_OF_CELL_CYCLE_PROTEINS	1	0.647852	0	88	1	0
REACTOME_APEX1_INDEPENDENT_RESOLUTION_OF_AP_SITES_VIA_THE_SINGLE_NUCLEOTIDE_REPLACEMENT_PATHWAY	1	0.957003	0	7	1	0
REACTOME_APOBEC3G_MEDIATED_RESISTANCE_TO_HIV_1_INFECTION	1	0.977359	0	5	1	0
REACTOME_APOPTOSIS_INDUCED_DNA_FRAGMENTATION	1	0.926579	0	12	1	0
REACTOME_APOPTOTIC_CLEAVAGE_OF_CELL_ADHESION_PROTEINS	1	0.957069	0	8	1	0
REACTOME_APOPTOTIC_CLEAVAGE_OF_CELLULAR_PROTEINS	1	0.833596	0	35	1	0
REACTOME_APOPTOTIC_EXECUTION_PHASE	1	0.773541	0	48	1	0
REACTOME_ARACHIDONATE_PRODUCTION_FROM_DAG	1	0.983919	0	5	1	0
REACTOME_ARACHIDONIC_ACID_METABOLISM	1	0.742424	0	43	1	0
REACTOME_ARMS_MEDIATED_ACTIVATION	1	0.974965	0	6	1	0
REACTOME_ARYL_HYDROCARBON_RECEPTOR_SIGNALLING	1	0.967547	0	7	1	0
REACTOME_ASPARAGINE_N_LINKED_GLYCOSYLATION	1	0.281377	0	285	1	0
REACTOME_ASSEMBLY_AND_CELL_SURFACE_PRESENTATION_OF_NMDA_RECEPTORS	1	0.865147	0	35	1	0
REACTOME_ASSEMBLY_OF_ACTIVE_LPL_AND_LIPC_LIPASE_COMPLEXES	1	0.931322	0	12	1	0
REACTOME_ASSEMBLY_OF_THE_HIV_VIRION	1	0.943602	0	16	1	0
REACTOME_ASSEMBLY_OF_THE_ORC_COMPLEX_AT_THE_ORIGIN_OF_REPLICATION	1	0.977707	0	5	1	0
REACTOME_ASSOCIATION_OF_TRIC_CCT_WITH_TARGET_PROTEINS_DURING_BIOSYNTHESIS	1	0.841438	0	38	1	0
REACTOME_ASYMMETRIC_LOCALIZATION_OF_PCP_PROTEINS	1	0.757075	0	64	1	0
REACTOME_A_TETRASACCHARIDE_LINKER_SEQUENCE_IS_REQUIRED_FOR_GAG_SYNTHESIS	1	0.882763	0	26	1	0
REACTOME_ATF4_ACTIVATES_GENES_IN_RESPONSE_TO_ENDOPLASMIC_RETICULUM_STRESS	1	0.892264	0	23	1	0
REACTOME_ATF6_ATF6_ALPHA_ACTIVATES_CHAPERONE_GENES	1	0.963928	0	10	1	0
REACTOME_ATF6_ATF6_ALPHA_ACTIVATES_CHAPERONES	1	0.957615	0	12	1	0
REACTOME_ATTACHMENT_AND_ENTRY	1	0.971581	0	5	1	0
REACTOME_ATTACHMENT_OF_GPI_ANCHOR_TO_UPAR	1	0.96809	0	7	1	0
REACTOME_ATTENUATION_PHASE	1	0.880583	0	26	1	0
REACTOME_AUF1_HNRNP_D0_BINDS_AND_DESTABILIZES_MRNA	1	0.800856	0	55	1	0
REACTOME_AURKA_ACTIVATION_BY_TPX2	1	0.663809	0	72	1	0
REACTOME_AUTOPHAGY	1	0.569366	0	139	1	0
REACTOME_BASE_EXCISION_REPAIR	1	0.616773	0	69	1	0
REACTOME_BASE_EXCISION_REPAIR_AP_SITE_FORMATION	1	0.729721	0	41	1	0
REACTOME_BASIGIN_INTERACTIONS	1	0.897078	0	23	1	0
REACTOME_BBSOME_MEDIATED_CARGO_TARGETING_TO_CILIUM	1	0.895659	0	23	1	0
REACTOME_BETA_CATENIN_PHOSPHORYLATION_CASCADE	1	0.929278	0	17	1	0
REACTOME_BETA_DEFENSINS	1	0.962552	0	4	1	0
REACTOME_BETA_OXIDATION_OF_BUTANOYL_COA_TO_ACETYL_COA	1	0.983892	0	3	1	0
REACTOME_BETA_OXIDATION_OF_DECANOYL_COA_TO_OCTANOYL_COA_COA	1	0.975358	0	6	1	0
REACTOME_BETA_OXIDATION_OF_HEXANOYL_COA_TO_BUTANOYL_COA	1	0.977535	0	5	1	0
REACTOME_BETA_OXIDATION_OF_LAUROYL_COA_TO_DECANOYL_COA_COA	1	0.982314	0	5	1	0
REACTOME_BETA_OXIDATION_OF_OCTANOYL_COA_TO_HEXANOYL_COA	1	0.982263	0	5	1	0
REACTOME_BETA_OXIDATION_OF_PRISTANOYL_COA	1	0.958169	0	8	1	0
REACTOME_BETA_OXIDATION_OF_VERY_LONG_CHAIN_FATTY_ACIDS	1	0.941303	0	11	1	0
REACTOME_BH3_ONLY_PROTEINS_ASSOCIATE_WITH_AND_INACTIVATE_ANTI_APOPTOTIC_BCL_2_MEMBERS	1	0.941957	0	9	1	0
REACTOME_BICARBONATE_TRANSPORTERS	1	0.962032	0	9	1	0
REACTOME_BILE_ACID_AND_BILE_SALT_METABOLISM	1	0.820636	0	31	1	0
REACTOME_BINDING_AND_UPTAKE_OF_LIGANDS_BY_SCAVENGER_RECEPTORS	1	0.774083	0	38	1	0
REACTOME_BINDING_OF_TCF_LEF_CTNNB1_TO_TARGET_GENE_PROMOTERS	1	0.949897	0	7	1	0
REACTOME_BIOLOGICAL_OXIDATIONS	1	0.411886	0	138	1	0
REACTOME_BIOSYNTHESIS_OF_EPA_DERIVED_SPMS	1	0.971428	0	5	1	0
REACTOME_BIOSYNTHESIS_OF_MARESIN_LIKE_SPMS	1	0.986972	0	2	1	0
REACTOME_BIOSYNTHESIS_OF_MARESINS	1	0.97244	0	4	1	0
REACTOME_BIOSYNTHESIS_OF_SPECIALIZED_PRORESOLVING_MEDIATORS_SPMS	1	0.902663	0	14	1	0
REACTOME_BIOSYNTHESIS_OF_THE_N_GLYCAN_PRECURSOR_DOLICHOL_LIPID_LINKED_OLIGOSACCHARIDE_LLO_AND_TRANSFER_TO_A_NASCENT_PROTEIN	1	0.652946	0	76	1	0
REACTOME_BIOTIN_TRANSPORT_AND_METABOLISM	1	0.949121	0	11	1	0
REACTOME_BLOOD_GROUP_SYSTEMS_BIOSYNTHESIS	1	0.940866	0	12	1	0
REACTOME_BRANCHED_CHAIN_AMINO_ACID_CATABOLISM	1	0.919063	0	21	1	0
REACTOME_BUDDING_AND_MATURATION_OF_HIV_VIRION	1	0.903069	0	27	1	0
REACTOME_BUTYRATE_RESPONSE_FACTOR_1_BRF1_BINDS_AND_DESTABILIZES_MRNA	1	0.922498	0	16	1	0
REACTOME_BUTYROPHILIN_BTN_FAMILY_INTERACTIONS	1	0.965368	0	4	1	0
REACTOME_B_WICH_COMPLEX_POSITIVELY_REGULATES_RRNA_EXPRESSION	1	0.685337	0	60	1	0
REACTOME_CA2_ACTIVATED_K_CHANNELS	1	0.953233	0	8	1	0
REACTOME_CA_DEPENDENT_EVENTS	1	0.867823	0	35	1	0
REACTOME_CALCINEURIN_ACTIVATES_NFAT	1	0.963496	0	9	1	0
REACTOME_CALCITONIN_LIKE_LIGAND_RECEPTORS	1	0.956935	0	6	1	0
REACTOME_CALNEXIN_CALRETICULIN_CYCLE	1	0.91025	0	26	1	0
REACTOME_CAMK_IV_MEDIATED_PHOSPHORYLATION_OF_CREB	1	0.969293	0	9	1	0
REACTOME_CARBOXYTERMINAL_POST_TRANSLATIONAL_MODIFICATIONS_OF_TUBULIN	1	0.805438	0	37	1	0
REACTOME_CARGO_CONCENTRATION_IN_THE_ER	1	0.882271	0	30	1	0
REACTOME_CARGO_RECOGNITION_FOR_CLATHRIN_MEDIATED_ENDOCYTOSIS	1	0.647735	0	95	1	0
REACTOME_CARGO_TRAFFICKING_TO_THE_PERICILIARY_MEMBRANE	1	0.791217	0	50	1	0
REACTOME_CARNITINE_METABOLISM	1	0.932754	0	14	1	0
REACTOME_CASPASE_ACTIVATION_VIA_DEATH_RECEPTORS_IN_THE_PRESENCE_OF_LIGAND	1	0.884859	0	14	1	0
REACTOME_CASPASE_ACTIVATION_VIA_DEPENDENCE_RECEPTORS_IN_THE_ABSENCE_OF_LIGAND	1	0.956467	0	10	1	0
REACTOME_CASPASE_ACTIVATION_VIA_EXTRINSIC_APOPTOTIC_SIGNALLING_PATHWAY	1	0.846242	0	24	1	0
REACTOME_CASPASE_MEDIATED_CLEAVAGE_OF_CYTOSKELETAL_PROTEINS	1	0.934365	0	12	1	0
REACTOME_CATION_COUPLED_CHLORIDE_COTRANSPORTERS	1	0.978611	0	5	1	0
REACTOME_CD163_MEDIATING_AN_ANTI_INFLAMMATORY_RESPONSE	1	0.963134	0	7	1	0
REACTOME_CD209_DC_SIGN_SIGNALING	1	0.925313	0	18	1	0
REACTOME_CD22_MEDIATED_BCR_REGULATION	1	0.952523	0	6	1	0
REACTOME_CD28_CO_STIMULATION	1	0.846006	0	32	1	0
REACTOME_CD28_DEPENDENT_PI3K_AKT_SIGNALING	1	0.893788	0	21	1	0
REACTOME_CD28_DEPENDENT_VAV1_PATHWAY	1	0.941399	0	11	1	0
REACTOME_CDC42_GTPASE_CYCLE	1	0.457805	0	155	1	0
REACTOME_CDC6_ASSOCIATION_WITH_THE_ORC_ORIGIN_COMPLEX	1	0.939814	0	10	1	0
REACTOME_CELL_CELL_JUNCTION_ORGANIZATION	1	0.724073	0	55	1	0
REACTOME_CELL_CYCLE_CHECKPOINTS	1	0.190512	0	271	1	0
REACTOME_CELL_DEATH_SIGNALLING_VIA_NRAGE_NRIF_AND_NADE	1	0.685799	0	75	1	0
REACTOME_CELL_EXTRACELLULAR_MATRIX_INTERACTIONS	1	0.922142	0	18	1	0
REACTOME_CELL_SURFACE_INTERACTIONS_AT_THE_VASCULAR_WALL	1	0.540815	0	103	1	0
REACTOME_CELLULAR_HEXOSE_TRANSPORT	1	0.909802	0	13	1	0
REACTOME_CELLULAR_RESPONSE_TO_CHEMICAL_STRESS	1	0.497372	0	151	1	0
REACTOME_CELLULAR_RESPONSE_TO_HEAT_STRESS	1	0.647538	0	96	1	0
REACTOME_CELLULAR_RESPONSE_TO_HYPOXIA	1	0.733621	0	74	1	0
REACTOME_CELLULAR_RESPONSE_TO_STARVATION	1	0.566552	0	148	1	0
REACTOME_CELLULAR_SENESCENCE	1	0.421543	0	158	1	0
REACTOME_CHAPERONE_MEDIATED_AUTOPHAGY	1	0.906524	0	21	1	0
REACTOME_CHK1_CHK2_CDS1_MEDIATED_INACTIVATION_OF_CYCLIN_B_CDK1_COMPLEX	1	0.931113	0	12	1	0
REACTOME_CHL1_INTERACTIONS	1	0.950914	0	9	1	0
REACTOME_CHOLESTEROL_BIOSYNTHESIS	1	0.894094	0	24	1	0
REACTOME_CHOLINE_CATABOLISM	1	0.961285	0	6	1	0
REACTOME_CHONDROITIN_SULFATE_BIOSYNTHESIS	1	0.904175	0	19	1	0
REACTOME_CHONDROITIN_SULFATE_DERMATAN_SULFATE_METABOLISM	1	0.773935	0	49	1	0
REACTOME_CHREBP_ACTIVATES_METABOLIC_GENE_EXPRESSION	1	0.957636	0	8	1	0
REACTOME_CHROMOSOME_MAINTENANCE	1	0.445494	0	116	1	0
REACTOME_CHYLOMICRON_ASSEMBLY	1	0.956104	0	7	1	0
REACTOME_CHYLOMICRON_CLEARANCE	1	0.974459	0	4	1	0
REACTOME_CHYLOMICRON_REMODELING	1	0.965465	0	5	1	0
REACTOME_CITRIC_ACID_CYCLE_TCA_CYCLE	1	0.921618	0	22	1	0
REACTOME_CLASS_C_3_METABOTROPIC_GLUTAMATE_PHEROMONE_RECEPTORS	1	0.945025	0	11	1	0
REACTOME_CLASS_I_MHC_MEDIATED_ANTIGEN_PROCESSING_PRESENTATION	1	0.177788	0	356	1	0
REACTOME_CLASS_I_PEROXISOMAL_MEMBRANE_PROTEIN_IMPORT	1	0.911941	0	20	1	0
REACTOME_CLATHRIN_MEDIATED_ENDOCYTOSIS	1	0.562341	0	135	1	0
REACTOME_CLEC7A_INFLAMMASOME_PATHWAY	1	0.954541	0	6	1	0
REACTOME_COBALAMIN_CBL_VITAMIN_B12_TRANSPORT_AND_METABOLISM	1	0.926943	0	14	1	0
REACTOME_COENZYME_A_BIOSYNTHESIS	1	0.961963	0	8	1	0
REACTOME_COHESIN_LOADING_ONTO_CHROMATIN	1	0.968057	0	10	1	0
REACTOME_COLLAGEN_BIOSYNTHESIS_AND_MODIFYING_ENZYMES	1	0.603549	0	65	1	0
REACTOME_COLLAGEN_CHAIN_TRIMERIZATION	1	0.703565	0	42	1	0
REACTOME_COLLAGEN_DEGRADATION	1	0.659741	0	54	1	0
REACTOME_COMMON_PATHWAY_OF_FIBRIN_CLOT_FORMATION	1	0.908063	0	12	1	0
REACTOME_COMPETING_ENDOGENOUS_RNAS_CERNAS_REGULATE_PTEN_TRANSLATION	1	0.966038	0	8	1	0
REACTOME_COMPLEX_I_BIOGENESIS	1	0.8101	0	55	1	0
REACTOME_CONDENSATION_OF_PROMETAPHASE_CHROMOSOMES	1	0.927474	0	11	1	0
REACTOME_CONDENSATION_OF_PROPHASE_CHROMOSOMES	1	0.737379	0	42	1	0
REACTOME_CONSTITUTIVE_SIGNALING_BY_AKT1_E17K_IN_CANCER	1	0.901806	0	26	1	0
REACTOME_CONSTITUTIVE_SIGNALING_BY_EGFRVIII	1	0.940183	0	15	1	0
REACTOME_CONSTITUTIVE_SIGNALING_BY_LIGAND_RESPONSIVE_EGFR_CANCER_VARIANTS	1	0.92806	0	19	1	0
REACTOME_CONSTITUTIVE_SIGNALING_BY_OVEREXPRESSED_ERBB2	1	0.954509	0	11	1	0
REACTOME_CONVERSION_FROM_APC_C_CDC20_TO_APC_C_CDH1_IN_LATE_ANAPHASE	1	0.910947	0	20	1	0
REACTOME_COOPERATION_OF_PREFOLDIN_AND_TRIC_CCT_IN_ACTIN_AND_TUBULIN_FOLDING	1	0.890212	0	27	1	0
REACTOME_COPI_DEPENDENT_GOLGI_TO_ER_RETROGRADE_TRAFFIC	1	0.631444	0	89	1	0
REACTOME_COPII_MEDIATED_VESICLE_TRANSPORT	1	0.768538	0	65	1	0
REACTOME_COPI_INDEPENDENT_GOLGI_TO_ER_RETROGRADE_TRAFFIC	1	0.840432	0	44	1	0
REACTOME_COPI_MEDIATED_ANTEROGRADE_TRANSPORT	1	0.692121	0	92	1	0
REACTOME_COSTIMULATION_BY_THE_CD28_FAMILY	1	0.733562	0	54	1	0
REACTOME_CREB1_PHOSPHORYLATION_THROUGH_NMDA_RECEPTOR_MEDIATED_ACTIVATION_OF_RAS_SIGNALING	1	0.904025	0	27	1	0
REACTOME_CREB1_PHOSPHORYLATION_THROUGH_THE_ACTIVATION_OF_ADENYLATE_CYCLASE	1	0.96162	0	11	1	0
REACTOME_CREB1_PHOSPHORYLATION_THROUGH_THE_ACTIVATION_OF_CAMKII_CAMKK_CAMKIV_CASCASDE	1	0.972484	0	8	1	0
REACTOME_CREB3_FACTORS_ACTIVATE_GENES	1	0.956204	0	8	1	0
REACTOME_CREB_PHOSPHORYLATION	1	0.971288	0	7	1	0
REACTOME_CRISTAE_FORMATION	1	0.889982	0	30	1	0
REACTOME_CRMPS_IN_SEMA3A_SIGNALING	1	0.936281	0	16	1	0
REACTOME_CROSSLINKING_OF_COLLAGEN_FIBRILS	1	0.869515	0	18	1	0
REACTOME_CROSS_PRESENTATION_OF_PARTICULATE_EXOGENOUS_ANTIGENS_PHAGOSOMES	1	0.940491	0	8	1	0
REACTOME_CROSS_PRESENTATION_OF_SOLUBLE_EXOGENOUS_ANTIGENS_ENDOSOMES	1	0.810467	0	48	1	0
REACTOME_CS_DS_DEGRADATION	1	0.933121	0	14	1	0
REACTOME_CTLA4_INHIBITORY_SIGNALING	1	0.909796	0	20	1	0
REACTOME_CYCLIN_A_B1_B2_ASSOCIATED_EVENTS_DURING_G2_M_TRANSITION	1	0.858369	0	24	1	0
REACTOME_CYCLIN_A_CDK2_ASSOCIATED_EVENTS_AT_S_PHASE_ENTRY	1	0.678504	0	84	1	0
REACTOME_CYCLIN_D_ASSOCIATED_EVENTS_IN_G1	1	0.779605	0	46	1	0
REACTOME_CYP2E1_REACTIONS	1	0.968568	0	4	1	0
REACTOME_CYTOCHROME_C_MEDIATED_APOPTOTIC_RESPONSE	1	0.93312	0	12	1	0
REACTOME_CYTOCHROME_P450_ARRANGED_BY_SUBSTRATE_TYPE	1	0.763614	0	38	1	0
REACTOME_CYTOPROTECTION_BY_HMOX1	1	0.599079	0	119	1	0
REACTOME_CYTOSOLIC_IRON_SULFUR_CLUSTER_ASSEMBLY	1	0.932627	0	13	1	0
REACTOME_CYTOSOLIC_SENSORS_OF_PATHOGEN_ASSOCIATED_DNA	1	0.715571	0	61	1	0
REACTOME_CYTOSOLIC_SULFONATION_OF_SMALL_MOLECULES	1	0.905168	0	17	1	0
REACTOME_CYTOSOLIC_TRNA_AMINOACYLATION	1	0.918543	0	24	1	0
REACTOME_DAP12_INTERACTIONS	1	0.810156	0	33	1	0
REACTOME_DAP12_SIGNALING	1	0.860945	0	26	1	0
REACTOME_DARPP_32_EVENTS	1	0.916739	0	23	1	0
REACTOME_DCC_MEDIATED_ATTRACTIVE_SIGNALING	1	0.950724	0	14	1	0
REACTOME_DDX58_IFIH1_MEDIATED_INDUCTION_OF_INTERFERON_ALPHA_BETA	1	0.698752	0	64	1	0
REACTOME_DEACTIVATION_OF_THE_BETA_CATENIN_TRANSACTIVATING_COMPLEX	1	0.8312	0	41	1	0
REACTOME_DEADENYLATION_DEPENDENT_MRNA_DECAY	1	0.783814	0	55	1	0
REACTOME_DEADENYLATION_OF_MRNA	1	0.918459	0	25	1	0
REACTOME_DEATH_RECEPTOR_SIGNALLING	1	0.509396	0	135	1	0
REACTOME_DECTIN_1_MEDIATED_NONCANONICAL_NF_KB_SIGNALING	1	0.763165	0	62	1	0
REACTOME_DECTIN_2_FAMILY	1	0.928337	0	9	1	0
REACTOME_DEFECTIVE_B4GALT1_CAUSES_B4GALT1_CDG_CDG_2D	1	0.948208	0	7	1	0
REACTOME_DEFECTIVE_B4GALT7_CAUSES_EDS_PROGEROID_TYPE	1	0.904023	0	20	1	0
REACTOME_DEFECTIVE_C1GALT1C1_CAUSES_TN_POLYAGGLUTINATION_SYNDROME_TNPS	1	0.971822	0	4	1	0
REACTOME_DEFECTIVE_CFTR_CAUSES_CYSTIC_FIBROSIS	1	0.77815	0	61	1	0
REACTOME_DEFECTIVE_CHST14_CAUSES_EDS_MUSCULOCONTRACTURAL_TYPE	1	0.959669	0	8	1	0
REACTOME_DEFECTIVE_CHST3_CAUSES_SEDCJD	1	0.960184	0	8	1	0
REACTOME_DEFECTIVE_CHST6_CAUSES_MCDC1	1	0.945426	0	7	1	0
REACTOME_DEFECTIVE_CHSY1_CAUSES_TPBS	1	0.963944	0	8	1	0
REACTOME_DEFECTIVE_CSF2RB_CAUSES_SMDP5	1	0.97511	0	3	1	0
REACTOME_DEFECTIVE_EXT2_CAUSES_EXOSTOSES_2	1	0.931637	0	14	1	0
REACTOME_DEFECTIVE_F9_ACTIVATION	1	0.96252	0	4	1	0
REACTOME_DEFECTIVE_FACTOR_IX_CAUSES_HEMOPHILIA_B	1	0.947572	0	6	1	0
REACTOME_DEFECTIVE_FACTOR_VIII_CAUSES_HEMOPHILIA_A	1	0.970729	0	5	1	0
REACTOME_DEFECTIVE_GALNT3_CAUSES_FAMILIAL_HYPERPHOSPHATEMIC_TUMORAL_CALCINOSIS_HFTC	1	0.971971	0	3	1	0
REACTOME_DEFECTIVE_RIPK1_MEDIATED_REGULATED_NECROSIS	1	0.957093	0	5	1	0
REACTOME_DEFECTIVE_ST3GAL3_CAUSES_MCT12_AND_EIEE15	1	0.951399	0	7	1	0
REACTOME_DEFECTS_IN_BIOTIN_BTN_METABOLISM	1	0.964859	0	8	1	0
REACTOME_DEFECTS_IN_COBALAMIN_B12_METABOLISM	1	0.930705	0	13	1	0
REACTOME_DEFECTS_IN_VITAMIN_AND_COFACTOR_METABOLISM	1	0.897951	0	21	1	0
REACTOME_DEFECTS_OF_CONTACT_ACTIVATION_SYSTEM_CAS_AND_KALLIKREIN_KININ_SYSTEM_KKS	1	0.911636	0	12	1	0
REACTOME_DEFENSINS	1	0.953394	0	5	1	0
REACTOME_DEGRADATION_OF_AXIN	1	0.80539	0	55	1	0
REACTOME_DEGRADATION_OF_BETA_CATENIN_BY_THE_DESTRUCTION_COMPLEX	1	0.694392	0	85	1	0
REACTOME_DEGRADATION_OF_DVL	1	0.795102	0	57	1	0
REACTOME_DEGRADATION_OF_GLI1_BY_THE_PROTEASOME	1	0.789158	0	59	1	0
REACTOME_DEGRADATION_OF_THE_EXTRACELLULAR_MATRIX	1	0.441938	0	116	1	0
REACTOME_DEPOLYMERISATION_OF_THE_NUCLEAR_LAMINA	1	0.926691	0	15	1	0
REACTOME_DEPOSITION_OF_NEW_CENPA_CONTAINING_NUCLEOSOMES_AT_THE_CENTROMERE	1	0.664658	0	52	1	0
REACTOME_DEREGULATED_CDK5_TRIGGERS_MULTIPLE_NEURODEGENERATIVE_PATHWAYS_IN_ALZHEIMER_S_DISEASE_MODELS	1	0.919182	0	19	1	0
REACTOME_DERMATAN_SULFATE_BIOSYNTHESIS	1	0.945272	0	11	1	0
REACTOME_DETOXIFICATION_OF_REACTIVE_OXYGEN_SPECIES	1	0.829173	0	33	1	0
REACTOME_DEX_H_BOX_HELICASES_ACTIVATE_TYPE_I_IFN_AND_INFLAMMATORY_CYTOKINES_PRODUCTION	1	0.957634	0	7	1	0
REACTOME_DIGESTION	1	0.933396	0	8	1	0
REACTOME_DIGESTION_AND_ABSORPTION	1	0.907832	0	11	1	0
REACTOME_DIGESTION_OF_DIETARY_CARBOHYDRATE	1	0.969316	0	4	1	0
REACTOME_DIGESTION_OF_DIETARY_LIPID	1	0.981076	0	2	1	0
REACTOME_DISASSEMBLY_OF_THE_DESTRUCTION_COMPLEX_AND_RECRUITMENT_OF_AXIN_TO_THE_MEMBRANE	1	0.863776	0	29	1	0
REACTOME_DISEASES_ASSOCIATED_WITH_GLYCOSAMINOGLYCAN_METABOLISM	1	0.800361	0	40	1	0
REACTOME_DISEASES_ASSOCIATED_WITH_GLYCOSYLATION_PRECURSOR_BIOSYNTHESIS	1	0.917802	0	18	1	0
REACTOME_DISEASES_ASSOCIATED_WITH_N_GLYCOSYLATION_OF_PROTEINS	1	0.90375	0	17	1	0
REACTOME_DISEASES_ASSOCIATED_WITH_SURFACTANT_METABOLISM	1	0.971954	0	4	1	0
REACTOME_DISEASES_OF_BASE_EXCISION_REPAIR	1	0.954548	0	5	1	0
REACTOME_DISEASES_OF_CARBOHYDRATE_METABOLISM	1	0.844949	0	31	1	0
REACTOME_DISEASES_OF_DNA_REPAIR	1	0.912697	0	12	1	0
REACTOME_DISEASES_OF_IMMUNE_SYSTEM	1	0.821205	0	27	1	0
REACTOME_DISEASES_OF_MISMATCH_REPAIR_MMR	1	0.974645	0	5	1	0
REACTOME_DISEASES_OF_MITOTIC_CELL_CYCLE	1	0.826904	0	38	1	0
REACTOME_DISEASES_OF_PROGRAMMED_CELL_DEATH	1	0.63415	0	68	1	0
REACTOME_DISINHIBITION_OF_SNARE_FORMATION	1	0.982119	0	5	1	0
REACTOME_DISPLACEMENT_OF_DNA_GLYCOSYLASE_BY_APEX1	1	0.937056	0	9	1	0
REACTOME_DISSOLUTION_OF_FIBRIN_CLOT	1	0.929068	0	10	1	0
REACTOME_DNA_DAMAGE_BYPASS	1	0.753027	0	48	1	0
REACTOME_DNA_DAMAGE_RECOGNITION_IN_GG_NER	1	0.857149	0	38	1	0
REACTOME_DNA_DAMAGE_REVERSAL	1	0.953842	0	8	1	0
REACTOME_DNA_DAMAGE_TELOMERE_STRESS_INDUCED_SENESCENCE	1	0.683599	0	56	1	0
REACTOME_DNA_DOUBLE_STRAND_BREAK_REPAIR	1	0.379089	0	149	1	0
REACTOME_DNA_DOUBLE_STRAND_BREAK_RESPONSE	1	0.700862	0	62	1	0
REACTOME_DNA_METHYLATION	1	0.769013	0	34	1	0
REACTOME_DNA_REPAIR	1	0.150789	0	308	1	0
REACTOME_DNA_REPLICATION_INITIATION	1	0.938556	0	8	1	0
REACTOME_DNA_STRAND_ELONGATION	1	0.781773	0	32	1	0
REACTOME_DOPAMINE_NEUROTRANSMITTER_RELEASE_CYCLE	1	0.919726	0	23	1	0
REACTOME_DOPAMINE_RECEPTORS	1	0.969766	0	4	1	0
REACTOME_DOWNREGULATION_OF_ERBB2_ERBB3_SIGNALING	1	0.941423	0	13	1	0
REACTOME_DOWNREGULATION_OF_ERBB2_SIGNALING	1	0.86779	0	28	1	0
REACTOME_DOWNREGULATION_OF_ERBB4_SIGNALING	1	0.971239	0	9	1	0
REACTOME_DOWNREGULATION_OF_SMAD2_3_SMAD4_TRANSCRIPTIONAL_ACTIVITY	1	0.915637	0	23	1	0
REACTOME_DOWNREGULATION_OF_TGF_BETA_RECEPTOR_SIGNALING	1	0.906606	0	26	1	0
REACTOME_DOWNSTREAM_SIGNALING_EVENTS_OF_B_CELL_RECEPTOR_BCR	1	0.708591	0	81	1	0
REACTOME_DOWNSTREAM_SIGNALING_OF_ACTIVATED_FGFR2	1	0.854764	0	27	1	0
REACTOME_DOWNSTREAM_SIGNALING_OF_ACTIVATED_FGFR3	1	0.883867	0	23	1	0
REACTOME_DOWNSTREAM_SIGNALING_OF_ACTIVATED_FGFR4	1	0.877524	0	23	1	0
REACTOME_DOWNSTREAM_SIGNAL_TRANSDUCTION	1	0.890772	0	29	1	0
REACTOME_DUAL_INCISION_IN_GG_NER	1	0.797062	0	41	1	0
REACTOME_DUAL_INCISION_IN_TC_NER	1	0.713903	0	65	1	0
REACTOME_E2F_ENABLED_INHIBITION_OF_PRE_REPLICATION_COMPLEX_FORMATION	1	0.950695	0	8	1	0
REACTOME_E2F_MEDIATED_REGULATION_OF_DNA_REPLICATION	1	0.881827	0	21	1	0
REACTOME_E3_UBIQUITIN_LIGASES_UBIQUITINATE_TARGET_PROTEINS	1	0.78665	0	52	1	0
REACTOME_EARLY_PHASE_OF_HIV_LIFE_CYCLE	1	0.918523	0	14	1	0
REACTOME_ECM_PROTEOGLYCANS	1	0.609637	0	73	1	0
REACTOME_EGFR_DOWNREGULATION	1	0.889699	0	28	1	0
REACTOME_EGFR_INTERACTS_WITH_PHOSPHOLIPASE_C_GAMMA	1	0.961723	0	6	1	0
REACTOME_EGFR_TRANSACTIVATION_BY_GASTRIN	1	0.967624	0	8	1	0
REACTOME_EICOSANOID_LIGAND_BINDING_RECEPTORS	1	0.897193	0	12	1	0
REACTOME_EICOSANOIDS	1	0.947811	0	6	1	0
REACTOME_ELASTIC_FIBRE_FORMATION	1	0.742606	0	42	1	0
REACTOME_ELECTRIC_TRANSMISSION_ACROSS_GAP_JUNCTIONS	1	0.973279	0	4	1	0
REACTOME_ENDOGENOUS_STEROLS	1	0.871875	0	21	1	0
REACTOME_ENDOSOMAL_SORTING_COMPLEX_REQUIRED_FOR_TRANSPORT_ESCRT	1	0.892745	0	30	1	0
REACTOME_ENDOSOMAL_VACUOLAR_PATHWAY	1	0.939212	0	10	1	0
REACTOME_ENERGY_DEPENDENT_REGULATION_OF_MTOR_BY_LKB1_AMPK	1	0.902843	0	28	1	0
REACTOME_ENOS_ACTIVATION	1	0.951333	0	11	1	0
REACTOME_EPHA_MEDIATED_GROWTH_CONE_COLLAPSE	1	0.858333	0	29	1	0
REACTOME_EPHB_MEDIATED_FORWARD_SIGNALING	1	0.855828	0	42	1	0
REACTOME_EPH_EPHRIN_MEDIATED_REPULSION_OF_CELLS	1	0.778932	0	51	1	0
REACTOME_EPH_EPHRIN_SIGNALING	1	0.671296	0	92	1	0
REACTOME_EPHRIN_SIGNALING	1	0.929175	0	19	1	0
REACTOME_EPIGENETIC_REGULATION_OF_GENE_EXPRESSION	1	0.52976	0	117	1	0
REACTOME_ERBB2_ACTIVATES_PTK6_SIGNALING	1	0.923313	0	11	1	0
REACTOME_ERBB2_REGULATES_CELL_MOTILITY	1	0.912215	0	14	1	0
REACTOME_ERCC6_CSB_AND_EHMT2_G9A_POSITIVELY_REGULATE_RRNA_EXPRESSION	1	0.752881	0	45	1	0
REACTOME_ERK_MAPK_TARGETS	1	0.920467	0	22	1	0
REACTOME_ERKS_ARE_INACTIVATED	1	0.952484	0	13	1	0
REACTOME_ER_QUALITY_CONTROL_COMPARTMENT_ERQC	1	0.925143	0	21	1	0
REACTOME_ER_TO_GOLGI_ANTEROGRADE_TRANSPORT	1	0.565272	0	142	1	0
REACTOME_ERYTHROCYTES_TAKE_UP_OXYGEN_AND_RELEASE_CARBON_DIOXIDE	1	0.962378	0	7	1	0
REACTOME_ERYTHROPOIETIN_ACTIVATES_PHOSPHOINOSITIDE_3_KINASE_PI3K	1	0.943741	0	11	1	0
REACTOME_ERYTHROPOIETIN_ACTIVATES_PHOSPHOLIPASE_C_GAMMA_PLCG	1	0.966419	0	6	1	0
REACTOME_ERYTHROPOIETIN_ACTIVATES_RAS	1	0.939923	0	13	1	0
REACTOME_ERYTHROPOIETIN_ACTIVATES_STAT5	1	0.964064	0	6	1	0
REACTOME_ESTABLISHMENT_OF_SISTER_CHROMATID_COHESION	1	0.960639	0	10	1	0
REACTOME_ESTROGEN_BIOSYNTHESIS	1	0.977711	0	3	1	0
REACTOME_ESTROGEN_DEPENDENT_GENE_EXPRESSION	1	0.540742	0	115	1	0
REACTOME_ESTROGEN_DEPENDENT_NUCLEAR_EVENTS_DOWNSTREAM_OF_ESR_MEMBRANE_SIGNALING	1	0.90918	0	21	1	0
REACTOME_ESTROGEN_STIMULATED_SIGNALING_THROUGH_PRKCZ	1	0.980721	0	6	1	0
REACTOME_ETHANOL_OXIDATION	1	0.967211	0	7	1	0
REACTOME_EUKARYOTIC_TRANSLATION_ELONGATION	1	0.73347	0	88	1	0
REACTOME_EUKARYOTIC_TRANSLATION_INITIATION	1	0.661431	0	115	1	0
REACTOME_EXPORT_OF_VIRAL_RIBONUCLEOPROTEINS_FROM_NUCLEUS	1	0.86754	0	31	1	0
REACTOME_EXTENSION_OF_TELOMERES	1	0.722593	0	49	1	0
REACTOME_EXTRINSIC_PATHWAY_OF_FIBRIN_CLOT_FORMATION	1	0.977824	0	3	1	0
REACTOME_FACTORS_INVOLVED_IN_MEGAKARYOCYTE_DEVELOPMENT_AND_PLATELET_PRODUCTION	1	0.513083	0	125	1	0
REACTOME_FANCONI_ANEMIA_PATHWAY	1	0.779032	0	37	1	0
REACTOME_FASL_CD95L_SIGNALING	1	0.972128	0	3	1	0
REACTOME_FATTY_ACID_METABOLISM	1	0.425765	0	153	1	0
REACTOME_FATTY_ACIDS	1	0.949317	0	7	1	0
REACTOME_FATTY_ACIDS_BOUND_TO_GPR40_FFAR1_REGULATE_INSULIN_SECRETION	1	0.958241	0	7	1	0
REACTOME_FATTY_ACYL_COA_BIOSYNTHESIS	1	0.863605	0	33	1	0
REACTOME_FBXW7_MUTANTS_AND_NOTCH1_IN_CANCER	1	0.983901	0	5	1	0
REACTOME_FCERI_MEDIATED_MAPK_ACTIVATION	1	0.85086	0	30	1	0
REACTOME_FCERI_MEDIATED_NF_KB_ACTIVATION	1	0.711279	0	79	1	0
REACTOME_FERTILIZATION	1	0.91209	0	11	1	0
REACTOME_FGFR1B_LIGAND_BINDING_AND_ACTIVATION	1	0.964151	0	6	1	0
REACTOME_FGFR1C_LIGAND_BINDING_AND_ACTIVATION	1	0.945967	0	8	1	0
REACTOME_FGFR1_LIGAND_BINDING_AND_ACTIVATION	1	0.92066	0	12	1	0
REACTOME_FGFR1_MUTANT_RECEPTOR_ACTIVATION	1	0.871088	0	28	1	0
REACTOME_FGFR2_ALTERNATIVE_SPLICING	1	0.882196	0	27	1	0
REACTOME_FGFR2B_LIGAND_BINDING_AND_ACTIVATION	1	0.938256	0	9	1	0
REACTOME_FGFR2C_LIGAND_BINDING_AND_ACTIVATION	1	0.928141	0	10	1	0
REACTOME_FGFR2_LIGAND_BINDING_AND_ACTIVATION	1	0.881869	0	16	1	0
REACTOME_FGFR2_MUTANT_RECEPTOR_ACTIVATION	1	0.831394	0	30	1	0
REACTOME_FGFR3B_LIGAND_BINDING_AND_ACTIVATION	1	0.960162	0	6	1	0
REACTOME_FGFR3_LIGAND_BINDING_AND_ACTIVATION	1	0.919419	0	11	1	0
REACTOME_FGFRL1_MODULATION_OF_FGFR1_SIGNALING	1	0.924514	0	11	1	0
REACTOME_FIBRONECTIN_MATRIX_FORMATION	1	0.97537	0	4	1	0
REACTOME_FICOLINS_BIND_TO_REPETITIVE_CARBOHYDRATE_STRUCTURES_ON_THE_TARGET_CELL_SURFACE	1	0.983229	0	2	1	0
REACTOME_FLT3_SIGNALING	1	0.825677	0	38	1	0
REACTOME_FLT3_SIGNALING_BY_CBL_MUTANTS	1	0.966664	0	7	1	0
REACTOME_FLT3_SIGNALING_IN_DISEASE	1	0.877426	0	28	1	0
REACTOME_FLT3_SIGNALING_THROUGH_SRC_FAMILY_KINASES	1	0.952272	0	6	1	0
REACTOME_FOLDING_OF_ACTIN_BY_CCT_TRIC	1	0.962015	0	10	1	0
REACTOME_FORMATION_OF_APOPTOSOME	1	0.949796	0	10	1	0
REACTOME_FORMATION_OF_ATP_BY_CHEMIOSMOTIC_COUPLING	1	0.939781	0	17	1	0
REACTOME_FORMATION_OF_FIBRIN_CLOT_CLOTTING_CASCADE	1	0.821192	0	25	1	0
REACTOME_FORMATION_OF_INCISION_COMPLEX_IN_GG_NER	1	0.828214	0	43	1	0
REACTOME_FORMATION_OF_RNA_POL_II_ELONGATION_COMPLEX	1	0.785608	0	57	1	0
REACTOME_FORMATION_OF_SENESCENCE_ASSOCIATED_HETEROCHROMATIN_FOCI_SAHF	1	0.920573	0	15	1	0
REACTOME_FORMATION_OF_TC_NER_PRE_INCISION_COMPLEX	1	0.792106	0	53	1	0
REACTOME_FORMATION_OF_THE_BETA_CATENIN_TCF_TRANSACTIVATING_COMPLEX	1	0.693416	0	59	1	0
REACTOME_FORMATION_OF_THE_EARLY_ELONGATION_COMPLEX	1	0.859689	0	33	1	0
REACTOME_FORMATION_OF_TUBULIN_FOLDING_INTERMEDIATES_BY_CCT_TRIC	1	0.915549	0	20	1	0
REACTOME_FORMATION_OF_XYLULOSE_5_PHOSPHATE	1	0.968419	0	5	1	0
REACTOME_FOXO_MEDIATED_TRANSCRIPTION	1	0.754915	0	60	1	0
REACTOME_FOXO_MEDIATED_TRANSCRIPTION_OF_CELL_CYCLE_GENES	1	0.921036	0	17	1	0
REACTOME_FOXO_MEDIATED_TRANSCRIPTION_OF_CELL_DEATH_GENES	1	0.937491	0	15	1	0
REACTOME_FOXO_MEDIATED_TRANSCRIPTION_OF_OXIDATIVE_STRESS_METABOLIC_AND_NEURONAL_GENES	1	0.890201	0	25	1	0
REACTOME_FREE_FATTY_ACIDS_REGULATE_INSULIN_SECRETION	1	0.942987	0	10	1	0
REACTOME_FRS_MEDIATED_FGFR1_SIGNALING	1	0.894977	0	20	1	0
REACTOME_FRS_MEDIATED_FGFR2_SIGNALING	1	0.872558	0	22	1	0
REACTOME_FRS_MEDIATED_FGFR3_SIGNALING	1	0.902254	0	18	1	0
REACTOME_FRS_MEDIATED_FGFR4_SIGNALING	1	0.895782	0	18	1	0
REACTOME_FRUCTOSE_CATABOLISM	1	0.963093	0	5	1	0
REACTOME_FRUCTOSE_METABOLISM	1	0.955046	0	7	1	0
REACTOME_G0_AND_EARLY_G1	1	0.833252	0	27	1	0
REACTOME_G1_S_DNA_DAMAGE_CHECKPOINTS	1	0.727826	0	68	1	0
REACTOME_G2_M_CHECKPOINTS	1	0.40438	0	150	1	0
REACTOME_G2_M_DNA_DAMAGE_CHECKPOINT	1	0.590869	0	78	1	0
REACTOME_G2_M_DNA_REPLICATION_CHECKPOINT	1	0.958646	0	5	1	0
REACTOME_G2_PHASE	1	0.960642	0	5	1	0
REACTOME_GAB1_SIGNALOSOME	1	0.935764	0	14	1	0
REACTOME_GABA_SYNTHESIS_RELEASE_REUPTAKE_AND_DEGRADATION	1	0.928751	0	19	1	0
REACTOME_GALACTOSE_CATABOLISM	1	0.967808	0	5	1	0
REACTOME_GAMMA_CARBOXYLATION_HYPUSINE_FORMATION_AND_ARYLSULFATASE_ACTIVATION	1	0.839563	0	32	1	0
REACTOME_GAMMA_CARBOXYLATION_TRANSPORT_AND_AMINO_TERMINAL_CLEAVAGE_OF_PROTEINS	1	0.962922	0	6	1	0
REACTOME_GAP_FILLING_DNA_REPAIR_SYNTHESIS_AND_LIGATION_IN_GG_NER	1	0.860203	0	25	1	0
REACTOME_GAP_JUNCTION_DEGRADATION	1	0.961879	0	11	1	0
REACTOME_GASTRIN_CREB_SIGNALLING_PATHWAY_VIA_PKC_AND_MAPK	1	0.935056	0	16	1	0
REACTOME_GDP_FUCOSE_BIOSYNTHESIS	1	0.965572	0	6	1	0
REACTOME_GENE_AND_PROTEIN_EXPRESSION_BY_JAK_STAT_SIGNALING_AFTER_INTERLEUKIN_12_STIMULATION	1	0.868966	0	32	1	0
REACTOME_GENERATION_OF_SECOND_MESSENGER_MOLECULES	1	0.850626	0	22	1	0
REACTOME_GENE_SILENCING_BY_RNA	1	0.542118	0	101	1	0
REACTOME_GLI_PROTEINS_BIND_PROMOTERS_OF_HH_RESPONSIVE_GENES_TO_PROMOTE_TRANSCRIPTION	1	0.952739	0	7	1	0
REACTOME_GLUCOCORTICOID_BIOSYNTHESIS	1	0.986959	0	2	1	0
REACTOME_GLUCONEOGENESIS	1	0.874598	0	27	1	0
REACTOME_GLUCOSE_METABOLISM	1	0.67356	0	81	1	0
REACTOME_GLUCURONIDATION	1	0.970807	0	5	1	0
REACTOME_GLUTAMATE_AND_GLUTAMINE_METABOLISM	1	0.936159	0	13	1	0
REACTOME_GLUTAMATE_NEUROTRANSMITTER_RELEASE_CYCLE	1	0.921236	0	23	1	0
REACTOME_GLUTATHIONE_CONJUGATION	1	0.830404	0	30	1	0
REACTOME_GLUTATHIONE_SYNTHESIS_AND_RECYCLING	1	0.929452	0	12	1	0
REACTOME_GLYCEROPHOSPHOLIPID_CATABOLISM	1	0.964596	0	7	1	0
REACTOME_GLYCOGEN_BREAKDOWN_GLYCOGENOLYSIS	1	0.940806	0	14	1	0
REACTOME_GLYCOGEN_METABOLISM	1	0.892623	0	26	1	0
REACTOME_GLYCOGEN_STORAGE_DISEASES	1	0.944729	0	13	1	0
REACTOME_GLYCOGEN_SYNTHESIS	1	0.934127	0	15	1	0
REACTOME_GLYCOLYSIS	1	0.727712	0	66	1	0
REACTOME_GLYCOSAMINOGLYCAN_METABOLISM	1	0.497815	0	121	1	0
REACTOME_GLYCOSPHINGOLIPID_METABOLISM	1	0.822645	0	39	1	0
REACTOME_GLYOXYLATE_METABOLISM_AND_GLYCINE_DEGRADATION	1	0.870167	0	26	1	0
REACTOME_GOLGI_ASSOCIATED_VESICLE_BIOGENESIS	1	0.80566	0	55	1	0
REACTOME_GOLGI_CISTERNAE_PERICENTRIOLAR_STACK_REORGANIZATION	1	0.92988	0	14	1	0
REACTOME_GOLGI_TO_ER_RETROGRADE_TRANSPORT	1	0.55883	0	122	1	0
REACTOME_GP1B_IX_V_ACTIVATION_SIGNALLING	1	0.93715	0	11	1	0
REACTOME_GRB2_EVENTS_IN_ERBB2_SIGNALING	1	0.913416	0	15	1	0
REACTOME_GRB2_SOS_PROVIDES_LINKAGE_TO_MAPK_SIGNALING_FOR_INTEGRINS	1	0.945082	0	12	1	0
REACTOME_GRB7_EVENTS_IN_ERBB2_SIGNALING	1	0.960087	0	5	1	0
REACTOME_GROWTH_HORMONE_RECEPTOR_SIGNALING	1	0.877955	0	22	1	0
REACTOME_HATS_ACETYLATE_HISTONES	1	0.569454	0	106	1	0
REACTOME_HCMV_EARLY_EVENTS	1	0.585855	0	94	1	0
REACTOME_HCMV_INFECTION	1	0.534847	0	117	1	0
REACTOME_HCMV_LATE_EVENTS	1	0.628341	0	79	1	0
REACTOME_HDACS_DEACETYLATE_HISTONES	1	0.688154	0	60	1	0
REACTOME_HDL_ASSEMBLY	1	0.967748	0	7	1	0
REACTOME_HDL_CLEARANCE	1	0.965246	0	5	1	0
REACTOME_HDL_REMODELING	1	0.958557	0	7	1	0
REACTOME_HDMS_DEMETHYLATE_HISTONES	1	0.803035	0	36	1	0
REACTOME_HDR_THROUGH_HOMOLOGOUS_RECOMBINATION_HRR	1	0.632759	0	65	1	0
REACTOME_HDR_THROUGH_MMEJ_ALT_NHEJ	1	0.942734	0	10	1	0
REACTOME_HDR_THROUGH_SINGLE_STRAND_ANNEALING_SSA	1	0.771006	0	37	1	0
REACTOME_HEDGEHOG_OFF_STATE	1	0.627593	0	108	1	0
REACTOME_HEDGEHOG_ON_STATE	1	0.67403	0	86	1	0
REACTOME_HEME_BIOSYNTHESIS	1	0.935376	0	13	1	0
REACTOME_HEME_DEGRADATION	1	0.940767	0	9	1	0
REACTOME_HEPARAN_SULFATE_HEPARIN_HS_GAG_METABOLISM	1	0.743831	0	55	1	0
REACTOME_HIGHLY_CALCIUM_PERMEABLE_NICOTINIC_ACETYLCHOLINE_RECEPTORS	1	0.937981	0	8	1	0
REACTOME_HIGHLY_CALCIUM_PERMEABLE_POSTSYNAPTIC_NICOTINIC_ACETYLCHOLINE_RECEPTORS	1	0.934248	0	9	1	0
REACTOME_HIGHLY_SODIUM_PERMEABLE_POSTSYNAPTIC_ACETYLCHOLINE_NICOTINIC_RECEPTORS	1	0.973537	0	4	1	0
REACTOME_HISTIDINE_CATABOLISM	1	0.973088	0	4	1	0
REACTOME_HIV_ELONGATION_ARREST_AND_RECOVERY	1	0.872311	0	32	1	0
REACTOME_HIV_INFECTION	1	0.367412	0	223	1	0
REACTOME_HIV_LIFE_CYCLE	1	0.521993	0	143	1	0
REACTOME_HIV_TRANSCRIPTION_ELONGATION	1	0.833636	0	42	1	0
REACTOME_HIV_TRANSCRIPTION_INITIATION	1	0.801744	0	45	1	0
REACTOME_HOMOLOGOUS_DNA_PAIRING_AND_STRAND_EXCHANGE	1	0.726424	0	42	1	0
REACTOME_HOMOLOGY_DIRECTED_REPAIR	1	0.444397	0	120	1	0
REACTOME_HORMONE_LIGAND_BINDING_RECEPTORS	1	0.971747	0	3	1	0
REACTOME_HOST_INTERACTIONS_OF_HIV_FACTORS	1	0.575457	0	127	1	0
REACTOME_HSF1_ACTIVATION	1	0.870798	0	28	1	0
REACTOME_HSF1_DEPENDENT_TRANSACTIVATION	1	0.852885	0	35	1	0
REACTOME_HS_GAG_BIOSYNTHESIS	1	0.844167	0	31	1	0
REACTOME_HS_GAG_DEGRADATION	1	0.878159	0	22	1	0
REACTOME_HSP90_CHAPERONE_CYCLE_FOR_STEROID_HORMONE_RECEPTORS_SHR	1	0.833533	0	48	1	0
REACTOME_HUR_ELAVL1_BINDS_AND_STABILIZES_MRNA	1	0.968224	0	8	1	0
REACTOME_HYALURONAN_BIOSYNTHESIS_AND_EXPORT	1	0.965622	0	5	1	0
REACTOME_HYALURONAN_METABOLISM	1	0.888784	0	17	1	0
REACTOME_HYALURONAN_UPTAKE_AND_DEGRADATION	1	0.920482	0	12	1	0
REACTOME_HYDROLYSIS_OF_LPC	1	0.95628	0	6	1	0
REACTOME_IKBA_VARIANT_LEADS_TO_EDA_ID	1	0.965616	0	7	1	0
REACTOME_IKK_COMPLEX_RECRUITMENT_MEDIATED_BY_RIP1	1	0.881779	0	23	1	0
REACTOME_IL_6_TYPE_CYTOKINE_RECEPTOR_LIGAND_INTERACTIONS	1	0.909448	0	15	1	0
REACTOME_INACTIVATION_OF_CDC42_AND_RAC1	1	0.973788	0	8	1	0
REACTOME_INACTIVATION_OF_CSF3_G_CSF_SIGNALING	1	0.885557	0	24	1	0
REACTOME_INCRETIN_SYNTHESIS_SECRETION_AND_INACTIVATION	1	0.916896	0	14	1	0
REACTOME_INFECTION_WITH_MYCOBACTERIUM_TUBERCULOSIS	1	0.898312	0	25	1	0
REACTOME_INFLAMMASOMES	1	0.876775	0	20	1	0
REACTOME_INFLUENZA_INFECTION	1	0.555811	0	146	1	0
REACTOME_INHIBITION_OF_DNA_RECOMBINATION_AT_TELOMERE	1	0.740625	0	46	1	0
REACTOME_INHIBITION_OF_REPLICATION_INITIATION_OF_DAMAGED_DNA_BY_RB1_E2F1	1	0.927634	0	13	1	0
REACTOME_INHIBITION_OF_THE_PROTEOLYTIC_ACTIVITY_OF_APC_C_REQUIRED_FOR_THE_ONSET_OF_ANAPHASE_BY_MITOTIC_SPINDLE_CHECKPOINT_COMPONENTS	1	0.90311	0	21	1	0
REACTOME_INITIATION_OF_NUCLEAR_ENVELOPE_NE_REFORMATION	1	0.904349	0	19	1	0
REACTOME_INLA_MEDIATED_ENTRY_OF_LISTERIA_MONOCYTOGENES_INTO_HOST_CELLS	1	0.964654	0	9	1	0
REACTOME_INLB_MEDIATED_ENTRY_OF_LISTERIA_MONOCYTOGENES_INTO_HOST_CELL	1	0.944569	0	15	1	0
REACTOME_INOSITOL_PHOSPHATE_METABOLISM	1	0.801667	0	47	1	0
REACTOME_INSERTION_OF_TAIL_ANCHORED_PROTEINS_INTO_THE_ENDOPLASMIC_RETICULUM_MEMBRANE	1	0.909682	0	22	1	0
REACTOME_INSULIN_PROCESSING	1	0.896086	0	26	1	0
REACTOME_INSULIN_RECEPTOR_RECYCLING	1	0.898985	0	23	1	0
REACTOME_INSULIN_RECEPTOR_SIGNALLING_CASCADE	1	0.757355	0	50	1	0
REACTOME_INTEGRATION_OF_PROVIRUS	1	0.958543	0	9	1	0
REACTOME_INTEGRIN_CELL_SURFACE_INTERACTIONS	1	0.567919	0	78	1	0
REACTOME_INTEGRIN_SIGNALING	1	0.89422	0	24	1	0
REACTOME_INTERACTION_BETWEEN_L1_AND_ANKYRINS	1	0.89355	0	27	1	0
REACTOME_INTERACTIONS_OF_REV_WITH_HOST_CELLULAR_PROTEINS	1	0.853253	0	35	1	0
REACTOME_INTERACTIONS_OF_VPR_WITH_HOST_CELLULAR_PROTEINS	1	0.859579	0	34	1	0
REACTOME_INTERACTION_WITH_CUMULUS_CELLS_AND_THE_ZONA_PELLUCIDA	1	0.974739	0	3	1	0
REACTOME_INTERCONVERSION_OF_NUCLEOTIDE_DI_AND_TRIPHOSPHATES	1	0.851352	0	29	1	0
REACTOME_INTERFERON_ALPHA_BETA_SIGNALING	1	0.64926	0	59	1	0
REACTOME_INTERLEUKIN_10_SIGNALING	1	0.784514	0	30	1	0
REACTOME_INTERLEUKIN_12_FAMILY_SIGNALING	1	0.802489	0	46	1	0
REACTOME_INTERLEUKIN_12_SIGNALING	1	0.832152	0	39	1	0
REACTOME_INTERLEUKIN_15_SIGNALING	1	0.914721	0	14	1	0
REACTOME_INTERLEUKIN_17_SIGNALING	1	0.728721	0	68	1	0
REACTOME_INTERLEUKIN_18_SIGNALING	1	0.973783	0	3	1	0
REACTOME_INTERLEUKIN_1_PROCESSING	1	0.937565	0	8	1	0
REACTOME_INTERLEUKIN_20_FAMILY_SIGNALING	1	0.901902	0	16	1	0
REACTOME_INTERLEUKIN_23_SIGNALING	1	0.966953	0	6	1	0
REACTOME_INTERLEUKIN_27_SIGNALING	1	0.953686	0	10	1	0
REACTOME_INTERLEUKIN_2_SIGNALING	1	0.919454	0	11	1	0
REACTOME_INTERLEUKIN_35_SIGNALLING	1	0.930046	0	12	1	0
REACTOME_INTERLEUKIN_36_PATHWAY	1	0.978052	0	3	1	0
REACTOME_INTERLEUKIN_37_SIGNALING	1	0.902423	0	18	1	0
REACTOME_INTERLEUKIN_3_INTERLEUKIN_5_AND_GM_CSF_SIGNALING	1	0.787619	0	43	1	0
REACTOME_INTERLEUKIN_6_FAMILY_SIGNALING	1	0.882738	0	21	1	0
REACTOME_INTERLEUKIN_6_SIGNALING	1	0.95671	0	10	1	0
REACTOME_INTERLEUKIN_7_SIGNALING	1	0.853096	0	24	1	0
REACTOME_INTERLEUKIN_9_SIGNALING	1	0.958291	0	7	1	0
REACTOME_INTERLEUKIN_RECEPTOR_SHC_SIGNALING	1	0.881323	0	22	1	0
REACTOME_INTESTINAL_ABSORPTION	1	0.97265	0	3	1	0
REACTOME_INTRAFLAGELLAR_TRANSPORT	1	0.778964	0	51	1	0
REACTOME_INTRA_GOLGI_AND_RETROGRADE_GOLGI_TO_ER_TRAFFIC	1	0.43749	0	188	1	0
REACTOME_INTRA_GOLGI_TRAFFIC	1	0.856901	0	43	1	0
REACTOME_INTRINSIC_PATHWAY_OF_FIBRIN_CLOT_FORMATION	1	0.882432	0	16	1	0
REACTOME_IONOTROPIC_ACTIVITY_OF_KAINATE_RECEPTORS	1	0.96392	0	10	1	0
REACTOME_ION_TRANSPORT_BY_P_TYPE_ATPASES	1	0.767901	0	49	1	0
REACTOME_IRAK1_RECRUITS_IKK_COMPLEX	1	0.953012	0	14	1	0
REACTOME_IRAK2_MEDIATED_ACTIVATION_OF_TAK1_COMPLEX	1	0.96455	0	10	1	0
REACTOME_IRAK4_DEFICIENCY_TLR2_4	1	0.878065	0	15	1	0
REACTOME_IRE1ALPHA_ACTIVATES_CHAPERONES	1	0.809043	0	50	1	0
REACTOME_IRF3_MEDIATED_ACTIVATION_OF_TYPE_1_IFN	1	0.978117	0	4	1	0
REACTOME_IRF3_MEDIATED_INDUCTION_OF_TYPE_I_IFN	1	0.935968	0	11	1	0
REACTOME_IRON_UPTAKE_AND_TRANSPORT	1	0.772891	0	54	1	0
REACTOME_IRS_ACTIVATION	1	0.977048	0	5	1	0
REACTOME_IRS_MEDIATED_SIGNALLING	1	0.780859	0	44	1	0
REACTOME_JNK_C_JUN_KINASES_PHOSPHORYLATION_AND_ACTIVATION_MEDIATED_BY_ACTIVATED_HUMAN_TAK1	1	0.912217	0	22	1	0
REACTOME_JOSEPHIN_DOMAIN_DUBS	1	0.958788	0	11	1	0
REACTOME_KERATAN_SULFATE_BIOSYNTHESIS	1	0.857474	0	26	1	0
REACTOME_KERATAN_SULFATE_DEGRADATION	1	0.926856	0	12	1	0
REACTOME_KERATAN_SULFATE_KERATIN_METABOLISM	1	0.83258	0	32	1	0
REACTOME_KETONE_BODY_METABOLISM	1	0.948775	0	9	1	0
REACTOME_KILLING_MECHANISMS	1	0.948303	0	10	1	0
REACTOME_KINESINS	1	0.736453	0	50	1	0
REACTOME_KSRP_KHSRP_BINDS_AND_DESTABILIZES_MRNA	1	0.92123	0	16	1	0
REACTOME_L1CAM_INTERACTIONS	1	0.621494	0	108	1	0
REACTOME_LAGGING_STRAND_SYNTHESIS	1	0.862887	0	20	1	0
REACTOME_LATE_ENDOSOMAL_MICROAUTOPHAGY	1	0.862627	0	32	1	0
REACTOME_LDL_CLEARANCE	1	0.93131	0	16	1	0
REACTOME_LECTIN_PATHWAY_OF_COMPLEMENT_ACTIVATION	1	0.973879	0	3	1	0
REACTOME_LEUKOTRIENE_RECEPTORS	1	0.968492	0	4	1	0
REACTOME_LGI_ADAM_INTERACTIONS	1	0.955368	0	14	1	0
REACTOME_LIGAND_RECEPTOR_INTERACTIONS	1	0.94657	0	8	1	0
REACTOME_LINOLEIC_ACID_LA_METABOLISM	1	0.968778	0	7	1	0
REACTOME_LIPID_PARTICLE_ORGANIZATION	1	0.978895	0	3	1	0
REACTOME_LIPOPHAGY	1	0.964	0	8	1	0
REACTOME_LISTERIA_MONOCYTOGENES_ENTRY_INTO_HOST_CELLS	1	0.92305	0	20	1	0
REACTOME_LONG_TERM_POTENTIATION	1	0.921186	0	22	1	0
REACTOME_LOSS_OF_FUNCTION_OF_MECP2_IN_RETT_SYNDROME	1	0.956012	0	13	1	0
REACTOME_LOSS_OF_FUNCTION_OF_SMAD2_3_IN_CANCER	1	0.97179	0	7	1	0
REACTOME_LOSS_OF_MECP2_BINDING_ABILITY_TO_THE_NCOR_SMRT_COMPLEX	1	0.975353	0	7	1	0
REACTOME_LRR_FLII_INTERACTING_PROTEIN_1_LRRFIP1_ACTIVATES_TYPE_I_IFN_PRODUCTION	1	0.981126	0	5	1	0
REACTOME_LTC4_CYSLTR_MEDIATED_IL4_PRODUCTION	1	0.95348	0	5	1	0
REACTOME_LYSINE_CATABOLISM	1	0.926527	0	12	1	0
REACTOME_LYSOSOME_VESICLE_BIOGENESIS	1	0.860264	0	34	1	0
REACTOME_LYSOSPHINGOLIPID_AND_LPA_RECEPTORS	1	0.916609	0	14	1	0
REACTOME_MAP2K_AND_MAPK_ACTIVATION	1	0.856852	0	37	1	0
REACTOME_MAP3K8_TPL2_DEPENDENT_MAPK1_3_ACTIVATION	1	0.937456	0	16	1	0
REACTOME_MAPK1_ERK2_ACTIVATION	1	0.96952	0	8	1	0
REACTOME_MAPK3_ERK1_ACTIVATION	1	0.960298	0	9	1	0
REACTOME_MAPK6_MAPK4_SIGNALING	1	0.675483	0	87	1	0
REACTOME_MAPK_TARGETS_NUCLEAR_EVENTS_MEDIATED_BY_MAP_KINASES	1	0.886	0	31	1	0
REACTOME_MASTL_FACILITATES_MITOTIC_PROGRESSION	1	0.946348	0	10	1	0
REACTOME_MATURATION_OF_NUCLEOPROTEIN	1	0.941146	0	10	1	0
REACTOME_MATURATION_OF_PROTEIN_3A	1	0.95977	0	9	1	0
REACTOME_MATURATION_OF_SARS_COV_1_SPIKE_PROTEIN	1	0.982663	0	5	1	0
REACTOME_MATURATION_OF_SARS_COV_2_SPIKE_PROTEIN	1	0.890951	0	29	1	0
REACTOME_MECP2_REGULATES_NEURONAL_RECEPTORS_AND_CHANNELS	1	0.920085	0	18	1	0
REACTOME_MECP2_REGULATES_TRANSCRIPTION_FACTORS	1	0.977744	0	5	1	0
REACTOME_MECP2_REGULATES_TRANSCRIPTION_OF_NEURONAL_LIGANDS	1	0.962416	0	8	1	0
REACTOME_MEIOSIS	1	0.563939	0	81	1	0
REACTOME_MEIOTIC_RECOMBINATION	1	0.654065	0	54	1	0
REACTOME_MEIOTIC_SYNAPSIS	1	0.705011	0	52	1	0
REACTOME_MELANIN_BIOSYNTHESIS	1	0.962616	0	4	1	0
REACTOME_METABOLIC_DISORDERS_OF_BIOLOGICAL_OXIDATION_ENZYMES	1	0.864479	0	22	1	0
REACTOME_METABOLISM_OF_ANGIOTENSINOGEN_TO_ANGIOTENSINS	1	0.92301	0	12	1	0
REACTOME_METABOLISM_OF_CARBOHYDRATES	1	0.238111	0	266	1	0
REACTOME_METABOLISM_OF_FAT_SOLUBLE_VITAMINS	1	0.778372	0	39	1	0
REACTOME_METABOLISM_OF_FOLATE_AND_PTERINES	1	0.892903	0	16	1	0
REACTOME_METABOLISM_OF_INGESTED_SEMET_SEC_MESEC_INTO_H2SE	1	0.954905	0	7	1	0
REACTOME_METABOLISM_OF_NITRIC_OXIDE_NOS3_ACTIVATION_AND_REGULATION	1	0.933144	0	15	1	0
REACTOME_METABOLISM_OF_NUCLEOTIDES	1	0.600291	0	92	1	0
REACTOME_METABOLISM_OF_POLYAMINES	1	0.783186	0	58	1	0
REACTOME_METABOLISM_OF_PORPHYRINS	1	0.884599	0	21	1	0
REACTOME_METABOLISM_OF_RNA	1	0.0505117	0	648	1	0
REACTOME_METABOLISM_OF_STEROID_HORMONES	1	0.869998	0	21	1	0
REACTOME_METABOLISM_OF_STEROIDS	1	0.518835	0	123	1	0
REACTOME_METABOLISM_OF_WATER_SOLUBLE_VITAMINS_AND_COFACTORS	1	0.508251	0	110	1	0
REACTOME_MET_ACTIVATES_PI3K_AKT_SIGNALING	1	0.96884	0	6	1	0
REACTOME_MET_ACTIVATES_PTK2_SIGNALING	1	0.806409	0	30	1	0
REACTOME_MET_ACTIVATES_PTPN11	1	0.971986	0	5	1	0
REACTOME_MET_ACTIVATES_RAP1_AND_RAC1	1	0.953137	0	11	1	0
REACTOME_MET_ACTIVATES_RAS_SIGNALING	1	0.952105	0	10	1	0
REACTOME_METAL_ION_SLC_TRANSPORTERS	1	0.878412	0	24	1	0
REACTOME_METALLOPROTEASE_DUBS	1	0.852592	0	28	1	0
REACTOME_METALLOTHIONEINS_BIND_METALS	1	0.990326	0	3	1	0
REACTOME_METAL_SEQUESTRATION_BY_ANTIMICROBIAL_PROTEINS	1	0.971764	0	3	1	0
REACTOME_METHIONINE_SALVAGE_PATHWAY	1	0.966946	0	6	1	0
REACTOME_METHYLATION	1	0.941045	0	12	1	0
REACTOME_MET_INTERACTS_WITH_TNS_PROTEINS	1	0.965926	0	5	1	0
REACTOME_MET_PROMOTES_CELL_MOTILITY	1	0.772977	0	41	1	0
REACTOME_MET_RECEPTOR_ACTIVATION	1	0.958591	0	5	1	0
REACTOME_MET_RECEPTOR_RECYCLING	1	0.955463	0	10	1	0
REACTOME_MHC_CLASS_II_ANTIGEN_PRESENTATION	1	0.584048	0	106	1	0
REACTOME_MICRORNA_MIRNA_BIOGENESIS	1	0.890214	0	24	1	0
REACTOME_MINERALOCORTICOID_BIOSYNTHESIS	1	0.990494	0	1	1	0
REACTOME_MIRO_GTPASE_CYCLE	1	0.968527	0	8	1	0
REACTOME_MISCELLANEOUS_SUBSTRATES	1	0.947254	0	7	1	0
REACTOME_MISMATCH_REPAIR	1	0.908655	0	15	1	0
REACTOME_MITOCHONDRIAL_CALCIUM_ION_TRANSPORT	1	0.912266	0	23	1	0
REACTOME_MITOCHONDRIAL_FATTY_ACID_BETA_OXIDATION	1	0.833769	0	35	1	0
REACTOME_MITOCHONDRIAL_FATTY_ACID_BETA_OXIDATION_OF_SATURATED_FATTY_ACIDS	1	0.960133	0	9	1	0
REACTOME_MITOCHONDRIAL_FATTY_ACID_BETA_OXIDATION_OF_UNSATURATED_FATTY_ACIDS	1	0.974419	0	6	1	0
REACTOME_MITOCHONDRIAL_IRON_SULFUR_CLUSTER_BIOGENESIS	1	0.931106	0	13	1	0
REACTOME_MITOCHONDRIAL_PROTEIN_IMPORT	1	0.739189	0	63	1	0
REACTOME_MITOCHONDRIAL_TRANSLATION	1	0.643086	0	93	1	0
REACTOME_MITOCHONDRIAL_TRNA_AMINOACYLATION	1	0.896132	0	21	1	0
REACTOME_MITOCHONDRIAL_UNCOUPLING	1	0.970586	0	5	1	0
REACTOME_MITOPHAGY	1	0.89844	0	29	1	0
REACTOME_MITOTIC_G2_G2_M_PHASES	1	0.371344	0	189	1	0
REACTOME_MITOTIC_METAPHASE_AND_ANAPHASE	1	0.307988	0	222	1	0
REACTOME_MITOTIC_PROMETAPHASE	1	0.322891	0	190	1	0
REACTOME_MITOTIC_PROPHASE	1	0.544622	0	109	1	0
REACTOME_MITOTIC_SPINDLE_CHECKPOINT	1	0.516	0	108	1	0
REACTOME_MITOTIC_TELOPHASE_CYTOKINESIS	1	0.94069	0	13	1	0
REACTOME_MODULATION_BY_MTB_OF_HOST_IMMUNE_SYSTEM	1	0.965442	0	7	1	0
REACTOME_MOLECULES_ASSOCIATED_WITH_ELASTIC_FIBRES	1	0.788145	0	35	1	0
REACTOME_MOLYBDENUM_COFACTOR_BIOSYNTHESIS	1	0.966964	0	6	1	0
REACTOME_M_PHASE	1	0.130868	0	369	1	0
REACTOME_MRNA_CAPPING	1	0.875878	0	29	1	0
REACTOME_MRNA_DECAY_BY_3_TO_5_EXORIBONUCLEASE	1	0.92072	0	15	1	0
REACTOME_MRNA_DECAY_BY_5_TO_3_EXORIBONUCLEASE	1	0.927266	0	15	1	0
REACTOME_MRNA_EDITING	1	0.965748	0	5	1	0
REACTOME_MRNA_EDITING_C_TO_U_CONVERSION	1	0.972031	0	3	1	0
REACTOME_MRNA_SPLICING	1	0.458838	0	188	1	0
REACTOME_MRNA_SPLICING_MINOR_PATHWAY	1	0.792936	0	52	1	0
REACTOME_MTORC1_MEDIATED_SIGNALLING	1	0.914023	0	24	1	0
REACTOME_MTOR_SIGNALLING	1	0.862821	0	40	1	0
REACTOME_MUCOPOLYSACCHARIDOSES	1	0.942009	0	11	1	0
REACTOME_MULTIFUNCTIONAL_ANION_EXCHANGERS	1	0.934138	0	8	1	0
REACTOME_MUSCARINIC_ACETYLCHOLINE_RECEPTORS	1	0.9687	0	5	1	0
REACTOME_MYD88_INDEPENDENT_TLR4_CASCADE	1	0.621115	0	95	1	0
REACTOME_MYOCLONIC_EPILEPSY_OF_LAFORA	1	0.967137	0	9	1	0
REACTOME_MYOGENESIS	1	0.881974	0	26	1	0
REACTOME_NA_CL_DEPENDENT_NEUROTRANSMITTER_TRANSPORTERS	1	0.911546	0	14	1	0
REACTOME_NADE_MODULATES_DEATH_SIGNALLING	1	0.959838	0	6	1	0
REACTOME_NCAM1_INTERACTIONS	1	0.779661	0	40	1	0
REACTOME_NCAM_SIGNALING_FOR_NEURITE_OUT_GROWTH	1	0.725349	0	60	1	0
REACTOME_NECTIN_NECL_TRANS_HETERODIMERIZATION	1	0.962803	0	7	1	0
REACTOME_NEDDYLATION	1	0.346344	0	224	1	0
REACTOME_NEF_AND_SIGNAL_TRANSDUCTION	1	0.960266	0	7	1	0
REACTOME_NEF_MEDIATED_CD4_DOWN_REGULATION	1	0.959069	0	9	1	0
REACTOME_NEF_MEDIATED_CD8_DOWN_REGULATION	1	0.980745	0	6	1	0
REACTOME_NEF_MEDIATED_DOWNREGULATION_OF_MHC_CLASS_I_COMPLEX_CELL_SURFACE_EXPRESSION	1	0.937752	0	12	1	0
REACTOME_NEF_MEDIATES_DOWN_MODULATION_OF_CELL_SURFACE_RECEPTORS_BY_RECRUITING_THEM_TO_CLATHRIN_ADAPTERS	1	0.899318	0	21	1	0
REACTOME_NEGATIVE_EPIGENETIC_REGULATION_OF_RRNA_EXPRESSION	1	0.6239	0	78	1	0
REACTOME_NEGATIVE_FEEDBACK_REGULATION_OF_MAPK_PATHWAY	1	0.980745	0	6	1	0
REACTOME_NEGATIVE_REGULATION_OF_ACTIVITY_OF_TFAP2_AP_2_FAMILY_TRANSCRIPTION_FACTORS	1	0.949955	0	8	1	0
REACTOME_NEGATIVE_REGULATION_OF_FGFR1_SIGNALING	1	0.870721	0	29	1	0
REACTOME_NEGATIVE_REGULATION_OF_FGFR2_SIGNALING	1	0.848897	0	31	1	0
REACTOME_NEGATIVE_REGULATION_OF_FGFR3_SIGNALING	1	0.877805	0	27	1	0
REACTOME_NEGATIVE_REGULATION_OF_FGFR4_SIGNALING	1	0.871505	0	27	1	0
REACTOME_NEGATIVE_REGULATION_OF_FLT3	1	0.925232	0	15	1	0
REACTOME_NEGATIVE_REGULATION_OF_MAPK_PATHWAY	1	0.840842	0	42	1	0
REACTOME_NEGATIVE_REGULATION_OF_MET_ACTIVITY	1	0.917198	0	21	1	0
REACTOME_NEGATIVE_REGULATION_OF_NMDA_RECEPTOR_MEDIATED_NEURONAL_TRANSMISSION	1	0.931655	0	20	1	0
REACTOME_NEGATIVE_REGULATION_OF_NOTCH4_SIGNALING	1	0.810334	0	54	1	0
REACTOME_NEGATIVE_REGULATION_OF_TCF_DEPENDENT_SIGNALING_BY_DVL_INTERACTING_PROTEINS	1	0.980499	0	5	1	0
REACTOME_NEGATIVE_REGULATION_OF_TCF_DEPENDENT_SIGNALING_BY_WNT_LIGAND_ANTAGONISTS	1	0.906907	0	13	1	0
REACTOME_NEGATIVE_REGULATORS_OF_DDX58_IFIH1_SIGNALING	1	0.825621	0	34	1	0
REACTOME_NEPHRIN_FAMILY_INTERACTIONS	1	0.90509	0	22	1	0
REACTOME_NETRIN_MEDIATED_REPULSION_SIGNALS	1	0.971097	0	8	1	0
REACTOME_NEUREXINS_AND_NEUROLIGINS	1	0.81906	0	54	1	0
REACTOME_NEUROFASCIN_INTERACTIONS	1	0.974621	0	7	1	0
REACTOME_NEUROTOXICITY_OF_CLOSTRIDIUM_TOXINS	1	0.967962	0	10	1	0
REACTOME_NEUROTRANSMITTER_RELEASE_CYCLE	1	0.815435	0	48	1	0
REACTOME_NF_KB_ACTIVATION_THROUGH_FADD_RIP_1_PATHWAY_MEDIATED_BY_CASPASE_8_AND_10	1	0.922993	0	11	1	0
REACTOME_NF_KB_IS_ACTIVATED_AND_SIGNALS_SURVIVAL	1	0.942049	0	13	1	0
REACTOME_NGF_INDEPENDANT_TRKA_ACTIVATION	1	0.975065	0	4	1	0
REACTOME_NGF_STIMULATED_TRANSCRIPTION	1	0.834232	0	38	1	0
REACTOME_N_GLYCAN_ANTENNAE_ELONGATION	1	0.932566	0	15	1	0
REACTOME_N_GLYCAN_ANTENNAE_ELONGATION_IN_THE_MEDIAL_TRANS_GOLGI	1	0.896942	0	24	1	0
REACTOME_N_GLYCAN_TRIMMING_AND_ELONGATION_IN_THE_CIS_GOLGI	1	0.983704	0	5	1	0
REACTOME_N_GLYCAN_TRIMMING_IN_THE_ER_AND_CALNEXIN_CALRETICULIN_CYCLE	1	0.877895	0	35	1	0
REACTOME_NICOTINAMIDE_SALVAGING	1	0.887423	0	17	1	0
REACTOME_NICOTINATE_METABOLISM	1	0.81049	0	29	1	0
REACTOME_NONCANONICAL_ACTIVATION_OF_NOTCH3	1	0.961635	0	9	1	0
REACTOME_NONHOMOLOGOUS_END_JOINING_NHEJ	1	0.709545	0	53	1	0
REACTOME_NONSENSE_MEDIATED_DECAY_NMD	1	0.672427	0	110	1	0
REACTOME_NOREPINEPHRINE_NEUROTRANSMITTER_RELEASE_CYCLE	1	0.934174	0	17	1	0
REACTOME_NOSTRIN_MEDIATED_ENOS_TRAFFICKING	1	0.97074	0	5	1	0
REACTOME_NOTCH1_INTRACELLULAR_DOMAIN_REGULATES_TRANSCRIPTION	1	0.816021	0	48	1	0
REACTOME_NOTCH2_ACTIVATION_AND_TRANSMISSION_OF_SIGNAL_TO_THE_NUCLEUS	1	0.903254	0	23	1	0
REACTOME_NOTCH2_INTRACELLULAR_DOMAIN_REGULATES_TRANSCRIPTION	1	0.954964	0	10	1	0
REACTOME_NOTCH3_ACTIVATION_AND_TRANSMISSION_OF_SIGNAL_TO_THE_NUCLEUS	1	0.882559	0	26	1	0
REACTOME_NOTCH3_INTRACELLULAR_DOMAIN_REGULATES_TRANSCRIPTION	1	0.883343	0	24	1	0
REACTOME_NOTCH4_ACTIVATION_AND_TRANSMISSION_OF_SIGNAL_TO_THE_NUCLEUS	1	0.941043	0	12	1	0
REACTOME_NOTCH4_INTRACELLULAR_DOMAIN_REGULATES_TRANSCRIPTION	1	0.904086	0	20	1	0
REACTOME_NOTCH_HLH_TRANSCRIPTION_PATHWAY	1	0.893317	0	28	1	0
REACTOME_NR1H2_AND_NR1H3_MEDIATED_SIGNALING	1	0.841442	0	40	1	0
REACTOME_NR1H2_NR1H3_REGULATE_GENE_EXPRESSION_LINKED_TO_GLUCONEOGENESIS	1	0.980944	0	4	1	0
REACTOME_NR1H2_NR1H3_REGULATE_GENE_EXPRESSION_LINKED_TO_LIPOGENESIS	1	0.95576	0	10	1	0
REACTOME_NR1H2_NR1H3_REGULATE_GENE_EXPRESSION_LINKED_TO_TRIGLYCERIDE_LIPOLYSIS_IN_ADIPOSE	1	0.971381	0	5	1	0
REACTOME_NR1H2_NR1H3_REGULATE_GENE_EXPRESSION_TO_CONTROL_BILE_ACID_HOMEOSTASIS	1	0.971217	0	7	1	0
REACTOME_NR1H2_NR1H3_REGULATE_GENE_EXPRESSION_TO_LIMIT_CHOLESTEROL_UPTAKE	1	0.976595	0	5	1	0
REACTOME_NR1H3_NR1H2_REGULATE_GENE_EXPRESSION_LINKED_TO_CHOLESTEROL_TRANSPORT_AND_EFFLUX	1	0.875455	0	32	1	0
REACTOME_NRAGE_SIGNALS_DEATH_THROUGH_JNK	1	0.744301	0	57	1	0
REACTOME_NRCAM_INTERACTIONS	1	0.977569	0	7	1	0
REACTOME_NRIF_SIGNALS_CELL_DEATH_FROM_THE_NUCLEUS	1	0.922585	0	17	1	0
REACTOME_NS1_MEDIATED_EFFECTS_ON_HOST_PATHWAYS	1	0.838093	0	37	1	0
REACTOME_NTRK2_ACTIVATES_RAC1	1	0.983928	0	5	1	0
REACTOME_NUCLEAR_ENVELOPE_BREAKDOWN	1	0.774313	0	51	1	0
REACTOME_NUCLEAR_ENVELOPE_NE_REASSEMBLY	1	0.729309	0	66	1	0
REACTOME_NUCLEAR_EVENTS_KINASE_AND_TRANSCRIPTION_FACTOR_ACTIVATION	1	0.767355	0	60	1	0
REACTOME_NUCLEAR_IMPORT_OF_REV_PROTEIN	1	0.861704	0	32	1	0
REACTOME_NUCLEAR_PORE_COMPLEX_NPC_DISASSEMBLY	1	0.843923	0	34	1	0
REACTOME_NUCLEAR_SIGNALING_BY_ERBB4	1	0.856906	0	31	1	0
REACTOME_NUCLEOBASE_BIOSYNTHESIS	1	0.937256	0	15	1	0
REACTOME_NUCLEOBASE_CATABOLISM	1	0.826416	0	31	1	0
REACTOME_NUCLEOTIDE_EXCISION_REPAIR	1	0.589848	0	110	1	0
REACTOME_NUCLEOTIDE_LIKE_PURINERGIC_RECEPTORS	1	0.90453	0	13	1	0
REACTOME_NUCLEOTIDE_SALVAGE	1	0.882861	0	21	1	0
REACTOME_OAS_ANTIVIRAL_RESPONSE	1	0.936347	0	9	1	0
REACTOME_OLFACTORY_SIGNALING_PATHWAY	1	0.769541	0	32	1	0
REACTOME_ONCOGENE_INDUCED_SENESCENCE	1	0.851287	0	33	1	0
REACTOME_ONCOGENIC_MAPK_SIGNALING	1	0.731866	0	78	1	0
REACTOME_OPSINS	1	0.962504	0	4	1	0
REACTOME_OREXIN_AND_NEUROPEPTIDES_FF_AND_QRFP_BIND_TO_THEIR_RESPECTIVE_RECEPTORS	1	0.954006	0	5	1	0
REACTOME_ORGANIC_ANION_TRANSPORT	1	0.965663	0	4	1	0
REACTOME_ORGANIC_ANION_TRANSPORTERS	1	0.950831	0	9	1	0
REACTOME_ORGANIC_CATION_ANION_ZWITTERION_TRANSPORT	1	0.907958	0	11	1	0
REACTOME_ORGANIC_CATION_TRANSPORT	1	0.940286	0	7	1	0
REACTOME_OTHER_INTERLEUKIN_SIGNALING	1	0.893137	0	21	1	0
REACTOME_OVARIAN_TUMOR_DOMAIN_PROTEASES	1	0.821341	0	37	1	0
REACTOME_OXIDATIVE_STRESS_INDUCED_SENESCENCE	1	0.592178	0	92	1	0
REACTOME_P130CAS_LINKAGE_TO_MAPK_SIGNALING_FOR_INTEGRINS	1	0.945082	0	12	1	0
REACTOME_P2Y_RECEPTORS	1	0.933598	0	9	1	0
REACTOME_P75NTR_NEGATIVELY_REGULATES_CELL_CYCLE_VIA_SC1	1	0.968067	0	6	1	0
REACTOME_P75_NTR_RECEPTOR_MEDIATED_SIGNALLING	1	0.625831	0	96	1	0
REACTOME_P75NTR_RECRUITS_SIGNALLING_COMPLEXES	1	0.936582	0	13	1	0
REACTOME_P75NTR_REGULATES_AXONOGENESIS	1	0.950709	0	10	1	0
REACTOME_P75NTR_SIGNALS_VIA_NF_KB	1	0.923041	0	16	1	0
REACTOME_PASSIVE_TRANSPORT_BY_AQUAPORINS	1	0.966642	0	5	1	0
REACTOME_PCNA_DEPENDENT_LONG_PATCH_BASE_EXCISION_REPAIR	1	0.872492	0	21	1	0
REACTOME_PCP_CE_PATHWAY	1	0.664219	0	91	1	0
REACTOME_PD_1_SIGNALING	1	0.920281	0	10	1	0
REACTOME_PECAM1_INTERACTIONS	1	0.934371	0	12	1	0
REACTOME_PENTOSE_PHOSPHATE_PATHWAY	1	0.927688	0	13	1	0
REACTOME_PEPTIDE_HORMONE_BIOSYNTHESIS	1	0.954868	0	6	1	0
REACTOME_PERK_REGULATES_GENE_EXPRESSION	1	0.877399	0	28	1	0
REACTOME_PEROXISOMAL_LIPID_METABOLISM	1	0.861604	0	27	1	0
REACTOME_PEROXISOMAL_PROTEIN_IMPORT	1	0.721434	0	61	1	0
REACTOME_PEXOPHAGY	1	0.964372	0	11	1	0
REACTOME_PHASE_0_RAPID_DEPOLARISATION	1	0.884365	0	28	1	0
REACTOME_PHASE_1_INACTIVATION_OF_FAST_NA_CHANNELS	1	0.97129	0	7	1	0
REACTOME_PHASE_2_PLATEAU_PHASE	1	0.921166	0	14	1	0
REACTOME_PHASE_3_RAPID_REPOLARISATION	1	0.94853	0	7	1	0
REACTOME_PHASE_4_RESTING_MEMBRANE_POTENTIAL	1	0.917385	0	14	1	0
REACTOME_PHASE_I_FUNCTIONALIZATION_OF_COMPOUNDS	1	0.638973	0	68	1	0
REACTOME_PHASE_II_CONJUGATION_OF_COMPOUNDS	1	0.669123	0	66	1	0
REACTOME_PHENYLALANINE_AND_TYROSINE_METABOLISM	1	0.948822	0	8	1	0
REACTOME_PHENYLALANINE_METABOLISM	1	0.967324	0	5	1	0
REACTOME_PHOSPHATE_BOND_HYDROLYSIS_BY_NTPDASE_PROTEINS	1	0.964555	0	7	1	0
REACTOME_PHOSPHATE_BOND_HYDROLYSIS_BY_NUDT_PROTEINS	1	0.956717	0	7	1	0
REACTOME_PHOSPHOLIPASE_C_MEDIATED_CASCADE_FGFR2	1	0.894701	0	15	1	0
REACTOME_PHOSPHOLIPASE_C_MEDIATED_CASCADE_FGFR4	1	0.918502	0	11	1	0
REACTOME_PHOSPHORYLATION_OF_EMI1	1	0.950263	0	6	1	0
REACTOME_PHOSPHORYLATION_OF_THE_APC_C	1	0.90477	0	20	1	0
REACTOME_PHYSIOLOGICAL_FACTORS	1	0.955529	0	8	1	0
REACTOME_PI3K_AKT_ACTIVATION	1	0.968348	0	8	1	0
REACTOME_PI_3K_CASCADE_FGFR1	1	0.902847	0	18	1	0
REACTOME_PI_3K_CASCADE_FGFR2	1	0.880235	0	20	1	0
REACTOME_PI_3K_CASCADE_FGFR3	1	0.910187	0	16	1	0
REACTOME_PI_3K_CASCADE_FGFR4	1	0.903659	0	16	1	0
REACTOME_PI3K_EVENTS_IN_ERBB2_SIGNALING	1	0.911348	0	15	1	0
REACTOME_PI3K_EVENTS_IN_ERBB4_SIGNALING	1	0.945239	0	9	1	0
REACTOME_PI5P_REGULATES_TP53_ACETYLATION	1	0.966386	0	9	1	0
REACTOME_PI_METABOLISM	1	0.696564	0	81	1	0
REACTOME_PINK1_PRKN_MEDIATED_MITOPHAGY	1	0.919313	0	22	1	0
REACTOME_PIWI_INTERACTING_RNA_PIRNA_BIOGENESIS	1	0.849756	0	24	1	0
REACTOME_PKA_ACTIVATION_IN_GLUCAGON_SIGNALLING	1	0.936251	0	16	1	0
REACTOME_PKA_MEDIATED_PHOSPHORYLATION_OF_CREB	1	0.925521	0	19	1	0
REACTOME_PKA_MEDIATED_PHOSPHORYLATION_OF_KEY_METABOLIC_FACTORS	1	0.974907	0	4	1	0
REACTOME_PKMTS_METHYLATE_HISTONE_LYSINES	1	0.722872	0	57	1	0
REACTOME_PLASMA_LIPOPROTEIN_ASSEMBLY	1	0.925241	0	14	1	0
REACTOME_PLASMA_LIPOPROTEIN_ASSEMBLY_REMODELING_AND_CLEARANCE	1	0.743536	0	55	1	0
REACTOME_PLASMA_LIPOPROTEIN_CLEARANCE	1	0.853101	0	29	1	0
REACTOME_PLASMA_LIPOPROTEIN_REMODELING	1	0.884163	0	20	1	0
REACTOME_PLATELET_ADHESION_TO_EXPOSED_COLLAGEN	1	0.90849	0	13	1	0
REACTOME_PLATELET_AGGREGATION_PLUG_FORMATION	1	0.830126	0	33	1	0
REACTOME_PLATELET_SENSITIZATION_BY_LDL	1	0.927645	0	16	1	0
REACTOME_POLB_DEPENDENT_LONG_PATCH_BASE_EXCISION_REPAIR	1	0.960635	0	8	1	0
REACTOME_POLO_LIKE_KINASE_MEDIATED_EVENTS	1	0.895076	0	15	1	0
REACTOME_POLYMERASE_SWITCHING	1	0.902857	0	14	1	0
REACTOME_POLYMERASE_SWITCHING_ON_THE_C_STRAND_OF_THE_TELOMERE	1	0.848549	0	25	1	0
REACTOME_POSITIVE_EPIGENETIC_REGULATION_OF_RRNA_EXPRESSION	1	0.649821	0	75	1	0
REACTOME_POST_CHAPERONIN_TUBULIN_FOLDING_PATHWAY	1	0.926216	0	17	1	0
REACTOME_POSTMITOTIC_NUCLEAR_PORE_COMPLEX_NPC_REFORMATION	1	0.887044	0	26	1	0
REACTOME_POST_TRANSLATIONAL_MODIFICATION_SYNTHESIS_OF_GPI_ANCHORED_PROTEINS	1	0.654577	0	68	1	0
REACTOME_POTENTIAL_THERAPEUTICS_FOR_SARS	1	0.704316	0	79	1	0
REACTOME_POU5F1_OCT4_SOX2_NANOG_ACTIVATE_GENES_RELATED_TO_PROLIFERATION	1	0.930513	0	10	1	0
REACTOME_POU5F1_OCT4_SOX2_NANOG_REPRESS_GENES_RELATED_TO_DIFFERENTIATION	1	0.965415	0	5	1	0
REACTOME_PP2A_MEDIATED_DEPHOSPHORYLATION_OF_KEY_METABOLIC_FACTORS	1	0.96183	0	7	1	0
REACTOME_PRC2_METHYLATES_HISTONES_AND_DNA	1	0.74629	0	42	1	0
REACTOME_PREGNENOLONE_BIOSYNTHESIS	1	0.925388	0	12	1	0
REACTOME_PRE_NOTCH_PROCESSING_IN_THE_ENDOPLASMIC_RETICULUM	1	0.971874	0	6	1	0
REACTOME_PRESYNAPTIC_DEPOLARIZATION_AND_CALCIUM_CHANNEL_OPENING	1	0.964417	0	11	1	0
REACTOME_PREVENTION_OF_PHAGOSOMAL_LYSOSOMAL_FUSION	1	0.968569	0	9	1	0
REACTOME_PROCESSING_AND_ACTIVATION_OF_SUMO	1	0.961258	0	10	1	0
REACTOME_PROCESSING_OF_CAPPED_INTRON_CONTAINING_PRE_MRNA	1	0.364539	0	237	1	0
REACTOME_PROCESSING_OF_CAPPED_INTRONLESS_PRE_MRNA	1	0.883411	0	28	1	0
REACTOME_PROCESSING_OF_DNA_DOUBLE_STRAND_BREAK_ENDS	1	0.576323	0	82	1	0
REACTOME_PROCESSING_OF_INTRONLESS_PRE_MRNAS	1	0.930656	0	19	1	0
REACTOME_PROCESSING_OF_SMDT1	1	0.939213	0	16	1	0
REACTOME_PROCESSIVE_SYNTHESIS_ON_THE_C_STRAND_OF_THE_TELOMERE	1	0.882554	0	19	1	0
REACTOME_PROCESSIVE_SYNTHESIS_ON_THE_LAGGING_STRAND	1	0.893286	0	15	1	0
REACTOME_PROLACTIN_RECEPTOR_SIGNALING	1	0.934799	0	13	1	0
REACTOME_PROLONGED_ERK_ACTIVATION_EVENTS	1	0.953086	0	13	1	0
REACTOME_PROPIONYL_COA_CATABOLISM	1	0.978605	0	5	1	0
REACTOME_PROSTANOID_LIGAND_RECEPTORS	1	0.926429	0	8	1	0
REACTOME_PROTEIN_LOCALIZATION	1	0.453895	0	160	1	0
REACTOME_PROTEIN_METHYLATION	1	0.908003	0	17	1	0
REACTOME_PROTEIN_PROTEIN_INTERACTIONS_AT_SYNAPSES	1	0.725555	0	85	1	0
REACTOME_PROTEIN_REPAIR	1	0.9718	0	6	1	0
REACTOME_PROTEIN_UBIQUITINATION	1	0.723402	0	72	1	0
REACTOME_PROTON_COUPLED_MONOCARBOXYLATE_TRANSPORT	1	0.96777	0	6	1	0
REACTOME_PTEN_REGULATION	1	0.558617	0	139	1	0
REACTOME_PTK6_EXPRESSION	1	0.987016	0	4	1	0
REACTOME_PTK6_PROMOTES_HIF1A_STABILIZATION	1	0.973949	0	5	1	0
REACTOME_PTK6_REGULATES_CELL_CYCLE	1	0.973754	0	5	1	0
REACTOME_PTK6_REGULATES_PROTEINS_INVOLVED_IN_RNA_PROCESSING	1	0.983203	0	4	1	0
REACTOME_PTK6_REGULATES_RHO_GTPASES_RAS_GTPASE_AND_MAP_KINASES	1	0.958433	0	13	1	0
REACTOME_PTK6_REGULATES_RTKS_AND_THEIR_EFFECTORS_AKT1_AND_DOK1	1	0.966515	0	8	1	0
REACTOME_PURINE_CATABOLISM	1	0.902675	0	16	1	0
REACTOME_PURINERGIC_SIGNALING_IN_LEISHMANIASIS_INFECTION	1	0.844836	0	24	1	0
REACTOME_PURINE_RIBONUCLEOSIDE_MONOPHOSPHATE_BIOSYNTHESIS	1	0.951367	0	12	1	0
REACTOME_PURINE_SALVAGE	1	0.935998	0	12	1	0
REACTOME_PYRIMIDINE_CATABOLISM	1	0.934008	0	10	1	0
REACTOME_PYRIMIDINE_SALVAGE	1	0.938943	0	10	1	0
REACTOME_PYROPTOSIS	1	0.864544	0	23	1	0
REACTOME_PYRUVATE_METABOLISM	1	0.897133	0	27	1	0
REACTOME_PYRUVATE_METABOLISM_AND_CITRIC_ACID_TCA_CYCLE	1	0.815531	0	51	1	0
REACTOME_RAB_GEFS_EXCHANGE_GTP_FOR_GDP_ON_RABS	1	0.669938	0	89	1	0
REACTOME_RAB_GERANYLGERANYLATION	1	0.759444	0	59	1	0
REACTOME_RA_BIOSYNTHESIS_PATHWAY	1	0.916055	0	13	1	0
REACTOME_RAB_REGULATION_OF_TRAFFICKING	1	0.583825	0	120	1	0
REACTOME_RAC2_GTPASE_CYCLE	1	0.634345	0	88	1	0
REACTOME_RAC3_GTPASE_CYCLE	1	0.62171	0	90	1	0
REACTOME_RAF_ACTIVATION	1	0.894559	0	33	1	0
REACTOME_RAF_INDEPENDENT_MAPK1_3_ACTIVATION	1	0.898058	0	22	1	0
REACTOME_RAP1_SIGNALLING	1	0.944319	0	15	1	0
REACTOME_RAS_ACTIVATION_UPON_CA2_INFLUX_THROUGH_NMDA_RECEPTOR	1	0.935421	0	19	1	0
REACTOME_RAS_SIGNALING_DOWNSTREAM_OF_NF1_LOSS_OF_FUNCTION_VARIANTS	1	0.977534	0	7	1	0
REACTOME_REACTIONS_SPECIFIC_TO_THE_COMPLEX_N_GLYCAN_SYNTHESIS_PATHWAY	1	0.964978	0	8	1	0
REACTOME_RECEPTOR_MEDIATED_MITOPHAGY	1	0.963514	0	11	1	0
REACTOME_RECEPTOR_TYPE_TYROSINE_PROTEIN_PHOSPHATASES	1	0.919265	0	20	1	0
REACTOME_RECOGNITION_AND_ASSOCIATION_OF_DNA_GLYCOSYLASE_WITH_SITE_CONTAINING_AN_AFFECTED_PURINE	1	0.771096	0	34	1	0
REACTOME_RECOGNITION_OF_DNA_DAMAGE_BY_PCNA_CONTAINING_REPLICATION_COMPLEX	1	0.845629	0	30	1	0
REACTOME_RECRUITMENT_OF_MITOTIC_CENTROSOME_PROTEINS_AND_COMPLEXES	1	0.65614	0	79	1	0
REACTOME_RECRUITMENT_OF_NUMA_TO_MITOTIC_CENTROSOMES	1	0.630358	0	86	1	0
REACTOME_RECYCLING_OF_BILE_ACIDS_AND_SALTS	1	0.925581	0	11	1	0
REACTOME_RECYCLING_OF_EIF2_GDP	1	0.96702	0	8	1	0
REACTOME_RECYCLING_PATHWAY_OF_L1	1	0.849209	0	40	1	0
REACTOME_REDUCTION_OF_CYTOSOLIC_CA_LEVELS	1	0.951283	0	12	1	0
REACTOME_REELIN_SIGNALLING_PATHWAY	1	0.983828	0	5	1	0
REACTOME_REGULATED_NECROSIS	1	0.740884	0	50	1	0
REACTOME_REGULATED_PROTEOLYSIS_OF_P75NTR	1	0.943604	0	12	1	0
REACTOME_REGULATION_BY_C_FLIP	1	0.927018	0	9	1	0
REACTOME_REGULATION_OF_BACH1_ACTIVITY	1	0.954154	0	11	1	0
REACTOME_REGULATION_OF_BETA_CELL_DEVELOPMENT	1	0.84679	0	29	1	0
REACTOME_REGULATION_OF_CHOLESTEROL_BIOSYNTHESIS_BY_SREBP_SREBF	1	0.807667	0	56	1	0
REACTOME_REGULATION_OF_COMMISSURAL_AXON_PATHFINDING_BY_SLIT_AND_ROBO	1	0.964047	0	10	1	0
REACTOME_REGULATION_OF_CYTOSKELETAL_REMODELING_AND_CELL_SPREADING_BY_IPP_COMPLEX_COMPONENTS	1	0.970638	0	8	1	0
REACTOME_REGULATION_OF_EXPRESSION_OF_SLITS_AND_ROBOS	1	0.538177	0	163	1	0
REACTOME_REGULATION_OF_FOXO_TRANSCRIPTIONAL_ACTIVITY_BY_ACETYLATION	1	0.962932	0	10	1	0
REACTOME_REGULATION_OF_FZD_BY_UBIQUITINATION	1	0.885472	0	20	1	0
REACTOME_REGULATION_OF_GENE_EXPRESSION_BY_HYPOXIA_INDUCIBLE_FACTOR	1	0.955462	0	10	1	0
REACTOME_REGULATION_OF_GENE_EXPRESSION_IN_BETA_CELLS	1	0.924769	0	12	1	0
REACTOME_REGULATION_OF_GENE_EXPRESSION_IN_EARLY_PANCREATIC_PRECURSOR_CELLS	1	0.958709	0	5	1	0
REACTOME_REGULATION_OF_GENE_EXPRESSION_IN_ENDOCRINE_COMMITTED_NEUROG3_PROGENITOR_CELLS	1	0.979741	0	3	1	0
REACTOME_REGULATION_OF_GENE_EXPRESSION_IN_LATE_STAGE_BRANCHING_MORPHOGENESIS_PANCREATIC_BUD_PRECURSOR_CELLS	1	0.92764	0	15	1	0
REACTOME_REGULATION_OF_GLUCOKINASE_BY_GLUCOKINASE_REGULATORY_PROTEIN	1	0.868697	0	29	1	0
REACTOME_REGULATION_OF_GLYCOLYSIS_BY_FRUCTOSE_2_6_BISPHOSPHATE_METABOLISM	1	0.951015	0	11	1	0
REACTOME_REGULATION_OF_HMOX1_EXPRESSION_AND_ACTIVITY	1	0.765989	0	65	1	0
REACTOME_REGULATION_OF_HSF1_MEDIATED_HEAT_SHOCK_RESPONSE	1	0.688762	0	78	1	0
REACTOME_REGULATION_OF_IFNA_SIGNALING	1	0.933822	0	12	1	0
REACTOME_REGULATION_OF_IFNG_SIGNALING	1	0.935573	0	13	1	0
REACTOME_REGULATION_OF_INNATE_IMMUNE_RESPONSES_TO_CYTOSOLIC_DNA	1	0.927416	0	14	1	0
REACTOME_REGULATION_OF_INSULIN_LIKE_GROWTH_FACTOR_IGF_TRANSPORT_AND_UPTAKE_BY_INSULIN_LIKE_GROWTH_FACTOR_BINDING_PROTEINS_IGFBPS	1	0.593874	0	93	1	0
REACTOME_REGULATION_OF_KIT_SIGNALING	1	0.916429	0	16	1	0
REACTOME_REGULATION_OF_LOCALIZATION_OF_FOXO_TRANSCRIPTION_FACTORS	1	0.953662	0	12	1	0
REACTOME_REGULATION_OF_MECP2_EXPRESSION_AND_ACTIVITY	1	0.888189	0	30	1	0
REACTOME_REGULATION_OF_MRNA_STABILITY_BY_PROTEINS_THAT_BIND_AU_RICH_ELEMENTS	1	0.692742	0	86	1	0
REACTOME_REGULATION_OF_PLK1_ACTIVITY_AT_G2_M_TRANSITION	1	0.622074	0	87	1	0
REACTOME_REGULATION_OF_PTEN_GENE_TRANSCRIPTION	1	0.766063	0	61	1	0
REACTOME_REGULATION_OF_PTEN_LOCALIZATION	1	0.969078	0	9	1	0
REACTOME_REGULATION_OF_PTEN_MRNA_TRANSLATION	1	0.962911	0	9	1	0
REACTOME_REGULATION_OF_PTEN_STABILITY_AND_ACTIVITY	1	0.760502	0	69	1	0
REACTOME_REGULATION_OF_PYRUVATE_DEHYDROGENASE_PDH_COMPLEX	1	0.944581	0	15	1	0
REACTOME_REGULATION_OF_RAS_BY_GAPS	1	0.763064	0	68	1	0
REACTOME_REGULATION_OF_RUNX1_EXPRESSION_AND_ACTIVITY	1	0.923417	0	17	1	0
REACTOME_REGULATION_OF_RUNX2_EXPRESSION_AND_ACTIVITY	1	0.72526	0	72	1	0
REACTOME_REGULATION_OF_RUNX3_EXPRESSION_AND_ACTIVITY	1	0.809329	0	54	1	0
REACTOME_REGULATION_OF_SIGNALING_BY_CBL	1	0.902756	0	22	1	0
REACTOME_REGULATION_OF_SIGNALING_BY_NODAL	1	0.940353	0	9	1	0
REACTOME_REGULATION_OF_TLR_BY_ENDOGENOUS_LIGAND	1	0.889658	0	14	1	0
REACTOME_REGULATION_OF_TNFR1_SIGNALING	1	0.846018	0	34	1	0
REACTOME_REGULATION_OF_TP53_ACTIVITY	1	0.443289	0	156	1	0
REACTOME_REGULATION_OF_TP53_ACTIVITY_THROUGH_ACETYLATION	1	0.898004	0	30	1	0
REACTOME_REGULATION_OF_TP53_ACTIVITY_THROUGH_ASSOCIATION_WITH_CO_FACTORS	1	0.925191	0	14	1	0
REACTOME_REGULATION_OF_TP53_ACTIVITY_THROUGH_METHYLATION	1	0.929357	0	18	1	0
REACTOME_REGULATION_OF_TP53_ACTIVITY_THROUGH_PHOSPHORYLATION	1	0.598599	0	89	1	0
REACTOME_REGULATION_OF_TP53_EXPRESSION_AND_DEGRADATION	1	0.83577	0	37	1	0
REACTOME_RELAXIN_RECEPTORS	1	0.95491	0	5	1	0
REACTOME_REMOVAL_OF_AMINOTERMINAL_PROPEPTIDES_FROM_GAMMA_CARBOXYLATED_PROTEINS	1	0.969006	0	5	1	0
REACTOME_REPRESSION_OF_WNT_TARGET_GENES	1	0.92455	0	14	1	0
REACTOME_REPRODUCTION	1	0.513796	0	92	1	0
REACTOME_RESOLUTION_OF_ABASIC_SITES_AP_SITES	1	0.780821	0	38	1	0
REACTOME_RESOLUTION_OF_AP_SITES_VIA_THE_MULTIPLE_NUCLEOTIDE_PATCH_REPLACEMENT_PATHWAY	1	0.857131	0	25	1	0
REACTOME_RESOLUTION_OF_D_LOOP_STRUCTURES	1	0.782924	0	32	1	0
REACTOME_RESOLUTION_OF_D_LOOP_STRUCTURES_THROUGH_SYNTHESIS_DEPENDENT_STRAND_ANNEALING_SDSA	1	0.814063	0	26	1	0
REACTOME_RESOLUTION_OF_SISTER_CHROMATID_COHESION	1	0.493932	0	114	1	0
REACTOME_RESPIRATORY_ELECTRON_TRANSPORT	1	0.678073	0	99	1	0
REACTOME_RESPIRATORY_ELECTRON_TRANSPORT_ATP_SYNTHESIS_BY_CHEMIOSMOTIC_COUPLING_AND_HEAT_PRODUCTION_BY_UNCOUPLING_PROTEINS	1	0.618008	0	121	1	0
REACTOME_RESPONSE_OF_EIF2AK1_HRI_TO_HEME_DEFICIENCY	1	0.929391	0	15	1	0
REACTOME_RESPONSE_OF_EIF2AK4_GCN2_TO_AMINO_ACID_DEFICIENCY	1	0.702478	0	96	1	0
REACTOME_RESPONSE_OF_MTB_TO_PHAGOCYTOSIS	1	0.918515	0	22	1	0
REACTOME_RESPONSE_TO_ELEVATED_PLATELET_CYTOSOLIC_CA2	1	0.542058	0	114	1	0
REACTOME_RESPONSE_TO_METAL_IONS	1	0.980699	0	6	1	0
REACTOME_RETINOID_CYCLE_DISEASE_EVENTS	1	0.927004	0	11	1	0
REACTOME_RETROGRADE_NEUROTROPHIN_SIGNALLING	1	0.953008	0	13	1	0
REACTOME_RETROGRADE_TRANSPORT_AT_THE_TRANS_GOLGI_NETWORK	1	0.843839	0	48	1	0
REACTOME_RET_SIGNALING	1	0.845891	0	36	1	0
REACTOME_REVERSIBLE_HYDRATION_OF_CARBON_DIOXIDE	1	0.933394	0	10	1	0
REACTOME_RHOBTB1_GTPASE_CYCLE	1	0.918777	0	23	1	0
REACTOME_RHOBTB2_GTPASE_CYCLE	1	0.925528	0	23	1	0
REACTOME_RHOBTB3_ATPASE_CYCLE	1	0.956351	0	10	1	0
REACTOME_RHOBTB_GTPASE_CYCLE	1	0.882479	0	35	1	0
REACTOME_RHOD_GTPASE_CYCLE	1	0.780911	0	51	1	0
REACTOME_RHOF_GTPASE_CYCLE	1	0.814499	0	42	1	0
REACTOME_RHO_GTPASES_ACTIVATE_CIT	1	0.915284	0	19	1	0
REACTOME_RHO_GTPASES_ACTIVATE_FORMINS	1	0.470409	0	129	1	0
REACTOME_RHO_GTPASES_ACTIVATE_IQGAPS	1	0.897709	0	24	1	0
REACTOME_RHO_GTPASES_ACTIVATE_NADPH_OXIDASES	1	0.882813	0	21	1	0
REACTOME_RHO_GTPASES_ACTIVATE_PAKS	1	0.92414	0	21	1	0
REACTOME_RHO_GTPASES_ACTIVATE_PKNS	1	0.698404	0	60	1	0
REACTOME_RHO_GTPASES_ACTIVATE_RHOTEKIN_AND_RHOPHILINS	1	0.955414	0	8	1	0
REACTOME_RHO_GTPASES_ACTIVATE_ROCKS	1	0.926644	0	19	1	0
REACTOME_RHO_GTPASES_ACTIVATE_WASPS_AND_WAVES	1	0.870657	0	36	1	0
REACTOME_RHOH_GTPASE_CYCLE	1	0.840641	0	37	1	0
REACTOME_RHOJ_GTPASE_CYCLE	1	0.768059	0	55	1	0
REACTOME_RHOQ_GTPASE_CYCLE	1	0.750659	0	59	1	0
REACTOME_RHOT1_GTPASE_CYCLE	1	0.978	0	5	1	0
REACTOME_RHOU_GTPASE_CYCLE	1	0.868027	0	34	1	0
REACTOME_RHOV_GTPASE_CYCLE	1	0.873858	0	33	1	0
REACTOME_RIPK1_MEDIATED_REGULATED_NECROSIS	1	0.857366	0	27	1	0
REACTOME_RIP_MEDIATED_NFKB_ACTIVATION_VIA_ZBP1	1	0.900972	0	17	1	0
REACTOME_RMTS_METHYLATE_HISTONE_ARGININES	1	0.73499	0	54	1	0
REACTOME_RNA_POLYMERASE_III_CHAIN_ELONGATION	1	0.914239	0	18	1	0
REACTOME_RNA_POLYMERASE_III_TRANSCRIPTION	1	0.830477	0	41	1	0
REACTOME_RNA_POLYMERASE_III_TRANSCRIPTION_INITIATION_FROM_TYPE_1_PROMOTER	1	0.878938	0	28	1	0
REACTOME_RNA_POLYMERASE_III_TRANSCRIPTION_INITIATION_FROM_TYPE_3_PROMOTER	1	0.871602	0	28	1	0
REACTOME_RNA_POLYMERASE_III_TRANSCRIPTION_TERMINATION	1	0.899519	0	23	1	0
REACTOME_RNA_POLYMERASE_II_TRANSCRIBES_SNRNA_GENES	1	0.711532	0	73	1	0
REACTOME_RNA_POLYMERASE_II_TRANSCRIPTION_TERMINATION	1	0.761166	0	65	1	0
REACTOME_RNA_POLYMERASE_I_PROMOTER_ESCAPE	1	0.678365	0	60	1	0
REACTOME_RNA_POLYMERASE_I_TRANSCRIPTION	1	0.631566	0	80	1	0
REACTOME_RNA_POLYMERASE_I_TRANSCRIPTION_INITIATION	1	0.804942	0	47	1	0
REACTOME_RNA_POLYMERASE_I_TRANSCRIPTION_TERMINATION	1	0.848216	0	31	1	0
REACTOME_RND1_GTPASE_CYCLE	1	0.827637	0	40	1	0
REACTOME_RND2_GTPASE_CYCLE	1	0.839026	0	40	1	0
REACTOME_RND3_GTPASE_CYCLE	1	0.844042	0	39	1	0
REACTOME_ROBO_RECEPTORS_BIND_AKAP5	1	0.973609	0	8	1	0
REACTOME_ROLE_OF_ABL_IN_ROBO_SLIT_SIGNALING	1	0.974355	0	8	1	0
REACTOME_ROLE_OF_LAT2_NTAL_LAB_ON_CALCIUM_MOBILIZATION	1	0.930414	0	14	1	0
REACTOME_ROLE_OF_SECOND_MESSENGERS_IN_NETRIN_1_SIGNALING	1	0.952732	0	10	1	0
REACTOME_RORA_ACTIVATES_GENE_EXPRESSION	1	0.931923	0	18	1	0
REACTOME_ROS_AND_RNS_PRODUCTION_IN_PHAGOCYTES	1	0.823932	0	32	1	0
REACTOME_RRNA_MODIFICATION_IN_THE_MITOCHONDRION	1	0.95204	0	6	1	0
REACTOME_RRNA_PROCESSING	1	0.424622	0	195	1	0
REACTOME_RRNA_PROCESSING_IN_THE_MITOCHONDRION	1	0.929629	0	10	1	0
REACTOME_RSK_ACTIVATION	1	0.969621	0	7	1	0
REACTOME_RUNX1_AND_FOXP3_CONTROL_THE_DEVELOPMENT_OF_REGULATORY_T_LYMPHOCYTES_TREGS	1	0.958735	0	6	1	0
REACTOME_RUNX1_INTERACTS_WITH_CO_FACTORS_WHOSE_PRECISE_EFFECT_ON_RUNX1_TARGETS_IS_NOT_KNOWN	1	0.864154	0	37	1	0
REACTOME_RUNX1_REGULATES_ESTROGEN_RECEPTOR_MEDIATED_TRANSCRIPTION	1	0.967283	0	6	1	0
REACTOME_RUNX1_REGULATES_EXPRESSION_OF_COMPONENTS_OF_TIGHT_JUNCTIONS	1	0.974907	0	5	1	0
REACTOME_RUNX1_REGULATES_GENES_INVOLVED_IN_MEGAKARYOCYTE_DIFFERENTIATION_AND_PLATELET_FUNCTION	1	0.678674	0	63	1	0
REACTOME_RUNX1_REGULATES_TRANSCRIPTION_OF_GENES_INVOLVED_IN_BCR_SIGNALING	1	0.966254	0	5	1	0
REACTOME_RUNX1_REGULATES_TRANSCRIPTION_OF_GENES_INVOLVED_IN_DIFFERENTIATION_OF_HSCS	1	0.581869	0	98	1	0
REACTOME_RUNX1_REGULATES_TRANSCRIPTION_OF_GENES_INVOLVED_IN_DIFFERENTIATION_OF_KERATINOCYTES	1	0.960531	0	6	1	0
REACTOME_RUNX1_REGULATES_TRANSCRIPTION_OF_GENES_INVOLVED_IN_DIFFERENTIATION_OF_MYELOID_CELLS	1	0.964787	0	6	1	0
REACTOME_RUNX1_REGULATES_TRANSCRIPTION_OF_GENES_INVOLVED_IN_INTERLEUKIN_SIGNALING	1	0.97579	0	4	1	0
REACTOME_RUNX1_REGULATES_TRANSCRIPTION_OF_GENES_INVOLVED_IN_WNT_SIGNALING	1	0.957648	0	6	1	0
REACTOME_RUNX2_REGULATES_BONE_DEVELOPMENT	1	0.842922	0	31	1	0
REACTOME_RUNX2_REGULATES_CHONDROCYTE_MATURATION	1	0.969001	0	5	1	0
REACTOME_RUNX2_REGULATES_GENES_INVOLVED_IN_CELL_MIGRATION	1	0.961794	0	7	1	0
REACTOME_RUNX2_REGULATES_OSTEOBLAST_DIFFERENTIATION	1	0.878926	0	24	1	0
REACTOME_RUNX3_REGULATES_BCL2L11_BIM_TRANSCRIPTION	1	0.981805	0	4	1	0
REACTOME_RUNX3_REGULATES_IMMUNE_RESPONSE_AND_CELL_MIGRATION	1	0.964687	0	5	1	0
REACTOME_RUNX3_REGULATES_NOTCH_SIGNALING	1	0.9472	0	13	1	0
REACTOME_RUNX3_REGULATES_P14_ARF	1	0.953761	0	9	1	0
REACTOME_RUNX3_REGULATES_WNT_SIGNALING	1	0.950417	0	7	1	0
REACTOME_RUNX3_REGULATES_YAP1_MEDIATED_TRANSCRIPTION	1	0.95124	0	7	1	0
REACTOME_SARS_COV_1_GENOME_REPLICATION_AND_TRANSCRIPTION	1	0.980453	0	6	1	0
REACTOME_SARS_COV_1_INFECTION	1	0.801477	0	49	1	0
REACTOME_SARS_COV_2_INFECTION	1	0.752074	0	66	1	0
REACTOME_SARS_COV_INFECTIONS	1	0.535483	0	143	1	0
REACTOME_SCAVENGING_BY_CLASS_A_RECEPTORS	1	0.902419	0	16	1	0
REACTOME_SCAVENGING_BY_CLASS_B_RECEPTORS	1	0.968292	0	4	1	0
REACTOME_SCAVENGING_BY_CLASS_F_RECEPTORS	1	0.97777	0	5	1	0
REACTOME_SCAVENGING_OF_HEME_FROM_PLASMA	1	0.902463	0	13	1	0
REACTOME_SCF_SKP2_MEDIATED_DEGRADATION_OF_P27_P21	1	0.769495	0	59	1	0
REACTOME_SEALING_OF_THE_NUCLEAR_ENVELOPE_NE_BY_ESCRT_III	1	0.903229	0	23	1	0
REACTOME_SELECTIVE_AUTOPHAGY	1	0.749042	0	72	1	0
REACTOME_SELENOAMINO_ACID_METABOLISM	1	0.649241	0	111	1	0
REACTOME_SEMA3A_PAK_DEPENDENT_AXON_REPULSION	1	0.937149	0	16	1	0
REACTOME_SEMA3A_PLEXIN_REPULSION_SIGNALING_BY_INHIBITING_INTEGRIN_ADHESION	1	0.929906	0	14	1	0
REACTOME_SEMA4D_INDUCED_CELL_MIGRATION_AND_GROWTH_CONE_COLLAPSE	1	0.912891	0	20	1	0
REACTOME_SEMA4D_IN_SEMAPHORIN_SIGNALING	1	0.890993	0	24	1	0
REACTOME_SEMA4D_MEDIATED_INHIBITION_OF_CELL_ATTACHMENT_AND_MIGRATION	1	0.958065	0	8	1	0
REACTOME_SENESCENCE_ASSOCIATED_SECRETORY_PHENOTYPE_SASP	1	0.622191	0	78	1	0
REACTOME_SENSING_OF_DNA_DOUBLE_STRAND_BREAKS	1	0.971693	0	6	1	0
REACTOME_SEPARATION_OF_SISTER_CHROMATIDS	1	0.381935	0	179	1	0
REACTOME_SERINE_BIOSYNTHESIS	1	0.958247	0	9	1	0
REACTOME_SEROTONIN_NEUROTRANSMITTER_RELEASE_CYCLE	1	0.936359	0	18	1	0
REACTOME_SEROTONIN_RECEPTORS	1	0.937614	0	10	1	0
REACTOME_SHC1_EVENTS_IN_EGFR_SIGNALING	1	0.942184	0	11	1	0
REACTOME_SHC1_EVENTS_IN_ERBB2_SIGNALING	1	0.889429	0	21	1	0
REACTOME_SHC1_EVENTS_IN_ERBB4_SIGNALING	1	0.929038	0	13	1	0
REACTOME_SHC_MEDIATED_CASCADE_FGFR1	1	0.899014	0	18	1	0
REACTOME_SHC_MEDIATED_CASCADE_FGFR3	1	0.906323	0	16	1	0
REACTOME_SHC_MEDIATED_CASCADE_FGFR4	1	0.899823	0	16	1	0
REACTOME_SHC_RELATED_EVENTS_TRIGGERED_BY_IGF1R	1	0.962982	0	9	1	0
REACTOME_SIALIC_ACID_METABOLISM	1	0.847092	0	32	1	0
REACTOME_SIGNAL_ATTENUATION	1	0.957227	0	10	1	0
REACTOME_SIGNALING_BY_ACTIVIN	1	0.937656	0	12	1	0
REACTOME_SIGNALING_BY_BMP	1	0.873583	0	25	1	0
REACTOME_SIGNALING_BY_BRAF_AND_RAF_FUSIONS	1	0.78429	0	61	1	0
REACTOME_SIGNALING_BY_CSF3_G_CSF	1	0.866521	0	29	1	0
REACTOME_SIGNALING_BY_CTNNB1_PHOSPHO_SITE_MUTANTS	1	0.945406	0	15	1	0
REACTOME_SIGNALING_BY_CYTOSOLIC_FGFR1_FUSION_MUTANTS	1	0.92693	0	18	1	0
REACTOME_SIGNALING_BY_EGFR	1	0.824322	0	47	1	0
REACTOME_SIGNALING_BY_EGFR_IN_CANCER	1	0.909089	0	22	1	0
REACTOME_SIGNALING_BY_ERBB2	1	0.800234	0	48	1	0
REACTOME_SIGNALING_BY_ERBB2_ECD_MUTANTS	1	0.931473	0	16	1	0
REACTOME_SIGNALING_BY_ERBB2_IN_CANCER	1	0.877956	0	25	1	0
REACTOME_SIGNALING_BY_ERBB4	1	0.770156	0	57	1	0
REACTOME_SIGNALING_BY_ERYTHROPOIETIN	1	0.884416	0	24	1	0
REACTOME_SIGNALING_BY_FGFR	1	0.667664	0	81	1	0
REACTOME_SIGNALING_BY_FGFR1	1	0.811305	0	46	1	0
REACTOME_SIGNALING_BY_FGFR1_IN_DISEASE	1	0.851423	0	35	1	0
REACTOME_SIGNALING_BY_FGFR2	1	0.709349	0	69	1	0
REACTOME_SIGNALING_BY_FGFR2_IIIA_TM	1	0.914719	0	19	1	0
REACTOME_SIGNALING_BY_FGFR2_IN_DISEASE	1	0.804711	0	40	1	0
REACTOME_SIGNALING_BY_FGFR3	1	0.836131	0	38	1	0
REACTOME_SIGNALING_BY_FGFR3_FUSIONS_IN_CANCER	1	0.968028	0	10	1	0
REACTOME_SIGNALING_BY_FGFR4	1	0.838016	0	37	1	0
REACTOME_SIGNALING_BY_FGFR4_IN_DISEASE	1	0.958819	0	11	1	0
REACTOME_SIGNALING_BY_FGFR_IN_DISEASE	1	0.736118	0	60	1	0
REACTOME_SIGNALING_BY_FLT3_FUSION_PROTEINS	1	0.913659	0	19	1	0
REACTOME_SIGNALING_BY_FLT3_ITD_AND_TKD_MUTANTS	1	0.920558	0	16	1	0
REACTOME_SIGNALING_BY_HIPPO	1	0.921863	0	20	1	0
REACTOME_SIGNALING_BY_INSULIN_RECEPTOR	1	0.689258	0	71	1	0
REACTOME_SIGNALING_BY_KIT_IN_DISEASE	1	0.917306	0	20	1	0
REACTOME_SIGNALING_BY_LEPTIN	1	0.948865	0	10	1	0
REACTOME_SIGNALING_BY_LRP5_MUTANTS	1	0.97225	0	4	1	0
REACTOME_SIGNALING_BY_MAPK_MUTANTS	1	0.964694	0	7	1	0
REACTOME_SIGNALING_BY_MEMBRANE_TETHERED_FUSIONS_OF_PDGFRA_OR_PDGFRB	1	0.973869	0	5	1	0
REACTOME_SIGNALING_BY_MET	1	0.669878	0	77	1	0
REACTOME_SIGNALING_BY_MODERATE_KINASE_ACTIVITY_BRAF_MUTANTS	1	0.852908	0	41	1	0
REACTOME_SIGNALING_BY_MRAS_COMPLEX_MUTANTS	1	0.974407	0	8	1	0
REACTOME_SIGNALING_BY_MST1	1	0.967347	0	4	1	0
REACTOME_SIGNALING_BY_NODAL	1	0.91116	0	17	1	0
REACTOME_SIGNALING_BY_NOTCH1_HD_DOMAIN_MUTANTS_IN_CANCER	1	0.935471	0	15	1	0
REACTOME_SIGNALING_BY_NOTCH1_PEST_DOMAIN_MUTANTS_IN_CANCER	1	0.770364	0	59	1	0
REACTOME_SIGNALING_BY_NOTCH1_T_7_9_NOTCH1_M1580_K2555_TRANSLOCATION_MUTANT	1	0.960063	0	7	1	0
REACTOME_SIGNALING_BY_NOTCH2	1	0.865301	0	32	1	0
REACTOME_SIGNALING_BY_NOTCH3	1	0.784141	0	49	1	0
REACTOME_SIGNALING_BY_NOTCH4	1	0.702346	0	83	1	0
REACTOME_SIGNALING_BY_NTRK2_TRKB	1	0.906237	0	25	1	0
REACTOME_SIGNALING_BY_NTRK3_TRKC	1	0.936803	0	17	1	0
REACTOME_SIGNALING_BY_PDGF	1	0.716923	0	57	1	0
REACTOME_SIGNALING_BY_PDGFRA_TRANSMEMBRANE_JUXTAMEMBRANE_AND_KINASE_DOMAIN_MUTANTS	1	0.961317	0	12	1	0
REACTOME_SIGNALING_BY_PDGFR_IN_DISEASE	1	0.927108	0	20	1	0
REACTOME_SIGNALING_BY_PTK6	1	0.772353	0	52	1	0
REACTOME_SIGNALING_BY_RETINOIC_ACID	1	0.828455	0	33	1	0
REACTOME_SIGNALING_BY_RNF43_MUTANTS	1	0.945706	0	8	1	0
REACTOME_SIGNALING_BY_ROBO_RECEPTORS	1	0.455918	0	208	1	0
REACTOME_SIGNALING_BY_SCF_KIT	1	0.792663	0	42	1	0
REACTOME_SIGNALING_BY_TGF_BETA_RECEPTOR_COMPLEX	1	0.735342	0	72	1	0
REACTOME_SIGNALING_BY_TGF_BETA_RECEPTOR_COMPLEX_IN_CANCER	1	0.968645	0	8	1	0
REACTOME_SIGNALING_BY_TGFB_FAMILY_MEMBERS	1	0.62923	0	97	1	0
REACTOME_SIGNALING_BY_TYPE_1_INSULIN_LIKE_GROWTH_FACTOR_1_RECEPTOR_IGF1R	1	0.75687	0	49	1	0
REACTOME_SIGNALING_BY_WNT_IN_CANCER	1	0.851822	0	32	1	0
REACTOME_SIGNALLING_TO_P38_VIA_RIT_AND_RIN	1	0.979762	0	4	1	0
REACTOME_SIGNAL_REGULATORY_PROTEIN_FAMILY_INTERACTIONS	1	0.948112	0	11	1	0
REACTOME_SIGNAL_TRANSDUCTION_BY_L1	1	0.906774	0	21	1	0
REACTOME_SIRT1_NEGATIVELY_REGULATES_RRNA_EXPRESSION	1	0.758708	0	37	1	0
REACTOME_SLBP_DEPENDENT_PROCESSING_OF_REPLICATION_DEPENDENT_HISTONE_PRE_MRNAS	1	0.943118	0	11	1	0
REACTOME_SLC_MEDIATED_TRANSMEMBRANE_TRANSPORT	1	0.283733	0	209	1	0
REACTOME_SMAD2_SMAD3_SMAD4_HETEROTRIMER_REGULATES_TRANSCRIPTION	1	0.862339	0	31	1	0
REACTOME_SMALL_INTERFERING_RNA_SIRNA_BIOGENESIS	1	0.961204	0	9	1	0
REACTOME_SMOOTH_MUSCLE_CONTRACTION	1	0.829157	0	34	1	0
REACTOME_SNRNP_ASSEMBLY	1	0.77921	0	51	1	0
REACTOME_SODIUM_CALCIUM_EXCHANGERS	1	0.9467	0	11	1	0
REACTOME_SODIUM_COUPLED_PHOSPHATE_COTRANSPORTERS	1	0.984094	0	3	1	0
REACTOME_SODIUM_COUPLED_SULPHATE_DI_AND_TRI_CARBOXYLATE_TRANSPORTERS	1	0.97039	0	4	1	0
REACTOME_SODIUM_PROTON_EXCHANGERS	1	0.955972	0	9	1	0
REACTOME_SOS_MEDIATED_SIGNALLING	1	0.977216	0	7	1	0
REACTOME_SPERM_MOTILITY_AND_TAXES	1	0.953965	0	5	1	0
REACTOME_SPHINGOLIPID_DE_NOVO_BIOSYNTHESIS	1	0.798272	0	43	1	0
REACTOME_SPHINGOLIPID_METABOLISM	1	0.65609	0	82	1	0
REACTOME_SPRY_REGULATION_OF_FGF_SIGNALING	1	0.948922	0	16	1	0
REACTOME_SRP_DEPENDENT_COTRANSLATIONAL_PROTEIN_TARGETING_TO_MEMBRANE	1	0.68008	0	107	1	0
REACTOME_STABILIZATION_OF_P53	1	0.789507	0	57	1	0
REACTOME_STAT5_ACTIVATION	1	0.958305	0	7	1	0
REACTOME_STAT5_ACTIVATION_DOWNSTREAM_OF_FLT3_ITD_MUTANTS	1	0.938678	0	10	1	0
REACTOME_STING_MEDIATED_INDUCTION_OF_HOST_IMMUNE_RESPONSES	1	0.91183	0	14	1	0
REACTOME_SULFIDE_OXIDATION_TO_SULFATE	1	0.955839	0	6	1	0
REACTOME_SUMO_IS_CONJUGATED_TO_E1_UBA2_SAE1	1	0.983928	0	5	1	0
REACTOME_SUMO_IS_PROTEOLYTICALLY_PROCESSED	1	0.978671	0	6	1	0
REACTOME_SUMO_IS_TRANSFERRED_FROM_E1_TO_E2_UBE2I_UBC9	1	0.972711	0	7	1	0
REACTOME_SUMOYLATION	1	0.408153	0	175	1	0
REACTOME_SUMOYLATION_OF_CHROMATIN_ORGANIZATION_PROTEINS	1	0.720175	0	64	1	0
REACTOME_SUMOYLATION_OF_DNA_DAMAGE_RESPONSE_AND_REPAIR_PROTEINS	1	0.704915	0	74	1	0
REACTOME_SUMOYLATION_OF_DNA_METHYLATION_PROTEINS	1	0.929247	0	16	1	0
REACTOME_SUMOYLATION_OF_DNA_REPLICATION_PROTEINS	1	0.80201	0	44	1	0
REACTOME_SUMOYLATION_OF_IMMUNE_RESPONSE_PROTEINS	1	0.948126	0	11	1	0
REACTOME_SUMOYLATION_OF_INTRACELLULAR_RECEPTORS	1	0.875844	0	27	1	0
REACTOME_SUMOYLATION_OF_RNA_BINDING_PROTEINS	1	0.81734	0	45	1	0
REACTOME_SUMOYLATION_OF_SUMOYLATION_PROTEINS	1	0.861552	0	33	1	0
REACTOME_SUMOYLATION_OF_TRANSCRIPTION_COFACTORS	1	0.854896	0	42	1	0
REACTOME_SUMOYLATION_OF_TRANSCRIPTION_FACTORS	1	0.896991	0	20	1	0
REACTOME_SUMOYLATION_OF_UBIQUITINYLATION_PROTEINS	1	0.84817	0	37	1	0
REACTOME_SUPPRESSION_OF_APOPTOSIS	1	0.977877	0	6	1	0
REACTOME_SUPPRESSION_OF_PHAGOSOMAL_MATURATION	1	0.950067	0	13	1	0
REACTOME_SURFACTANT_METABOLISM	1	0.891726	0	17	1	0
REACTOME_SYNAPTIC_ADHESION_LIKE_MOLECULES	1	0.931172	0	21	1	0
REACTOME_SYNTHESIS_OF_12_EICOSATETRAENOIC_ACID_DERIVATIVES	1	0.967891	0	5	1	0
REACTOME_SYNTHESIS_OF_15_EICOSATETRAENOIC_ACID_DERIVATIVES	1	0.982258	0	4	1	0
REACTOME_SYNTHESIS_OF_16_20_HYDROXYEICOSATETRAENOIC_ACIDS_HETE	1	0.960019	0	5	1	0
REACTOME_SYNTHESIS_OF_5_EICOSATETRAENOIC_ACIDS	1	0.945122	0	8	1	0
REACTOME_SYNTHESIS_OF_ACTIVE_UBIQUITIN_ROLES_OF_E1_AND_E2_ENZYMES	1	0.890393	0	30	1	0
REACTOME_SYNTHESIS_OF_BILE_ACIDS_AND_BILE_SALTS	1	0.853157	0	26	1	0
REACTOME_SYNTHESIS_OF_BILE_ACIDS_AND_BILE_SALTS_VIA_24_HYDROXYCHOLESTEROL	1	0.935761	0	8	1	0
REACTOME_SYNTHESIS_OF_BILE_ACIDS_AND_BILE_SALTS_VIA_27_HYDROXYCHOLESTEROL	1	0.95076	0	8	1	0
REACTOME_SYNTHESIS_OF_BILE_ACIDS_AND_BILE_SALTS_VIA_7ALPHA_HYDROXYCHOLESTEROL	1	0.895392	0	16	1	0
REACTOME_SYNTHESIS_OF_DIPHTHAMIDE_EEF2	1	0.954362	0	8	1	0
REACTOME_SYNTHESIS_OF_DOLICHYL_PHOSPHATE	1	0.970313	0	6	1	0
REACTOME_SYNTHESIS_OF_EPOXY_EET_AND_DIHYDROXYEICOSATRIENOIC_ACIDS_DHET	1	0.97229	0	4	1	0
REACTOME_SYNTHESIS_OF_GDP_MANNOSE	1	0.975626	0	5	1	0
REACTOME_SYNTHESIS_OF_GLYCOSYLPHOSPHATIDYLINOSITOL_GPI	1	0.889041	0	18	1	0
REACTOME_SYNTHESIS_OF_IP2_IP_AND_INS_IN_THE_CYTOSOL	1	0.948378	0	13	1	0
REACTOME_SYNTHESIS_OF_IP3_AND_IP4_IN_THE_CYTOSOL	1	0.874925	0	26	1	0
REACTOME_SYNTHESIS_OF_KETONE_BODIES	1	0.951857	0	8	1	0
REACTOME_SYNTHESIS_OF_LEUKOTRIENES_LT_AND_EOXINS_EX	1	0.893738	0	14	1	0
REACTOME_SYNTHESIS_OF_LIPOXINS_LX	1	0.945493	0	6	1	0
REACTOME_SYNTHESIS_OF_PA	1	0.840756	0	31	1	0
REACTOME_SYNTHESIS_OF_PE	1	0.942078	0	13	1	0
REACTOME_SYNTHESIS_OF_PG	1	0.957106	0	8	1	0
REACTOME_SYNTHESIS_OF_PI	1	0.983926	0	5	1	0
REACTOME_SYNTHESIS_OF_PIPS_AT_THE_EARLY_ENDOSOME_MEMBRANE	1	0.934036	0	16	1	0
REACTOME_SYNTHESIS_OF_PIPS_AT_THE_ER_MEMBRANE	1	0.977793	0	5	1	0
REACTOME_SYNTHESIS_OF_PIPS_AT_THE_GOLGI_MEMBRANE	1	0.935677	0	16	1	0
REACTOME_SYNTHESIS_OF_PIPS_AT_THE_LATE_ENDOSOME_MEMBRANE	1	0.958737	0	11	1	0
REACTOME_SYNTHESIS_OF_PIPS_AT_THE_PLASMA_MEMBRANE	1	0.789367	0	53	1	0
REACTOME_SYNTHESIS_OF_PROSTAGLANDINS_PG_AND_THROMBOXANES_TX	1	0.927103	0	13	1	0
REACTOME_SYNTHESIS_OF_PYROPHOSPHATES_IN_THE_CYTOSOL	1	0.959851	0	10	1	0
REACTOME_SYNTHESIS_OF_SUBSTRATES_IN_N_GLYCAN_BIOSYTHESIS	1	0.712347	0	62	1	0
REACTOME_SYNTHESIS_OF_UDP_N_ACETYL_GLUCOSAMINE	1	0.95071	0	8	1	0
REACTOME_SYNTHESIS_OF_VERY_LONG_CHAIN_FATTY_ACYL_COAS	1	0.904005	0	21	1	0
REACTOME_SYNTHESIS_OF_WYBUTOSINE_AT_G37_OF_TRNA_PHE	1	0.956275	0	6	1	0
REACTOME_SYNTHESIS_SECRETION_AND_INACTIVATION_OF_GLUCAGON_LIKE_PEPTIDE_1_GLP_1	1	0.92571	0	13	1	0
REACTOME_SYNTHESIS_SECRETION_AND_INACTIVATION_OF_GLUCOSE_DEPENDENT_INSULINOTROPIC_POLYPEPTIDE_GIP	1	0.951933	0	9	1	0
REACTOME_TACHYKININ_RECEPTORS_BIND_TACHYKININS	1	0.953915	0	5	1	0
REACTOME_TAK1_ACTIVATES_NFKB_BY_PHOSPHORYLATION_AND_ACTIVATION_OF_IKKS_COMPLEX	1	0.866633	0	30	1	0
REACTOME_TANDEM_PORE_DOMAIN_POTASSIUM_CHANNELS	1	0.956662	0	8	1	0
REACTOME_TBC_RABGAPS	1	0.833304	0	43	1	0
REACTOME_TCF_DEPENDENT_SIGNALING_IN_RESPONSE_TO_WNT	1	0.355829	0	195	1	0
REACTOME_TCR_SIGNALING	1	0.589307	0	107	1	0
REACTOME_TELOMERE_C_STRAND_LAGGING_STRAND_SYNTHESIS	1	0.798291	0	33	1	0
REACTOME_TELOMERE_C_STRAND_SYNTHESIS_INITIATION	1	0.918274	0	13	1	0
REACTOME_TELOMERE_EXTENSION_BY_TELOMERASE	1	0.876561	0	22	1	0
REACTOME_TELOMERE_MAINTENANCE	1	0.551955	0	89	1	0
REACTOME_TERMINAL_PATHWAY_OF_COMPLEMENT	1	0.977902	0	3	1	0
REACTOME_TERMINATION_OF_O_GLYCAN_BIOSYNTHESIS	1	0.944754	0	10	1	0
REACTOME_TERMINATION_OF_TRANSLESION_DNA_SYNTHESIS	1	0.808941	0	32	1	0
REACTOME_TFAP2A_ACTS_AS_A_TRANSCRIPTIONAL_REPRESSOR_DURING_RETINOIC_ACID_INDUCED_CELL_DIFFERENTIATION	1	0.970597	0	5	1	0
REACTOME_TFAP2_AP_2_FAMILY_REGULATES_TRANSCRIPTION_OF_CELL_CYCLE_FACTORS	1	0.961348	0	5	1	0
REACTOME_TFAP2_AP_2_FAMILY_REGULATES_TRANSCRIPTION_OF_GROWTH_FACTORS_AND_THEIR_RECEPTORS	1	0.920264	0	12	1	0
REACTOME_TGF_BETA_RECEPTOR_SIGNALING_ACTIVATES_SMADS	1	0.88904	0	32	1	0
REACTOME_TGF_BETA_RECEPTOR_SIGNALING_IN_EMT_EPITHELIAL_TO_MESENCHYMAL_TRANSITION	1	0.932478	0	16	1	0
REACTOME_THE_ACTIVATION_OF_ARYLSULFATASES	1	0.953142	0	8	1	0
REACTOME_THE_CANONICAL_RETINOID_CYCLE_IN_RODS_TWILIGHT_VISION	1	0.881112	0	18	1	0
REACTOME_THE_CITRIC_ACID_TCA_CYCLE_AND_RESPIRATORY_ELECTRON_TRANSPORT	1	0.509621	0	168	1	0
REACTOME_THE_FATTY_ACID_CYCLING_MODEL	1	0.979671	0	4	1	0
REACTOME_THE_NLRP3_INFLAMMASOME	1	0.909905	0	15	1	0
REACTOME_THE_PHOTOTRANSDUCTION_CASCADE	1	0.829658	0	27	1	0
REACTOME_THE_RETINOID_CYCLE_IN_CONES_DAYLIGHT_VISION	1	0.96093	0	5	1	0
REACTOME_THE_ROLE_OF_GTSE1_IN_G2_M_PROGRESSION_AFTER_G2_CHECKPOINT	1	0.720751	0	71	1	0
REACTOME_THE_ROLE_OF_NEF_IN_HIV_1_REPLICATION_AND_DISEASE_PATHOGENESIS	1	0.871813	0	27	1	0
REACTOME_THYROXINE_BIOSYNTHESIS	1	0.963264	0	5	1	0
REACTOME_TICAM1_DEPENDENT_ACTIVATION_OF_IRF3_IRF7	1	0.939838	0	12	1	0
REACTOME_TICAM1_RIP1_MEDIATED_IKK_COMPLEX_RECRUITMENT	1	0.914615	0	19	1	0
REACTOME_TICAM1_TRAF6_DEPENDENT_INDUCTION_OF_TAK1_COMPLEX	1	0.956537	0	11	1	0
REACTOME_TIE2_SIGNALING	1	0.916353	0	17	1	0
REACTOME_TIGHT_JUNCTION_INTERACTIONS	1	0.86356	0	21	1	0
REACTOME_TLR3_MEDIATED_TICAM1_DEPENDENT_PROGRAMMED_CELL_DEATH	1	0.951095	0	6	1	0
REACTOME_TNFR1_INDUCED_NFKAPPAB_SIGNALING_PATHWAY	1	0.872454	0	29	1	0
REACTOME_TNFR1_INDUCED_PROAPOPTOTIC_SIGNALING	1	0.927182	0	12	1	0
REACTOME_TNFR1_MEDIATED_CERAMIDE_PRODUCTION	1	0.976391	0	5	1	0
REACTOME_TNFR2_NON_CANONICAL_NF_KB_PATHWAY	1	0.605437	0	88	1	0
REACTOME_TNF_RECEPTOR_SUPERFAMILY_TNFSF_MEMBERS_MEDIATING_NON_CANONICAL_NF_KB_PATHWAY	1	0.89954	0	13	1	0
REACTOME_TNFS_BIND_THEIR_PHYSIOLOGICAL_RECEPTORS	1	0.846688	0	18	1	0
REACTOME_TNF_SIGNALING	1	0.815138	0	43	1	0
REACTOME_TOLL_LIKE_RECEPTOR_9_TLR9_CASCADE	1	0.635551	0	92	1	0
REACTOME_TOLL_LIKE_RECEPTOR_CASCADES	1	0.453403	0	143	1	0
REACTOME_TOLL_LIKE_RECEPTOR_TLR1_TLR2_CASCADE	1	0.604509	0	95	1	0
REACTOME_TOXICITY_OF_BOTULINUM_TOXIN_TYPE_D_BOTD	1	0.983928	0	5	1	0
REACTOME_TP53_REGULATES_METABOLIC_GENES	1	0.715351	0	83	1	0
REACTOME_TP53_REGULATES_TRANSCRIPTION_OF_ADDITIONAL_CELL_CYCLE_GENES_WHOSE_EXACT_ROLE_IN_THE_P53_PATHWAY_REMAIN_UNCERTAIN	1	0.916761	0	20	1	0
REACTOME_TP53_REGULATES_TRANSCRIPTION_OF_CASPASE_ACTIVATORS_AND_CASPASES	1	0.917409	0	11	1	0
REACTOME_TP53_REGULATES_TRANSCRIPTION_OF_CELL_CYCLE_GENES	1	0.760345	0	48	1	0
REACTOME_TP53_REGULATES_TRANSCRIPTION_OF_DEATH_RECEPTORS_AND_LIGANDS	1	0.939087	0	9	1	0
REACTOME_TP53_REGULATES_TRANSCRIPTION_OF_DNA_REPAIR_GENES	1	0.740398	0	61	1	0
REACTOME_TP53_REGULATES_TRANSCRIPTION_OF_GENES_INVOLVED_IN_CYTOCHROME_C_RELEASE	1	0.89391	0	19	1	0
REACTOME_TP53_REGULATES_TRANSCRIPTION_OF_GENES_INVOLVED_IN_G1_CELL_CYCLE_ARREST	1	0.90222	0	14	1	0
REACTOME_TP53_REGULATES_TRANSCRIPTION_OF_GENES_INVOLVED_IN_G2_CELL_CYCLE_ARREST	1	0.908626	0	17	1	0
REACTOME_TRAF3_DEPENDENT_IRF_ACTIVATION_PATHWAY	1	0.920488	0	13	1	0
REACTOME_TRAF6_MEDIATED_INDUCTION_OF_TAK1_COMPLEX_WITHIN_TLR4_COMPLEX	1	0.917648	0	16	1	0
REACTOME_TRAF6_MEDIATED_IRF7_ACTIVATION	1	0.909247	0	15	1	0
REACTOME_TRAF6_MEDIATED_IRF7_ACTIVATION_IN_TLR7_8_OR_9_SIGNALING	1	0.929843	0	13	1	0
REACTOME_TRAF6_MEDIATED_NF_KB_ACTIVATION	1	0.877938	0	22	1	0
REACTOME_TRAFFICKING_AND_PROCESSING_OF_ENDOSOMAL_TLR	1	0.934469	0	12	1	0
REACTOME_TRAFFICKING_OF_AMPA_RECEPTORS	1	0.902654	0	30	1	0
REACTOME_TRAFFICKING_OF_GLUR2_CONTAINING_AMPA_RECEPTORS	1	0.941845	0	17	1	0
REACTOME_TRAFFICKING_OF_MYRISTOYLATED_PROTEINS_TO_THE_CILIUM	1	0.973361	0	5	1	0
REACTOME_TRAIL_SIGNALING	1	0.959747	0	5	1	0
REACTOME_TRANSCRIPTIONAL_ACTIVITY_OF_SMAD2_SMAD3_SMAD4_HETEROTRIMER	1	0.829261	0	43	1	0
REACTOME_TRANSCRIPTIONAL_REGULATION_BY_E2F6	1	0.837864	0	34	1	0
REACTOME_TRANSCRIPTIONAL_REGULATION_BY_RUNX2	1	0.555509	0	117	1	0
REACTOME_TRANSCRIPTIONAL_REGULATION_BY_THE_AP_2_TFAP2_FAMILY_OF_TRANSCRIPTION_FACTORS	1	0.829988	0	32	1	0
REACTOME_TRANSCRIPTIONAL_REGULATION_BY_VENTX	1	0.846444	0	37	1	0
REACTOME_TRANSCRIPTIONAL_REGULATION_OF_GRANULOPOIESIS	1	0.668803	0	57	1	0
REACTOME_TRANSCRIPTIONAL_REGULATION_OF_PLURIPOTENT_STEM_CELLS	1	0.870828	0	21	1	0
REACTOME_TRANSCRIPTIONAL_REGULATION_OF_TESTIS_DIFFERENTIATION	1	0.949369	0	8	1	0
REACTOME_TRANSCRIPTIONAL_REGULATION_OF_WHITE_ADIPOCYTE_DIFFERENTIATION	1	0.677473	0	77	1	0
REACTOME_TRANSCRIPTION_OF_E2F_TARGETS_UNDER_NEGATIVE_CONTROL_BY_DREAM_COMPLEX	1	0.891419	0	19	1	0
REACTOME_TRANSCRIPTION_OF_E2F_TARGETS_UNDER_NEGATIVE_CONTROL_BY_P107_RBL1_AND_P130_RBL2_IN_COMPLEX_WITH_HDAC1	1	0.904895	0	16	1	0
REACTOME_TRANSCRIPTION_OF_THE_HIV_GENOME	1	0.739743	0	67	1	0
REACTOME_TRANSFERRIN_ENDOCYTOSIS_AND_RECYCLING	1	0.875297	0	28	1	0
REACTOME_TRANS_GOLGI_NETWORK_VESICLE_BUDDING	1	0.749991	0	71	1	0
REACTOME_TRANSLATION	1	0.304304	0	287	1	0
REACTOME_TRANSLATION_OF_REPLICASE_AND_ASSEMBLY_OF_THE_REPLICATION_TRANSCRIPTION_COMPLEX	1	0.954436	0	12	1	0
REACTOME_TRANSLATION_OF_SARS_COV_1_STRUCTURAL_PROTEINS	1	0.876087	0	28	1	0
REACTOME_TRANSLATION_OF_SARS_COV_2_STRUCTURAL_PROTEINS	1	0.824869	0	44	1	0
REACTOME_TRANSLESION_SYNTHESIS_BY_POLH	1	0.905716	0	19	1	0
REACTOME_TRANSLESION_SYNTHESIS_BY_POLK	1	0.909542	0	17	1	0
REACTOME_TRANSLESION_SYNTHESIS_BY_Y_FAMILY_DNA_POLYMERASES_BYPASSES_LESIONS_ON_DNA_TEMPLATE	1	0.784443	0	39	1	0
REACTOME_TRANSLOCATION_OF_SLC2A4_GLUT4_TO_THE_PLASMA_MEMBRANE	1	0.77246	0	63	1	0
REACTOME_TRANSPORT_AND_SYNTHESIS_OF_PAPS	1	0.965199	0	6	1	0
REACTOME_TRANSPORT_OF_BILE_SALTS_AND_ORGANIC_ACIDS_METAL_IONS_AND_AMINE_COMPOUNDS	1	0.63041	0	71	1	0
REACTOME_TRANSPORT_OF_CONNEXONS_TO_THE_PLASMA_MEMBRANE	1	0.937281	0	13	1	0
REACTOME_TRANSPORT_OF_FATTY_ACIDS	1	0.98091	0	4	1	0
REACTOME_TRANSPORT_OF_INORGANIC_CATIONS_ANIONS_AND_AMINO_ACIDS_OLIGOPEPTIDES	1	0.592597	0	94	1	0
REACTOME_TRANSPORT_OF_MATURE_MRNAS_DERIVED_FROM_INTRONLESS_TRANSCRIPTS	1	0.83541	0	41	1	0
REACTOME_TRANSPORT_OF_MATURE_TRANSCRIPT_TO_CYTOPLASM	1	0.713751	0	79	1	0
REACTOME_TRANSPORT_OF_NUCLEOSIDES_AND_FREE_PURINE_AND_PYRIMIDINE_BASES_ACROSS_THE_PLASMA_MEMBRANE	1	0.957356	0	9	1	0
REACTOME_TRANSPORT_OF_NUCLEOTIDE_SUGARS	1	0.949944	0	9	1	0
REACTOME_TRANSPORT_OF_ORGANIC_ANIONS	1	0.928749	0	11	1	0
REACTOME_TRANSPORT_OF_THE_SLBP_DEPENDANT_MATURE_MRNA	1	0.857331	0	34	1	0
REACTOME_TRANSPORT_OF_VITAMINS_NUCLEOSIDES_AND_RELATED_MOLECULES	1	0.817264	0	36	1	0
REACTOME_TRANSPORT_TO_THE_GOLGI_AND_SUBSEQUENT_MODIFICATION	1	0.497986	0	171	1	0
REACTOME_TRIF_MEDIATED_PROGRAMMED_CELL_DEATH	1	0.920044	0	9	1	0
REACTOME_TRIGLYCERIDE_BIOSYNTHESIS	1	0.950455	0	9	1	0
REACTOME_TRIGLYCERIDE_CATABOLISM	1	0.93224	0	15	1	0
REACTOME_TRIGLYCERIDE_METABOLISM	1	0.885987	0	24	1	0
REACTOME_TRISTETRAPROLIN_TTP_ZFP36_BINDS_AND_DESTABILIZES_MRNA	1	0.917375	0	16	1	0
REACTOME_TRNA_AMINOACYLATION	1	0.831148	0	42	1	0
REACTOME_TRNA_MODIFICATION_IN_THE_MITOCHONDRION	1	0.950837	0	8	1	0
REACTOME_TRNA_MODIFICATION_IN_THE_NUCLEUS_AND_CYTOSOL	1	0.75216	0	43	1	0
REACTOME_TRNA_PROCESSING	1	0.544876	0	105	1	0
REACTOME_TRNA_PROCESSING_IN_THE_MITOCHONDRION	1	0.972803	0	5	1	0
REACTOME_TRNA_PROCESSING_IN_THE_NUCLEUS	1	0.753476	0	56	1	0
REACTOME_TRP_CHANNELS	1	0.85555	0	23	1	0
REACTOME_TRYPTOPHAN_CATABOLISM	1	0.921359	0	11	1	0
REACTOME_TYROSINE_CATABOLISM	1	0.980886	0	3	1	0
REACTOME_TYSND1_CLEAVES_PEROXISOMAL_PROTEINS	1	0.975552	0	7	1	0
REACTOME_UBIQUINOL_BIOSYNTHESIS	1	0.956775	0	8	1	0
REACTOME_UCH_PROTEINASES	1	0.659782	0	93	1	0
REACTOME_UNBLOCKING_OF_NMDA_RECEPTORS_GLUTAMATE_BINDING_AND_ACTIVATION	1	0.932396	0	20	1	0
REACTOME_UNFOLDED_PROTEIN_RESPONSE_UPR	1	0.675942	0	87	1	0
REACTOME_UNWINDING_OF_DNA	1	0.906271	0	12	1	0
REACTOME_UPTAKE_AND_ACTIONS_OF_BACTERIAL_TOXINS	1	0.8817	0	29	1	0
REACTOME_UPTAKE_AND_FUNCTION_OF_ANTHRAX_TOXINS	1	0.951171	0	11	1	0
REACTOME_UPTAKE_AND_FUNCTION_OF_DIPHTHERIA_TOXIN	1	0.976227	0	6	1	0
REACTOME_UREA_CYCLE	1	0.957354	0	6	1	0
REACTOME_VEGF_LIGAND_RECEPTOR_INTERACTIONS	1	0.949716	0	8	1	0
REACTOME_VEGFR2_MEDIATED_VASCULAR_PERMEABILITY	1	0.884771	0	27	1	0
REACTOME_VIRAL_MESSENGER_RNA_SYNTHESIS	1	0.817663	0	42	1	0
REACTOME_VISUAL_PHOTOTRANSDUCTION	1	0.59455	0	77	1	0
REACTOME_VITAMIN_B1_THIAMIN_METABOLISM	1	0.967839	0	5	1	0
REACTOME_VITAMIN_B2_RIBOFLAVIN_METABOLISM	1	0.959557	0	6	1	0
REACTOME_VITAMIN_B5_PANTOTHENATE_METABOLISM	1	0.925753	0	15	1	0
REACTOME_VITAMIN_C_ASCORBATE_METABOLISM	1	0.960622	0	8	1	0
REACTOME_VITAMIN_D_CALCIFEROL_METABOLISM	1	0.940151	0	9	1	0
REACTOME_VITAMINS	1	0.977193	0	3	1	0
REACTOME_VLDL_ASSEMBLY	1	0.980982	0	3	1	0
REACTOME_VLDL_CLEARANCE	1	0.969757	0	4	1	0
REACTOME_VLDLR_INTERNALISATION_AND_DEGRADATION	1	0.948838	0	12	1	0
REACTOME_VOLTAGE_GATED_POTASSIUM_CHANNELS	1	0.812504	0	41	1	0
REACTOME_VXPX_CARGO_TARGETING_TO_CILIUM	1	0.919132	0	20	1	0
REACTOME_WAX_AND_PLASMALOGEN_BIOSYNTHESIS	1	0.970085	0	6	1	0
REACTOME_WNT5A_DEPENDENT_INTERNALIZATION_OF_FZD2_FZD5_AND_ROR2	1	0.935955	0	13	1	0
REACTOME_WNT5A_DEPENDENT_INTERNALIZATION_OF_FZD4	1	0.945776	0	15	1	0
REACTOME_WNT_LIGAND_BIOGENESIS_AND_TRAFFICKING	1	0.846129	0	24	1	0
REACTOME_WNT_MEDIATED_ACTIVATION_OF_DVL	1	0.972277	0	8	1	0
REACTOME_XENOBIOTICS	1	0.924405	0	11	1	0
REACTOME_YAP1_AND_WWTR1_TAZ_STIMULATED_GENE_EXPRESSION	1	0.935579	0	11	1	0
REACTOME_ZBP1_DAI_MEDIATED_INDUCTION_OF_TYPE_I_IFNS	1	0.889692	0	20	1	0
REACTOME_ZINC_EFFLUX_AND_COMPARTMENTALIZATION_BY_THE_SLC30_FAMILY	1	0.978649	0	5	1	0
REACTOME_ZINC_INFLUX_INTO_CELLS_BY_THE_SLC39_GENE_FAMILY	1	0.944503	0	10	1	0
REACTOME_ZINC_TRANSPORTERS	1	0.924314	0	15	1	0
REACTOME_TRANSCRIPTIONAL_REGULATION_BY_RUNX1	1	0.369656	0	195	1	0
REACTOME_GLOBAL_GENOME_NUCLEOTIDE_EXCISION_REPAIR_GG_NER	1	0.66953	0	84	1	0
REACTOME_TRANSCRIPTION_COUPLED_NUCLEOTIDE_EXCISION_REPAIR_TC_NER	1	0.67689	0	78	1	0
REACTOME_ABC_FAMILY_PROTEINS_MEDIATED_TRANSPORT	1	0.637147	0	99	1	0
REACTOME_INTERLEUKIN_1_SIGNALING	1	0.633693	0	99	1	0
REACTOME_CHROMATIN_MODIFYING_ENZYMES	1	0.334412	0	232	1	0
REACTOME_CILIUM_ASSEMBLY	1	0.363488	0	193	1	0
REACTOME_RAC1_GTPASE_CYCLE	1	0.395631	0	181	1	0
REACTOME_RRNA_MODIFICATION_IN_THE_NUCLEUS_AND_CYTOSOL	1	0.768955	0	59	1	0

## Sheet: AgeUP_EEdown_C2_CP_WIKIPATHWAYS
category	over_represented_pvalue	under_represented_pvalue	numDEInCat	numInCat	over_represented_pvalue_adj	ORs
WP_GLIAL_CELL_DIFFERENTIATION	2.98985e-06	1	3	7	0.00183876	103.093
WP_OLIGODENDROCYTE_SPECIFICATION_AND_DIFFERENTIATION_LEADING_TO_MYELIN_COMPONENTS_FOR_CNS	0.00107519	0.999954	3	26	0.288023	18.0229
WP_CIRCADIAN_RHYTHM_RELATED_GENES	0.00140499	0.999787	6	176	0.288023	5.11618
WP_INTRACELLULAR_TRAFFICKING_PROTEINS_INVOLVED_IN_CMT_NEUROPATHY	0.00902847	0.999618	2	25	1	11.7574
WP_FGFR3_SIGNALLING_IN_CHONDROCYTE_PROLIFERATION_AND_TERMINAL_DIFFERENTIATION	0.020307	0.99868	2	27	1	10.818
WP_DOPAMINERGIC_NEUROGENESIS	0.0265918	0.998019	2	24	1	12.2929
WP_PARKINSONS_DISEASE_PATHWAY	0.0352368	0.996873	2	38	1	7.50046
WP_RETINOBLASTOMA_GENE_IN_CANCER	0.0386616	0.993553	3	86	1	4.95366
WP_NEPHROTIC_SYNDROME	0.0417026	0.995927	2	43	1	6.58086
WP_THYROXINE_THYROID_HORMONE_PRODUCTION	0.0475043	0.999155	1	4	1	44.0401
WP_BIOMARKERS_FOR_UREA_CYCLE_DISORDERS	0.0517525	0.998853	1	7	1	22.0652
WP_ALANINE_AND_ASPARTATE_METABOLISM	0.0621657	0.99824	1	11	1	13.2485
WP_CALCIUM_REGULATION_IN_THE_CARDIAC_CELL	0.0683089	0.98559	3	141	1	2.95313
WP_MECP2_AND_ASSOCIATED_RETT_SYNDROME	0.0698993	0.990802	2	70	1	3.95181
WP_MFAP5MEDIATED_OVARIAN_CANCER_CELL_MOTILITY_AND_INVASIVENESS	0.0783478	0.997164	1	12	1	12.0474
WP_IRINOTECAN_PATHWAY	0.0788363	0.997255	1	8	1	18.9265
WP_MYOMETRIAL_RELAXATION_AND_CONTRACTION_PATHWAYS	0.084108	0.980661	3	146	1	2.84754
WP_DOPAMINE_METABOLISM	0.0843871	0.996702	1	12	1	12.0474
WP_CHEMOKINE_SIGNALING_PATHWAY	0.0875522	0.979534	3	143	1	2.90999
WP_SOMITOGENESIS_IN_THE_CONTEXT_OF_SPONDYLOCOSTAL_DYSOSTOSIS	0.0908623	0.99628	1	9	1	16.5638
WP_BIOGENIC_AMINE_SYNTHESIS	0.0961417	0.995734	1	11	1	13.2485
WP_GENE_REGULATORY_NETWORK_MODELLING_SOMITOGENESIS	0.100407	0.995384	1	10	1	14.727
WP_ARRHYTHMOGENIC_RIGHT_VENTRICULAR_CARDIOMYOPATHY	0.102186	0.983304	2	72	1	3.83774
WP_G_PROTEIN_SIGNALING_PATHWAYS	0.102372	0.983191	2	91	1	3.00925
WP_AIRWAY_SMOOTH_MUSCLE_CELL_CONTRACTION	0.102536	0.994988	1	16	1	8.83306
WP_GPR40_PATHWAY	0.109855	0.994284	1	14	1	10.1928
WP_UREA_CYCLE_AND_METABOLISM_OF_AMINO_GROUPS	0.126724	0.992243	1	17	1	8.28216
WP_REGULATORY_CIRCUITS_OF_THE_STAT3_SIGNALING_PATHWAY	0.127	0.976435	2	74	1	3.73006
WP_THYROID_HORMONES_PRODUCTION_AND_THEIR_PERIPHERAL_DOWNSTREAM_SIGNALLING_EFFECTS	0.128044	0.976067	2	86	1	3.19094
WP_THERMOGENESIS	0.135523	0.973749	2	100	1	2.72884
WP_NICOTINE_ACTIVITY_ON_DOPAMINERGIC_NEURONS	0.137875	0.990719	1	19	1	7.35945
WP_GABA_RECEPTOR_SIGNALING	0.140967	0.990109	1	29	1	4.72468
WP_HIPPOYAP_SIGNALING_PATHWAY	0.143466	0.989856	1	22	1	6.30532
WP_NANOPARTICLEMEDIATED_ACTIVATION_OF_RECEPTOR_SIGNALING	0.145717	0.989439	1	27	1	5.08964
WP_REGULATION_OF_APOPTOSIS_BY_PARATHYROID_HORMONERELATED_PROTEIN	0.146813	0.989411	1	20	1	6.96945
WP_DEVELOPMENT_AND_HETEROGENEITY_OF_THE_ILC_FAMILY	0.154754	0.988302	1	17	1	8.28216
WP_HOSTPATHOGEN_INTERACTION_OF_HUMAN_CORONA_VIRUSES_APOPTOSIS	0.154799	0.988222	1	19	1	7.35945
WP_CANNABINOID_RECEPTOR_SIGNALING	0.158314	0.987508	1	25	1	5.51583
WP_NEURAL_CREST_DIFFERENTIATION	0.164182	0.964397	2	86	1	3.19094
WP_MAPK_CASCADE	0.169286	0.985517	1	33	1	4.13149
WP_TARGET_OF_RAPAMYCIN_TOR_SIGNALING	0.174524	0.984549	1	35	1	3.88764
WP_COMMON_PATHWAYS_UNDERLYING_DRUG_ADDICTION	0.184578	0.9826	1	39	1	3.47624
WP_ALPHA_6_BETA_4_SIGNALING_PATHWAY	0.185816	0.982436	1	33	1	4.13149
WP_PHOTODYNAMIC_THERAPYINDUCED_NFE2L2_NRF2_SURVIVAL_SIGNALING	0.187794	0.982242	1	24	1	5.75562
WP_MBDNF_AND_PROBDNF_REGULATION_OF_GABA_NEUROTRANSMISSION	0.189967	0.981567	1	36	1	3.77607
WP_7OXOC_AND_7BETAHC_PATHWAYS	0.193021	0.981169	1	25	1	5.51583
WP_CANONICAL_AND_NONCANONICAL_NOTCH_SIGNALING	0.199947	0.979678	1	27	1	5.08964
WP_OVERVIEW_OF_LEUKOCYTEINTRINSIC_HIPPO_PATHWAY_FUNCTIONS	0.216165	0.975955	1	32	1	4.26572
WP_VITAMIN_DSENSITIVE_CALCIUM_SIGNALING_IN_DEPRESSION	0.216531	0.975773	1	37	1	3.67075
WP_HOSTPATHOGEN_INTERACTION_OF_HUMAN_CORONA_VIRUSES_MAPK_SIGNALING	0.219041	0.9752	1	36	1	3.77607
WP_RENIN_ANGIOTENSIN_ALDOSTERONE_SYSTEM_RAAS	0.230375	0.972481	1	34	1	4.00602
WP_TRYPTOPHAN_METABOLISM	0.241342	0.969712	1	32	1	4.26572
WP_NOCGMPPKG_MEDIATED_NEUROPROTECTION	0.252119	0.966601	1	40	1	3.38667
WP_MECHANOREGULATION_AND_PATHOLOGY_OF_YAPTAZ_VIA_HIPPO_AND_NONHIPPO_MECHANISMS	0.258853	0.964635	1	43	1	3.1433
WP_OXIDATION_BY_CYTOCHROME_P450	0.261	0.964279	1	32	1	4.26572
WP_SUDDEN_INFANT_DEATH_SYNDROME_SIDS_SUSCEPTIBILITY_PATHWAYS	0.265586	0.921701	2	137	1	1.96908
WP_OXIDATIVE_DAMAGE	0.271092	0.961118	1	38	1	3.57121
WP_NETRINUNC5B_SIGNALING_PATHWAY	0.271845	0.960708	1	47	1	2.86819
WP_NOTCH_SIGNALING	0.276229	0.959389	1	45	1	2.99949
WP_STRUCTURAL_PATHWAY_OF_INTERLEUKIN_1_IL1	0.278553	0.958593	1	49	1	2.74784
WP_OXYSTEROLS_DERIVED_FROM_CHOLESTEROL	0.2907	0.954968	1	36	1	3.77607
WP_PHOSPHODIESTERASES_IN_NEURONAL_FUNCTION	0.29612	0.952847	1	49	1	2.74784
WP_STRIATED_MUSCLE_CONTRACTION_PATHWAY	0.300923	0.951639	1	33	1	4.13149
WP_PHOTODYNAMIC_THERAPYINDUCED_AP1_SURVIVAL_SIGNALING	0.315053	0.946264	1	45	1	2.99949
WP_EPITHELIAL_TO_MESENCHYMAL_TRANSITION_IN_COLORECTAL_CANCER	0.329723	0.887625	2	146	1	1.84335
WP_DNA_REPLICATION	0.331636	0.940161	1	40	1	3.38667
WP_NOVEL_INTRACELLULAR_COMPONENTS_OF_RIGILIKE_RECEPTOR_RLR_PATHWAY	0.339592	0.936704	1	52	1	2.58499
WP_ENDOMETRIAL_CANCER	0.345842	0.933971	1	63	1	2.1227
WP_VITAMIN_D_RECEPTOR_PATHWAY	0.362683	0.868051	2	133	1	2.03047
WP_SARSCOV2_INNATE_IMMUNITY_EVASION_AND_CELLSPECIFIC_IMMUNE_RESPONSE	0.371413	0.923242	1	49	1	2.74784
WP_NONGENOMIC_ACTIONS_OF_125_DIHYDROXYVITAMIN_D3	0.373299	0.922159	1	59	1	2.27052
WP_RAC1PAK1P38MMP2_PATHWAY	0.385392	0.91643	1	66	1	2.02375
WP_PRIMARY_FOCAL_SEGMENTAL_GLOMERULOSCLEROSIS_FSGS	0.388958	0.914699	1	68	1	1.96271
WP_CYTOSOLIC_DNASENSING_PATHWAY	0.400665	0.909222	1	56	1	2.39536
WP_HAIR_FOLLICLE_DEVELOPMENT_CYTODIFFERENTIATION_PART_3_OF_3	0.407264	0.905768	1	62	1	2.15788
WP_GPCRS_OTHER	0.411655	0.903687	1	55	1	2.44028
WP_ALZHEIMERS_DISEASE	0.41353	0.902251	1	80	1	1.66134
WP_AMINO_ACID_METABOLISM	0.431469	0.892615	1	82	1	1.61979
WP_PEPTIDE_GPCRS	0.437137	0.890143	1	51	1	2.63709
WP_TYROBP_CAUSAL_NETWORK	0.452236	0.881315	1	57	1	2.3523
WP_VEGFAVEGFR2_SIGNALING_PATHWAY	0.486145	0.739035	3	418	1	0.93681
WP_GPCRS_CLASS_A_RHODOPSINLIKE	0.491283	0.77628	2	153	1	1.75578
WP_INTEGRINMEDIATED_CELL_ADHESION	0.506391	0.845972	1	99	1	1.33511
WP_APOPTOSIS_MODULATION_AND_SIGNALING	0.509647	0.843985	1	81	1	1.64031
WP_TOLLLIKE_RECEPTOR_SIGNALING_PATHWAY	0.519324	0.837105	1	83	1	1.59977
WP_IL18_SIGNALING_PATHWAY	0.522198	0.750001	2	227	1	1.16382
WP_ANGIOPOIETIN_LIKE_PROTEIN_8_REGULATORY_PATHWAY	0.526481	0.831411	1	123	1	1.06821
WP_SPINAL_CORD_INJURY	0.545203	0.817562	1	100	1	1.32141
WP_BRAINDERIVED_NEUROTROPHIC_FACTOR_BDNF_SIGNALING_PATHWAY	0.568527	0.798495	1	141	1	0.928116
WP_TGFBETA_SIGNALING_PATHWAY	0.578958	0.78984	1	130	1	1.0091
WP_HIPPOMERLIN_SIGNALING_DYSREGULATION	0.582113	0.787312	1	114	1	1.15503
WP_22Q112_COPY_NUMBER_VARIATION_SYNDROME	0.604016	0.767908	1	117	1	1.1246
WP_OSTEOBLAST_DIFFERENTIATION	0.607133	0.765133	1	111	1	1.18712
WP_REGULATION_OF_ACTIN_CYTOSKELETON	0.608108	0.763912	1	141	1	0.928116
WP_ADIPOGENESIS	0.616873	0.755979	1	117	1	1.1246
WP_HEPATITIS_B_INFECTION	0.618241	0.754516	1	132	1	0.993363
WP_REGULATION_OF_TOLLLIKE_RECEPTOR_SIGNALING_PATHWAY	0.629656	0.743719	1	115	1	1.14471
WP_INSULIN_SIGNALING	0.631923	0.741075	1	157	1	0.830708
WP_FOCAL_ADHESIONPI3KAKTMTORSIGNALING_PATHWAY	0.659576	0.614598	2	283	1	0.923063
WP_RAS_SIGNALING	0.668602	0.702968	1	166	1	0.784216
WP_PI3KAKT_SIGNALING_PATHWAY	0.700457	0.566951	2	296	1	0.880288
WP_FOCAL_ADHESION	0.752068	0.600184	1	187	1	0.693231
WP_MAPK_SIGNALING_PATHWAY	0.796466	0.534242	1	229	1	0.561535
WP_FIBRIN_COMPLEMENT_RECEPTOR_3_SIGNALING_PATHWAY	1	0.767011	0	31	1	0
WP_SPHINGOLIPID_PATHWAY	1	0.830447	0	29	1	0
WP_DNA_IRDAMAGE_AND_CELLULAR_RESPONSE_VIA_ATR	1	0.504069	0	79	1	0
WP_15Q112_COPY_NUMBER_VARIATION_SYNDROME	1	0.953413	0	10	1	0
WP_15Q133_COPY_NUMBER_VARIATION_SYNDROME	1	0.901363	0	14	1	0
WP_16P112_DISTAL_DELETION_SYNDROME	1	0.847894	0	21	1	0
WP_16P112_PROXIMAL_DELETION_SYNDROME	1	0.619455	0	71	1	0
WP_1Q211_COPY_NUMBER_VARIATION_SYNDROME	1	0.84184	0	24	1	0
WP_3Q29_COPY_NUMBER_VARIATION_SYNDROME	1	0.636938	0	64	1	0
WP_4HYDROXYTAMOXIFEN_DEXAMETHASONE_AND_RETINOIC_ACIDS_REGULATION_OF_P27_EXPRESSION	1	0.896092	0	18	1	0
WP_7Q1123_COPY_NUMBER_VARIATION_SYNDROME	1	0.566358	0	85	1	0
WP_ACE_INHIBITOR_PATHWAY	1	0.880094	0	13	1	0
WP_ACETYLCHOLINE_SYNTHESIS	1	0.969061	0	5	1	0
WP_ACTIVATION_OF_NLRP3_INFLAMMASOME_BY_SARSCOV2	1	0.931903	0	7	1	0
WP_AFLATOXIN_B1_METABOLISM	1	0.975133	0	3	1	0
WP_AGERAGE_PATHWAY	1	0.630693	0	64	1	0
WP_ALLOGRAFT_REJECTION	1	0.570102	0	55	1	0
WP_AMINO_ACID_METABOLISM_PATHWAY_EXCERPT_HISTIDINE_CATABOLISM_EXTENSION	1	0.99107	0	2	1	0
WP_AMPACTIVATED_PROTEIN_KINASE_AMPK_SIGNALING	1	0.666646	0	61	1	0
WP_AMPLIFICATION_AND_EXPANSION_OF_ONCOGENIC_PATHWAYS_AS_METASTATIC_TRAITS	1	0.850271	0	17	1	0
WP_AMYOTROPHIC_LATERAL_SCLEROSIS_ALS	1	0.790904	0	37	1	0
WP_ANDROGEN_RECEPTOR_SIGNALING_PATHWAY	1	0.609922	0	87	1	0
WP_ANGIOGENESIS	1	0.866658	0	24	1	0
WP_APOE_AND_MIR146_IN_INFLAMMATION_AND_ATHEROSCLEROSIS	1	0.930441	0	8	1	0
WP_APOPTOSIS	1	0.498267	0	78	1	0
WP_APOPTOSIS_MODULATION_BY_HSP70	1	0.844089	0	18	1	0
WP_APOPTOSISRELATED_NETWORK_DUE_TO_ALTERED_NOTCH3_IN_OVARIAN_CANCER	1	0.674817	0	52	1	0
WP_ARACHIDONATE_EPOXYGENASE_EPOXIDE_HYDROLASE	1	0.960892	0	6	1	0
WP_ARYLAMINE_METABOLISM	1	0.961987	0	3	1	0
WP_ARYL_HYDROCARBON_RECEPTOR_NETPATH	1	0.732106	0	42	1	0
WP_ARYL_HYDROCARBON_RECEPTOR_PATHWAY	1	0.766132	0	32	1	0
WP_ASPIRIN_AND_MIRNAS	1	0.934168	0	9	1	0
WP_ASSOCIATION_BETWEEN_PHYSICOCHEMICAL_FEATURES_AND_TOXICITY_ASSOCIATED_PATHWAYS	1	0.643278	0	65	1	0
WP_ATM_SIGNALING_NETWORK_IN_DEVELOPMENT_AND_DISEASE	1	0.7408	0	45	1	0
WP_ATM_SIGNALING_PATHWAY	1	0.711419	0	39	1	0
WP_ATR_SIGNALING	1	0.921376	0	9	1	0
WP_AUTOPHAGY	1	0.866575	0	29	1	0
WP_AUTOSOMAL_RECESSIVE_OSTEOPETROSIS_PATHWAYS	1	0.938937	0	10	1	0
WP_BASE_EXCISION_REPAIR	1	0.753812	0	31	1	0
WP_B_CELL_RECEPTOR_SIGNALING_PATHWAY	1	0.491488	0	94	1	0
WP_BDNFTRKB_SIGNALING	1	0.831366	0	33	1	0
WP_BENZENE_METABOLISM	1	0.950798	0	5	1	0
WP_BENZOAPYRENE_METABOLISM	1	0.965503	0	4	1	0
WP_BILE_ACIDS_SYNTHESIS_AND_ENTEROHEPATIC_CIRCULATION	1	0.968201	0	5	1	0
WP_BIOMARKERS_FOR_PYRIMIDINE_METABOLISM_DISORDERS	1	0.887424	0	14	1	0
WP_BIOTIN_METABOLISM_INCLUDING_IEMS	1	0.942964	0	9	1	0
WP_BLADDER_CANCER	1	0.752031	0	37	1	0
WP_BLOOD_CLOTTING_CASCADE	1	0.886377	0	12	1	0
WP_BMP2WNT4FOXO1_PATHWAY_IN_HUMAN_PRIMARY_ENDOMETRIAL_STROMAL_CELL_DIFFERENTIATION	1	0.902476	0	12	1	0
WP_BMP_SIGNALING_PATHWAY_IN_EYELID_DEVELOPMENT	1	0.857759	0	19	1	0
WP_BONE_MORPHOGENIC_PROTEIN_BMP_SIGNALLING_AND_REGULATION	1	0.917563	0	12	1	0
WP_BREAST_CANCER_PATHWAY	1	0.293335	0	144	1	0
WP_CALORIC_RESTRICTION_AND_AGING	1	0.954442	0	8	1	0
WP_CAMKK2_PATHWAY	1	0.834655	0	34	1	0
WP_CANCER_IMMUNOTHERAPY_BY_CTLA4_BLOCKADE	1	0.914897	0	12	1	0
WP_CANCER_IMMUNOTHERAPY_BY_PD1_BLOCKADE	1	0.841819	0	18	1	0
WP_CANONICAL_AND_NONCANONICAL_TGFB_SIGNALING	1	0.883786	0	17	1	0
WP_CANONICAL_NFKB_PATHWAY	1	0.941733	0	8	1	0
WP_CARDIAC_HYPERTROPHIC_RESPONSE	1	0.712888	0	52	1	0
WP_CARDIAC_PROGENITOR_DIFFERENTIATION	1	0.697226	0	38	1	0
WP_CATALYTIC_CYCLE_OF_MAMMALIAN_FLAVINCONTAINING_MONOOXYGENASES_FMOS	1	0.963043	0	3	1	0
WP_CELL_CYCLE	1	0.388098	0	115	1	0
WP_CELL_DIFFERENTIATION_INDEX	1	0.91502	0	11	1	0
WP_CELL_DIFFERENTIATION_INDEX_EXPANDED	1	0.877046	0	16	1	0
WP_CELL_MIGRATION_AND_INVASION_THROUGH_P75NTR	1	0.812027	0	29	1	0
WP_CELLS_AND_MOLECULES_INVOLVED_IN_LOCAL_ACUTE_INFLAMMATORY_RESPONSE	1	0.896968	0	11	1	0
WP_CELLTYPE_DEPENDENT_SELECTIVITY_OF_CCK2R_SIGNALING	1	0.931444	0	13	1	0
WP_CELLULAR_PROTEOSTASIS	1	0.966291	0	6	1	0
WP_CEREBRAL_ORGANIC_ACIDURIAS_INCLUDING_DISEASES	1	0.957446	0	7	1	0
WP_CHOLESTEROL_BIOSYNTHESIS_PATHWAY	1	0.921313	0	15	1	0
WP_CHOLESTEROL_BIOSYNTHESIS_WITH_SKELETAL_DYSPLASIAS	1	0.956936	0	7	1	0
WP_CHOLESTEROL_METABOLISM_INCLUDES_BOTH_BLOCH_AND_KANDUTSCHRUSSELL_PATHWAYS	1	0.751674	0	46	1	0
WP_CHROMOSOMAL_AND_MICROSATELLITE_INSTABILITY_IN_COLORECTAL_CANCER	1	0.596024	0	72	1	0
WP_CILIARY_LANDSCAPE	1	0.254152	0	211	1	0
WP_CLASSICAL_PATHWAY_OF_STEROIDOGENESIS_WITH_GLUCOCORTICOID_AND_MINERALOCORTICOID_METABOLISM	1	0.950248	0	6	1	0
WP_CODEINE_AND_MORPHINE_METABOLISM	1	0.93962	0	6	1	0
WP_COMPLEMENT_ACTIVATION	1	0.865378	0	14	1	0
WP_COMPLEMENT_AND_COAGULATION_CASCADES	1	0.657518	0	41	1	0
WP_COMPOSITION_OF_LIPID_PARTICLES	1	0.941963	0	7	1	0
WP_COMPUTATIONAL_MODEL_OF_AEROBIC_GLYCOLYSIS	1	0.940112	0	12	1	0
WP_CONSTITUTIVE_ANDROSTANE_RECEPTOR_PATHWAY	1	0.872251	0	19	1	0
WP_CONTROL_OF_IMMUNE_TOLERANCE_BY_VASOACTIVE_INTESTINAL_PEPTIDE	1	0.928301	0	6	1	0
WP_COPPER_HOMEOSTASIS	1	0.741208	0	45	1	0
WP_CORI_CYCLE	1	0.912913	0	15	1	0
WP_CORTICOTROPINRELEASING_HORMONE_SIGNALING_PATHWAY	1	0.594744	0	80	1	0
WP_COVID19_ADVERSE_OUTCOME_PATHWAY	1	0.903915	0	8	1	0
WP_COVID19_THROMBOSIS_AND_ANTICOAGULATION	1	0.986873	0	1	1	0
WP_CYSTEINE_AND_METHIONINE_CATABOLISM	1	0.894088	0	14	1	0
WP_CYTOKINES_AND_INFLAMMATORY_RESPONSE	1	0.893024	0	10	1	0
WP_CYTOPLASMIC_RIBOSOMAL_PROTEINS	1	0.651435	0	86	1	0
WP_CYTOSINE_METHYLATION	1	0.955688	0	9	1	0
WP_DDX1_AS_A_REGULATORY_COMPONENT_OF_THE_DROSHA_MICROPROCESSOR	1	0.959119	0	7	1	0
WP_DEGRADATION_PATHWAY_OF_SPHINGOLIPIDS_INCLUDING_DISEASES	1	0.92736	0	10	1	0
WP_DEREGULATION_OF_RAB_AND_RAB_EFFECTOR_GENES_IN_BLADDER_CANCER	1	0.862863	0	16	1	0
WP_DEVELOPMENT_OF_PULMONARY_DENDRITIC_CELLS_AND_MACROPHAGE_SUBSETS	1	0.901521	0	11	1	0
WP_DEVELOPMENT_OF_URETERIC_COLLECTION_SYSTEM	1	0.701913	0	41	1	0
WP_DIFFERENTIATION_OF_WHITE_AND_BROWN_ADIPOCYTE	1	0.831644	0	21	1	0
WP_DIFFERENTIATION_PATHWAY	1	0.692851	0	38	1	0
WP_DISORDERS_OF_FOLATE_METABOLISM_AND_TRANSPORT	1	0.908189	0	12	1	0
WP_DISORDERS_OF_THE_KREBS_CYCLE	1	0.958159	0	7	1	0
WP_DISRUPTION_OF_POSTSYNAPTIC_SIGNALLING_BY_CNV	1	0.867081	0	31	1	0
WP_DNA_DAMAGE_RESPONSE	1	0.562423	0	64	1	0
WP_DNA_DAMAGE_RESPONSE_ONLY_ATM_DEPENDENT	1	0.454473	0	105	1	0
WP_DNA_IRDOUBLE_STRAND_BREAKS_DSBS_AND_CELLULAR_RESPONSE_VIA_ATM	1	0.656521	0	54	1	0
WP_DNA_MISMATCH_REPAIR	1	0.808803	0	23	1	0
WP_DNA_REPAIR_PATHWAYS_FULL_NETWORK	1	0.343676	0	119	1	0
WP_DRUG_INDUCTION_OF_BILE_ACID_PATHWAY	1	0.901367	0	9	1	0
WP_DUAL_HIJACK_MODEL_OF_VIF_IN_HIV_INFECTION	1	0.94734	0	8	1	0
WP_EBOLA_VIRUS_PATHWAY_ON_HOST	1	0.418079	0	114	1	0
WP_EBV_LMP1_SIGNALING	1	0.871279	0	19	1	0
WP_ECTODERM_DIFFERENTIATION	1	0.412177	0	127	1	0
WP_EDA_SIGNALLING_IN_HAIR_FOLLICLE_DEVELOPMENT	1	0.88738	0	11	1	0
WP_EFFECTS_OF_NITRIC_OXIDE	1	0.933931	0	7	1	0
WP_EGFEGFR_SIGNALING_PATHWAY	1	0.399046	0	158	1	0
WP_EGFR_TYROSINE_KINASE_INHIBITOR_RESISTANCE	1	0.590517	0	83	1	0
WP_EICOSANOID_METABOLISM_VIA_CYCLO_OXYGENASES_COX	1	0.768212	0	27	1	0
WP_EICOSANOID_METABOLISM_VIA_CYTOCHROME_P450_MONOOXYGENASES_CYP_PATHWAY	1	0.946106	0	5	1	0
WP_EICOSANOID_METABOLISM_VIA_LIPO_OXYGENASES_LOX	1	0.78228	0	23	1	0
WP_EICOSANOID_SYNTHESIS	1	0.801334	0	21	1	0
WP_ELECTRON_TRANSPORT_CHAIN_OXPHOS_SYSTEM_IN_MITOCHONDRIA	1	0.60995	0	97	1	0
WP_ENDOCHONDRAL_OSSIFICATION	1	0.638761	0	58	1	0
WP_ENDOCHONDRAL_OSSIFICATION_WITH_SKELETAL_DYSPLASIAS	1	0.638761	0	58	1	0
WP_ENDODERM_DIFFERENTIATION	1	0.385214	0	125	1	0
WP_ENDOPLASMIC_RETICULUM_STRESS_RESPONSE_IN_CORONAVIRUS_INFECTION	1	0.772428	0	44	1	0
WP_ENDOTHELIN_PATHWAYS	1	0.786228	0	32	1	0
WP_ENERGY_METABOLISM	1	0.753646	0	46	1	0
WP_ENVELOPE_PROTEINS_AND_THEIR_POTENTIAL_ROLES_IN_EDMD_PHYSIOPATHOLOGY	1	0.764295	0	45	1	0
WP_EPO_RECEPTOR_SIGNALING	1	0.843226	0	25	1	0
WP_ERBB_SIGNALING_PATHWAY	1	0.588756	0	87	1	0
WP_ERK_PATHWAY_IN_HUNTINGTONS_DISEASE	1	0.908651	0	15	1	0
WP_ESC_PLURIPOTENCY_PATHWAYS	1	0.43452	0	108	1	0
WP_ESTROGEN_METABOLISM	1	0.922242	0	7	1	0
WP_ESTROGEN_RECEPTOR_PATHWAY	1	0.919299	0	10	1	0
WP_ESTROGEN_SIGNALING_PATHWAY	1	0.876744	0	22	1	0
WP_ETHANOL_EFFECTS_ON_HISTONE_MODIFICATIONS	1	0.815689	0	28	1	0
WP_ETHANOL_METABOLISM_RESULTING_IN_PRODUCTION_OF_ROS_BY_CYP2E1	1	0.928763	0	10	1	0
WP_EUKARYOTIC_TRANSCRIPTION_INITIATION	1	0.748214	0	41	1	0
WP_EV_RELEASE_FROM_CARDIAC_CELLS_AND_THEIR_FUNCTIONAL_EFFECTS	1	0.942863	0	6	1	0
WP_EXERCISEINDUCED_CIRCADIAN_REGULATION	1	0.738342	0	49	1	0
WP_EXRNA_MECHANISM_OF_ACTION_AND_BIOGENESIS	1	0.970378	0	6	1	0
WP_EXTRACELLULAR_VESICLEMEDIATED_SIGNALING_IN_RECIPIENT_CELLS	1	0.822647	0	28	1	0
WP_EXTRACELLULAR_VESICLES_IN_THE_CROSSTALK_OF_CARDIAC_CELLS	1	0.870359	0	17	1	0
WP_FACTORS_AND_PATHWAYS_AFFECTING_INSULINLIKE_GROWTH_FACTOR_IGF1AKT_SIGNALING	1	0.793138	0	36	1	0
WP_FARNESOID_X_RECEPTOR_PATHWAY	1	0.915353	0	10	1	0
WP_FAS_LIGAND_FASL_PATHWAY_AND_STRESS_INDUCTION_OF_HEAT_SHOCK_PROTEINS_HSP_REGULATION	1	0.737305	0	39	1	0
WP_FATTY_ACID_BETA_OXIDATION	1	0.814231	0	32	1	0
WP_FATTY_ACID_BIOSYNTHESIS	1	0.864	0	23	1	0
WP_FATTY_ACID_OMEGA_OXIDATION	1	0.947823	0	6	1	0
WP_FBXL10_ENHANCEMENT_OF_MAPERK_SIGNALING_IN_DIFFUSE_LARGE_BCELL_LYMPHOMA	1	0.859908	0	22	1	0
WP_FERROPTOSIS	1	0.798107	0	37	1	0
WP_FGF23_SIGNALLING_IN_HYPOPHOSPHATEMIC_RICKETS_AND_RELATED_DISORDERS	1	0.846312	0	17	1	0
WP_FLUOROACETIC_ACID_TOXICITY	1	0.972836	0	6	1	0
WP_FLUOROPYRIMIDINE_ACTIVITY	1	0.754609	0	30	1	0
WP_FOLATEALCOHOL_AND_CANCER_PATHWAY_HYPOTHESES	1	0.948842	0	9	1	0
WP_FOLATE_METABOLISM	1	0.693767	0	45	1	0
WP_FOLLICLE_STIMULATING_HORMONE_FSH_SIGNALING_PATHWAY	1	0.898983	0	21	1	0
WP_FRAGILE_X_SYNDROME	1	0.557212	0	117	1	0
WP_FTO_OBESITY_VARIANT_MECHANISM	1	0.943296	0	7	1	0
WP_G13_SIGNALING_PATHWAY	1	0.803802	0	39	1	0
WP_G1_TO_S_CELL_CYCLE_CONTROL	1	0.5662	0	63	1	0
WP_GALANIN_RECEPTOR_PATHWAY	1	0.865516	0	16	1	0
WP_GAMMAGLUTAMYL_CYCLE_FOR_THE_BIOSYNTHESIS_AND_DEGRADATION_OF_GLUTATHIONE_INCLUDING_DISEASES	1	0.94998	0	6	1	0
WP_GANGLIO_SPHINGOLIPID_METABOLISM	1	0.930498	0	12	1	0
WP_GASTRIC_ACID_PRODUCTION	1	0.972624	0	3	1	0
WP_GASTRIC_CANCER_NETWORK_1	1	0.76785	0	27	1	0
WP_GASTRIC_CANCER_NETWORK_2	1	0.762847	0	30	1	0
WP_GASTRIN_SIGNALING_PATHWAY	1	0.487764	0	108	1	0
WP_GDNFRET_SIGNALLING_AXIS	1	0.813326	0	22	1	0
WP_GENES_CONTROLLING_NEPHROGENESIS	1	0.734235	0	36	1	0
WP_GENES_INVOLVED_IN_MALE_INFERTILITY	1	0.392199	0	109	1	0
WP_GENES_RELATED_TO_PRIMARY_CILIUM_DEVELOPMENT_BASED_ON_CRISPR	1	0.44748	0	103	1	0
WP_GENES_TARGETED_BY_MIRNAS_IN_ADIPOCYTES	1	0.922003	0	11	1	0
WP_GENOTOXICITY_PATHWAY	1	0.590967	0	62	1	0
WP_GLOBO_SPHINGOLIPID_METABOLISM	1	0.88943	0	17	1	0
WP_GLUCOCORTICOID_RECEPTOR_PATHWAY	1	0.62162	0	60	1	0
WP_GLUCURONIDATION	1	0.936329	0	8	1	0
WP_GLUTATHIONE_METABOLISM	1	0.877887	0	16	1	0
WP_GLYCEROLIPIDS_AND_GLYCEROPHOSPHOLIPIDS	1	0.879116	0	21	1	0
WP_GLYCEROPHOSPHOLIPID_BIOSYNTHETIC_PATHWAY	1	0.85755	0	27	1	0
WP_GLYCOGEN_SYNTHESIS_AND_DEGRADATION	1	0.789928	0	39	1	0
WP_GLYCOLYSIS_AND_GLUCONEOGENESIS	1	0.775674	0	38	1	0
WP_GLYCOLYSIS_IN_SENESCENCE	1	0.949461	0	11	1	0
WP_GLYCOSAMINOGLYCAN_DEGRADATION	1	0.879271	0	16	1	0
WP_GLYCOSYLATION_AND_RELATED_CONGENITAL_DEFECTS	1	0.820282	0	25	1	0
WP_GPCRS_CLASS_B_SECRETINLIKE	1	0.824482	0	19	1	0
WP_GPCRS_CLASS_C_METABOTROPIC_GLUTAMATE_PHEROMONE	1	0.922278	0	12	1	0
WP_H19_ACTION_RBE2F1_SIGNALING_AND_CDKBETACATENIN_ACTIVITY	1	0.900193	0	14	1	0
WP_HAIR_FOLLICLE_DEVELOPMENT_ORGANOGENESIS_PART_2_OF_3	1	0.773029	0	31	1	0
WP_HEAD_AND_NECK_SQUAMOUS_CELL_CARCINOMA	1	0.615767	0	73	1	0
WP_HEDGEHOG_SIGNALING_PATHWAY	1	0.752546	0	41	1	0
WP_HEDGEHOG_SIGNALING_PATHWAY_NETPATH	1	0.862799	0	16	1	0
WP_HEMATOPOIETIC_STEM_CELL_DIFFERENTIATION	1	0.648994	0	43	1	0
WP_HEMATOPOIETIC_STEM_CELL_GENE_REGULATION_BY_GABP_ALPHABETA_COMPLEX	1	0.893234	0	19	1	0
WP_HEME_BIOSYNTHESIS	1	0.937301	0	9	1	0
WP_HEREDITARY_LEIOMYOMATOSIS_AND_RENAL_CELL_CARCINOMA_PATHWAY	1	0.905265	0	19	1	0
WP_HFE_EFFECT_ON_HEPCIDIN_PRODUCTION	1	0.941031	0	6	1	0
WP_HIF1A_AND_PPARG_REGULATION_OF_GLYCOLYSIS	1	0.948234	0	8	1	0
WP_HIJACK_OF_UBIQUITINATION_BY_SARSCOV2	1	0.963271	0	8	1	0
WP_HISTONE_MODIFICATIONS	1	0.653936	0	53	1	0
WP_HOMOLOGOUS_RECOMBINATION	1	0.887351	0	13	1	0
WP_HOSTPATHOGEN_INTERACTION_OF_HUMAN_CORONA_VIRUSES_AUTOPHAGY	1	0.89679	0	19	1	0
WP_HOSTPATHOGEN_INTERACTION_OF_HUMAN_CORONA_VIRUSES_INTERFERON_INDUCTION	1	0.760448	0	33	1	0
WP_HUMAN_COMPLEMENT_SYSTEM	1	0.50273	0	66	1	0
WP_HUMAN_THYROID_STIMULATING_HORMONE_TSH_SIGNALING_PATHWAY	1	0.685202	0	64	1	0
WP_HYPERTROPHY_MODEL	1	0.873181	0	17	1	0
WP_HYPOTHESIZED_PATHWAYS_IN_PATHOGENESIS_OF_CARDIOVASCULAR_DISEASE	1	0.826779	0	24	1	0
WP_HYPOTHETICAL_CRANIOFACIAL_DEVELOPMENT_PATHWAY	1	0.941253	0	6	1	0
WP_ID_SIGNALING_PATHWAY	1	0.86727	0	16	1	0
WP_IL10_ANTIINFLAMMATORY_SIGNALING_PATHWAY	1	0.913711	0	10	1	0
WP_IL17_SIGNALING_PATHWAY	1	0.803659	0	29	1	0
WP_IL1_AND_MEGAKARYOCYTES_IN_OBESITY	1	0.824087	0	19	1	0
WP_IL1_SIGNALING_PATHWAY	1	0.709192	0	54	1	0
WP_IL2_SIGNALING_PATHWAY	1	0.739616	0	41	1	0
WP_IL3_SIGNALING_PATHWAY	1	0.731127	0	44	1	0
WP_IL4_SIGNALING_PATHWAY	1	0.675867	0	53	1	0
WP_IL5_SIGNALING_PATHWAY	1	0.777257	0	38	1	0
WP_IL6_SIGNALING_PATHWAY	1	0.769755	0	41	1	0
WP_IL7_SIGNALING_PATHWAY	1	0.838244	0	25	1	0
WP_IL9_SIGNALING_PATHWAY	1	0.90945	0	15	1	0
WP_IMATINIB_AND_CHRONIC_MYELOID_LEUKEMIA	1	0.870176	0	20	1	0
WP_INFLAMMATORY_RESPONSE_PATHWAY	1	0.78607	0	23	1	0
WP_INHIBITION_OF_EXOSOME_BIOGENESIS_AND_SECRETION_BY_MANUMYCIN_A_IN_CRPC_CELLS	1	0.90828	0	18	1	0
WP_INITIATION_OF_TRANSCRIPTION_AND_TRANSLATION_ELONGATION_AT_THE_HIV1_LTR	1	0.821179	0	32	1	0
WP_INSULIN_SIGNALLING_IN_HUMAN_ADIPOCYTES_DIABETIC_CONDITION	1	0.951225	0	8	1	0
WP_INSULIN_SIGNALLING_IN_HUMAN_ADIPOCYTES_NORMAL_CONDITION	1	0.951225	0	8	1	0
WP_INTEGRATED_BREAST_CANCER_PATHWAY	1	0.354682	0	145	1	0
WP_INTEGRATED_CANCER_PATHWAY	1	0.701038	0	42	1	0
WP_INTERACTIONS_BETWEEN_IMMUNE_CELLS_AND_MICRORNAS_IN_TUMOR_MICROENVIRONMENT	1	0.761452	0	25	1	0
WP_INTERACTOME_OF_POLYCOMB_REPRESSIVE_COMPLEX_2_PRC2	1	0.913157	0	16	1	0
WP_INTERFERON_TYPE_I_SIGNALING_PATHWAYS	1	0.692082	0	54	1	0
WP_INTERLEUKIN11_SIGNALING_PATHWAY	1	0.748665	0	43	1	0
WP_INTERLEUKIN1_INDUCED_ACTIVATION_OF_NFKAPPAB	1	0.93	0	10	1	0
WP_INTRAFLAGELLAR_TRANSPORT_PROTEINS_BINDING_TO_DYNEIN	1	0.836477	0	27	1	0
WP_IRON_METABOLISM_IN_PLACENTA	1	0.93602	0	10	1	0
WP_JOUBERT_SYNDROME	1	0.577914	0	74	1	0
WP_KENNEDY_PATHWAY_FROM_SPHINGOLIPIDS	1	0.918541	0	14	1	0
WP_KETOGENESIS_AND_KETOLYSIS	1	0.952082	0	8	1	0
WP_KISSPEPTINKISSPEPTIN_RECEPTOR_SYSTEM_IN_THE_OVARY	1	0.783798	0	35	1	0
WP_KIT_RECEPTOR_SIGNALING_PATHWAY	1	0.662195	0	59	1	0
WP_KYNURENINE_PATHWAY_AND_LINKS_TO_CELLULAR_SENESCENCE	1	0.840346	0	17	1	0
WP_LDLRAD4_AND_WHAT_WE_KNOW_ABOUT_IT	1	0.966717	0	7	1	0
WP_LEPTIN_AND_ADIPONECTIN	1	0.952141	0	8	1	0
WP_LEPTIN_INSULIN_OVERLAP	1	0.881787	0	16	1	0
WP_LEPTIN_SIGNALING_PATHWAY	1	0.639695	0	74	1	0
WP_LET7_INHIBITION_OF_ES_CELL_REPROGRAMMING	1	0.954717	0	5	1	0
WP_LIPID_METABOLISM_PATHWAY	1	0.855875	0	27	1	0
WP_LIVER_X_RECEPTOR_PATHWAY	1	0.965019	0	6	1	0
WP_LNCRNA_INVOLVEMENT_IN_CANONICAL_WNT_SIGNALING_AND_COLORECTAL_CANCER	1	0.463868	0	86	1	0
WP_LNCRNAMEDIATED_MECHANISMS_OF_THERAPEUTIC_RESISTANCE	1	0.952362	0	7	1	0
WP_LTF_DANGER_SIGNAL_RESPONSE_PATHWAY	1	0.882076	0	12	1	0
WP_LUNG_FIBROSIS	1	0.644084	0	45	1	0
WP_MACROPHAGE_MARKERS	1	0.90557	0	9	1	0
WP_MAJOR_RECEPTORS_TARGETED_BY_EPINEPHRINE_AND_NOREPINEPHRINE	1	0.906532	0	14	1	0
WP_MAMMALIAN_DISORDER_OF_SEXUAL_DEVELOPMENT	1	0.835331	0	20	1	0
WP_MAMMARY_GLAND_DEVELOPMENT_PATHWAY_EMBRYONIC_DEVELOPMENT_STAGE_1_OF_4	1	0.902068	0	13	1	0
WP_MAMMARY_GLAND_DEVELOPMENT_PATHWAY_INVOLUTION_STAGE_4_OF_4	1	0.90869	0	10	1	0
WP_MAMMARY_GLAND_DEVELOPMENT_PATHWAY_PREGNANCY_AND_LACTATION_STAGE_3_OF_4	1	0.79984	0	29	1	0
WP_MAMMARY_GLAND_DEVELOPMENT_PATHWAY_PUBERTY_STAGE_2_OF_4	1	0.903097	0	11	1	0
WP_MAP3K1_ROLE_IN_PROMOTING_AND_BLOCKING_GONADAL_DETERMINATION	1	0.893415	0	16	1	0
WP_MAPK_AND_NFKB_SIGNALLING_PATHWAYS_INHIBITED_BY_YERSINIA_YOPJ	1	0.918737	0	12	1	0
WP_MAPK_PATHWAY_IN_CONGENITAL_THYROID_CANCER	1	0.901191	0	16	1	0
WP_MATRIX_METALLOPROTEINASES	1	0.844603	0	19	1	0
WP_MED_AND_PSEUDOACHONDROPLASIA_GENES	1	0.943435	0	5	1	0
WP_MELANOMA	1	0.660736	0	65	1	0
WP_MELATONIN_METABOLISM_AND_EFFECTS	1	0.838263	0	29	1	0
WP_MESODERMAL_COMMITMENT_PATHWAY	1	0.35465	0	132	1	0
WP_METABOLIC_PATHWAY_OF_LDL_HDL_AND_TG_INCLUDING_DISEASES	1	0.879615	0	14	1	0
WP_METABOLIC_REPROGRAMMING_IN_COLON_CANCER	1	0.773755	0	42	1	0
WP_METABOLISM_OF_ALPHALINOLENIC_ACID	1	0.960709	0	5	1	0
WP_METABOLISM_OF_SPINGOLIPIDS_IN_ER_AND_GOLGI_APPARATUS	1	0.879609	0	20	1	0
WP_METAPATHWAY_BIOTRANSFORMATION_PHASE_I_AND_II	1	0.366599	0	110	1	0
WP_METASTATIC_BRAIN_TUMOR	1	0.956256	0	6	1	0
WP_METHIONINE_DE_NOVO_AND_SALVAGE_PATHWAY	1	0.854531	0	21	1	0
WP_METHIONINE_METABOLISM_LEADING_TO_SULPHUR_AMINO_ACIDS_AND_RELATED_DISORDERS	1	0.925166	0	10	1	0
WP_METHYLATION_PATHWAYS	1	0.931972	0	8	1	0
WP_MET_IN_TYPE_1_PAPILLARY_RENAL_CELL_CARCINOMA	1	0.726818	0	58	1	0
WP_MEVALONATE_PATHWAY	1	0.951179	0	7	1	0
WP_MFAP5_EFFECT_ON_PERMEABILITY_AND_MOTILITY_OF_ENDOTHELIAL_CELLS_VIA_CYTOSKELETON_REARRANGEMENT	1	0.903426	0	17	1	0
WP_MICROGLIA_PATHOGEN_PHAGOCYTOSIS_PATHWAY	1	0.69646	0	39	1	0
WP_MICRORNA_FOR_TARGETING_CANCER_GROWTH_AND_VASCULARIZATION_IN_GLIOBLASTOMA	1	0.954836	0	7	1	0
WP_MICRORNA_NETWORK_ASSOCIATED_WITH_CHRONIC_LYMPHOCYTIC_LEUKEMIA	1	0.970079	0	4	1	0
WP_MICRORNAS_IN_CARDIOMYOCYTE_HYPERTROPHY	1	0.588182	0	79	1	0
WP_MIR124_PREDICTED_INTERACTIONS_WITH_CELL_CYCLE_AND_DIFFERENTIATION	1	0.962649	0	6	1	0
WP_MIR5093P_ALTERATION_OF_YAP1ECM_AXIS	1	0.839087	0	17	1	0
WP_MIR517_RELATIONSHIP_WITH_ARCN1_AND_USP1	1	0.965255	0	5	1	0
WP_MIRNA_BIOGENESIS	1	0.968706	0	6	1	0
WP_MIRNA_REGULATION_OF_DNA_DAMAGE_RESPONSE	1	0.554323	0	66	1	0
WP_MIRNA_REGULATION_OF_P53_PATHWAY_IN_PROSTATE_CANCER	1	0.823688	0	23	1	0
WP_MIRNA_REGULATION_OF_PROSTATE_CANCER_SIGNALING_PATHWAYS	1	0.830008	0	32	1	0
WP_MIRNAS_INVOLVED_IN_DNA_DAMAGE_RESPONSE	1	0.887957	0	15	1	0
WP_MIRNAS_INVOLVEMENT_IN_THE_IMMUNE_RESPONSE_IN_SEPSIS	1	0.753798	0	31	1	0
WP_MIRNA_TARGETS_IN_ECM_AND_MEMBRANE_RECEPTORS	1	0.812033	0	22	1	0
WP_MITOCHONDRIAL_CII_ASSEMBLY	1	0.951071	0	8	1	0
WP_MITOCHONDRIAL_CIII_ASSEMBLY	1	0.9182	0	16	1	0
WP_MITOCHONDRIAL_CIV_ASSEMBLY	1	0.813385	0	32	1	0
WP_MITOCHONDRIAL_COMPLEX_I_ASSEMBLY_MODEL_OXPHOS_SYSTEM	1	0.747425	0	54	1	0
WP_MITOCHONDRIAL_FATTY_ACID_SYNTHESIS_PATHWAY	1	0.964	0	5	1	0
WP_MITOCHONDRIAL_GENE_EXPRESSION	1	0.886113	0	19	1	0
WP_MITOCHONDRIAL_LCFATTY_ACID_BETAOXIDATION	1	0.885883	0	17	1	0
WP_MOLYBDENUM_COFACTOR_MOCO_BIOSYNTHESIS	1	0.944681	0	7	1	0
WP_MONOAMINE_GPCRS	1	0.748628	0	30	1	0
WP_MONOAMINE_TRANSPORT	1	0.789875	0	28	1	0
WP_MRNA_PROCESSING	1	0.527165	0	125	1	0
WP_MTHFR_DEFICIENCY	1	0.856056	0	24	1	0
WP_NAD_BIOSYNTHESIS_II_FROM_TRYPTOPHAN	1	0.927347	0	6	1	0
WP_NAD_BIOSYNTHETIC_PATHWAYS	1	0.831748	0	21	1	0
WP_NAD_METABOLISM	1	0.890933	0	15	1	0
WP_NAD_METABOLISM_IN_ONCOGENEINDUCED_SENESCENCE_AND_MITOCHONDRIAL_DYSFUNCTIONASSOCIATED_SENESCENCE	1	0.872277	0	23	1	0
WP_NAD_METABOLISM_SIRTUINS_AND_AGING	1	0.941976	0	10	1	0
WP_NANOMATERIAL_INDUCED_APOPTOSIS	1	0.850296	0	18	1	0
WP_NANOMATERIALINDUCED_INFLAMMASOME_ACTIVATION	1	0.937873	0	6	1	0
WP_NANOPARTICLE_TRIGGERED_AUTOPHAGIC_CELL_DEATH	1	0.86138	0	23	1	0
WP_NANOPARTICLE_TRIGGERED_REGULATED_NECROSIS	1	0.895028	0	11	1	0
WP_NCRNAS_INVOLVED_IN_STAT3_SIGNALING_IN_HEPATOCELLULAR_CARCINOMA	1	0.921175	0	12	1	0
WP_NCRNAS_INVOLVED_IN_WNT_SIGNALING_IN_HEPATOCELLULAR_CARCINOMA	1	0.483449	0	79	1	0
WP_NEOVASCULARISATION_PROCESSES	1	0.753423	0	37	1	0
WP_NEPHROGENESIS	1	0.849646	0	14	1	0
WP_NEURAL_CREST_CELL_MIGRATION_DURING_DEVELOPMENT	1	0.771501	0	38	1	0
WP_NEURAL_CREST_CELL_MIGRATION_IN_CANCER	1	0.761133	0	41	1	0
WP_NEURODEGENERATION_WITH_BRAIN_IRON_ACCUMULATION_NBIA_SUBTYPES_PATHWAY	1	0.790147	0	44	1	0
WP_NEUROINFLAMMATION	1	0.915229	0	12	1	0
WP_NICOTINE_METABOLISM	1	0.97596	0	2	1	0
WP_NLR_PROTEINS	1	0.948045	0	9	1	0
WP_NO_METABOLISM_IN_CYSTIC_FIBROSIS	1	0.91797	0	13	1	0
WP_NONALCOHOLIC_FATTY_LIVER_DISEASE	1	0.4045	0	142	1	0
WP_NONHOMOLOGOUS_END_JOINING	1	0.909	0	10	1	0
WP_NONSMALL_CELL_LUNG_CANCER	1	0.585099	0	72	1	0
WP_NOTCH1_REGULATION_OF_HUMAN_ENDOTHELIAL_CELL_CALCIFICATION	1	0.872675	0	17	1	0
WP_NOTCH_SIGNALING_PATHWAY_NETPATH	1	0.667513	0	60	1	0
WP_NRF2ARE_REGULATION	1	0.882098	0	22	1	0
WP_NRF2_PATHWAY	1	0.402557	0	111	1	0
WP_NSP1_FROM_SARSCOV2_INHIBITS_TRANSLATION_INITIATION_IN_THE_HOST_CELL	1	0.924678	0	17	1	0
WP_NUCLEAR_RECEPTORS	1	0.776221	0	32	1	0
WP_NUCLEAR_RECEPTORS_IN_LIPID_METABOLISM_AND_TOXICITY	1	0.807527	0	21	1	0
WP_NUCLEAR_RECEPTORS_METAPATHWAY	1	0.129225	0	250	1	0
WP_NUCLEOTIDEBINDING_OLIGOMERIZATION_DOMAIN_NOD_PATHWAY	1	0.731453	0	33	1	0
WP_NUCLEOTIDE_EXCISION_REPAIR	1	0.71855	0	43	1	0
WP_NUCLEOTIDE_GPCRS	1	0.897552	0	9	1	0
WP_NUCLEOTIDE_METABOLISM	1	0.877118	0	19	1	0
WP_OMEGA3OMEGA6_FA_SYNTHESIS	1	0.8969	0	15	1	0
WP_OMEGA9_FA_SYNTHESIS	1	0.922678	0	14	1	0
WP_ONCOSTATIN_M_SIGNALING_PATHWAY	1	0.678998	0	61	1	0
WP_ONE_CARBON_METABOLISM	1	0.803322	0	27	1	0
WP_ONE_CARBON_METABOLISM_AND_RELATED_PATHWAYS	1	0.691821	0	47	1	0
WP_OSTEOBLAST_SIGNALING	1	0.907073	0	10	1	0
WP_OSTEOCLAST_SIGNALING	1	0.890088	0	13	1	0
WP_OSTEOPONTIN_SIGNALING	1	0.898184	0	13	1	0
WP_OVARIAN_INFERTILITY_GENES	1	0.816993	0	25	1	0
WP_OVERVIEW_OF_INTERFERONSMEDIATED_SIGNALING_PATHWAY	1	0.905897	0	15	1	0
WP_OVERVIEW_OF_NANOPARTICLE_EFFECTS	1	0.894712	0	15	1	0
WP_OXIDATIVE_PHOSPHORYLATION	1	0.754865	0	57	1	0
WP_OXIDATIVE_STRESS	1	0.794747	0	30	1	0
WP_P38_MAPK_SIGNALING_PATHWAY	1	0.80034	0	34	1	0
WP_P53_TRANSCRIPTIONAL_GENE_NETWORK	1	0.585254	0	61	1	0
WP_PANCREATIC_ADENOCARCINOMA_PATHWAY	1	0.55954	0	88	1	0
WP_PARKINUBIQUITIN_PROTEASOMAL_SYSTEM_PATHWAY	1	0.685371	0	63	1	0
WP_PATHOGENESIS_OF_SARSCOV2_MEDIATED_BY_NSP9NSP10_COMPLEX	1	0.920357	0	8	1	0
WP_PATHOGENIC_ESCHERICHIA_COLI_INFECTION	1	0.71968	0	49	1	0
WP_PATHWAYS_AFFECTED_IN_ADENOID_CYSTIC_CARCINOMA	1	0.649624	0	63	1	0
WP_PATHWAYS_IN_CLEAR_CELL_RENAL_CELL_CARCINOMA	1	0.601085	0	82	1	0
WP_PATHWAYS_OF_NUCLEIC_ACID_METABOLISM_AND_INNATE_IMMUNE_SENSING	1	0.853637	0	15	1	0
WP_PATHWAYS_REGULATING_HIPPO_SIGNALING	1	0.533491	0	92	1	0
WP_PDGF_PATHWAY	1	0.794937	0	40	1	0
WP_PDGFRBETA_PATHWAY	1	0.841314	0	29	1	0
WP_PENTOSE_PHOSPHATE_METABOLISM	1	0.956879	0	7	1	0
WP_PEROXIREDOXIN_2_INDUCED_OVARIAN_FAILURE	1	0.940781	0	7	1	0
WP_PHASE_I_BIOTRANSFORMATIONS_NON_P450	1	0.935229	0	7	1	0
WP_PHOSPHOINOSITIDES_METABOLISM	1	0.736514	0	48	1	0
WP_PHOTODYNAMIC_THERAPYINDUCED_HIF1_SURVIVAL_SIGNALING	1	0.777389	0	35	1	0
WP_PHOTODYNAMIC_THERAPYINDUCED_NFKB_SURVIVAL_SIGNALING	1	0.793414	0	26	1	0
WP_PHOTODYNAMIC_THERAPYINDUCED_UNFOLDED_PROTEIN_RESPONSE	1	0.853662	0	25	1	0
WP_PHYSIOLOGICAL_AND_PATHOLOGICAL_HYPERTROPHY_OF_THE_HEART	1	0.856517	0	24	1	0
WP_PHYTOCHEMICAL_ACTIVITY_ON_NRF2_TRANSCRIPTIONAL_ACTIVATION	1	0.918071	0	14	1	0
WP_PI3KAKTMTOR_SIGNALING_PATHWAY_AND_THERAPEUTIC_OPPORTUNITIES	1	0.846321	0	30	1	0
WP_PI3KAKTMTOR_VITD3_SIGNALLING	1	0.865386	0	19	1	0
WP_PILOCYTIC_ASTROCYTOMA	1	0.973444	0	6	1	0
WP_PKCGAMMA_CALCIUM_SIGNALING_PATHWAY_IN_ATAXIA	1	0.866166	0	22	1	0
WP_PLATELETMEDIATED_INTERACTIONS_WITH_VASCULAR_AND_CIRCULATING_CELLS	1	0.846307	0	15	1	0
WP_PPAR_ALPHA_PATHWAY	1	0.838897	0	20	1	0
WP_PPAR_SIGNALING_PATHWAY	1	0.65738	0	53	1	0
WP_PRADERWILLI_AND_ANGELMAN_SYNDROME	1	0.656783	0	51	1	0
WP_PREGNANE_X_RECEPTOR_PATHWAY	1	0.859269	0	20	1	0
WP_PREIMPLANTATION_EMBRYO	1	0.668051	0	43	1	0
WP_PRION_DISEASE_PATHWAY	1	0.802651	0	33	1	0
WP_PROLACTIN_SIGNALING_PATHWAY	1	0.594195	0	76	1	0
WP_PROSTAGLANDIN_SYNTHESIS_AND_REGULATION	1	0.675781	0	39	1	0
WP_PROTEASOME_DEGRADATION	1	0.700788	0	60	1	0
WP_PROTEOGLYCAN_BIOSYNTHESIS	1	0.88444	0	18	1	0
WP_PROXIMAL_TUBULE_TRANSPORT	1	0.657756	0	49	1	0
WP_PTF1A_RELATED_REGULATORY_PATHWAY	1	0.935209	0	9	1	0
WP_PURINE_METABOLISM	1	0.91481	0	12	1	0
WP_PURINE_METABOLISM_AND_RELATED_DISORDERS	1	0.863771	0	21	1	0
WP_PURINERGIC_SIGNALING	1	0.765488	0	27	1	0
WP_PYRIMIDINE_METABOLISM	1	0.50378	0	81	1	0
WP_PYRIMIDINE_METABOLISM_AND_RELATED_DISEASES	1	0.875713	0	15	1	0
WP_RALA_DOWNSTREAM_REGULATED_GENES	1	0.932322	0	12	1	0
WP_RANKLRANK_RECEPTOR_ACTIVATOR_OF_NFKB_LIGAND_SIGNALING_PATHWAY	1	0.683898	0	53	1	0
WP_RAS_AND_BRADYKININ_PATHWAYS_IN_COVID19	1	0.779202	0	24	1	0
WP_REGUCALCIN_IN_PROXIMAL_TUBULE_EPITHELIAL_KIDNEY_CELLS	1	0.813716	0	29	1	0
WP_REGULATION_OF_MICROTUBULE_CYTOSKELETON	1	0.756318	0	46	1	0
WP_REGULATION_OF_SISTER_CHROMATID_SEPARATION_AT_THE_METAPHASEANAPHASE_TRANSITION	1	0.883168	0	15	1	0
WP_REGULATION_OF_WNTBCATENIN_SIGNALING_BY_SMALL_MOLECULE_COMPOUNDS	1	0.89	0	16	1	0
WP_RELATIONSHIP_BETWEEN_INFLAMMATION_COX2_AND_EGFR	1	0.844359	0	23	1	0
WP_RESISTIN_AS_A_REGULATOR_OF_INFLAMMATION	1	0.816865	0	29	1	0
WP_RETT_SYNDROME_CAUSING_GENES	1	0.789663	0	48	1	0
WP_RIBOFLAVIN_AND_COQ_DISORDERS	1	0.915857	0	13	1	0
WP_ROBO4_AND_VEGF_SIGNALING_PATHWAYS_CROSSTALK	1	0.964463	0	6	1	0
WP_ROLE_OF_ALTERED_GLYCOLYSATION_OF_MUC1_IN_TUMOUR_MICROENVIRONMENT	1	0.952074	0	7	1	0
WP_ROLE_OF_OSX_AND_MIRNAS_IN_TOOTH_DEVELOPMENT	1	0.881491	0	13	1	0
WP_SARS_CORONAVIRUS_AND_INNATE_IMMUNITY	1	0.868141	0	17	1	0
WP_SARSCOV2_AND_ANGIOTENSINCONVERTING_ENZYME_2_RECEPTOR_MOLECULAR_MECHANISMS	1	0.931547	0	7	1	0
WP_SARSCOV2_AND_COVID19_PATHWAY	1	0.927494	0	9	1	0
WP_SARSCOV2_MITOCHONDRIAL_INTERACTIONS	1	0.760085	0	31	1	0
WP_SCFA_AND_SKELETAL_MUSCLE_SUBSTRATE_METABOLISM	1	0.981107	0	2	1	0
WP_SECRETION_OF_HYDROCHLORIC_ACID_IN_PARIETAL_CELLS	1	0.960754	0	4	1	0
WP_SELECTIVE_EXPRESSION_OF_CHEMOKINE_RECEPTORS_DURING_TCELL_POLARIZATION	1	0.834154	0	16	1	0
WP_SELENIUM_MICRONUTRIENT_NETWORK	1	0.619673	0	63	1	0
WP_SENESCENCE_AND_AUTOPHAGY_IN_CANCER	1	0.521975	0	93	1	0
WP_SEROTONIN_AND_ANXIETY	1	0.893811	0	16	1	0
WP_SEROTONIN_AND_ANXIETYRELATED_EVENTS	1	0.910719	0	13	1	0
WP_SEROTONIN_RECEPTOR_2_AND_ELKSRFGATA4_SIGNALING	1	0.919052	0	18	1	0
WP_SEROTONIN_RECEPTOR_467_AND_NR3C_SIGNALING	1	0.897376	0	19	1	0
WP_SEROTONIN_TRANSPORTER_ACTIVITY	1	0.920771	0	10	1	0
WP_SIGNALING_OF_HEPATOCYTE_GROWTH_FACTOR_RECEPTOR	1	0.826947	0	34	1	0
WP_SIGNALING_PATHWAYS_IN_GLIOBLASTOMA	1	0.590087	0	82	1	0
WP_SIGNAL_TRANSDUCTION_OF_S1P_RECEPTOR	1	0.840797	0	25	1	0
WP_SIGNAL_TRANSDUCTION_THROUGH_IL1R	1	0.811025	0	28	1	0
WP_SIMPLIFIED_DEPICTION_OF_MYD88_DISTINCT_INPUTOUTPUT_PATHWAY	1	0.841849	0	17	1	0
WP_SIMPLIFIED_INTERACTION_MAP_BETWEEN_LOXL4_AND_OXIDATIVE_STRESS_PATHWAY	1	0.866478	0	18	1	0
WP_SLEEP_REGULATION	1	0.777118	0	29	1	0
WP_SMALL_CELL_LUNG_CANCER	1	0.451403	0	94	1	0
WP_SMALL_LIGAND_GPCRS	1	0.833065	0	16	1	0
WP_SOMATIC_SEX_DETERMINATION	1	0.918293	0	9	1	0
WP_SOMATROPH_AXIS_GH_AND_ITS_RELATIONSHIP_TO_DIETARY_RESTRICTION_AND_AGING	1	0.970453	0	6	1	0
WP_SPHINGOLIPID_METABOLISM_GENERAL_OVERVIEW	1	0.855788	0	24	1	0
WP_SPHINGOLIPID_METABOLISM_INTEGRATED_PATHWAY	1	0.850348	0	25	1	0
WP_SPLICING_FACTOR_NOVA_REGULATED_SYNAPTIC_PROTEINS	1	0.807324	0	42	1	0
WP_SREBF_AND_MIR33_IN_CHOLESTEROL_AND_LIPID_HOMEOSTASIS	1	0.903348	0	17	1	0
WP_SRF_AND_MIRS_IN_SMOOTH_MUSCLE_DIFFERENTIATION_AND_PROLIFERATION	1	0.944945	0	9	1	0
WP_STATIN_PATHWAY	1	0.86392	0	20	1	0
WP_STEROID_BIOSYNTHESIS	1	0.964098	0	4	1	0
WP_STING_PATHWAY_IN_KAWASAKILIKE_DISEASE_AND_COVID19	1	0.824863	0	21	1	0
WP_SULFATION_BIOTRANSFORMATION_REACTION	1	0.926526	0	9	1	0
WP_SULINDAC_METABOLIC_PATHWAY	1	0.965454	0	4	1	0
WP_SUPRESSION_OF_HMGB1_MEDIATED_INFLAMMATION_BY_THBD	1	0.938032	0	9	1	0
WP_SYNAPTIC_SIGNALING_PATHWAYS_ASSOCIATED_WITH_AUTISM_SPECTRUM_DISORDER	1	0.780592	0	49	1	0
WP_SYNAPTIC_VESICLE_PATHWAY	1	0.750991	0	49	1	0
WP_SYNTHESIS_AND_DEGRADATION_OF_KETONE_BODIES	1	0.967576	0	5	1	0
WP_TAMOXIFEN_METABOLISM	1	0.933899	0	6	1	0
WP_TCA_CYCLE_AKA_KREBS_OR_CITRIC_ACID_CYCLE	1	0.918874	0	18	1	0
WP_TCA_CYCLE_AND_DEFICIENCY_OF_PYRUVATE_DEHYDROGENASE_COMPLEX_PDHC	1	0.930833	0	15	1	0
WP_TCA_CYCLE_IN_SENESCENCE	1	0.950107	0	10	1	0
WP_TCA_CYCLE_NUTRIENT_UTILIZATION_AND_INVASIVENESS_OF_OVARIAN_CANCER	1	0.974607	0	5	1	0
WP_TCELL_ANTIGEN_RECEPTOR_TCR_PATHWAY_DURING_STAPHYLOCOCCUS_AUREUS_INFECTION	1	0.678581	0	50	1	0
WP_TCELL_ANTIGEN_RECEPTOR_TCR_SIGNALING_PATHWAY	1	0.511305	0	81	1	0
WP_TCELL_RECEPTOR_AND_COSTIMULATORY_SIGNALING	1	0.854668	0	24	1	0
WP_TFS_REGULATE_MIRNAS_RELATED_TO_CARDIAC_HYPERTROPHY	1	0.955968	0	8	1	0
WP_TGFBETA_RECEPTOR_SIGNALING	1	0.681993	0	49	1	0
WP_TGFBETA_RECEPTOR_SIGNALLING_IN_SKELETAL_DYSPLASIAS	1	0.659172	0	53	1	0
WP_TGFB_SIGNALING_IN_THYROID_CELLS_FOR_EPITHELIALMESENCHYMAL_TRANSITION	1	0.877708	0	17	1	0
WP_TGIF_DISRUPTION_OF_SHH_SIGNALING	1	0.918839	0	8	1	0
WP_THE_ALTERNATIVE_PATHWAY_OF_FETAL_ANDROGEN_SYNTHESIS	1	0.963963	0	4	1	0
WP_THE_EFFECT_OF_PROGERIN_ON_THE_INVOLVED_GENES_IN_HUTCHINSONGILFORD_PROGERIA_SYNDROME	1	0.847215	0	27	1	0
WP_THE_HUMAN_IMMUNE_RESPONSE_TO_TUBERCULOSIS	1	0.812456	0	23	1	0
WP_THE_INFLUENCE_OF_LAMINOPATHIES_ON_WNT_SIGNALING	1	0.78118	0	32	1	0
WP_THE_OVERLAP_BETWEEN_SIGNAL_TRANSDUCTION_PATHWAYS_THAT_CONTRIBUTE_TO_A_RANGE_OF_LMNA_LAMINOPATHIES	1	0.674513	0	53	1	0
WP_THIAMINE_METABOLIC_PATHWAYS	1	0.938911	0	9	1	0
WP_THYMIC_STROMAL_LYMPHOPOIETIN_TSLP_SIGNALING_PATHWAY	1	0.713075	0	42	1	0
WP_TLR4_SIGNALING_AND_TOLERANCE	1	0.819884	0	24	1	0
WP_TNF_ALPHA_SIGNALING_PATHWAY	1	0.524786	0	88	1	0
WP_TNF_RELATED_WEAK_INDUCER_OF_APOPTOSIS_TWEAK_SIGNALING_PATHWAY	1	0.7323	0	38	1	0
WP_TOLLLIKE_RECEPTOR_SIGNALING_RELATED_TO_MYD88	1	0.739303	0	31	1	0
WP_TP53_NETWORK	1	0.838366	0	19	1	0
WP_TRANSCRIPTIONAL_CASCADE_REGULATING_ADIPOGENESIS	1	0.891254	0	13	1	0
WP_TRANSCRIPTION_COFACTORS_SKI_AND_SKIL_PROTEIN_PARTNERS	1	0.893204	0	18	1	0
WP_TRANSCRIPTION_FACTOR_REGULATION_IN_ADIPOGENESIS	1	0.893491	0	18	1	0
WP_TRANSLATION_FACTORS	1	0.768483	0	50	1	0
WP_TRANSLATION_INHIBITORS_IN_CHRONICALLY_ACTIVATED_PDGFRA_CELLS	1	0.77879	0	46	1	0
WP_TRANSSULFURATION_AND_ONE_CARBON_METABOLISM	1	0.797789	0	29	1	0
WP_TRANSSULFURATION_PATHWAY	1	0.942344	0	10	1	0
WP_TRIACYLGLYCERIDE_SYNTHESIS	1	0.868207	0	20	1	0
WP_TRYPTOPHAN_CATABOLISM_LEADING_TO_NAD_PRODUCTION	1	0.850332	0	14	1	0
WP_TUMOR_SUPPRESSOR_ACTIVITY_OF_SMARCB1	1	0.820208	0	30	1	0
WP_TYPE_2_PAPILLARY_RENAL_CELL_CARCINOMA	1	0.816887	0	33	1	0
WP_TYPE_I_COLLAGEN_SYNTHESIS_IN_THE_CONTEXT_OF_OSTEOGENESIS_IMPERFECTA	1	0.768925	0	30	1	0
WP_TYPE_II_DIABETES_MELLITUS	1	0.901706	0	17	1	0
WP_TYPE_III_INTERFERON_SIGNALING	1	0.945186	0	7	1	0
WP_TYPE_II_INTERFERON_SIGNALING_IFNG	1	0.690417	0	35	1	0
WP_TYPE_I_INTERFERON_INDUCTION_AND_SIGNALING_DURING_SARSCOV2_INFECTION	1	0.805691	0	28	1	0
WP_ULTRACONSERVED_REGION_339_MODULATION_OF_TUMOR_SUPPRESSOR_MICRORNAS_IN_CANCER	1	0.980976	0	2	1	0
WP_UNFOLDED_PROTEIN_RESPONSE	1	0.82771	0	24	1	0
WP_UREA_CYCLE_AND_ASSOCIATED_PATHWAYS	1	0.855928	0	21	1	0
WP_UREA_CYCLE_AND_RELATED_DISEASES	1	0.943407	0	6	1	0
WP_VALPROIC_ACID_PATHWAY	1	0.954384	0	8	1	0
WP_VIRAL_ACUTE_MYOCARDITIS	1	0.513917	0	76	1	0
WP_VITAMIN_A_AND_CAROTENOID_METABOLISM	1	0.687942	0	36	1	0
WP_VITAMIN_B12_DISORDERS	1	0.918284	0	11	1	0
WP_VITAMIN_B12_METABOLISM	1	0.76048	0	33	1	0
WP_VITAMIN_B6DEPENDENT_AND_RESPONSIVE_DISORDERS	1	0.967949	0	4	1	0
WP_VITAMIN_D_IN_INFLAMMATORY_DISEASES	1	0.874816	0	20	1	0
WP_VITAMIN_D_METABOLISM	1	0.935586	0	7	1	0
WP_WHITE_FAT_CELL_DIFFERENTIATION	1	0.749777	0	32	1	0
WP_WNTBETACATENIN_SIGNALING_PATHWAY_IN_LEUKEMIA	1	0.849434	0	24	1	0
WP_WNT_SIGNALING	1	0.417171	0	106	1	0
WP_WNT_SIGNALING_IN_KIDNEY_DISEASE	1	0.722974	0	35	1	0
WP_WNT_SIGNALING_PATHWAY_NETPATH	1	0.737906	0	50	1	0
WP_ZINC_HOMEOSTASIS	1	0.846659	0	26	1	0
WP_STEROL_REGULATORY_ELEMENTBINDING_PROTEINS_SREBP_SIGNALLING	1	0.69548	0	67	1	0
WP_HEPATITIS_C_AND_HEPATOCELLULAR_CARCINOMA	1	0.724144	0	43	1	0
WP_WNT_SIGNALING_PATHWAY_AND_PLURIPOTENCY	1	0.473637	0	96	1	0
WP_CILIOPATHIES	1	0.209767	0	178	1	0
WP_HEART_DEVELOPMENT	1	0.770512	0	31	1	0

## Sheet: AgeUP_EEdown_C5_GO_BP
category	over_represented_pvalue	under_represented_pvalue	numDEInCat	numInCat	over_represented_pvalue_adj	ORs
GOBP_ENSHEATHMENT_OF_NEURONS	1.01407e-09	1	10	123	7.58321e-06	15.5596
GOBP_AXON_ENSHEATHMENT_IN_CENTRAL_NERVOUS_SYSTEM	2.08663e-06	1	4	20	0.00464718	40.8832
GOBP_GLIAL_CELL_DIFFERENTIATION	2.76842e-06	1	9	198	0.00464718	8.21582
GOBP_GLIAL_CELL_DEVELOPMENT	2.81803e-06	1	7	105	0.00464718	12.0848
GOBP_GLIOGENESIS	3.10723e-06	1	10	260	0.00464718	6.96144
GOBP_OLIGODENDROCYTE_DIFFERENTIATION	1.48432e-05	0.999999	6	92	0.0184996	11.6633
GOBP_CHLORIDE_TRANSPORT	3.27016e-05	0.999998	6	89	0.0349346	12.0873
GOBP_OLIGODENDROCYTE_DEVELOPMENT	9.06112e-05	0.999996	4	43	0.0790836	16.7722
GOBP_BEHAVIOR	9.51795e-05	0.999981	11	474	0.0790836	4.12332
GOBP_INORGANIC_ANION_TRANSPORT	0.000340537	0.99996	6	140	0.254654	7.46054
GOBP_ALKALOID_METABOLIC_PROCESS	0.000434382	0.999998	2	4	0.27114	159.114
GOBP_G_PROTEIN_COUPLED_RECEPTOR_SIGNALING_PATHWAY	0.0004351	0.999876	14	702	0.27114	3.61768
GOBP_RESPONSE_TO_SORBITOL	0.000484649	0.999997	2	5	0.278785	105.989
GOBP_INORGANIC_ANION_TRANSMEMBRANE_TRANSPORT	0.00058841	0.999941	5	100	0.308487	8.68282
GOBP_REGULATION_OF_GLIAL_CELL_DIFFERENTIATION	0.000652084	0.999954	4	61	0.308487	11.4637
GOBP_NEGATIVE_REGULATION_OF_TRANSMISSION_OF_NERVE_IMPULSE	0.000685895	0.999995	2	4	0.308487	159.114
GOBP_AMMONIUM_ION_METABOLIC_PROCESS	0.000701293	0.999974	3	24	0.308487	23.0895
GOBP_MIDBRAIN_DEVELOPMENT	0.000995914	0.999921	4	77	0.413747	8.94177
GOBP_SUBSTANTIA_NIGRA_DEVELOPMENT	0.00107343	0.999952	3	42	0.422479	12.427
GOBP_RHYTHMIC_BEHAVIOR	0.00157893	0.999919	3	37	0.590363	14.2616
GOBP_LOCOMOTOR_RHYTHM	0.00204373	0.999962	2	13	0.700431	29.0573
GOBP_REGULATION_OF_CHLORIDE_TRANSPORT	0.00212617	0.999962	2	9	0.700431	45.6006
GOBP_CYCLIC_NUCLEOTIDE_CATABOLIC_PROCESS	0.00215431	0.999958	2	14	0.700431	26.6079
GOBP_NEURAL_NUCLEUS_DEVELOPMENT	0.00283341	0.999819	3	55	0.854986	9.31402
GOBP_NEUROGENESIS	0.00285834	0.998896	17	1470	0.854986	2.03986
GOBP_REGULATION_OF_GLUTAMATE_SECRETION	0.00323339	0.999924	2	12	0.929974	31.9542
GOBP_MYELIN_ASSEMBLY	0.0034686	0.999911	2	19	0.960675	18.7961
GOBP_REGULATION_OF_BEHAVIOR	0.003725	0.999738	3	50	0.991084	10.3057
GOBP_NEGATIVE_REGULATION_OF_NERVOUS_SYSTEM_PROCESS	0.00384347	0.999899	2	15	0.991084	24.566
GOBP_REGULATION_OF_TRANSMISSION_OF_NERVE_IMPULSE	0.00445938	0.999877	2	12	1	31.9542
GOBP_CORTICAL_CYTOSKELETON_ORGANIZATION	0.00452275	0.999658	3	57	1	8.96703
GOBP_CENTRAL_NERVOUS_SYSTEM_DEVELOPMENT	0.00455511	0.99845	12	884	1	2.34363
GOBP_CIRCADIAN_REGULATION_OF_GENE_EXPRESSION	0.00477708	0.99963	3	64	1	7.93422
GOBP_POSITIVE_REGULATION_OF_AMINO_ACID_TRANSPORT	0.0047851	0.999859	2	15	1	24.566
GOBP_RHYTHMIC_PROCESS	0.00502519	0.998979	6	262	1	3.86919
GOBP_CIRCADIAN_RHYTHM	0.0052015	0.999124	5	187	1	4.50344
GOBP_RESPONSE_TO_CARBOHYDRATE	0.0055115	0.999059	5	190	1	4.42934
GOBP_NEGATIVE_REGULATION_OF_GLIAL_CELL_DIFFERENTIATION	0.00555017	0.999821	2	17	1	21.2937
GOBP_RESPONSE_TO_CORTICOSTERONE	0.00562695	0.999819	2	15	1	24.566
GOBP_MULTICELLULAR_ORGANISMAL_SIGNALING	0.00572492	0.999014	5	182	1	4.63275
GOBP_TYPE_B_PANCREATIC_CELL_PROLIFERATION	0.00602596	0.999795	2	19	1	18.7961
GOBP_POSITIVE_REGULATION_OF_METALLOENDOPEPTIDASE_ACTIVITY	0.00736159	0.999987	1	2	1	157.232
GOBP_SCHWANN_CELL_DEVELOPMENT	0.00872997	0.99963	2	28	1	12.2876
GOBP_LOCOMOTORY_BEHAVIOR	0.00960091	0.998546	4	145	1	4.60722
GOBP_ORGANIC_ACID_BIOSYNTHETIC_PROCESS	0.00996698	0.997661	6	268	1	3.77894
GOBP_REGULATION_OF_ASTROCYTE_ACTIVATION	0.0119558	0.999953	1	3	1	78.8076
GOBP_REGULATION_OF_AMINO_ACID_TRANSPORT	0.0125695	0.999355	2	28	1	12.2876
GOBP_REGULATION_OF_HEART_CONTRACTION	0.0129552	0.997274	5	214	1	3.91358
GOBP_REGULATION_OF_HORMONE_SECRETION	0.0131979	0.99721	5	218	1	3.83897
GOBP_NEGATIVE_REGULATION_OF_GLIOGENESIS	0.0137248	0.999261	2	29	1	11.832
GOBP_NEUROINFLAMMATORY_RESPONSE	0.0148224	0.999171	2	28	1	12.2876
GOBP_REGULATION_OF_PROTEIN_LOCALIZATION	0.0151324	0.994492	10	802	1	2.10589
GOBP_REGULATION_OF_GLIOGENESIS	0.015388	0.998165	3	79	1	6.36152
GOBP_SCHWANN_CELL_DIFFERENTIATION	0.0155755	0.999095	2	36	1	9.39412
GOBP_GLUTAMATE_SECRETION	0.0156307	0.999088	2	38	1	8.86979
GOBP_RESPONSE_TO_MINERALOCORTICOID	0.0169443	0.998988	2	26	1	13.3085
GOBP_CORTICAL_ACTIN_CYTOSKELETON_ORGANIZATION	0.0173083	0.998936	2	37	1	9.12409
GOBP_CELLULAR_COMPONENT_ASSEMBLY_INVOLVED_IN_MORPHOGENESIS	0.0185936	0.997618	3	82	1	6.11863
GOBP_POSITIVE_REGULATION_OF_AMINE_TRANSPORT	0.0187049	0.998811	2	31	1	11.0163
GOBP_REGULATION_OF_PEPTIDE_HORMONE_SECRETION	0.0187969	0.996523	4	172	1	3.85848
GOBP_INSULIN_SECRETION	0.0190869	0.996452	4	178	1	3.72387
GOBP_CYCLIC_NUCLEOTIDE_METABOLIC_PROCESS	0.01959	0.998715	2	36	1	9.39412
GOBP_POSITIVE_REGULATION_OF_INTERLEUKIN_6_PRODUCTION	0.0200531	0.997368	3	69	1	7.33117
GOBP_REGULATION_OF_PEPTIDE_SECRETION	0.0202082	0.995238	5	253	1	3.28827
GOBP_AMINE_TRANSPORT	0.0205536	0.997263	3	86	1	5.8221
GOBP_CHEMOKINE_PRODUCTION	0.021429	0.997111	3	74	1	6.81112
GOBP_FIBROBLAST_MIGRATION	0.0217271	0.998484	2	43	1	7.78573
GOBP_REGULATION_OF_MACROPHAGE_PROLIFERATION	0.0223414	0.999793	1	6	1	31.5823
GOBP_ASTROCYTE_DEVELOPMENT	0.0224825	0.998416	2	35	1	9.67666
GOBP_MICROGLIAL_CELL_ACTIVATION	0.0228075	0.998383	2	34	1	9.98035
GOBP_REGULATION_OF_OLIGODENDROCYTE_DIFFERENTIATION	0.0228513	0.998374	2	36	1	9.39412
GOBP_CREATINE_METABOLIC_PROCESS	0.0235888	0.999778	1	5	1	39.458
GOBP_SENSORY_PERCEPTION_OF_SWEET_TASTE	0.0237368	0.999812	1	3	1	78.8076
GOBP_NEGATIVE_REGULATION_OF_NOTCH_SIGNALING_PATHWAY	0.0244693	0.998192	2	37	1	9.12409
GOBP_CELLULAR_RESPONSE_TO_WATER_STIMULUS	0.0246889	0.999772	1	4	1	52.6346
GOBP_NEGATIVE_REGULATION_OF_I_KAPPAB_KINASE_NF_KAPPAB_SIGNALING	0.0247843	0.998152	2	39	1	8.62931
GOBP_NEUTROPHIL_MEDIATED_KILLING_OF_GRAM_NEGATIVE_BACTERIUM	0.0251493	0.999789	1	3	1	78.8076
GOBP_NEUTROPHIL_MEDIATED_KILLING_OF_SYMBIONT_CELL	0.0251493	0.999789	1	3	1	78.8076
GOBP_CHIASMA_ASSEMBLY	0.025156	0.999789	1	3	1	78.8076
GOBP_POSITIVE_REGULATION_OF_ORGANIC_ACID_TRANSPORT	0.0256784	0.998066	2	32	1	10.6499
GOBP_REGULATION_OF_METALLOENDOPEPTIDASE_ACTIVITY	0.0257478	0.999724	1	6	1	31.5823
GOBP_REGULATION_OF_PEPTIDYL_SERINE_DEPHOSPHORYLATION	0.0258974	0.999732	1	5	1	39.458
GOBP_CENTRAL_NERVOUS_SYSTEM_MYELIN_FORMATION	0.0262753	0.999724	1	5	1	39.458
GOBP_RESPONSE_TO_INORGANIC_SUBSTANCE	0.0264417	0.991412	7	465	1	2.51588
GOBP_HORMONE_TRANSPORT	0.0264897	0.993305	5	264	1	3.14594
GOBP_HEART_PROCESS	0.0266672	0.99325	5	256	1	3.24822
GOBP_POSITIVE_REGULATION_OF_METALLOPEPTIDASE_ACTIVITY	0.0267309	0.999715	1	5	1	39.458
GOBP_REGULATION_OF_BLOOD_CIRCULATION	0.0267343	0.99323	5	251	1	3.31552
GOBP_BIOLOGICAL_PROCESS_INVOLVED_IN_INTRASPECIES_INTERACTION_BETWEEN_ORGANISMS	0.0268891	0.997896	2	45	1	7.42301
GOBP_RESPONSE_TO_COLD	0.0269968	0.997886	2	43	1	7.78573
GOBP_NEUTROPHIL_MIGRATION	0.0273188	0.995952	3	81	1	6.1975
GOBP_CELLULAR_RESPONSE_TO_CARBOHYDRATE_STIMULUS	0.0282924	0.995721	3	119	1	4.15539
GOBP_POSITIVE_REGULATION_OF_MHC_CLASS_I_BIOSYNTHETIC_PROCESS	0.0287499	0.99969	1	4	1	52.6346
GOBP_RESPONSE_TO_EPIDERMAL_GROWTH_FACTOR	0.0297645	0.997537	2	47	1	7.09292
GOBP_POSITIVE_REGULATION_OF_GLIAL_CELL_DIFFERENTIATION	0.0299845	0.99752	2	41	1	8.18719
GOBP_SENSORY_PERCEPTION_OF_UMAMI_TASTE	0.0307384	0.999684	1	3	1	78.8076
GOBP_REGULATION_OF_SOMITOGENESIS	0.0309629	0.99964	1	4	1	52.6346
GOBP_INDOLE_CONTAINING_COMPOUND_BIOSYNTHETIC_PROCESS	0.031217	0.999674	1	3	1	78.8076
GOBP_MONOCARBOXYLIC_ACID_BIOSYNTHETIC_PROCESS	0.0312787	0.993245	4	176	1	3.76769
GOBP_GLOMERULAR_VISCERAL_EPITHELIAL_CELL_MIGRATION	0.031455	0.999588	1	6	1	31.5823
GOBP_ASSEMBLY_OF_ACTOMYOSIN_APPARATUS_INVOLVED_IN_CYTOKINESIS	0.0317239	0.999597	1	5	1	39.458
GOBP_INORGANIC_ION_TRANSMEMBRANE_TRANSPORT	0.0319253	0.987556	9	722	1	2.0905
GOBP_NEGATIVE_REGULATION_OF_GLUTAMATE_SECRETION	0.0321333	0.999587	1	5	1	39.458
GOBP_REGULATION_OF_NEUTROPHIL_MEDIATED_CYTOTOXICITY	0.0321414	0.999655	1	3	1	78.8076
GOBP_POSITIVE_REGULATION_OF_HORMONE_SECRETION	0.0322045	0.994895	3	101	1	4.92526
GOBP_REGULATION_OF_ANION_TRANSPORT	0.0322886	0.987388	9	736	1	2.04794
GOBP_POSITIVE_REGULATION_OF_LAMELLIPODIUM_MORPHOGENESIS	0.0326223	0.999544	1	7	1	26.2991
GOBP_NAIL_DEVELOPMENT	0.0326878	0.999572	1	5	1	39.458
GOBP_CELLULAR_HYPEROSMOTIC_SALINITY_RESPONSE	0.0334215	0.999521	1	7	1	26.2991
GOBP_NEUROBLAST_DIFFERENTIATION	0.0334974	0.999578	1	4	1	52.6346
GOBP_SYNAPTIC_TRANSMISSION_GLYCINERGIC	0.033581	0.999576	1	4	1	52.6346
GOBP_REGULATION_OF_MACROPHAGE_ACTIVATION	0.03364	0.997038	2	42	1	7.98081
GOBP_ADULT_LOCOMOTORY_BEHAVIOR	0.0338137	0.996994	2	52	1	6.38037
GOBP_PEPTIDE_HORMONE_SECRETION	0.0339046	0.99248	4	206	1	3.20069
GOBP_CELLULAR_RESPONSE_TO_SODIUM_ARSENITE	0.0339117	0.999539	1	5	1	39.458
GOBP_POSITIVE_REGULATION_OF_CELLULAR_PH_REDUCTION	0.0343351	0.999527	1	5	1	39.458
GOBP_MICROGLIAL_CELL_PROLIFERATION	0.0345592	0.999477	1	8	1	22.5602
GOBP_SPERM_EJACULATION	0.0348126	0.999544	1	4	1	52.6346
GOBP_POSITIVE_REGULATION_OF_CELL_FATE_COMMITMENT	0.0348802	0.999542	1	4	1	52.6346
GOBP_ACTOMYOSIN_CONTRACTILE_RING_ORGANIZATION	0.0352959	0.99948	1	6	1	31.5823
GOBP_RESPONSE_TO_WATER_DEPRIVATION	0.0357077	0.999489	1	5	1	39.458
GOBP_NEUTROPHIL_MEDIATED_CYTOTOXICITY	0.035712	0.99952	1	4	1	52.6346
GOBP_REGULATION_OF_CARDIAC_CONDUCTION	0.035737	0.996729	2	51	1	6.51104
GOBP_REGULATION_OF_SYSTEMIC_ARTERIAL_BLOOD_PRESSURE_BY_VASOPRESSIN	0.0357847	0.999518	1	4	1	52.6346
GOBP_RIGHTING_REFLEX	0.035904	0.999462	1	6	1	31.5823
GOBP_ENDOPLASMIC_RETICULUM_MEMBRANE_ORGANIZATION	0.0363878	0.999447	1	6	1	31.5823
GOBP_PH_REDUCTION	0.0366443	0.996598	2	52	1	6.38037
GOBP_SMALL_MOLECULE_BIOSYNTHETIC_PROCESS	0.0368086	0.986163	8	588	1	2.27843
GOBP_NEUTROPHIL_APOPTOTIC_PROCESS	0.0368923	0.999431	1	6	1	31.5823
GOBP_NEGATIVE_REGULATION_OF_PROTEIN_KINASE_ACTIVITY_BY_REGULATION_OF_PROTEIN_PHOSPHORYLATION	0.0371992	0.999393	1	8	1	22.5602
GOBP_CELLULAR_RESPONSE_TO_SALT	0.0374756	0.999413	1	6	1	31.5823
GOBP_RESPONSE_TO_SODIUM_ARSENITE	0.0374757	0.999413	1	6	1	31.5823
GOBP_REGULATION_OF_ION_TRANSPORT	0.0378255	0.982717	12	1133	1	1.7861
GOBP_MHC_CLASS_I_BIOSYNTHETIC_PROCESS	0.0379287	0.999423	1	5	1	39.458
GOBP_EMBRYONIC_BRAIN_DEVELOPMENT	0.038222	0.999359	1	8	1	22.5602
GOBP_ACIDIC_AMINO_ACID_TRANSPORT	0.0385648	0.9963	2	64	1	5.1418
GOBP_REGULATION_OF_DNA_DEPENDENT_DNA_REPLICATION_INITIATION	0.0386751	0.999375	1	6	1	31.5823
GOBP_ACTIN_MEDIATED_CELL_CONTRACTION	0.0388209	0.993376	3	108	1	4.59453
GOBP_GAMMA_AMINOBUTYRIC_ACID_SECRETION	0.0388734	0.999368	1	6	1	31.5823
GOBP_INSULIN_SECRETION_INVOLVED_IN_CELLULAR_RESPONSE_TO_GLUCOSE_STIMULUS	0.0389605	0.996249	2	59	1	5.59414
GOBP_IODIDE_TRANSPORT	0.0390216	0.999389	1	5	1	39.458
GOBP_POSITIVE_REGULATION_OF_ACROSOME_REACTION	0.03907	0.999387	1	5	1	39.458
GOBP_REGULATION_OF_FATTY_ACID_TRANSPORT	0.0393046	0.996229	2	44	1	7.60001
GOBP_NEGATIVE_REGULATION_OF_TOLL_LIKE_RECEPTOR_4_SIGNALING_PATHWAY	0.0393248	0.999353	1	6	1	31.5823
GOBP_NEGATIVE_REGULATION_OF_MICROGLIAL_CELL_ACTIVATION	0.0398595	0.999317	1	7	1	26.2991
GOBP_INTESTINAL_HEXOSE_ABSORPTION	0.0402354	0.99935	1	5	1	39.458
GOBP_HISTAMINE_METABOLIC_PROCESS	0.0408122	0.999331	1	5	1	39.458
GOBP_NEGATIVE_REGULATION_OF_ASTROCYTE_DIFFERENTIATION	0.0417548	0.99925	1	7	1	26.2991
GOBP_CAMP_CATABOLIC_PROCESS	0.0423986	0.999198	1	9	1	19.7461
GOBP_PERIPHERAL_NERVOUS_SYSTEM_MYELIN_MAINTENANCE	0.0427654	0.999196	1	8	1	22.5602
GOBP_TORC2_SIGNALING	0.0433052	0.999163	1	9	1	19.7461
GOBP_RESPONSE_TO_PHEROMONE	0.0437725	0.999229	1	5	1	39.458
GOBP_CELL_CELL_ADHESION_INVOLVED_IN_GASTRULATION	0.0441045	0.999145	1	8	1	22.5602
GOBP_REGULATION_OF_CELLULAR_PH_REDUCTION	0.0442303	0.999157	1	7	1	26.2991
GOBP_POSITIVE_REGULATION_OF_RYANODINE_SENSITIVE_CALCIUM_RELEASE_CHANNEL_ACTIVITY	0.0442848	0.999138	1	8	1	22.5602
GOBP_NEGATIVE_REGULATION_OF_T_HELPER_1_TYPE_IMMUNE_RESPONSE	0.044307	0.99921	1	5	1	39.458
GOBP_CELL_COMMUNICATION_INVOLVED_IN_CARDIAC_CONDUCTION	0.0443434	0.995431	2	53	1	6.25482
GOBP_REGULATION_OF_MICROVILLUS_LENGTH	0.0450886	0.999148	1	6	1	31.5823
GOBP_AMINO_ACID_TRANSPORT	0.0452019	0.991786	3	135	1	3.64798
GOBP_MACROPHAGE_PROLIFERATION	0.045205	0.999067	1	11	1	15.7977
GOBP_GRANULOCYTE_MIGRATION	0.0452265	0.991817	3	100	1	4.97619
GOBP_ACYL_CARNITINE_TRANSPORT	0.0454042	0.99917	1	5	1	39.458
GOBP_ASPARTATE_METABOLIC_PROCESS	0.045601	0.999085	1	8	1	22.5602
GOBP_HETEROTYPIC_CELL_CELL_ADHESION	0.0456933	0.995234	2	46	1	7.25417
GOBP_REGULATION_OF_CARDIAC_MUSCLE_CELL_MEMBRANE_POTENTIAL	0.0457019	0.9991	1	7	1	26.2991
GOBP_ANTRAL_OVARIAN_FOLLICLE_GROWTH	0.0460652	0.999145	1	5	1	39.458
GOBP_REGULATION_OF_ACROSOME_REACTION	0.0462914	0.999101	1	6	1	31.5823
GOBP_REGULATION_OF_HORMONE_LEVELS	0.0466988	0.98442	6	392	1	2.54047
GOBP_PRIMARY_AMINO_COMPOUND_BIOSYNTHETIC_PROCESS	0.0468522	0.999116	1	5	1	39.458
GOBP_REGULATION_OF_CELLULAR_RESPONSE_TO_OSMOTIC_STRESS	0.0472587	0.999001	1	9	1	19.7461
GOBP_NERVOUS_SYSTEM_PROCESS	0.0472626	0.979249	10	819	1	2.05878
GOBP_POSITIVE_REGULATION_OF_PEPTIDE_SECRETION	0.0474031	0.991231	3	126	1	3.91728
GOBP_POSITIVE_REGULATION_OF_INTERLEUKIN_5_PRODUCTION	0.0476076	0.999002	1	8	1	22.5602
GOBP_CARDIAC_CONDUCTION	0.0477247	0.991141	3	134	1	3.67606
GOBP_CARDIAC_MUSCLE_CELL_CARDIAC_MUSCLE_CELL_ADHESION	0.047934	0.999009	1	7	1	26.2991
GOBP_REGULATION_OF_ADIPONECTIN_SECRETION	0.0481397	0.999027	1	6	1	31.5823
GOBP_NEGATIVE_REGULATION_OF_CELL_CYCLE_CHECKPOINT	0.0482246	0.998996	1	7	1	26.2991
GOBP_ESTABLISHMENT_OR_MAINTENANCE_OF_CYTOSKELETON_POLARITY	0.0482528	0.998975	1	8	1	22.5602
GOBP_PEPTIDYL_SERINE_AUTOPHOSPHORYLATION	0.0483447	0.998955	1	9	1	19.7461
GOBP_POSITIVE_REGULATION_OF_MHC_CLASS_II_BIOSYNTHETIC_PROCESS	0.0488201	0.998971	1	7	1	26.2991
GOBP_MAMMALIAN_OOGENESIS_STAGE	0.0489398	0.998994	1	6	1	31.5823
GOBP_POSITIVE_REGULATION_OF_PROTEIN_LOCALIZATION_TO_CELL_PERIPHERY	0.0491242	0.994624	2	63	1	5.22662
GOBP_POSITIVE_REGULATION_OF_MYELOID_CELL_APOPTOTIC_PROCESS	0.0495692	0.998939	1	7	1	26.2991
GOBP_REGULATION_OF_CELL_COMMUNICATION_BY_ELECTRICAL_COUPLING_INVOLVED_IN_CARDIAC_CONDUCTION	0.0500484	0.998879	1	9	1	19.7461
GOBP_REGULATION_OF_FEMALE_RECEPTIVITY	0.0508692	0.998859	1	8	1	22.5602
GOBP_RESPONSE_TO_BACTERIUM	0.051534	0.980723	7	430	1	2.73151
GOBP_CELL_CELL_SIGNALING	0.0516188	0.973874	14	1462	1	1.61415
GOBP_EXOCYST_LOCALIZATION	0.0517725	0.998873	1	6	1	31.5823
GOBP_POSITIVE_REGULATION_OF_INSULIN_SECRETION	0.0518725	0.994156	2	61	1	5.40451
GOBP_PERIPHERAL_NERVOUS_SYSTEM_DEVELOPMENT	0.0521063	0.994104	2	66	1	4.98055
GOBP_PEPTIDE_SECRETION	0.0523949	0.984087	5	332	1	2.47856
GOBP_NEGATIVE_REGULATION_OF_FEEDING_BEHAVIOR	0.0527159	0.998799	1	7	1	26.2991
GOBP_POSITIVE_REGULATION_OF_GLUTAMATE_SECRETION	0.0527294	0.998798	1	7	1	26.2991
GOBP_INTERLEUKIN_21_MEDIATED_SIGNALING_PATHWAY	0.052928	0.998789	1	7	1	26.2991
GOBP_NEGATIVE_REGULATION_OF_RYANODINE_SENSITIVE_CALCIUM_RELEASE_CHANNEL_ACTIVITY	0.0530005	0.998726	1	10	1	17.5513
GOBP_MARGINAL_ZONE_B_CELL_DIFFERENTIATION	0.0532128	0.998751	1	8	1	22.5602
GOBP_FERTILIZATION	0.0535755	0.989608	3	116	1	4.26711
GOBP_CELLULAR_RESPONSE_TO_ACID_CHEMICAL	0.0538264	0.993802	2	65	1	5.05931
GOBP_REGULATION_OF_ORGANIC_ACID_TRANSPORT	0.0544016	0.993727	2	54	1	6.13412
GOBP_REGULATION_OF_RESPONSE_TO_OSMOTIC_STRESS	0.0545752	0.998635	1	11	1	15.7977
GOBP_REGULATION_OF_SECRETION	0.0548583	0.97917	7	533	1	2.17894
GOBP_POSITIVE_REGULATION_OF_INTERLEUKIN_13_PRODUCTION	0.0550766	0.998661	1	8	1	22.5602
GOBP_AGGRESSIVE_BEHAVIOR	0.0551521	0.998684	1	7	1	26.2991
GOBP_POSITIVE_REGULATION_OF_GLIOGENESIS	0.0555597	0.993512	2	56	1	5.90613
GOBP_POSITIVE_REGULATION_OF_CHEMOKINE_C_X_C_MOTIF_LIGAND_2_PRODUCTION	0.0556998	0.99863	1	8	1	22.5602
GOBP_REGULATION_OF_CELL_PROJECTION_SIZE	0.0562871	0.9986	1	8	1	22.5602
GOBP_CELLULAR_RESPONSE_TO_SALT_STRESS	0.0566408	0.998528	1	11	1	15.7977
GOBP_POSITIVE_REGULATION_OF_CALCIUM_ION_TRANSMEMBRANE_TRANSPORT	0.0567151	0.993288	2	61	1	5.40451
GOBP_TRANSMISSION_OF_NERVE_IMPULSE	0.0568692	0.993262	2	60	1	5.49803
GOBP_SYNAPTIC_SIGNALING	0.0571466	0.978086	7	641	1	1.79241
GOBP_POSITIVE_REGULATION_OF_MRNA_METABOLIC_PROCESS	0.0576478	0.993078	2	80	1	4.08194
GOBP_REGULATION_OF_LAMELLIPODIUM_MORPHOGENESIS	0.0590141	0.998401	1	11	1	15.7977
GOBP_POSITIVE_REGULATION_OF_CHEMOKINE_PRODUCTION	0.0591889	0.992872	2	48	1	6.93583
GOBP_NEUROTRANSMITTER_CATABOLIC_PROCESS	0.0596129	0.998384	1	10	1	17.5513
GOBP_RESPONSE_TO_CORTICOSTEROID	0.0600985	0.987781	3	125	1	3.94968
GOBP_REGULATION_OF_BILE_ACID_BIOSYNTHETIC_PROCESS	0.0603984	0.998386	1	8	1	22.5602
GOBP_ASTROCYTE_DIFFERENTIATION	0.0604992	0.992574	2	63	1	5.22662
GOBP_NEUTROPHIL_HOMEOSTASIS	0.0606934	0.998294	1	12	1	14.3646
GOBP_MUSCLE_ATROPHY	0.0621921	0.998222	1	11	1	15.7977
GOBP_SULFUR_AMINO_ACID_CATABOLIC_PROCESS	0.0623283	0.998214	1	11	1	15.7977
GOBP_NEUROTRANSMITTER_LOADING_INTO_SYNAPTIC_VESICLE	0.063227	0.998229	1	8	1	22.5602
GOBP_BLEB_ASSEMBLY	0.0634646	0.998166	1	10	1	17.5513
GOBP_NEGATIVE_REGULATION_OF_AMINO_ACID_TRANSPORT	0.0636664	0.998135	1	11	1	15.7977
GOBP_CHOLINE_METABOLIC_PROCESS	0.0637315	0.998172	1	9	1	19.7461
GOBP_POSITIVE_REGULATION_OF_NEUROINFLAMMATORY_RESPONSE	0.064957	0.9981	1	9	1	19.7461
GOBP_ACTIN_FILAMENT_BASED_MOVEMENT	0.0650797	0.986319	3	137	1	3.59311
GOBP_INSEMINATION	0.0654961	0.998098	1	8	1	22.5602
GOBP_POSITIVE_REGULATION_OF_DNA_DEPENDENT_DNA_REPLICATION	0.0655798	0.998063	1	9	1	19.7461
GOBP_RESPONSE_TO_INSECTICIDE	0.066039	0.998036	1	9	1	19.7461
GOBP_POSITIVE_REGULATION_OF_STEROID_BIOSYNTHETIC_PROCESS	0.0661451	0.997969	1	12	1	14.3646
GOBP_POSITIVE_REGULATION_OF_ACTIN_FILAMENT_DEPOLYMERIZATION	0.0661897	0.997952	1	13	1	13.1612
GOBP_POSITIVE_REGULATION_OF_ION_TRANSPORT	0.066214	0.973768	7	583	1	1.98203
GOBP_POSITIVE_REGULATION_OF_SYSTEMIC_ARTERIAL_BLOOD_PRESSURE	0.0662709	0.998022	1	9	1	19.7461
GOBP_REGULATION_OF_RESPIRATORY_SYSTEM_PROCESS	0.0663796	0.997955	1	12	1	14.3646
GOBP_POSITIVE_REGULATION_OF_PROSTAGLANDIN_BIOSYNTHETIC_PROCESS	0.066382	0.998085	1	7	1	26.2991
GOBP_CELLULAR_HYPEROSMOTIC_RESPONSE	0.0665396	0.99793	1	13	1	13.1612
GOBP_REGULATION_OF_BILE_ACID_METABOLIC_PROCESS	0.0673817	0.997929	1	10	1	17.5513
GOBP_REGULATION_OF_TYPE_B_PANCREATIC_CELL_PROLIFERATION	0.0674958	0.997901	1	11	1	15.7977
GOBP_SEROTONIN_METABOLIC_PROCESS	0.0678631	0.997899	1	10	1	17.5513
GOBP_RETINA_VASCULATURE_MORPHOGENESIS_IN_CAMERA_TYPE_EYE	0.0693601	0.997804	1	10	1	17.5513
GOBP_NEGATIVE_REGULATION_OF_CELL_FATE_COMMITMENT	0.0697143	0.997841	1	8	1	22.5602
GOBP_ANION_TRANSMEMBRANE_TRANSPORT	0.0697823	0.974282	6	462	1	2.13862
GOBP_POSITIVE_REGULATION_OF_LIPID_BIOSYNTHETIC_PROCESS	0.0700322	0.990652	2	70	1	4.68556
GOBP_NEGATIVE_REGULATION_OF_IMMUNOGLOBULIN_PRODUCTION	0.0701124	0.997733	1	11	1	15.7977
GOBP_REGULATION_OF_VENTRICULAR_CARDIAC_MUSCLE_CELL_ACTION_POTENTIAL	0.0701431	0.997713	1	12	1	14.3646
GOBP_NEGATIVE_REGULATION_OF_NEUROINFLAMMATORY_RESPONSE	0.0710452	0.997672	1	11	1	15.7977
GOBP_REGULATION_OF_METALLOPEPTIDASE_ACTIVITY	0.0713387	0.997617	1	13	1	13.1612
GOBP_INTERLEUKIN_6_PRODUCTION	0.0716207	0.984377	3	118	1	4.19224
GOBP_POSITIVE_REGULATION_OF_SEQUESTERING_OF_CALCIUM_ION	0.071952	0.997575	1	13	1	13.1612
GOBP_TROPHOBLAST_CELL_MIGRATION	0.0721319	0.997563	1	13	1	13.1612
GOBP_MAGNESIUM_ION_TRANSPORT	0.0722217	0.99753	1	15	1	11.2835
GOBP_CELLULAR_AMINO_ACID_BIOSYNTHETIC_PROCESS	0.0727064	0.990101	2	66	1	4.98055
GOBP_ACTIN_FILAMENT_BASED_PROCESS	0.0728048	0.968557	8	724	1	1.82562
GOBP_RESPONSE_TO_MONOSACCHARIDE	0.0737923	0.983637	3	168	1	2.91088
GOBP_SKIN_MORPHOGENESIS	0.0738351	0.997482	1	11	1	15.7977
GOBP_NEGATIVE_REGULATION_OF_RESPONSE_TO_REACTIVE_OXYGEN_SPECIES	0.073845	0.997429	1	14	1	12.1516
GOBP_NEGATIVE_REGULATION_OF_ION_TRANSPORT	0.0741158	0.978834	4	256	1	2.55586
GOBP_REGULATION_OF_PEPTIDE_TRANSPORT	0.0741383	0.972243	6	512	1	1.91978
GOBP_REGULATION_OF_NUCLEAR_CELL_CYCLE_DNA_REPLICATION	0.0746334	0.997427	1	11	1	15.7977
GOBP_LEUKOCYTE_HOMEOSTASIS	0.074683	0.989674	2	67	1	4.90247
GOBP_POLYSACCHARIDE_BIOSYNTHETIC_PROCESS	0.0749492	0.989597	2	74	1	4.42424
GOBP_NEGATIVE_REGULATION_OF_CALCIUM_ION_TRANSPORT_INTO_CYTOSOL	0.0754456	0.997315	1	14	1	12.1516
GOBP_RESPONSE_TO_WATER	0.0755689	0.997361	1	11	1	15.7977
GOBP_POSITIVE_REGULATION_OF_NITRIC_OXIDE_SYNTHASE_BIOSYNTHETIC_PROCESS	0.0758728	0.997318	1	12	1	14.3646
GOBP_GAMMA_AMINOBUTYRIC_ACID_TRANSPORT	0.0764981	0.997254	1	13	1	13.1612
GOBP_POSITIVE_REGULATION_OF_UNSATURATED_FATTY_ACID_BIOSYNTHETIC_PROCESS	0.0770348	0.997316	1	9	1	19.7461
GOBP_HYPEROSMOTIC_SALINITY_RESPONSE	0.0773559	0.99721	1	12	1	14.3646
GOBP_RESPONSE_TO_FOLIC_ACID	0.0774248	0.997255	1	10	1	17.5513
GOBP_PARENTAL_BEHAVIOR	0.0776435	0.997212	1	11	1	15.7977
GOBP_HEMIDESMOSOME_ASSEMBLY	0.0776574	0.997211	1	11	1	15.7977
GOBP_LAMELLIPODIUM_MORPHOGENESIS	0.0776903	0.997123	1	16	1	10.5279
GOBP_CELLULAR_RESPONSE_TO_ZINC_ION	0.077928	0.997149	1	13	1	13.1612
GOBP_POSITIVE_REGULATION_OF_MRNA_SPLICING_VIA_SPLICEOSOME	0.0781748	0.997049	1	20	1	8.31239
GOBP_DOPAMINE_BIOSYNTHETIC_PROCESS	0.0795634	0.99707	1	11	1	15.7977
GOBP_INHIBITORY_POSTSYNAPTIC_POTENTIAL	0.0797032	0.997016	1	13	1	13.1612
GOBP_RESPONSE_TO_OSMOTIC_STRESS	0.0799007	0.988494	2	77	1	4.24616
GOBP_POSITIVE_REGULATION_OF_PEPTIDE_HORMONE_SECRETION	0.0799116	0.988497	2	75	1	4.36321
GOBP_CELLULAR_COMPONENT_MORPHOGENESIS	0.0801532	0.966802	7	712	1	1.60275
GOBP_NEGATIVE_REGULATION_OF_MACROPHAGE_ACTIVATION	0.080333	0.996968	1	13	1	13.1612
GOBP_INTERLEUKIN_5_PRODUCTION	0.0803766	0.996985	1	12	1	14.3646
GOBP_PENILE_ERECTION	0.0805763	0.997023	1	10	1	17.5513
GOBP_REGULATION_OF_CELL_COMMUNICATION_BY_ELECTRICAL_COUPLING	0.0807182	0.99692	1	14	1	12.1516
GOBP_CELLULAR_CARBOHYDRATE_BIOSYNTHETIC_PROCESS	0.0807599	0.988297	2	78	1	4.18998
GOBP_CELLULAR_RESPONSE_TO_HYDROGEN_PEROXIDE	0.0807676	0.988298	2	77	1	4.24616
GOBP_PEPTIDYL_SERINE_DEPHOSPHORYLATION	0.0808458	0.996849	1	19	1	8.77494
GOBP_MYELIN_MAINTENANCE	0.0808561	0.996881	1	16	1	10.5279
GOBP_REGULATION_OF_CIRCADIAN_SLEEP_WAKE_CYCLE	0.0816737	0.996864	1	13	1	13.1612
GOBP_REGULATION_OF_MICROVILLUS_ORGANIZATION	0.0824853	0.996822	1	12	1	14.3646
GOBP_RESPONSE_TO_CHEMOKINE	0.0826409	0.987936	2	59	1	5.59414
GOBP_MEMBRANE_INVAGINATION	0.082721	0.98788	2	68	1	4.82806
GOBP_AMEBOIDAL_TYPE_CELL_MIGRATION	0.0833558	0.971124	5	375	1	2.18337
GOBP_POSITIVE_REGULATION_OF_KERATINOCYTE_PROLIFERATION	0.0834164	0.996806	1	10	1	17.5513
GOBP_NEUROMUSCULAR_PROCESS_CONTROLLING_POSTURE	0.0837361	0.996682	1	14	1	12.1516
GOBP_RESPONSE_TO_INTERLEUKIN_1	0.0848615	0.980067	3	167	1	2.92885
GOBP_REGULATION_OF_MICROGLIAL_CELL_ACTIVATION	0.0851836	0.996564	1	14	1	12.1516
GOBP_POSITIVE_REGULATION_OF_CHROMOSOME_SEGREGATION	0.0859253	0.996523	1	13	1	13.1612
GOBP_NEGATIVE_REGULATION_OF_VIRAL_TRANSCRIPTION	0.0865043	0.996455	1	14	1	12.1516
GOBP_GROOMING_BEHAVIOR	0.0866039	0.996491	1	12	1	14.3646
GOBP_NEGATIVE_REGULATION_OF_RESPONSE_TO_OXIDATIVE_STRESS	0.0874438	0.996316	1	18	1	9.29247
GOBP_POLY_N_ACETYLLACTOSAMINE_METABOLIC_PROCESS	0.0876613	0.996379	1	13	1	13.1612
GOBP_REFLEX	0.0877087	0.996399	1	12	1	14.3646
GOBP_MAINTENANCE_OF_CELL_POLARITY	0.0881269	0.996257	1	18	1	9.29247
GOBP_KILLING_OF_CELLS_IN_OTHER_ORGANISM_INVOLVED_IN_SYMBIOTIC_INTERACTION	0.0884268	0.996368	1	11	1	15.7977
GOBP_NEUROMUSCULAR_PROCESS	0.0885132	0.986486	2	79	1	4.13556
GOBP_POSITIVE_REGULATION_OF_SECRETION	0.0886311	0.973121	4	257	1	2.54556
GOBP_PRIMARY_AMINO_COMPOUND_METABOLIC_PROCESS	0.0896958	0.996184	1	14	1	12.1516
GOBP_I_KAPPAB_KINASE_NF_KAPPAB_SIGNALING	0.0898496	0.972628	4	253	1	2.5871
GOBP_REGULATION_OF_EXIT_FROM_MITOSIS	0.0903511	0.996149	1	13	1	13.1612
GOBP_POSITIVE_REGULATION_OF_METAPHASE_ANAPHASE_TRANSITION_OF_CELL_CYCLE	0.0903965	0.996104	1	15	1	11.2835
GOBP_CELLULAR_RESPONSE_TO_ETHANOL	0.0909167	0.996077	1	14	1	12.1516
GOBP_NEGATIVE_REGULATION_OF_ANION_TRANSPORT	0.0909595	0.978003	3	172	1	2.84113
GOBP_LIPID_EXPORT_FROM_CELL	0.0909934	0.985903	2	74	1	4.42424
GOBP_CHEMOKINE_C_X_C_MOTIF_LIGAND_2_PRODUCTION	0.0912152	0.996074	1	13	1	13.1612
GOBP_POSITIVE_REGULATION_OF_RENAL_SODIUM_EXCRETION	0.0913299	0.996122	1	11	1	15.7977
GOBP_BUNDLE_OF_HIS_CELL_TO_PURKINJE_MYOCYTE_COMMUNICATION	0.092248	0.99601	1	12	1	14.3646
GOBP_QUATERNARY_AMMONIUM_GROUP_TRANSPORT	0.0932066	0.995958	1	11	1	15.7977
GOBP_POSITIVE_REGULATION_OF_ESTABLISHMENT_OF_PROTEIN_LOCALIZATION	0.0932504	0.971197	4	301	1	2.16111
GOBP_ENDOTHELIAL_CELL_MORPHOGENESIS	0.093552	0.995894	1	12	1	14.3646
GOBP_REGULATION_OF_UNSATURATED_FATTY_ACID_BIOSYNTHETIC_PROCESS	0.0935692	0.995893	1	12	1	14.3646
GOBP_ENDOCRINE_PROCESS	0.0937612	0.985266	2	64	1	5.1418
GOBP_MHC_CLASS_II_BIOSYNTHETIC_PROCESS	0.0943071	0.995798	1	13	1	13.1612
GOBP_NUCLEOSIDE_PHOSPHATE_CATABOLIC_PROCESS	0.0945443	0.985015	2	78	1	4.18998
GOBP_REGULATION_OF_KILLING_OF_CELLS_OF_OTHER_ORGANISM	0.0946532	0.995829	1	11	1	15.7977
GOBP_DICARBOXYLIC_ACID_TRANSPORT	0.0947086	0.984947	2	87	1	3.74396
GOBP_ACTOMYOSIN_STRUCTURE_ORGANIZATION	0.0948087	0.976669	3	173	1	2.8242
GOBP_GAP_JUNCTION_ASSEMBLY	0.0951134	0.995725	1	13	1	13.1612
GOBP_RESPONSE_TO_HEPATOCYTE_GROWTH_FACTOR	0.0953933	0.995617	1	17	1	9.87228
GOBP_EPITHELIAL_CELL_CELL_ADHESION	0.0955633	0.995601	1	17	1	9.87228
GOBP_STRESS_GRANULE_ASSEMBLY	0.0963435	0.995457	1	23	1	7.17906
GOBP_NEGATIVE_REGULATION_OF_FATTY_ACID_TRANSPORT	0.0964586	0.995553	1	15	1	11.2835
GOBP_REGULATION_OF_RESPIRATORY_GASEOUS_EXCHANGE	0.0970605	0.99546	1	17	1	9.87228
GOBP_DICARBOXYLIC_ACID_CATABOLIC_PROCESS	0.097942	0.995393	1	16	1	10.5279
GOBP_CELLULAR_RESPONSE_TO_MOLECULE_OF_BACTERIAL_ORIGIN	0.0981414	0.975534	3	148	1	3.31742
GOBP_ACTIN_FILAMENT_ORGANIZATION	0.0984792	0.964168	5	403	1	2.02532
GOBP_RESPONSE_TO_SALT	0.0985184	0.99538	1	14	1	12.1516
GOBP_SENSORY_PERCEPTION_OF_BITTER_TASTE	0.0985717	0.995469	1	11	1	15.7977
GOBP_CYTOSKELETON_DEPENDENT_CYTOKINESIS	0.0986297	0.983947	2	90	1	3.61571
GOBP_INTERLEUKIN_13_PRODUCTION	0.0990022	0.995334	1	14	1	12.1516
GOBP_NOSE_DEVELOPMENT	0.0991062	0.995324	1	14	1	12.1516
GOBP_REGULATION_OF_PROTEIN_LOCALIZATION_TO_PLASMA_MEMBRANE	0.0995716	0.983694	2	94	1	3.45718
GOBP_NEGATIVE_REGULATION_OF_BEHAVIOR	0.0995756	0.995306	1	13	1	13.1612
GOBP_CARDIAC_MYOFIBRIL_ASSEMBLY	0.0997754	0.995236	1	15	1	11.2835
GOBP_POSITIVE_REGULATION_OF_CHROMATIN_BINDING	0.10002	0.995236	1	14	1	12.1516
GOBP_RESPONSE_TO_STEROID_HORMONE	0.100435	0.968193	4	280	1	2.32929
GOBP_REGULATION_OF_HIPPO_SIGNALING	0.100509	0.995109	1	18	1	9.29247
GOBP_ACTIN_FILAMENT_SEVERING	0.100871	0.995108	1	16	1	10.5279
GOBP_TOXIN_METABOLIC_PROCESS	0.100896	0.995178	1	13	1	13.1612
GOBP_REGULATION_OF_SYSTEM_PROCESS	0.101053	0.959025	6	497	1	1.98075
GOBP_POSITIVE_REGULATION_OF_PROTEIN_DEPOLYMERIZATION	0.101331	0.995012	1	19	1	8.77494
GOBP_CELLULAR_RESPONSE_TO_ARSENIC_CONTAINING_SUBSTANCE	0.101925	0.994967	1	18	1	9.29247
GOBP_REGULATION_OF_SPINDLE_CHECKPOINT	0.10214	0.995028	1	14	1	12.1516
GOBP_CELL_MIGRATION	0.10279	0.944699	12	1247	1	1.60586
GOBP_SIGNAL_RELEASE	0.102939	0.962045	5	414	1	1.96916
GOBP_POSITIVE_REGULATION_OF_CHROMOSOME_SEPARATION	0.10353	0.994822	1	17	1	9.87228
GOBP_REGULATION_OF_PH	0.103568	0.98266	2	91	1	3.57491
GOBP_RESOLUTION_OF_MEIOTIC_RECOMBINATION_INTERMEDIATES	0.103652	0.994876	1	14	1	12.1516
GOBP_MACROPHAGE_ACTIVATION	0.104176	0.98255	2	76	1	4.30388
GOBP_NEUTROPHIL_CHEMOTAXIS	0.104314	0.98255	2	68	1	4.82806
GOBP_OVULATION	0.104381	0.994802	1	14	1	12.1516
GOBP_POSITIVE_REGULATION_OF_TYPE_2_IMMUNE_RESPONSE	0.104435	0.994827	1	13	1	13.1612
GOBP_DETECTION_OF_TEMPERATURE_STIMULUS_INVOLVED_IN_SENSORY_PERCEPTION	0.104925	0.994698	1	16	1	10.5279
GOBP_ATTACHMENT_OF_MITOTIC_SPINDLE_MICROTUBULES_TO_KINETOCHORE	0.105878	0.994623	1	15	1	11.2835
GOBP_NITRIC_OXIDE_SYNTHASE_BIOSYNTHETIC_PROCESS	0.106734	0.994489	1	17	1	9.87228
GOBP_GAMMA_AMINOBUTYRIC_ACID_SIGNALING_PATHWAY	0.106762	0.99439	1	24	1	6.86472
GOBP_REGULATION_OF_ASTROCYTE_DIFFERENTIATION	0.107262	0.994398	1	19	1	8.77494
GOBP_CAMP_METABOLIC_PROCESS	0.107801	0.994325	1	20	1	8.31239
GOBP_ASTROCYTE_ACTIVATION	0.10825	0.994309	1	18	1	9.29247
GOBP_RETINA_VASCULATURE_DEVELOPMENT_IN_CAMERA_TYPE_EYE	0.108474	0.994304	1	17	1	9.87228
GOBP_ESTABLISHMENT_OR_MAINTENANCE_OF_CELL_POLARITY	0.108793	0.971586	3	203	1	2.39503
GOBP_MACROPHAGE_ACTIVATION_INVOLVED_IN_IMMUNE_RESPONSE	0.109391	0.994252	1	15	1	11.2835
GOBP_COPULATION	0.109822	0.994234	1	14	1	12.1516
GOBP_INDOLALKYLAMINE_METABOLIC_PROCESS	0.110227	0.994263	1	12	1	14.3646
GOBP_VACUOLAR_ACIDIFICATION	0.110436	0.994011	1	22	1	7.5206
GOBP_ADULT_BEHAVIOR	0.110977	0.980634	2	101	1	3.21107
GOBP_MUSCLE_SYSTEM_PROCESS	0.111123	0.958105	5	370	1	2.21417
GOBP_MYELOID_LEUKOCYTE_MIGRATION	0.111805	0.970527	3	156	1	3.14204
GOBP_INFLAMMATORY_CELL_APOPTOTIC_PROCESS	0.112684	0.993823	1	18	1	9.29247
GOBP_CELLULAR_MONOVALENT_INORGANIC_CATION_HOMEOSTASIS	0.113734	0.979874	2	99	1	3.27777
GOBP_TRANSMEMBRANE_TRANSPORT	0.114529	0.937182	12	1340	1	1.48174
GOBP_CELLULAR_RESPONSE_TO_CHEMICAL_STRESS	0.11494	0.961832	4	308	1	2.11015
GOBP_REGULATION_OF_NOTCH_SIGNALING_PATHWAY	0.11561	0.979354	2	96	1	3.38315
GOBP_MATING_BEHAVIOR	0.115892	0.993421	1	20	1	8.31239
GOBP_CIRCADIAN_SLEEP_WAKE_CYCLE	0.116157	0.993428	1	18	1	9.29247
GOBP_ENGULFMENT_OF_APOPTOTIC_CELL	0.11627	0.993437	1	17	1	9.87228
GOBP_POSITIVE_REGULATION_OF_ANION_TRANSPORT	0.116364	0.955484	5	425	1	1.91596
GOBP_REGULATION_OF_TRANSPORT	0.11688	0.934171	13	1516	1	1.41699
GOBP_REGULATION_OF_FEEDING_BEHAVIOR	0.117327	0.993292	1	18	1	9.29247
GOBP_IONOTROPIC_GLUTAMATE_RECEPTOR_SIGNALING_PATHWAY	0.117751	0.993125	1	26	1	6.31553
GOBP_RESPONSE_TO_ALKALOID	0.118097	0.97866	2	92	1	3.53427
GOBP_CELLULAR_PROTEIN_CONTAINING_COMPLEX_LOCALIZATION	0.118849	0.993057	1	21	1	7.89673
GOBP_REGULATION_OF_THE_FORCE_OF_HEART_CONTRACTION	0.119405	0.992975	1	22	1	7.5206
GOBP_REGULATION_OF_HETEROTYPIC_CELL_CELL_ADHESION	0.119612	0.993045	1	17	1	9.87228
GOBP_POSITIVE_REGULATION_OF_MRNA_PROCESSING	0.119873	0.992832	1	30	1	5.4439
GOBP_RESPONSE_TO_TEMPERATURE_STIMULUS	0.120135	0.967256	3	209	1	2.32428
GOBP_POSITIVE_REGULATION_OF_GLYCOPROTEIN_METABOLIC_PROCESS	0.120462	0.992847	1	22	1	7.5206
GOBP_REGULATION_OF_RUFFLE_ASSEMBLY	0.122059	0.992611	1	25	1	6.5791
GOBP_CELL_COMMUNICATION_BY_ELECTRICAL_COUPLING_INVOLVED_IN_CARDIAC_CONDUCTION	0.122123	0.992616	1	24	1	6.86472
GOBP_NEGATIVE_REGULATION_OF_ORGANIC_ACID_TRANSPORT	0.12268	0.992609	1	20	1	8.31239
GOBP_CHROMOSOME_SEPARATION	0.122887	0.977299	2	85	1	3.83467
GOBP_RESPONSE_TO_METAL_ION	0.12301	0.958169	4	304	1	2.13899
GOBP_NEGATIVE_REGULATION_OF_INTERLEUKIN_1_BETA_PRODUCTION	0.124506	0.992424	1	18	1	9.29247
GOBP_REGULATION_OF_HEART_RATE	0.124593	0.976793	2	86	1	3.78877
GOBP_REGULATION_OF_TOLL_LIKE_RECEPTOR_4_SIGNALING_PATHWAY	0.124728	0.992397	1	18	1	9.29247
GOBP_NEUROPEPTIDE_SIGNALING_PATHWAY	0.126077	0.976412	2	74	1	4.42424
GOBP_CELL_DEATH_IN_RESPONSE_TO_HYDROGEN_PEROXIDE	0.126099	0.992129	1	23	1	7.17906
GOBP_DNA_REPLICATION_CHECKPOINT	0.126623	0.992246	1	15	1	11.2835
GOBP_CELLULAR_RESPONSE_TO_BIOTIC_STIMULUS	0.126969	0.964614	3	171	1	2.85825
GOBP_STARTLE_RESPONSE	0.126969	0.992051	1	21	1	7.89673
GOBP_WALKING_BEHAVIOR	0.127254	0.991966	1	24	1	6.86472
GOBP_DETECTION_OF_TEMPERATURE_STIMULUS	0.127272	0.992052	1	19	1	8.77494
GOBP_SENSORY_PERCEPTION_OF_TEMPERATURE_STIMULUS	0.127883	0.991952	1	20	1	8.31239
GOBP_REGULATION_OF_CIRCADIAN_RHYTHM	0.128323	0.975611	2	106	1	3.05552
GOBP_SEQUESTERING_OF_CALCIUM_ION	0.128668	0.975522	2	101	1	3.21107
GOBP_REGULATION_OF_MYELOID_CELL_APOPTOTIC_PROCESS	0.129322	0.991746	1	21	1	7.89673
GOBP_CELLULAR_BIOGENIC_AMINE_METABOLIC_PROCESS	0.129336	0.975371	2	87	1	3.74396
GOBP_MATURE_B_CELL_DIFFERENTIATION_INVOLVED_IN_IMMUNE_RESPONSE	0.129905	0.991711	1	19	1	8.77494
GOBP_NEGATIVE_REGULATION_OF_NIK_NF_KAPPAB_SIGNALING	0.130476	0.991594	1	21	1	7.89673
GOBP_RESPONSE_TO_MOLECULE_OF_BACTERIAL_ORIGIN	0.130727	0.954619	4	259	1	2.52521
GOBP_REGULATION_OF_RYANODINE_SENSITIVE_CALCIUM_RELEASE_CHANNEL_ACTIVITY	0.130981	0.991463	1	25	1	6.5791
GOBP_REGULATION_OF_CELLULAR_LOCALIZATION	0.131226	0.938813	7	759	1	1.4969
GOBP_EXIT_FROM_MITOSIS	0.13244	0.991266	1	25	1	6.5791
GOBP_POLYSACCHARIDE_METABOLIC_PROCESS	0.132469	0.974359	2	102	1	3.17872
GOBP_SYNAPTONEMAL_COMPLEX_ORGANIZATION	0.132666	0.9914	1	17	1	9.87228
GOBP_RESPONSE_TO_ALCOHOL	0.13325	0.962034	3	194	1	2.50971
GOBP_POSITIVE_REGULATION_OF_STEROID_METABOLIC_PROCESS	0.133984	0.991145	1	20	1	8.31239
GOBP_POSITIVE_REGULATION_OF_OLIGODENDROCYTE_DIFFERENTIATION	0.134144	0.991083	1	22	1	7.5206
GOBP_POSITIVE_REGULATION_OF_RNA_SPLICING	0.135014	0.990819	1	34	1	4.782
GOBP_BARBED_END_ACTIN_FILAMENT_CAPPING	0.135025	0.990913	1	25	1	6.5791
GOBP_RESPONSE_TO_ACID_CHEMICAL	0.135076	0.973536	2	107	1	3.0262
GOBP_POSITIVE_REGULATION_OF_MACROPHAGE_ACTIVATION	0.13513	0.991013	1	19	1	8.77494
GOBP_CATECHOL_CONTAINING_COMPOUND_BIOSYNTHETIC_PROCESS	0.13529	0.991047	1	17	1	9.87228
GOBP_ASPARTATE_FAMILY_AMINO_ACID_CATABOLIC_PROCESS	0.137053	0.990702	1	21	1	7.89673
GOBP_INDOLE_CONTAINING_COMPOUND_METABOLIC_PROCESS	0.137238	0.99075	1	18	1	9.29247
GOBP_DETECTION_OF_STIMULUS_INVOLVED_IN_SENSORY_PERCEPTION_OF_PAIN	0.137744	0.990566	1	23	1	7.17906
GOBP_HYPEROSMOTIC_RESPONSE	0.138518	0.990424	1	25	1	6.5791
GOBP_POSITIVE_REGULATION_OF_FATTY_ACID_BIOSYNTHETIC_PROCESS	0.138704	0.990546	1	18	1	9.29247
GOBP_REGULATION_OF_CHROMATIN_BINDING	0.138901	0.990422	1	22	1	7.5206
GOBP_REGULATION_OF_PROTEIN_LOCALIZATION_TO_CELL_PERIPHERY	0.139294	0.972185	2	115	1	2.81029
GOBP_MEIOTIC_CHROMOSOME_SEPARATION	0.13999	0.990336	1	19	1	8.77494
GOBP_GRANULOCYTE_CHEMOTAXIS	0.141159	0.971707	2	84	1	3.8817
GOBP_RESPONSE_TO_LEPTIN	0.141872	0.989996	1	22	1	7.5206
GOBP_RESPONSE_TO_TOXIC_SUBSTANCE	0.142488	0.958189	3	195	1	2.49644
GOBP_RESPONSE_TO_BIOTIC_STIMULUS	0.144924	0.919049	11	1079	1	1.70245
GOBP_POSITIVE_REGULATION_OF_CALCIUM_ION_TRANSPORT	0.145033	0.970394	2	98	1	3.31217
GOBP_POSITIVE_REGULATION_OF_PROTEIN_LOCALIZATION_TO_MEMBRANE	0.145667	0.970113	2	121	1	2.66736
GOBP_RESPONSE_TO_SALT_STRESS	0.146687	0.989264	1	23	1	7.17906
GOBP_MYELOID_CELL_APOPTOTIC_PROCESS	0.147089	0.989166	1	25	1	6.5791
GOBP_REGULATION_OF_CELL_FATE_COMMITMENT	0.147407	0.989226	1	20	1	8.31239
GOBP_MICROVILLUS_ORGANIZATION	0.147451	0.989149	1	23	1	7.17906
GOBP_PROTEIN_LOCALIZATION_TO_KINETOCHORE	0.147813	0.989193	1	19	1	8.77494
GOBP_REGULATION_OF_POSTSYNAPTIC_MEMBRANE_POTENTIAL	0.149225	0.968936	2	122	1	2.64495
GOBP_POSITIVE_REGULATION_OF_G_PROTEIN_COUPLED_RECEPTOR_SIGNALING_PATHWAY	0.149683	0.988854	1	21	1	7.89673
GOBP_REGULATION_OF_ACTIN_NUCLEATION	0.14977	0.988682	1	30	1	5.4439
GOBP_POSITIVE_REGULATION_OF_INTERLEUKIN_4_PRODUCTION	0.150083	0.988848	1	19	1	8.77494
GOBP_POSITIVE_REGULATION_OF_LEUKOCYTE_APOPTOTIC_PROCESS	0.150149	0.988782	1	21	1	7.89673
GOBP_CELLULAR_GLUCOSE_HOMEOSTASIS	0.150266	0.968581	2	125	1	2.57988
GOBP_REGULATION_OF_CARDIAC_MUSCLE_CELL_ACTION_POTENTIAL	0.150361	0.988647	1	26	1	6.31553
GOBP_COGNITION	0.151289	0.954335	3	251	1	1.92446
GOBP_RENAL_SODIUM_EXCRETION	0.151789	0.988586	1	19	1	8.77494
GOBP_NEGATIVE_REGULATION_OF_AMINE_TRANSPORT	0.152435	0.98834	1	25	1	6.5791
GOBP_CELL_ACTIVATION	0.152748	0.913779	11	1138	1	1.60544
GOBP_RELEASE_OF_SEQUESTERED_CALCIUM_ION_INTO_CYTOSOL_BY_ENDOPLASMIC_RETICULUM	0.153204	0.988154	1	29	1	5.63786
GOBP_POSITIVE_REGULATION_OF_INFLAMMATORY_RESPONSE	0.15368	0.967551	2	92	1	3.53427
GOBP_REPRODUCTIVE_BEHAVIOR	0.15437	0.987998	1	27	1	6.07225
GOBP_NUCLEOBASE_CONTAINING_SMALL_MOLECULE_BIOSYNTHETIC_PROCESS	0.154783	0.967118	2	106	1	3.05552
GOBP_NEGATIVE_REGULATION_OF_INTERLEUKIN_1_PRODUCTION	0.155262	0.987955	1	22	1	7.5206
GOBP_POSITIVE_REGULATION_OF_HEART_RATE	0.157016	0.987673	1	22	1	7.5206
GOBP_INTESTINAL_ABSORPTION	0.157053	0.987643	1	23	1	7.17906
GOBP_MYELOID_LEUKOCYTE_ACTIVATION	0.157667	0.927792	6	554	1	1.76674
GOBP_CELL_COMMUNICATION_BY_ELECTRICAL_COUPLING	0.157938	0.98736	1	31	1	5.26216
GOBP_PHAGOCYTOSIS_RECOGNITION	0.158068	0.987502	1	22	1	7.5206
GOBP_MAINTENANCE_OF_BLOOD_BRAIN_BARRIER	0.158096	0.987322	1	32	1	5.09135
GOBP_EATING_BEHAVIOR	0.158411	0.987473	1	21	1	7.89673
GOBP_MATURE_B_CELL_DIFFERENTIATION	0.160005	0.987159	1	23	1	7.17906
GOBP_ORGANIC_HYDROXY_COMPOUND_BIOSYNTHETIC_PROCESS	0.160046	0.950521	3	211	1	2.30158
GOBP_MUSCLE_CONTRACTION	0.160374	0.939999	4	296	1	2.199
GOBP_REGULATION_OF_EXCRETION	0.160616	0.987141	1	20	1	8.31239
GOBP_REGULATION_OF_NERVOUS_SYSTEM_PROCESS	0.160658	0.965033	2	125	1	2.57988
GOBP_POSITIVE_REGULATION_OF_MULTICELLULAR_ORGANISM_GROWTH	0.160836	0.986957	1	26	1	6.31553
GOBP_MOTOR_NEURON_AXON_GUIDANCE	0.160972	0.986934	1	26	1	6.31553
GOBP_MESODERMAL_CELL_DIFFERENTIATION	0.162097	0.986836	1	22	1	7.5206
GOBP_NEUROTRANSMITTER_METABOLIC_PROCESS	0.163261	0.986568	1	25	1	6.5791
GOBP_RESPONSE_TO_HYDROGEN_PEROXIDE	0.163433	0.964071	2	121	1	2.66736
GOBP_RESPONSE_TO_ETHANOL	0.165228	0.963486	2	107	1	3.0262
GOBP_LONG_CHAIN_FATTY_ACID_BIOSYNTHETIC_PROCESS	0.165308	0.986197	1	26	1	6.31553
GOBP_REGULATION_OF_T_HELPER_1_TYPE_IMMUNE_RESPONSE	0.165839	0.986298	1	19	1	8.77494
GOBP_REGULATION_OF_RESPONSE_TO_REACTIVE_OXYGEN_SPECIES	0.166042	0.986051	1	27	1	6.07225
GOBP_MULTICELLULAR_ORGANISM_GROWTH	0.16705	0.962784	2	122	1	2.64495
GOBP_NEGATIVE_REGULATION_OF_NERVOUS_SYSTEM_DEVELOPMENT	0.167376	0.962652	2	127	1	2.53815
GOBP_RESPONSE_TO_OXYGEN_CONTAINING_COMPOUND	0.167431	0.901463	12	1377	1	1.43707
GOBP_NEGATIVE_REGULATION_OF_LIPID_CATABOLIC_PROCESS	0.168045	0.985766	1	24	1	6.86472
GOBP_REGULATION_OF_FIBROBLAST_MIGRATION	0.168624	0.985492	1	34	1	4.782
GOBP_POSITIVE_REGULATION_OF_INSULIN_SECRETION_INVOLVED_IN_CELLULAR_RESPONSE_TO_GLUCOSE_STIMULUS	0.168626	0.985531	1	31	1	5.26216
GOBP_POSITIVE_REGULATION_OF_LAMELLIPODIUM_ORGANIZATION	0.169683	0.985279	1	36	1	4.50887
GOBP_PROTEIN_LOCALIZATION_TO_PLASMA_MEMBRANE	0.169943	0.945948	3	264	1	1.82686
GOBP_ACTION_POTENTIAL	0.170518	0.961532	2	123	1	2.6229
GOBP_RESPONSE_TO_CALCIUM_ION	0.170768	0.961422	2	129	1	2.4979
GOBP_PROSTANOID_BIOSYNTHETIC_PROCESS	0.171397	0.985148	1	25	1	6.5791
GOBP_ACROSOME_REACTION	0.171631	0.985106	1	25	1	6.5791
GOBP_POSITIVE_REGULATION_OF_CATION_TRANSMEMBRANE_TRANSPORT	0.171794	0.961068	2	123	1	2.6229
GOBP_RESPONSE_TO_ARSENIC_CONTAINING_SUBSTANCE	0.171822	0.984974	1	30	1	5.4439
GOBP_POSITIVE_REGULATION_OF_PROTEIN_CONTAINING_COMPLEX_DISASSEMBLY	0.172414	0.984809	1	34	1	4.782
GOBP_CARDIAC_MUSCLE_CONTRACTION	0.1728	0.960725	2	116	1	2.78543
GOBP_KINETOCHORE_ORGANIZATION	0.173194	0.984905	1	22	1	7.5206
GOBP_RESPIRATORY_SYSTEM_PROCESS	0.17402	0.984574	1	30	1	5.4439
GOBP_MULTICELLULAR_ORGANISM_AGING	0.175899	0.984264	1	28	1	5.84701
GOBP_RAC_PROTEIN_SIGNAL_TRANSDUCTION	0.1765	0.983997	1	39	1	4.15154
GOBP_EPITHELIAL_CELL_MORPHOGENESIS	0.177446	0.984019	1	26	1	6.31553
GOBP_SARCOPLASMIC_RETICULUM_CALCIUM_ION_TRANSPORT	0.177755	0.983834	1	33	1	4.93131
GOBP_PROTEIN_AUTOPROCESSING	0.178005	0.983993	1	23	1	7.17906
GOBP_ANTIMICROBIAL_HUMORAL_IMMUNE_RESPONSE_MEDIATED_BY_ANTIMICROBIAL_PEPTIDE	0.178152	0.983937	1	24	1	6.86472
GOBP_RUFFLE_ASSEMBLY	0.178532	0.983613	1	39	1	4.15154
GOBP_PROTEIN_LOCALIZATION_TO_CHROMOSOME_CENTROMERIC_REGION	0.178982	0.983755	1	25	1	6.5791
GOBP_REGULATION_OF_TYPE_2_IMMUNE_RESPONSE	0.179046	0.983798	1	23	1	7.17906
GOBP_KILLING_OF_CELLS_OF_OTHER_ORGANISM	0.179512	0.983655	1	25	1	6.5791
GOBP_REGULATION_OF_MEMBRANE_POTENTIAL	0.181596	0.928757	4	380	1	1.69658
GOBP_POSITIVE_REGULATION_OF_LIPID_METABOLIC_PROCESS	0.181981	0.957277	2	125	1	2.57988
GOBP_NEGATIVE_REGULATION_OF_CALCIUM_ION_TRANSMEMBRANE_TRANSPORTER_ACTIVITY	0.182022	0.983088	1	29	1	5.63786
GOBP_REGULATION_OF_CALCIUM_ION_TRANSMEMBRANE_TRANSPORT	0.18256	0.957058	2	125	1	2.57988
GOBP_NEGATIVE_REGULATION_OF_INTERFERON_GAMMA_PRODUCTION	0.182894	0.982985	1	26	1	6.31553
GOBP_POSITIVE_REGULATION_OF_SMALL_MOLECULE_METABOLIC_PROCESS	0.183876	0.956587	2	117	1	2.761
GOBP_INTERLEUKIN_4_PRODUCTION	0.183942	0.982808	1	25	1	6.5791
GOBP_POSITIVE_REGULATION_OF_DNA_REPLICATION	0.185301	0.982379	1	33	1	4.93131
GOBP_REGULATION_OF_CELL_CYCLE_CHECKPOINT	0.186673	0.982159	1	30	1	5.4439
GOBP_NEGATIVE_REGULATION_OF_OXIDATIVE_STRESS_INDUCED_CELL_DEATH	0.186706	0.982044	1	37	1	4.38291
GOBP_REGULATION_OF_CELL_SHAPE	0.187815	0.954998	2	140	1	2.29686
GOBP_CELLULAR_RESPONSE_TO_OSMOTIC_STRESS	0.188979	0.981601	1	36	1	4.50887
GOBP_ACID_SECRETION	0.190122	0.98156	1	26	1	6.31553
GOBP_CELL_CELL_ADHESION_VIA_PLASMA_MEMBRANE_ADHESION_MOLECULES	0.190719	0.936108	3	236	1	2.05063
GOBP_PEPTIDE_CROSS_LINKING	0.191698	0.981269	1	25	1	6.5791
GOBP_RIBONUCLEOTIDE_CATABOLIC_PROCESS	0.191935	0.980972	1	38	1	4.26405
GOBP_VENTRICULAR_CARDIAC_MUSCLE_CELL_ACTION_POTENTIAL	0.192088	0.981049	1	31	1	5.26216
GOBP_HEAD_DEVELOPMENT	0.193026	0.90622	6	684	1	1.41326
GOBP_HEPATICOBILIARY_SYSTEM_DEVELOPMENT	0.193697	0.952748	2	125	1	2.57988
GOBP_POSITIVE_REGULATION_OF_BLOOD_PRESSURE	0.193998	0.98072	1	28	1	5.84701
GOBP_BILE_ACID_BIOSYNTHETIC_PROCESS	0.194063	0.980662	1	30	1	5.4439
GOBP_EPITHELIAL_CELL_PROLIFERATION	0.194366	0.92181	4	333	1	1.94607
GOBP_MATING	0.195747	0.980272	1	32	1	5.09135
GOBP_POSITIVE_REGULATION_OF_PROTEIN_DEPHOSPHORYLATION	0.196208	0.980023	1	43	1	3.7552
GOBP_REGULATION_OF_KERATINOCYTE_PROLIFERATION	0.196232	0.980232	1	29	1	5.63786
GOBP_POSITIVE_REGULATION_OF_RELEASE_OF_SEQUESTERED_CALCIUM_ION_INTO_CYTOSOL	0.196512	0.980093	1	33	1	4.93131
GOBP_NEGATIVE_REGULATION_OF_LIPID_TRANSPORT	0.196699	0.980112	1	30	1	5.4439
GOBP_POSITIVE_REGULATION_OF_VASOCONSTRICTION	0.196778	0.980223	1	25	1	6.5791
GOBP_REGULATION_OF_RENAL_SYSTEM_PROCESS	0.197888	0.979907	1	28	1	5.84701
GOBP_DRUG_METABOLIC_PROCESS	0.198044	0.979927	1	26	1	6.31553
GOBP_CELLULAR_RESPONSE_TO_REACTIVE_OXYGEN_SPECIES	0.198047	0.950983	2	135	1	2.38401
GOBP_RESPONSE_TO_LIPID	0.198075	0.897267	7	704	1	1.62219
GOBP_REGULATION_OF_SYSTEMIC_ARTERIAL_BLOOD_PRESSURE_BY_HORMONE	0.198492	0.979833	1	26	1	6.31553
GOBP_POSITIVE_REGULATION_OF_CALCIUM_ION_TRANSMEMBRANE_TRANSPORTER_ACTIVITY	0.198876	0.979528	1	37	1	4.38291
GOBP_NEGATIVE_REGULATION_OF_CALCIUM_ION_TRANSMEMBRANE_TRANSPORT	0.199501	0.979458	1	33	1	4.93131
GOBP_CALCIUM_ION_TRANSPORT_INTO_CYTOSOL	0.199953	0.950238	2	129	1	2.4979
GOBP_NEGATIVE_REGULATION_OF_TRANSPORT	0.200371	0.918417	4	366	1	1.76412
GOBP_KERATINOCYTE_DIFFERENTIATION	0.200448	0.950125	2	109	1	2.96919
GOBP_SULFUR_AMINO_ACID_METABOLIC_PROCESS	0.200816	0.979158	1	34	1	4.782
GOBP_CELLULAR_RESPONSE_TO_ALKALOID	0.200876	0.979246	1	29	1	5.63786
GOBP_CYTOKINETIC_PROCESS	0.200952	0.979081	1	37	1	4.38291
GOBP_DETECTION_OF_ABIOTIC_STIMULUS	0.201269	0.949799	2	108	1	2.99743
GOBP_FATTY_ACID_TRANSPORT	0.20232	0.949269	2	132	1	2.43974
GOBP_POSITIVE_REGULATION_OF_TRANSPORT	0.20291	0.894038	7	787	1	1.43991
GOBP_NEGATIVE_REGULATION_OF_SIGNALING	0.203218	0.881378	10	1210	1	1.34399
GOBP_REGULATION_OF_TRANSCRIPTION_INVOLVED_IN_G1_S_TRANSITION_OF_MITOTIC_CELL_CYCLE	0.204321	0.978431	1	32	1	5.09135
GOBP_POSITIVE_REGULATION_OF_CELLULAR_PROTEIN_LOCALIZATION	0.204376	0.929232	3	284	1	1.69412
GOBP_SKIN_DEVELOPMENT	0.204502	0.929287	3	213	1	2.27932
GOBP_ENDOCRINE_PANCREAS_DEVELOPMENT	0.205613	0.97809	1	35	1	4.64118
GOBP_GLIAL_CELL_PROLIFERATION	0.205646	0.977996	1	41	1	3.94343
GOBP_RESPONSE_TO_UV	0.20576	0.947851	2	135	1	2.38401
GOBP_POSITIVE_REGULATION_OF_BLOOD_CIRCULATION	0.205791	0.978107	1	32	1	5.09135
GOBP_REGULATION_OF_ACTIN_FILAMENT_BASED_MOVEMENT	0.206925	0.977798	1	35	1	4.64118
GOBP_ACTIVATION_OF_PHOSPHOLIPASE_C_ACTIVITY	0.209051	0.977474	1	28	1	5.84701
GOBP_REGULATION_OF_VIRAL_TRANSCRIPTION	0.209562	0.977114	1	41	1	3.94343
GOBP_POSITIVE_REGULATION_OF_FATTY_ACID_METABOLIC_PROCESS	0.210244	0.97713	1	31	1	5.26216
GOBP_TYPE_2_IMMUNE_RESPONSE	0.210582	0.977158	1	27	1	6.07225
GOBP_AMINE_BIOSYNTHETIC_PROCESS	0.211352	0.976856	1	32	1	5.09135
GOBP_NEGATIVE_REGULATION_OF_ACTIN_FILAMENT_DEPOLYMERIZATION	0.212181	0.976513	1	41	1	3.94343
GOBP_SENSORY_PERCEPTION_OF_TASTE	0.212473	0.97676	1	26	1	6.31553
GOBP_REGULATION_OF_REPRODUCTIVE_PROCESS	0.213442	0.944759	2	111	1	2.91428
GOBP_CALCIUM_ION_TRANSMEMBRANE_TRANSPORT	0.213548	0.924553	3	263	1	1.83402
GOBP_NEGATIVE_REGULATION_OF_CATION_CHANNEL_ACTIVITY	0.213634	0.976271	1	35	1	4.64118
GOBP_GLUTAMATE_RECEPTOR_SIGNALING_PATHWAY	0.213661	0.976062	1	51	1	3.15246
GOBP_ACTIN_NUCLEATION	0.213801	0.976067	1	47	1	3.42761
GOBP_AGING	0.214103	0.924277	3	255	1	1.89335
GOBP_TOLL_LIKE_RECEPTOR_4_SIGNALING_PATHWAY	0.214305	0.976176	1	32	1	5.09135
GOBP_ORGANIC_CATION_TRANSPORT	0.21474	0.976097	1	31	1	5.26216
GOBP_MONOVALENT_INORGANIC_CATION_HOMEOSTASIS	0.215226	0.943889	2	137	1	2.3484
GOBP_ATTACHMENT_OF_SPINDLE_MICROTUBULES_TO_KINETOCHORE	0.215597	0.975853	1	33	1	4.93131
GOBP_HIPPO_SIGNALING	0.216003	0.975583	1	44	1	3.66772
GOBP_REGULATION_OF_HEART_RATE_BY_CARDIAC_CONDUCTION	0.216025	0.975677	1	37	1	4.38291
GOBP_RESPONSE_TO_OXIDATIVE_STRESS	0.216341	0.909243	4	393	1	1.63821
GOBP_ADAPTIVE_THERMOGENESIS	0.216359	0.943408	2	137	1	2.3484
GOBP_POSITIVE_REGULATION_OF_IMMUNOGLOBULIN_PRODUCTION	0.216539	0.975677	1	31	1	5.26216
GOBP_GLUCAN_BIOSYNTHETIC_PROCESS	0.216912	0.975393	1	42	1	3.847
GOBP_RUFFLE_ORGANIZATION	0.216913	0.975314	1	49	1	3.28431
GOBP_SUPRAMOLECULAR_FIBER_ORGANIZATION	0.217404	0.890578	6	653	1	1.48465
GOBP_BILE_ACID_METABOLIC_PROCESS	0.217413	0.975367	1	36	1	4.50887
GOBP_FATTY_ACID_BIOSYNTHETIC_PROCESS	0.217466	0.942951	2	133	1	2.42102
GOBP_EMBRYO_IMPLANTATION	0.219242	0.974866	1	40	1	4.04459
GOBP_OVULATION_CYCLE_PROCESS	0.219261	0.97491	1	37	1	4.38291
GOBP_CELL_CHEMOTAXIS	0.219546	0.921487	3	225	1	2.15416
GOBP_REGULATION_OF_LIPID_TRANSPORT	0.219893	0.941957	2	122	1	2.64495
GOBP_ESTABLISHMENT_OR_MAINTENANCE_OF_BIPOLAR_CELL_POLARITY	0.219981	0.974635	1	44	1	3.66772
GOBP_REGULATION_OF_GLYCOPROTEIN_METABOLIC_PROCESS	0.22115	0.974378	1	42	1	3.847
GOBP_POSITIVE_REGULATION_OF_MITOTIC_NUCLEAR_DIVISION	0.221371	0.974421	1	36	1	4.50887
GOBP_NEGATIVE_REGULATION_OF_PRODUCTION_OF_MOLECULAR_MEDIATOR_OF_IMMUNE_RESPONSE	0.22197	0.974385	1	31	1	5.26216
GOBP_CYTOKINESIS	0.223299	0.940372	2	151	1	2.12555
GOBP_ORGANOPHOSPHATE_CATABOLIC_PROCESS	0.223695	0.940233	2	141	1	2.28017
GOBP_SYNAPTIC_TRANSMISSION_GABAERGIC	0.224949	0.973422	1	44	1	3.66772
GOBP_NEUROMUSCULAR_PROCESS_CONTROLLING_BALANCE	0.225163	0.973442	1	39	1	4.15154
GOBP_HORMONE_MEDIATED_SIGNALING_PATHWAY	0.225242	0.939499	2	159	1	2.01597
GOBP_DOPAMINE_METABOLIC_PROCESS	0.225271	0.973489	1	35	1	4.64118
GOBP_REGULATION_OF_NEUTROPHIL_MIGRATION	0.225643	0.973441	1	33	1	4.93131
GOBP_POSITIVE_REGULATION_OF_BIOSYNTHETIC_PROCESS	0.2257	0.856493	13	1670	1	1.26829
GOBP_NEGATIVE_REGULATION_OF_COLD_INDUCED_THERMOGENESIS	0.225795	0.973213	1	44	1	3.66772
GOBP_RESPONSE_TO_ZINC_ION	0.22641	0.973151	1	38	1	4.26405
GOBP_REGULATION_OF_MYELINATION	0.226502	0.973065	1	42	1	3.847
GOBP_ACTIN_FILAMENT_BUNDLE_ORGANIZATION	0.227239	0.938649	2	150	1	2.14008
GOBP_POSITIVE_REGULATION_OF_MRNA_CATABOLIC_PROCESS	0.227803	0.972632	1	51	1	3.15246
GOBP_RESPONSE_TO_ABIOTIC_STIMULUS	0.228146	0.867124	9	1078	1	1.35442
GOBP_SENSORY_PERCEPTION	0.229307	0.890995	5	424	1	1.92068
GOBP_CELLULAR_MODIFIED_AMINO_ACID_BIOSYNTHETIC_PROCESS	0.229489	0.972346	1	40	1	4.04459
GOBP_NEGATIVE_REGULATION_OF_TOLL_LIKE_RECEPTOR_SIGNALING_PATHWAY	0.230796	0.972132	1	34	1	4.782
GOBP_AXON_DEVELOPMENT	0.232112	0.89984	4	473	1	1.35028
GOBP_STEROID_BIOSYNTHETIC_PROCESS	0.232222	0.936446	2	147	1	2.18492
GOBP_NEGATIVE_REGULATION_OF_LEUKOCYTE_MIGRATION	0.232768	0.971586	1	36	1	4.50887
GOBP_PROTEIN_DESTABILIZATION	0.23388	0.971138	1	46	1	3.50385
GOBP_REGULATION_OF_LAMELLIPODIUM_ORGANIZATION	0.23564	0.970645	1	49	1	3.28431
GOBP_LEUKOCYTE_MIGRATION	0.236542	0.897292	4	342	1	1.89295
GOBP_FILOPODIUM_ASSEMBLY	0.239149	0.969623	1	59	1	2.71601
GOBP_PROTEIN_LOCALIZATION_TO_CELL_PERIPHERY	0.240333	0.910109	3	317	1	1.51218
GOBP_NEGATIVE_REGULATION_OF_CELL_DEVELOPMENT	0.240431	0.932696	2	156	1	2.05574
GOBP_REGULATION_OF_CELL_PROJECTION_ASSEMBLY	0.241015	0.93238	2	172	1	1.86004
GOBP_REGULATION_OF_COMPLEMENT_ACTIVATION	0.241127	0.96945	1	34	1	4.782
GOBP_CYTOSOLIC_CALCIUM_ION_TRANSPORT	0.241713	0.932127	2	150	1	2.14008
GOBP_PURINE_CONTAINING_COMPOUND_CATABOLIC_PROCESS	0.243136	0.968663	1	48	1	3.35443
GOBP_COLLAGEN_CATABOLIC_PROCESS	0.243498	0.968768	1	36	1	4.50887
GOBP_ERK1_AND_ERK2_CASCADE	0.244031	0.908167	3	247	1	1.9566
GOBP_INOSITOL_PHOSPHATE_MEDIATED_SIGNALING	0.244709	0.968262	1	46	1	3.50385
GOBP_RESPONSE_TO_LIGHT_STIMULUS	0.244976	0.907587	3	275	1	1.7514
GOBP_REGULATION_OF_FATTY_ACID_BIOSYNTHETIC_PROCESS	0.245154	0.968237	1	40	1	4.04459
GOBP_CELLULAR_HOMEOSTASIS	0.245916	0.864541	7	787	1	1.43991
GOBP_HETEROPHILIC_CELL_CELL_ADHESION_VIA_PLASMA_MEMBRANE_CELL_ADHESION_MOLECULES	0.24602	0.967983	1	41	1	3.94343
GOBP_RESPONSE_TO_ENDOGENOUS_STIMULUS	0.246873	0.845884	11	1396	1	1.27835
GOBP_REGULATION_OF_CELLULAR_KETONE_METABOLIC_PROCESS	0.247312	0.929494	2	160	1	2.00314
GOBP_DEFENSE_RESPONSE_TO_GRAM_NEGATIVE_BACTERIUM	0.247803	0.967645	1	34	1	4.782
GOBP_TEMPERATURE_HOMEOSTASIS	0.248028	0.929186	2	152	1	2.11121
GOBP_PROTEIN_K48_LINKED_UBIQUITINATION	0.248609	0.967035	1	60	1	2.66982
GOBP_AMINE_METABOLIC_PROCESS	0.248633	0.928925	2	146	1	2.20031
GOBP_NEGATIVE_REGULATION_OF_MRNA_CATABOLIC_PROCESS	0.249242	0.96696	1	50	1	3.21704
GOBP_POSITIVE_REGULATION_OF_SIGNALING	0.249388	0.840912	12	1500	1	1.30452
GOBP_INFLAMMATORY_RESPONSE	0.249398	0.869145	6	543	1	1.80448
GOBP_UNSATURATED_FATTY_ACID_BIOSYNTHETIC_PROCESS	0.249442	0.967004	1	43	1	3.7552
GOBP_MUSCLE_STRUCTURE_DEVELOPMENT	0.249523	0.877791	5	512	1	1.57632
GOBP_KERATINOCYTE_PROLIFERATION	0.252667	0.966196	1	38	1	4.26405
GOBP_BICARBONATE_TRANSPORT	0.253326	0.96601	1	38	1	4.26405
GOBP_REGULATION_OF_SYSTEMIC_ARTERIAL_BLOOD_PRESSURE_MEDIATED_BY_A_CHEMICAL_SIGNAL	0.253585	0.965983	1	36	1	4.50887
GOBP_SEXUAL_REPRODUCTION	0.254122	0.865835	6	606	1	1.60696
GOBP_T_HELPER_1_TYPE_IMMUNE_RESPONSE	0.254256	0.965874	1	33	1	4.93131
GOBP_APOPTOTIC_CELL_CLEARANCE	0.254453	0.965593	1	43	1	3.7552
GOBP_SULFUR_COMPOUND_CATABOLIC_PROCESS	0.2564	0.964987	1	46	1	3.50385
GOBP_GASTRULATION	0.258139	0.924401	2	146	1	2.20031
GOBP_METAL_ION_TRANSPORT	0.258242	0.883775	4	411	1	1.56355
GOBP_REGULATION_OF_OXIDATIVE_STRESS_INDUCED_CELL_DEATH	0.258888	0.964184	1	52	1	3.09041
GOBP_NEGATIVE_REGULATION_OF_LIPID_LOCALIZATION	0.259066	0.964265	1	43	1	3.7552
GOBP_ICOSANOID_BIOSYNTHETIC_PROCESS	0.25927	0.964307	1	38	1	4.26405
GOBP_CYTOSKELETON_ORGANIZATION	0.259902	0.839491	10	1261	1	1.2837
GOBP_MUSCLE_FILAMENT_SLIDING	0.259991	0.96423	1	33	1	4.93131
GOBP_PHOTOTRANSDUCTION	0.260247	0.964023	1	38	1	4.26405
GOBP_HOMOLOGOUS_CHROMOSOME_PAIRING_AT_MEIOSIS	0.261097	0.963908	1	33	1	4.93131
GOBP_CARDIAC_MUSCLE_CELL_ACTION_POTENTIAL_INVOLVED_IN_CONTRACTION	0.261477	0.963464	1	49	1	3.28431
GOBP_POSITIVE_REGULATION_OF_DEPHOSPHORYLATION	0.26273	0.963018	1	55	1	2.91808
GOBP_MONOCARBOXYLIC_ACID_TRANSPORT	0.263083	0.921999	2	146	1	2.20031
GOBP_NEGATIVE_REGULATION_OF_METAPHASE_ANAPHASE_TRANSITION_OF_CELL_CYCLE	0.263348	0.963089	1	39	1	4.15154
GOBP_POSITIVE_REGULATION_OF_CALCIUM_ION_TRANSPORT_INTO_CYTOSOL	0.263678	0.962909	1	43	1	3.7552
GOBP_MODULATION_BY_SYMBIONT_OF_ENTRY_INTO_HOST	0.263929	0.96294	1	38	1	4.26405
GOBP_CYTOKINE_PRODUCTION	0.2644	0.858663	6	590	1	1.6531
GOBP_DNA_REPLICATION_INITIATION	0.265226	0.962531	1	39	1	4.15154
GOBP_PROSTANOID_METABOLIC_PROCESS	0.265288	0.96249	1	40	1	4.04459
GOBP_NEGATIVE_REGULATION_OF_INTRACELLULAR_SIGNAL_TRANSDUCTION	0.265469	0.879145	4	445	1	1.43916
GOBP_REGULATION_OF_PHOSPHOLIPASE_C_ACTIVITY	0.26656	0.962067	1	42	1	3.847
GOBP_NEGATIVE_REGULATION_OF_CALCIUM_ION_TRANSPORT	0.266703	0.961952	1	46	1	3.50385
GOBP_SECRETION	0.266755	0.834238	10	1263	1	1.28144
GOBP_ACTIN_FILAMENT_DEPOLYMERIZATION	0.26678	0.961804	1	55	1	2.91808
GOBP_MONOCYTE_CHEMOTAXIS	0.266935	0.962019	1	39	1	4.15154
GOBP_LYMPHOCYTE_CHEMOTAXIS	0.267272	0.961941	1	38	1	4.26405
GOBP_REGULATION_OF_ACTION_POTENTIAL	0.267365	0.961705	1	49	1	3.28431
GOBP_SODIUM_ION_HOMEOSTASIS	0.267437	0.961824	1	41	1	3.94343
GOBP_PHENOL_CONTAINING_COMPOUND_BIOSYNTHETIC_PROCESS	0.268161	0.961673	1	38	1	4.26405
GOBP_REGULATION_OF_MRNA_CATABOLIC_PROCESS	0.268289	0.919268	2	198	1	1.61004
GOBP_STRIATED_MUSCLE_CONTRACTION	0.26895	0.919094	2	149	1	2.15482
GOBP_REGULATION_OF_PROTEIN_LOCALIZATION_TO_MEMBRANE	0.268967	0.918967	2	184	1	1.73576
GOBP_SENSORY_PERCEPTION_OF_MECHANICAL_STIMULUS	0.269822	0.918696	2	141	1	2.28017
GOBP_REGULATION_OF_LIPID_BIOSYNTHETIC_PROCESS	0.269851	0.918571	2	169	1	1.89386
GOBP_CIRCULATORY_SYSTEM_PROCESS	0.271301	0.863144	5	520	1	1.55085
GOBP_REGULATION_OF_NEUROGENESIS	0.271408	0.892296	3	321	1	1.49269
GOBP_REGULATION_OF_DNA_DEPENDENT_DNA_REPLICATION	0.271625	0.960507	1	43	1	3.7552
GOBP_REGULATION_OF_MITOTIC_SISTER_CHROMATID_SEGREGATION	0.27206	0.960393	1	42	1	3.847
GOBP_SECONDARY_METABOLIC_PROCESS	0.272888	0.960159	1	41	1	3.94343
GOBP_NEGATIVE_REGULATION_OF_REPRODUCTIVE_PROCESS	0.27295	0.960211	1	38	1	4.26405
GOBP_POSITIVE_REGULATION_OF_ATPASE_ACTIVITY	0.273575	0.959718	1	55	1	2.91808
GOBP_ORGANIC_ACID_TRANSPORT	0.274432	0.890579	3	273	1	1.76464
GOBP_REGULATION_OF_BIOLOGICAL_PROCESS_INVOLVED_IN_SYMBIOTIC_INTERACTION	0.27496	0.916046	2	158	1	2.02907
GOBP_ASPARTATE_FAMILY_AMINO_ACID_METABOLIC_PROCESS	0.275402	0.959245	1	48	1	3.35443
GOBP_HUMORAL_IMMUNE_RESPONSE_MEDIATED_BY_CIRCULATING_IMMUNOGLOBULIN	0.276422	0.959158	1	37	1	4.38291
GOBP_CELLULAR_AMINO_ACID_METABOLIC_PROCESS	0.277284	0.888834	3	295	1	1.6289
GOBP_NEGATIVE_REGULATION_OF_SYNAPTIC_TRANSMISSION	0.277393	0.958451	1	61	1	2.62515
GOBP_CELLULAR_DEFENSE_RESPONSE	0.277663	0.958742	1	38	1	4.26405
GOBP_MUSCLE_FIBER_DEVELOPMENT	0.277758	0.958556	1	45	1	3.58427
GOBP_MALE_MEIOTIC_NUCLEAR_DIVISION	0.278419	0.95853	1	37	1	4.38291
GOBP_CELLULAR_RESPONSE_TO_OXYGEN_CONTAINING_COMPOUND	0.278705	0.834579	8	994	1	1.29697
GOBP_NEGATIVE_REGULATION_OF_ACTIN_FILAMENT_POLYMERIZATION	0.28034	0.957543	1	58	1	2.76391
GOBP_OVARIAN_FOLLICLE_DEVELOPMENT	0.280959	0.957519	1	46	1	3.50385
GOBP_NOTCH_SIGNALING_PATHWAY	0.281799	0.912532	2	165	1	1.94091
GOBP_REGULATION_OF_LIPID_LOCALIZATION	0.282736	0.912124	2	147	1	2.18492
GOBP_ENDOCRINE_HORMONE_SECRETION	0.28308	0.95694	1	41	1	3.94343
GOBP_MAINTENANCE_OF_LOCATION_IN_CELL	0.283322	0.911693	2	181	1	1.76526
GOBP_RESPONSE_TO_WOUNDING	0.284805	0.853799	5	533	1	1.51111
GOBP_NEGATIVE_REGULATION_OF_ADAPTIVE_IMMUNE_RESPONSE	0.285341	0.956231	1	40	1	4.04459
GOBP_POSITIVE_REGULATION_OF_NUCLEOBASE_CONTAINING_COMPOUND_METABOLIC_PROCESS	0.285622	0.812344	12	1609	1	1.20411
GOBP_CATECHOL_CONTAINING_COMPOUND_METABOLIC_PROCESS	0.286143	0.955858	1	45	1	3.58427
GOBP_POSITIVE_REGULATION_OF_INTRINSIC_APOPTOTIC_SIGNALING_PATHWAY	0.286402	0.955623	1	54	1	2.97335
GOBP_REGULATION_OF_LIPID_CATABOLIC_PROCESS	0.286598	0.955619	1	50	1	3.21704
GOBP_MITOTIC_METAPHASE_PLATE_CONGRESSION	0.287489	0.955342	1	49	1	3.28431
GOBP_CORNIFICATION	0.288281	0.955294	1	39	1	4.15154
GOBP_POSITIVE_REGULATION_OF_TRANSMEMBRANE_TRANSPORT	0.288419	0.909044	2	180	1	1.77531
GOBP_CYTOPLASMIC_MICROTUBULE_ORGANIZATION	0.288552	0.954815	1	62	1	2.58195
GOBP_POSITIVE_REGULATION_OF_NUCLEAR_DIVISION	0.289069	0.954855	1	47	1	3.42761
GOBP_NEGATIVE_REGULATION_OF_RNA_CATABOLIC_PROCESS	0.290244	0.954262	1	61	1	2.62515
GOBP_HUMORAL_IMMUNE_RESPONSE	0.292879	0.90692	2	130	1	2.47819
GOBP_CATION_TRANSMEMBRANE_TRANSPORT	0.294211	0.837132	6	749	1	1.28292
GOBP_CELLULAR_ION_HOMEOSTASIS	0.29546	0.846287	5	546	1	1.47329
GOBP_DIVALENT_INORGANIC_CATION_HOMEOSTASIS	0.295588	0.859386	4	404	1	1.59179
GOBP_NEGATIVE_REGULATION_OF_PEPTIDASE_ACTIVITY	0.295621	0.905332	2	155	1	2.06934
GOBP_RESPONSE_TO_KETONE	0.296141	0.905017	2	164	1	1.95304
GOBP_AMYLOID_PRECURSOR_PROTEIN_METABOLIC_PROCESS	0.296576	0.952032	1	69	1	2.31493
GOBP_MEMBRANE_ORGANIZATION	0.298473	0.833964	6	813	1	1.17509
GOBP_OVULATION_CYCLE	0.298619	0.951502	1	54	1	2.97335
GOBP_HOMOLOGOUS_CHROMOSOME_SEGREGATION	0.298684	0.951764	1	40	1	4.04459
GOBP_NATURAL_KILLER_CELL_ACTIVATION	0.299261	0.951401	1	47	1	3.42761
GOBP_CARBOHYDRATE_HOMEOSTASIS	0.299489	0.903137	2	188	1	1.69791
GOBP_STEROL_BIOSYNTHETIC_PROCESS	0.299707	0.950957	1	68	1	2.34961
GOBP_LOCOMOTION	0.30215	0.798989	12	1554	1	1.253
GOBP_CELLULAR_RESPONSE_TO_ABIOTIC_STIMULUS	0.302262	0.873486	3	289	1	1.66385
GOBP_MYOFIBRIL_ASSEMBLY	0.303235	0.950015	1	47	1	3.42761
GOBP_POSITIVE_REGULATION_OF_ERK1_AND_ERK2_CASCADE	0.303539	0.901073	2	154	1	2.08311
GOBP_RESPIRATORY_GASEOUS_EXCHANGE_BY_RESPIRATORY_SYSTEM	0.304203	0.949534	1	55	1	2.91808
GOBP_REGULATION_OF_MULTICELLULAR_ORGANISM_GROWTH	0.304762	0.949321	1	56	1	2.86482
GOBP_POSITIVE_CHEMOTAXIS	0.304978	0.949324	1	51	1	3.15246
GOBP_REGULATION_OF_MYELOID_LEUKOCYTE_MEDIATED_IMMUNITY	0.305746	0.949219	1	43	1	3.7552
GOBP_REGULATION_OF_HUMORAL_IMMUNE_RESPONSE	0.306605	0.94889	1	44	1	3.66772
GOBP_CELLULAR_RESPONSE_TO_INORGANIC_SUBSTANCE	0.306954	0.899082	2	186	1	1.71663
GOBP_NEURON_DEVELOPMENT	0.307343	0.819183	7	1027	1	1.07973
GOBP_CARBOHYDRATE_BIOSYNTHETIC_PROCESS	0.307756	0.898642	2	186	1	1.71663
GOBP_CELLULAR_RESPONSE_TO_DRUG	0.308402	0.947992	1	58	1	2.76391
GOBP_REGULATION_OF_INFLAMMATORY_RESPONSE	0.308859	0.869378	3	255	1	1.89335
GOBP_POSITIVE_REGULATION_OF_ACTIN_FILAMENT_BUNDLE_ASSEMBLY	0.309841	0.947432	1	61	1	2.62515
GOBP_REGULATION_OF_IMMUNOGLOBULIN_PRODUCTION	0.310303	0.947454	1	49	1	3.28431
GOBP_ORGANIC_ACID_METABOLIC_PROCESS	0.311079	0.816368	7	878	1	1.28001
GOBP_POSITIVE_REGULATION_OF_I_KAPPAB_KINASE_NF_KAPPAB_SIGNALING	0.31122	0.896807	2	165	1	1.94091
GOBP_POSITIVE_REGULATION_OF_NEUROGENESIS	0.312055	0.896207	2	205	1	1.55367
GOBP_POSITIVE_REGULATION_OF_CATION_CHANNEL_ACTIVITY	0.312741	0.946339	1	64	1	2.49948
GOBP_STEROL_HOMEOSTASIS	0.314834	0.945647	1	58	1	2.76391
GOBP_REGULATION_OF_CELLULAR_PROTEIN_LOCALIZATION	0.316248	0.845086	4	524	1	1.21296
GOBP_BIOLOGICAL_ADHESION	0.317993	0.793729	10	1235	1	1.31381
GOBP_NEGATIVE_REGULATION_OF_PROTEIN_POLYMERIZATION	0.318465	0.94413	1	72	1	2.21664
GOBP_COMPLEMENT_ACTIVATION	0.318505	0.94453	1	45	1	3.58427
GOBP_NEGATIVE_REGULATION_OF_ERK1_AND_ERK2_CASCADE	0.319398	0.943866	1	64	1	2.49948
GOBP_MULTI_MULTICELLULAR_ORGANISM_PROCESS	0.320587	0.891576	2	160	1	2.00314
GOBP_ENDOTHELIAL_CELL_DEVELOPMENT	0.320843	0.943333	1	63	1	2.54012
GOBP_RESPIRATORY_SYSTEM_DEVELOPMENT	0.322054	0.890703	2	169	1	1.89386
GOBP_CELLULAR_GLUCAN_METABOLIC_PROCESS	0.322112	0.942828	1	65	1	2.46039
GOBP_REGULATION_OF_RELEASE_OF_SEQUESTERED_CALCIUM_ION_INTO_CYTOSOL	0.323273	0.942385	1	65	1	2.46039
GOBP_REGULATION_OF_CYTOSOLIC_CALCIUM_ION_CONCENTRATION	0.323544	0.859817	3	278	1	1.73189
GOBP_KERATINIZATION	0.324238	0.942368	1	45	1	3.58427
GOBP_MITOTIC_CYTOKINESIS	0.325971	0.941338	1	66	1	2.42238
GOBP_MAST_CELL_ACTIVATION	0.326776	0.941301	1	49	1	3.28431
GOBP_BIOLOGICAL_PROCESS_INVOLVED_IN_INTERACTION_WITH_SYMBIONT	0.327096	0.940915	1	65	1	2.46039
GOBP_DETECTION_OF_LIGHT_STIMULUS	0.327776	0.940894	1	50	1	3.21704
GOBP_EPIDERMAL_CELL_DIFFERENTIATION	0.32779	0.887476	2	156	1	2.05574
GOBP_SOMITOGENESIS	0.327958	0.940763	1	53	1	3.03075
GOBP_REGULATION_OF_MITOCHONDRIAL_MEMBRANE_PERMEABILITY	0.328527	0.940334	1	67	1	2.38531
GOBP_CELL_DEATH_IN_RESPONSE_TO_OXIDATIVE_STRESS	0.329243	0.94	1	72	1	2.21664
GOBP_EXCRETION	0.33013	0.940047	1	47	1	3.42761
GOBP_CARDIAC_MUSCLE_CELL_CONTRACTION	0.330332	0.939641	1	66	1	2.42238
GOBP_CARDIAC_MUSCLE_CELL_ACTION_POTENTIAL	0.330605	0.939498	1	69	1	2.31493
GOBP_NEGATIVE_REGULATION_OF_NUCLEAR_DIVISION	0.331378	0.93949	1	50	1	3.21704
GOBP_MESODERM_MORPHOGENESIS	0.331415	0.939415	1	53	1	3.03075
GOBP_POSITIVE_REGULATION_OF_INTRACELLULAR_SIGNAL_TRANSDUCTION	0.332513	0.799672	7	860	1	1.30893
GOBP_REGULATION_OF_LIPID_METABOLIC_PROCESS	0.33297	0.853446	3	345	1	1.38536
GOBP_NEGATIVE_REGULATION_OF_MRNA_METABOLIC_PROCESS	0.333554	0.938233	1	79	1	2.01668
GOBP_LONG_TERM_SYNAPTIC_POTENTIATION	0.334089	0.938003	1	81	1	1.96597
GOBP_CHROMOSOME_ORGANIZATION_INVOLVED_IN_MEIOTIC_CELL_CYCLE	0.33416	0.938463	1	47	1	3.42761
GOBP_REGULATION_OF_VASOCONSTRICTION	0.336118	0.937551	1	53	1	3.03075
GOBP_DEVELOPMENT_OF_PRIMARY_SEXUAL_CHARACTERISTICS	0.336136	0.882524	2	175	1	1.82741
GOBP_REGULATION_OF_MRNA_SPLICING_VIA_SPLICEOSOME	0.336388	0.936982	1	95	1	1.6714
GOBP_NEGATIVE_REGULATION_OF_PROTEIN_CONTAINING_COMPLEX_DISASSEMBLY	0.33693	0.936919	1	75	1	2.12635
GOBP_REGULATION_OF_CARDIAC_MUSCLE_CONTRACTION	0.337766	0.93671	1	64	1	2.49948
GOBP_PANCREAS_DEVELOPMENT	0.337849	0.936767	1	58	1	2.76391
GOBP_REGULATION_OF_LEUKOCYTE_MIGRATION	0.338674	0.881085	2	162	1	1.97775
GOBP_MULTICELLULAR_ORGANISMAL_HOMEOSTASIS	0.339036	0.828967	4	440	1	1.45623
GOBP_LEUKOCYTE_CHEMOTAXIS	0.339177	0.880782	2	163	1	1.96532
GOBP_HOMEOSTATIC_PROCESS	0.339219	0.768247	12	1602	1	1.21015
GOBP_REGULATION_OF_STEROID_BIOSYNTHETIC_PROCESS	0.339433	0.935927	1	73	1	2.18585
GOBP_MULTI_ORGANISM_PROCESS	0.339564	0.794108	7	812	1	1.39238
GOBP_RESPONSE_TO_REACTIVE_OXYGEN_SPECIES	0.339974	0.880171	2	197	1	1.61842
GOBP_CELLULAR_RESPONSE_TO_CALCIUM_ION	0.3407	0.935391	1	75	1	2.12635
GOBP_ANTIMICROBIAL_HUMORAL_RESPONSE	0.341372	0.935473	1	51	1	3.15246
GOBP_TISSUE_REGENERATION	0.341448	0.935291	1	59	1	2.71601
GOBP_RESPONSE_TO_OXYGEN_LEVELS	0.341814	0.847479	3	349	1	1.36892
GOBP_HOMOLOGOUS_RECOMBINATION	0.342042	0.935246	1	49	1	3.28431
GOBP_POSITIVE_REGULATION_OF_REPRODUCTIVE_PROCESS	0.342708	0.934846	1	55	1	2.91808
GOBP_DEFENSE_RESPONSE_TO_BACTERIUM	0.34649	0.876539	2	141	1	2.28017
GOBP_ENDOPLASMIC_RETICULUM_ORGANIZATION	0.346896	0.932765	1	82	1	1.94156
GOBP_POSITIVE_REGULATION_OF_PROTEASOMAL_UBIQUITIN_DEPENDENT_PROTEIN_CATABOLIC_PROCESS	0.347589	0.932442	1	86	1	1.84968
GOBP_NEGATIVE_REGULATION_OF_MULTICELLULAR_ORGANISMAL_PROCESS	0.348375	0.787052	7	830	1	1.35995
GOBP_REGULATION_OF_ACTIN_FILAMENT_BASED_PROCESS	0.348668	0.842783	3	356	1	1.34106
GOBP_NEGATIVE_REGULATION_OF_CYSTEINE_TYPE_ENDOPEPTIDASE_ACTIVITY	0.350816	0.931307	1	65	1	2.46039
GOBP_METAPHASE_PLATE_CONGRESSION	0.350971	0.931302	1	61	1	2.62515
GOBP_REGULATION_OF_PROTEIN_DEPOLYMERIZATION	0.351932	0.93066	1	80	1	1.99104
GOBP_CARDIAC_CELL_DEVELOPMENT	0.352231	0.930722	1	64	1	2.49948
GOBP_NEGATIVE_REGULATION_OF_TRANSPORTER_ACTIVITY	0.352521	0.930556	1	67	1	2.38531
GOBP_REGULATION_OF_LEUKOCYTE_MEDIATED_CYTOTOXICITY	0.353956	0.930231	1	51	1	3.15246
GOBP_LAMELLIPODIUM_ORGANIZATION	0.35535	0.929151	1	85	1	1.87182
GOBP_ORGANIC_ANION_TRANSPORT	0.357055	0.83706	3	307	1	1.56314
GOBP_REGULATION_OF_PHOSPHOLIPASE_ACTIVITY	0.357148	0.928646	1	62	1	2.58195
GOBP_NEGATIVE_REGULATION_OF_CELL_POPULATION_PROLIFERATION	0.358772	0.799226	5	584	1	1.37246
GOBP_POSITIVE_REGULATION_OF_GROWTH	0.358887	0.868624	2	215	1	1.47959
GOBP_METAPHASE_ANAPHASE_TRANSITION_OF_CELL_CYCLE	0.35918	0.927781	1	61	1	2.62515
GOBP_REGULATION_OF_RESPONSE_TO_OXIDATIVE_STRESS	0.359382	0.927523	1	73	1	2.18585
GOBP_REGULATION_OF_CELLULAR_COMPONENT_MOVEMENT	0.360228	0.777427	7	899	1	1.24773
GOBP_B_CELL_ACTIVATION_INVOLVED_IN_IMMUNE_RESPONSE	0.366531	0.924523	1	62	1	2.58195
GOBP_POSITIVE_REGULATION_OF_LIPASE_ACTIVITY	0.366622	0.924482	1	62	1	2.58195
GOBP_REGULATION_OF_MEMBRANE_PERMEABILITY	0.366801	0.924185	1	78	1	2.04303
GOBP_FC_RECEPTOR_MEDIATED_STIMULATORY_SIGNALING_PATHWAY	0.36758	0.923794	1	82	1	1.94156
GOBP_NEGATIVE_REGULATION_OF_CATION_TRANSMEMBRANE_TRANSPORT	0.368397	0.923538	1	72	1	2.21664
GOBP_REGULATION_OF_ATPASE_ACTIVITY	0.36848	0.923452	1	76	1	2.09783
GOBP_ENDOCYTOSIS	0.368764	0.806875	4	514	1	1.23772
GOBP_HOMEOSTASIS_OF_NUMBER_OF_CELLS	0.36891	0.862335	2	214	1	1.48668
GOBP_POSITIVE_REGULATION_OF_ACTIN_FILAMENT_POLYMERIZATION	0.370254	0.922567	1	84	1	1.8945
GOBP_RETINA_HOMEOSTASIS	0.370415	0.922812	1	60	1	2.66982
GOBP_ENERGY_RESERVE_METABOLIC_PROCESS	0.37107	0.92228	1	76	1	2.09783
GOBP_B_CELL_RECEPTOR_SIGNALING_PATHWAY	0.371479	0.92241	1	56	1	2.86482
GOBP_HOMOTYPIC_CELL_CELL_ADHESION	0.3721	0.921847	1	73	1	2.18585
GOBP_CELLULAR_KETONE_METABOLIC_PROCESS	0.373214	0.8596	2	211	1	1.50837
GOBP_CALCIUM_ION_TRANSPORT	0.373291	0.82549	3	344	1	1.38953
GOBP_POSITIVE_REGULATION_OF_PROTEIN_CONTAINING_COMPLEX_ASSEMBLY	0.373367	0.85945	2	228	1	1.39309
GOBP_REGULATION_OF_INTRACELLULAR_SIGNAL_TRANSDUCTION	0.374137	0.742285	11	1557	1	1.12952
GOBP_POSITIVE_REGULATION_OF_MULTICELLULAR_ORGANISMAL_PROCESS	0.374882	0.751548	9	1147	1	1.26504
GOBP_NEURON_DIFFERENTIATION	0.375625	0.757134	8	1241	1	1.01609
GOBP_REGULATION_OF_CHROMOSOME_SEPARATION	0.376801	0.919785	1	66	1	2.42238
GOBP_REGULATION_OF_CELL_PROJECTION_ORGANIZATION	0.380345	0.797962	4	591	1	1.06879
GOBP_REGULATION_OF_CALCIUM_ION_TRANSMEMBRANE_TRANSPORTER_ACTIVITY	0.380501	0.917908	1	77	1	2.07006
GOBP_CELLULAR_RESPONSE_TO_ALCOHOL	0.381778	0.917319	1	76	1	2.09783
GOBP_ALPHA_AMINO_ACID_CATABOLIC_PROCESS	0.383652	0.916498	1	71	1	2.24849
GOBP_REGULATION_OF_NERVOUS_SYSTEM_DEVELOPMENT	0.383756	0.817828	3	391	1	1.21676
GOBP_REGULATION_OF_TOLL_LIKE_RECEPTOR_SIGNALING_PATHWAY	0.383802	0.916574	1	62	1	2.58195
GOBP_NEGATIVE_REGULATION_OF_VIRAL_PROCESS	0.384055	0.916384	1	66	1	2.42238
GOBP_POSITIVE_REGULATION_OF_HYDROLASE_ACTIVITY	0.388372	0.775734	5	675	1	1.17748
GOBP_DEVELOPMENTAL_GROWTH	0.390048	0.790479	4	537	1	1.18216
GOBP_CELL_CYCLE_DNA_REPLICATION	0.390622	0.913325	1	61	1	2.62515
GOBP_REGULATION_OF_LEUKOCYTE_APOPTOTIC_PROCESS	0.391111	0.912995	1	66	1	2.42238
GOBP_REGULATION_OF_PEPTIDASE_ACTIVITY	0.39275	0.811299	3	331	1	1.44606
GOBP_REGULATION_OF_METAL_ION_TRANSPORT	0.393897	0.846059	2	207	1	1.53828
GOBP_VASCULAR_TRANSPORT	0.394135	0.911262	1	85	1	1.87182
GOBP_REGULATION_OF_CALCIUM_ION_TRANSPORT_INTO_CYTOSOL	0.394406	0.911184	1	80	1	1.99104
GOBP_FEEDING_BEHAVIOR	0.395199	0.910977	1	67	1	2.38531
GOBP_MONOCARBOXYLIC_ACID_METABOLIC_PROCESS	0.396357	0.785555	4	509	1	1.25047
GOBP_REGULATION_OF_FATTY_ACID_METABOLIC_PROCESS	0.398413	0.90921	1	79	1	2.01668
GOBP_POSITIVE_REGULATION_OF_NERVOUS_SYSTEM_DEVELOPMENT	0.398424	0.842879	2	249	1	1.27261
GOBP_VASOCONSTRICTION	0.400533	0.908325	1	67	1	2.38531
GOBP_NEGATIVE_REGULATION_OF_LIPID_METABOLIC_PROCESS	0.403674	0.906563	1	79	1	2.01668
GOBP_POSITIVE_REGULATION_OF_PLASMA_MEMBRANE_BOUNDED_CELL_PROJECTION_ASSEMBLY	0.403874	0.906251	1	100	1	1.58637
GOBP_ORGANIC_CYCLIC_COMPOUND_CATABOLIC_PROCESS	0.404851	0.778755	4	573	1	1.1042
GOBP_REGULATION_OF_STRIATED_MUSCLE_CONTRACTION	0.404893	0.905983	1	76	1	2.09783
GOBP_ORGANIC_ACID_CATABOLIC_PROCESS	0.406577	0.837411	2	217	1	1.4656
GOBP_POSITIVE_REGULATION_OF_PHOSPHATIDYLINOSITOL_3_KINASE_SIGNALING	0.407427	0.904659	1	78	1	2.04303
GOBP_CELL_PART_MORPHOGENESIS	0.40847	0.775804	4	643	1	0.977779
GOBP_CHROMOSOME_LOCALIZATION	0.40935	0.903696	1	76	1	2.09783
GOBP_POSITIVE_REGULATION_OF_UBIQUITIN_DEPENDENT_PROTEIN_CATABOLIC_PROCESS	0.409358	0.903427	1	101	1	1.57039
GOBP_POSITIVE_REGULATION_OF_CATABOLIC_PROCESS	0.410127	0.798051	3	423	1	1.12124
GOBP_CELLULAR_RESPONSE_TO_UV	0.41075	0.902904	1	81	1	1.96597
GOBP_REGULATION_OF_CELL_KILLING	0.411023	0.903051	1	63	1	2.54012
GOBP_SOMITE_DEVELOPMENT	0.411497	0.902658	1	71	1	2.24849
GOBP_DICARBOXYLIC_ACID_METABOLIC_PROCESS	0.411936	0.902275	1	82	1	1.94156
GOBP_REGULATION_OF_IMMUNE_EFFECTOR_PROCESS	0.41267	0.796333	3	299	1	1.60639
GOBP_OOGENESIS	0.413964	0.901404	1	69	1	2.31493
GOBP_DIGESTIVE_SYSTEM_PROCESS	0.41545	0.90066	1	67	1	2.38531
GOBP_POSITIVE_REGULATION_OF_LIPID_TRANSPORT	0.415659	0.900447	1	73	1	2.18585
GOBP_MEIOTIC_CHROMOSOME_SEGREGATION	0.417779	0.899488	1	64	1	2.49948
GOBP_CELL_ADHESION_MEDIATED_BY_INTEGRIN	0.417989	0.899282	1	69	1	2.31493
GOBP_POSITIVE_REGULATION_OF_B_CELL_ACTIVATION	0.418629	0.898941	1	69	1	2.31493
GOBP_REGULATION_OF_SYSTEMIC_ARTERIAL_BLOOD_PRESSURE	0.419183	0.898612	1	71	1	2.24849
GOBP_CHEMICAL_HOMEOSTASIS	0.419825	0.727223	7	960	1	1.16206
GOBP_NEGATIVE_REGULATION_OF_PROTEIN_BINDING	0.422271	0.896745	1	86	1	1.84968
GOBP_NEGATIVE_REGULATION_OF_LEUKOCYTE_PROLIFERATION	0.422566	0.896852	1	68	1	2.34961
GOBP_CHEMICAL_SYNAPTIC_TRANSMISSION_POSTSYNAPTIC	0.422647	0.896467	1	93	1	1.708
GOBP_CARDIAC_MUSCLE_CELL_DIFFERENTIATION	0.423386	0.896179	1	83	1	1.91774
GOBP_MEMORY	0.424343	0.895457	1	103	1	1.53936
GOBP_ACTIVATION_OF_GTPASE_ACTIVITY	0.424831	0.895226	1	99	1	1.60269
GOBP_PEPTIDYL_TYROSINE_DEPHOSPHORYLATION	0.425647	0.894819	1	95	1	1.6714
GOBP_CELLULAR_AMINO_ACID_CATABOLIC_PROCESS	0.425765	0.894875	1	84	1	1.8945
GOBP_MUSCLE_ADAPTATION	0.426527	0.8944	1	89	1	1.78613
GOBP_ION_HOMEOSTASIS	0.427829	0.743112	5	650	1	1.22557
GOBP_STRIATED_MUSCLE_CELL_DIFFERENTIATION	0.428656	0.821859	2	217	1	1.4656
GOBP_POSITIVE_REGULATION_OF_COLD_INDUCED_THERMOGENESIS	0.428936	0.893125	1	85	1	1.87182
GOBP_REGULATION_OF_CHROMOSOME_SEGREGATION	0.4291	0.8931	1	80	1	1.99104
GOBP_POSITIVE_REGULATION_OF_TRANSCRIPTION_BY_RNA_POLYMERASE_II	0.42947	0.718784	7	989	1	1.12505
GOBP_LEUKOCYTE_MEDIATED_CYTOTOXICITY	0.430657	0.892401	1	70	1	2.28124
GOBP_REGULATION_OF_NIK_NF_KAPPAB_SIGNALING	0.431415	0.891807	1	81	1	1.96597
GOBP_SEX_DIFFERENTIATION	0.432507	0.819089	2	213	1	1.49384
GOBP_DEVELOPMENT_OF_PRIMARY_FEMALE_SEXUAL_CHARACTERISTICS	0.432681	0.891076	1	83	1	1.91774
GOBP_SENSORY_PERCEPTION_OF_PAIN	0.433377	0.890688	1	83	1	1.91774
GOBP_POSITIVE_REGULATION_OF_CELL_CYCLE_PHASE_TRANSITION	0.435828	0.889252	1	88	1	1.80675
GOBP_NEGATIVE_REGULATION_OF_CELLULAR_PROTEIN_LOCALIZATION	0.437147	0.888338	1	105	1	1.50952
GOBP_NEGATIVE_REGULATION_OF_PROTEOLYSIS	0.438101	0.814936	2	231	1	1.37453
GOBP_CELL_SUBSTRATE_JUNCTION_ORGANIZATION	0.438149	0.887779	1	104	1	1.52429
GOBP_REGULATION_OF_ACTIN_FILAMENT_BUNDLE_ASSEMBLY	0.438791	0.887488	1	96	1	1.65368
GOBP_STRESS_FIBER_ASSEMBLY	0.438885	0.887405	1	99	1	1.60269
GOBP_NEGATIVE_REGULATION_OF_CHROMOSOME_ORGANIZATION	0.438921	0.887527	1	86	1	1.84968
GOBP_UNSATURATED_FATTY_ACID_METABOLIC_PROCESS	0.439073	0.887466	1	84	1	1.8945
GOBP_REGULATION_OF_STEROID_METABOLIC_PROCESS	0.439209	0.88725	1	96	1	1.65368
GOBP_INTERLEUKIN_1_BETA_PRODUCTION	0.439399	0.887542	1	68	1	2.34961
GOBP_TISSUE_HOMEOSTASIS	0.439523	0.813945	2	216	1	1.47256
GOBP_NEGATIVE_REGULATION_OF_TRANSMEMBRANE_TRANSPORT	0.439579	0.88704	1	96	1	1.65368
GOBP_RESPONSE_TO_VITAMIN	0.440092	0.887037	1	74	1	2.15567
GOBP_POSITIVE_REGULATION_OF_CELL_DEVELOPMENT	0.441636	0.812229	2	264	1	1.19836
GOBP_MODULATION_OF_PROCESS_OF_OTHER_ORGANISM	0.441652	0.885886	1	93	1	1.708
GOBP_LONG_CHAIN_FATTY_ACID_METABOLIC_PROCESS	0.442163	0.885663	1	87	1	1.82806
GOBP_REGULATION_OF_MRNA_PROCESSING	0.44264	0.885014	1	133	1	1.18682
GOBP_TOR_SIGNALING	0.443039	0.884909	1	113	1	1.40085
GOBP_PROTEIN_DEPOLYMERIZATION	0.443319	0.884803	1	106	1	1.49503
GOBP_POSITIVE_REGULATION_OF_PRODUCTION_OF_MOLECULAR_MEDIATOR_OF_IMMUNE_RESPONSE	0.44621	0.883519	1	74	1	2.15567
GOBP_REGULATION_OF_CELL_MORPHOGENESIS	0.446278	0.808729	2	283	1	1.11569
GOBP_CELLULAR_RESPONSE_TO_HEAT	0.446474	0.882941	1	110	1	1.43973
GOBP_EPIDERMAL_GROWTH_FACTOR_RECEPTOR_SIGNALING_PATHWAY	0.446714	0.882817	1	108	1	1.46686
GOBP_STEROID_METABOLIC_PROCESS	0.447868	0.807672	2	236	1	1.34466
GOBP_B_CELL_ACTIVATION	0.448319	0.807442	2	208	1	1.53069
GOBP_MYOTUBE_DIFFERENTIATION	0.448626	0.881867	1	91	1	1.74622
GOBP_INNER_EAR_MORPHOGENESIS	0.450006	0.881286	1	75	1	2.12635
GOBP_SEGMENTATION	0.451072	0.880608	1	78	1	2.04303
GOBP_CELLULAR_CARBOHYDRATE_METABOLIC_PROCESS	0.451756	0.804695	2	252	1	1.25705
GOBP_IMMUNOGLOBULIN_PRODUCTION	0.453055	0.879389	1	81	1	1.96597
GOBP_SENSORY_PERCEPTION_OF_CHEMICAL_STIMULUS	0.453117	0.879607	1	67	1	2.38531
GOBP_LEARNING	0.454275	0.878252	1	122	1	1.2958
GOBP_REGULATION_OF_LIPASE_ACTIVITY	0.454339	0.878596	1	83	1	1.91774
GOBP_NEGATIVE_REGULATION_OF_CATABOLIC_PROCESS	0.454902	0.802235	2	280	1	1.12799
GOBP_INTERFERON_GAMMA_PRODUCTION	0.455028	0.878313	1	75	1	2.12635
GOBP_POSITIVE_REGULATION_OF_TRANSPORTER_ACTIVITY	0.456085	0.87731	1	104	1	1.52429
GOBP_PROTEIN_LOCALIZATION_TO_CHROMOSOME	0.456993	0.876903	1	91	1	1.74622
GOBP_POSITIVE_REGULATION_OF_TUMOR_NECROSIS_FACTOR_SUPERFAMILY_CYTOKINE_PRODUCTION	0.457935	0.87659	1	74	1	2.15567
GOBP_REGULATION_OF_MRNA_METABOLIC_PROCESS	0.45815	0.799678	2	316	1	0.995883
GOBP_POSITIVE_REGULATION_OF_PROTEIN_POLYMERIZATION	0.460988	0.874238	1	117	1	1.35216
GOBP_RESPONSE_TO_RADIATION	0.462131	0.756587	3	393	1	1.21033
GOBP_REGULATION_OF_PROTEIN_CONTAINING_COMPLEX_DISASSEMBLY	0.462722	0.873202	1	114	1	1.38835
GOBP_STRIATED_MUSCLE_CELL_DEVELOPMENT	0.462764	0.873484	1	85	1	1.87182
GOBP_POSITIVE_REGULATION_OF_MITOTIC_CELL_CYCLE	0.463442	0.872877	1	101	1	1.57039
GOBP_LYMPHOCYTE_MIGRATION	0.463796	0.872912	1	81	1	1.96597
GOBP_CYTOKINE_MEDIATED_SIGNALING_PATHWAY	0.463925	0.711839	5	625	1	1.27753
GOBP_POSITIVE_REGULATION_OF_TRANSLATION	0.464695	0.871967	1	117	1	1.35216
GOBP_LEUKOCYTE_APOPTOTIC_PROCESS	0.465595	0.871746	1	85	1	1.87182
GOBP_REGULATION_OF_CELL_DEVELOPMENT	0.465639	0.753595	3	435	1	1.08906
GOBP_STEROID_HORMONE_MEDIATED_SIGNALING_PATHWAY	0.46731	0.870334	1	119	1	1.32904
GOBP_REGULATION_OF_PATTERN_RECOGNITION_RECEPTOR_SIGNALING_PATHWAY	0.468442	0.869955	1	87	1	1.82806
GOBP_ICOSANOID_METABOLIC_PROCESS	0.470929	0.868478	1	82	1	1.94156
GOBP_REGULATION_OF_DNA_REPLICATION	0.473462	0.866683	1	97	1	1.63633
GOBP_METAL_ION_HOMEOSTASIS	0.475081	0.719912	4	527	1	1.20572
GOBP_NEGATIVE_REGULATION_OF_TRANSCRIPTION_BY_RNA_POLYMERASE_II	0.477216	0.69987	5	743	1	1.0632
GOBP_ENDOCRINE_SYSTEM_DEVELOPMENT	0.477285	0.864342	1	90	1	1.76597
GOBP_REGULATION_OF_RNA_SPLICING	0.477762	0.863603	1	140	1	1.12645
GOBP_REGULATION_OF_PROTEASOMAL_UBIQUITIN_DEPENDENT_PROTEIN_CATABOLIC_PROCESS	0.477864	0.863611	1	128	1	1.23401
GOBP_COLLAGEN_METABOLIC_PROCESS	0.478157	0.863871	1	84	1	1.8945
GOBP_DIGESTION	0.47818	0.863904	1	81	1	1.96597
GOBP_POSITIVE_REGULATION_OF_CYTOKINE_PRODUCTION	0.479949	0.741667	3	339	1	1.41076
GOBP_CELL_PROJECTION_ORGANIZATION	0.48056	0.657037	9	1472	1	0.957376
GOBP_POSITIVE_REGULATION_OF_AUTOPHAGY	0.48075	0.86185	1	115	1	1.37607
GOBP_NEGATIVE_REGULATION_OF_PROTEIN_CONTAINING_COMPLEX_ASSEMBLY	0.481873	0.861046	1	125	1	1.26416
GOBP_INTERLEUKIN_1_PRODUCTION	0.482701	0.861028	1	79	1	2.01668
GOBP_POSITIVE_REGULATION_OF_PROTEOLYSIS_INVOLVED_IN_CELLULAR_PROTEIN_CATABOLIC_PROCESS	0.483549	0.859963	1	124	1	1.27453
GOBP_PHAGOCYTOSIS	0.483766	0.779772	2	241	1	1.31602
GOBP_SINGLE_FERTILIZATION	0.483817	0.860116	1	91	1	1.74622
GOBP_CELL_MORPHOGENESIS_INVOLVED_IN_DIFFERENTIATION	0.484669	0.711286	4	675	1	0.928767
GOBP_CARBOXYLIC_ACID_TRANSPORT	0.485272	0.778585	2	234	1	1.35646
GOBP_MAINTENANCE_OF_LOCATION	0.487077	0.776994	2	274	1	1.15341
GOBP_PEPTIDYL_SERINE_MODIFICATION	0.487452	0.776648	2	290	1	1.08797
GOBP_PHOSPHOLIPASE_C_ACTIVATING_G_PROTEIN_COUPLED_RECEPTOR_SIGNALING_PATHWAY	0.487554	0.857841	1	80	1	1.99104
GOBP_PLASMA_MEMBRANE_ORGANIZATION	0.488499	0.8569	1	103	1	1.53936
GOBP_FEMALE_SEX_DIFFERENTIATION	0.488984	0.856648	1	97	1	1.63633
GOBP_INTEGRIN_MEDIATED_SIGNALING_PATHWAY	0.489667	0.856184	1	98	1	1.61933
GOBP_RENAL_SYSTEM_PROCESS	0.48999	0.855958	1	99	1	1.60269
GOBP_RESPONSE_TO_CYTOKINE	0.493642	0.660539	7	962	1	1.15943
GOBP_PHENOL_CONTAINING_COMPOUND_METABOLIC_PROCESS	0.493804	0.85356	1	88	1	1.80675
GOBP_REGULATION_OF_PROTEIN_DEPHOSPHORYLATION	0.494007	0.85299	1	131	1	1.20526
GOBP_POSITIVE_REGULATION_OF_LIPID_LOCALIZATION	0.494812	0.852812	1	93	1	1.708
GOBP_SECOND_MESSENGER_MEDIATED_SIGNALING	0.496113	0.769664	2	257	1	1.23192
GOBP_NUCLEAR_CHROMOSOME_SEGREGATION	0.497765	0.768383	2	234	1	1.35646
GOBP_DNA_DAMAGE_RESPONSE_SIGNAL_TRANSDUCTION_BY_P53_CLASS_MEDIATOR	0.497857	0.850631	1	103	1	1.53936
GOBP_REGULATION_OF_HYDROLASE_ACTIVITY	0.498416	0.655996	7	1085	1	1.01678
GOBP_EXTERNAL_ENCAPSULATING_STRUCTURE_ORGANIZATION	0.499392	0.724774	3	343	1	1.39373
GOBP_FORMATION_OF_PRIMARY_GERM_LAYER	0.499989	0.849289	1	94	1	1.6895
GOBP_POSTSYNAPSE_ORGANIZATION	0.500171	0.848682	1	152	1	1.036
GOBP_ADAPTIVE_IMMUNE_RESPONSE_BASED_ON_SOMATIC_RECOMBINATION_OF_IMMUNE_RECEPTORS_BUILT_FROM_IMMUNOGLOBULIN_SUPERFAMILY_DOMAINS	0.500205	0.76651	2	202	1	1.57735
GOBP_POSITIVE_REGULATION_OF_CELL_PROJECTION_ORGANIZATION	0.500934	0.765494	2	325	1	0.967457
GOBP_REGULATION_OF_PHOSPHATIDYLINOSITOL_3_KINASE_SIGNALING	0.501506	0.848066	1	110	1	1.43973
GOBP_EAR_MORPHOGENESIS	0.502095	0.847904	1	90	1	1.76597
GOBP_REGULATION_OF_PROTEOLYSIS	0.502464	0.695314	4	588	1	1.07454
GOBP_CARDIOCYTE_DIFFERENTIATION	0.503749	0.846563	1	106	1	1.49503
GOBP_MESODERM_DEVELOPMENT	0.504848	0.845948	1	94	1	1.6895
GOBP_CELLULAR_RESPONSE_TO_NITROGEN_COMPOUND	0.505215	0.692775	4	613	1	1.02841
GOBP_NEGATIVE_REGULATION_OF_CYTOKINE_PRODUCTION	0.50627	0.761316	2	229	1	1.38685
GOBP_B_CELL_DIFFERENTIATION	0.506431	0.844747	1	102	1	1.55472
GOBP_REGULATION_OF_DEFENSE_RESPONSE	0.50661	0.691602	4	517	1	1.23019
GOBP_CELL_POPULATION_PROLIFERATION	0.50706	0.620712	11	1568	1	1.12047
GOBP_DEFENSE_RESPONSE	0.507397	0.631653	9	1187	1	1.21801
GOBP_DEFENSE_RESPONSE_TO_OTHER_ORGANISM	0.509432	0.656472	6	781	1	1.22678
GOBP_POSITIVE_REGULATION_OF_SYNAPTIC_TRANSMISSION	0.509688	0.842167	1	136	1	1.16018
GOBP_MITOCHONDRIAL_MEMBRANE_ORGANIZATION	0.510397	0.841674	1	135	1	1.16893
GOBP_REGULATION_OF_CATION_TRANSMEMBRANE_TRANSPORT	0.510603	0.757425	2	302	1	1.04351
GOBP_PROTEIN_POLYUBIQUITINATION	0.510851	0.757166	2	323	1	0.973636
GOBP_REGULATION_OF_WOUND_HEALING	0.5114	0.841288	1	100	1	1.58637
GOBP_ERBB_SIGNALING_PATHWAY	0.512745	0.840055	1	129	1	1.22428
GOBP_NEGATIVE_REGULATION_OF_NEURON_APOPTOTIC_PROCESS	0.513144	0.839836	1	121	1	1.30669
GOBP_GLYCOPROTEIN_BIOSYNTHETIC_PROCESS	0.513316	0.755148	2	291	1	1.08412
GOBP_POSITIVE_REGULATION_OF_PROTEIN_MODIFICATION_BY_SMALL_PROTEIN_CONJUGATION_OR_REMOVAL	0.514841	0.838548	1	131	1	1.20526
GOBP_AMINOGLYCAN_BIOSYNTHETIC_PROCESS	0.515414	0.838312	1	111	1	1.42654
GOBP_REGULATION_OF_DNA_BINDING	0.515454	0.838314	1	108	1	1.46686
GOBP_LIPID_HOMEOSTASIS	0.515743	0.838056	1	113	1	1.40085
GOBP_REGULATION_OF_CYTOSKELETON_ORGANIZATION	0.516237	0.709486	3	476	1	0.991466
GOBP_MYELOID_CELL_HOMEOSTASIS	0.516715	0.837229	1	128	1	1.23401
GOBP_GROWTH	0.517329	0.662824	5	800	1	0.982407
GOBP_REGULATION_OF_MITOTIC_NUCLEAR_DIVISION	0.518322	0.836364	1	99	1	1.60269
GOBP_DETECTION_OF_STIMULUS_INVOLVED_IN_SENSORY_PERCEPTION	0.519807	0.835523	1	84	1	1.8945
GOBP_RESPONSE_TO_TUMOR_NECROSIS_FACTOR	0.519839	0.749659	2	257	1	1.23192
GOBP_POSITIVE_REGULATION_OF_CELLULAR_COMPONENT_BIOGENESIS	0.523776	0.702603	3	491	1	0.959854
GOBP_B_CELL_MEDIATED_IMMUNITY	0.524515	0.831995	1	90	1	1.76597
GOBP_NEGATIVE_REGULATION_OF_RESPONSE_TO_STIMULUS	0.524706	0.614826	9	1403	1	1.0107
GOBP_CELL_MORPHOGENESIS_INVOLVED_IN_NEURON_DIFFERENTIATION	0.52476	0.701639	3	546	1	0.858885
GOBP_CARBOHYDRATE_TRANSPORT	0.524966	0.831311	1	119	1	1.32904
GOBP_HINDBRAIN_DEVELOPMENT	0.525794	0.830657	1	124	1	1.27453
GOBP_TISSUE_MIGRATION	0.526481	0.743829	2	277	1	1.14056
GOBP_REGULATION_OF_FAT_CELL_DIFFERENTIATION	0.527123	0.82975	1	116	1	1.36403
GOBP_NEGATIVE_REGULATION_OF_LOCOMOTION	0.528331	0.742206	2	278	1	1.13634
GOBP_RHO_PROTEIN_SIGNAL_TRANSDUCTION	0.530651	0.827063	1	123	1	1.28508
GOBP_DETECTION_OF_STIMULUS	0.531618	0.739515	2	225	1	1.41216
GOBP_NEGATIVE_REGULATION_OF_IMMUNE_EFFECTOR_PROCESS	0.532769	0.825768	1	97	1	1.63633
GOBP_CELL_KILLING	0.532889	0.825693	1	96	1	1.65368
GOBP_POSITIVE_REGULATION_OF_APOPTOTIC_SIGNALING_PATHWAY	0.534036	0.824619	1	113	1	1.40085
GOBP_ENDOTHELIUM_DEVELOPMENT	0.534873	0.823927	1	119	1	1.32904
GOBP_REGULATION_OF_TRANSMEMBRANE_TRANSPORT	0.536151	0.69117	3	485	1	0.972263
GOBP_NEGATIVE_REGULATION_OF_EPITHELIAL_CELL_PROLIFERATION	0.537457	0.822039	1	112	1	1.41358
GOBP_POSITIVE_REGULATION_OF_CELLULAR_PROTEIN_CATABOLIC_PROCESS	0.539577	0.820134	1	146	1	1.07933
GOBP_POSITIVE_REGULATION_OF_CELLULAR_AMIDE_METABOLIC_PROCESS	0.540291	0.819599	1	144	1	1.09461
GOBP_LIPID_BIOSYNTHETIC_PROCESS	0.54081	0.659379	4	633	1	0.994118
GOBP_NEGATIVE_REGULATION_OF_INFLAMMATORY_RESPONSE	0.542379	0.818388	1	102	1	1.55472
GOBP_MITOTIC_NUCLEAR_DIVISION	0.543648	0.728591	2	275	1	1.1491
GOBP_REGULATION_OF_G_PROTEIN_COUPLED_RECEPTOR_SIGNALING_PATHWAY	0.545548	0.815707	1	122	1	1.2958
GOBP_EPIDERMIS_DEVELOPMENT	0.54579	0.726762	2	245	1	1.29396
GOBP_NEGATIVE_REGULATION_OF_SUPRAMOLECULAR_FIBER_ORGANIZATION	0.546577	0.814715	1	146	1	1.07933
GOBP_REGULATION_OF_VIRAL_LIFE_CYCLE	0.547214	0.814487	1	114	1	1.38835
GOBP_CELLULAR_RESPONSE_TO_LIGHT_STIMULUS	0.548343	0.813613	1	113	1	1.40085
GOBP_FEMALE_GAMETE_GENERATION	0.548529	0.813576	1	104	1	1.52429
GOBP_CELL_CELL_ADHESION	0.548974	0.63241	5	730	1	1.08334
GOBP_REGULATION_OF_UBIQUITIN_DEPENDENT_PROTEIN_CATABOLIC_PROCESS	0.549344	0.812493	1	154	1	1.02229
GOBP_CELL_CELL_JUNCTION_ASSEMBLY	0.552415	0.810278	1	125	1	1.26416
GOBP_NEGATIVE_REGULATION_OF_CELLULAR_AMIDE_METABOLIC_PROCESS	0.552923	0.809657	1	154	1	1.02229
GOBP_CELL_RECOGNITION	0.553173	0.809753	1	117	1	1.35216
GOBP_FOREBRAIN_DEVELOPMENT	0.555925	0.717247	2	323	1	0.973636
GOBP_REGULATION_OF_TUBE_SIZE	0.555949	0.807627	1	109	1	1.45317
GOBP_STEROL_METABOLIC_PROCESS	0.556166	0.807188	1	136	1	1.16018
GOBP_POSITIVE_REGULATION_OF_DEVELOPMENTAL_GROWTH	0.557596	0.805978	1	144	1	1.09461
GOBP_POSITIVE_REGULATION_OF_DEFENSE_RESPONSE	0.557626	0.715825	2	270	1	1.17099
GOBP_ADENYLATE_CYCLASE_ACTIVATING_G_PROTEIN_COUPLED_RECEPTOR_SIGNALING_PATHWAY	0.559627	0.804651	1	110	1	1.43973
GOBP_POSITIVE_REGULATION_OF_CELL_GROWTH	0.55965	0.804296	1	147	1	1.07185
GOBP_NEGATIVE_REGULATION_OF_CYTOSKELETON_ORGANIZATION	0.559767	0.804201	1	147	1	1.07185
GOBP_PHOSPHATIDYLINOSITOL_3_KINASE_SIGNALING	0.562742	0.801884	1	133	1	1.18682
GOBP_CATION_TRANSPORT	0.564385	0.602799	6	972	1	0.969026
GOBP_REGULATION_OF_SYNAPTIC_PLASTICITY	0.564646	0.800073	1	171	1	0.918857
GOBP_LYMPHOCYTE_ACTIVATION	0.565067	0.635822	4	541	1	1.17298
GOBP_MAPK_CASCADE	0.566598	0.614905	5	783	1	1.00526
GOBP_REGULATION_OF_B_CELL_ACTIVATION	0.567783	0.798021	1	106	1	1.49503
GOBP_SIGNAL_TRANSDUCTION_IN_RESPONSE_TO_DNA_DAMAGE	0.569242	0.796583	1	126	1	1.25395
GOBP_MEIOSIS_I_CELL_CYCLE_PROCESS	0.569959	0.796363	1	96	1	1.65368
GOBP_RESPONSE_TO_HEAT	0.570578	0.79529	1	148	1	1.06447
GOBP_CELL_MORPHOGENESIS	0.572031	0.609359	5	933	1	0.83254
GOBP_REGULATION_OF_INTRINSIC_APOPTOTIC_SIGNALING_PATHWAY	0.572485	0.793712	1	145	1	1.08692
GOBP_CELL_ACTIVATION_INVOLVED_IN_IMMUNE_RESPONSE	0.572577	0.628279	4	595	1	1.06128
GOBP_MALE_SEX_DIFFERENTIATION	0.573541	0.793012	1	123	1	1.28508
GOBP_RETINA_DEVELOPMENT_IN_CAMERA_TYPE_EYE	0.574012	0.79253	1	132	1	1.19597
GOBP_REGULATION_OF_TRANS_SYNAPTIC_SIGNALING	0.574213	0.699937	2	381	1	0.820913
GOBP_REGULATION_OF_CATABOLIC_PROCESS	0.574701	0.606661	5	938	1	0.827739
GOBP_ORGANIC_HYDROXY_COMPOUND_METABOLIC_PROCESS	0.575194	0.653679	3	452	1	1.04646
GOBP_MUSCLE_CELL_DIFFERENTIATION	0.576065	0.698359	2	295	1	1.06898
GOBP_NEGATIVE_REGULATION_OF_ORGANELLE_ORGANIZATION	0.576182	0.698171	2	323	1	0.973636
GOBP_BRANCHING_MORPHOGENESIS_OF_AN_EPITHELIAL_TUBE	0.577408	0.789748	1	122	1	1.2958
GOBP_CELLULAR_RESPONSE_TO_LIPID	0.577541	0.651343	3	457	1	1.03452
GOBP_CELLULAR_PROCESS_INVOLVED_IN_REPRODUCTION_IN_MULTICELLULAR_ORGANISM	0.57794	0.69668	2	259	1	1.22215
GOBP_REGULATION_OF_PRODUCTION_OF_MOLECULAR_MEDIATOR_OF_IMMUNE_RESPONSE	0.57824	0.789191	1	109	1	1.45317
GOBP_REGULATION_OF_RESPONSE_TO_WOUNDING	0.578271	0.788952	1	128	1	1.23401
GOBP_ORGANELLE_FISSION	0.579391	0.649541	3	433	1	1.0943
GOBP_NEGATIVE_REGULATION_OF_BINDING	0.581528	0.786062	1	139	1	1.1347
GOBP_REGULATION_OF_CATION_CHANNEL_ACTIVITY	0.584473	0.783364	1	160	1	0.983255
GOBP_POSITIVE_REGULATION_OF_CHROMOSOME_ORGANIZATION	0.586594	0.781515	1	160	1	0.983255
GOBP_NEGATIVE_REGULATION_OF_PROTEIN_METABOLIC_PROCESS	0.586962	0.594206	5	879	1	0.88789
GOBP_REGULATION_OF_PROTEASOMAL_PROTEIN_CATABOLIC_PROCESS	0.590513	0.777983	1	175	1	0.897459
GOBP_RNA_CATABOLIC_PROCESS	0.590738	0.68386	2	394	1	0.792881
GOBP_REGULATION_OF_NUCLEAR_DIVISION	0.591762	0.777314	1	119	1	1.32904
GOBP_RESPONSE_TO_GROWTH_FACTOR	0.592062	0.608471	4	648	1	0.9698
GOBP_REGULATION_OF_BINDING	0.592183	0.682574	2	326	1	0.964396
GOBP_POSITIVE_REGULATION_OF_EPITHELIAL_CELL_MIGRATION	0.593059	0.775941	1	142	1	1.1103
GOBP_MYELOID_LEUKOCYTE_MEDIATED_IMMUNITY	0.594083	0.634669	3	473	1	0.99803
GOBP_VESICLE_MEDIATED_TRANSPORT_IN_SYNAPSE	0.595128	0.773826	1	185	1	0.848032
GOBP_POSITIVE_REGULATION_OF_GTPASE_ACTIVITY	0.596407	0.678311	2	356	1	0.880606
GOBP_TOLL_LIKE_RECEPTOR_SIGNALING_PATHWAY	0.59778	0.771831	1	129	1	1.22428
GOBP_NEGATIVE_REGULATION_OF_MAPK_CASCADE	0.600904	0.768808	1	152	1	1.036
GOBP_VIRAL_GENE_EXPRESSION	0.603009	0.766658	1	192	1	0.816513
GOBP_PLATELET_ACTIVATION	0.60471	0.76545	1	137	1	1.15156
GOBP_POSITIVE_REGULATION_OF_PROTEIN_KINASE_B_SIGNALING	0.604737	0.765417	1	138	1	1.14307
GOBP_POSITIVE_REGULATION_OF_PROTEOLYSIS	0.608726	0.665942	2	332	1	0.946419
GOBP_RESPONSE_TO_DRUG	0.609068	0.665665	2	305	1	1.03293
GOBP_FC_RECEPTOR_SIGNALING_PATHWAY	0.609188	0.761058	1	172	1	0.913414
GOBP_FATTY_ACID_METABOLIC_PROCESS	0.610734	0.663925	2	318	1	0.989427
GOBP_ANATOMICAL_STRUCTURE_FORMATION_INVOLVED_IN_MORPHOGENESIS	0.611205	0.554611	6	922	1	1.02612
GOBP_POSITIVE_REGULATION_OF_INTRACELLULAR_PROTEIN_TRANSPORT	0.611364	0.759026	1	172	1	0.913414
GOBP_LEUKOCYTE_MEDIATED_IMMUNITY	0.613547	0.586123	4	617	1	1.02137
GOBP_REGULATION_OF_ACTIN_FILAMENT_LENGTH	0.613687	0.756869	1	168	1	0.935579
GOBP_CHROMOSOME_SEGREGATION	0.61376	0.660889	2	294	1	1.07272
GOBP_NEGATIVE_REGULATION_OF_IMMUNE_RESPONSE	0.614767	0.756341	1	114	1	1.38835
GOBP_REGULATION_OF_CELLULAR_CATABOLIC_PROCESS	0.61495	0.584495	4	791	1	0.784503
GOBP_POSITIVE_REGULATION_OF_CELL_ACTIVATION	0.616632	0.658008	2	270	1	1.17099
GOBP_ENTRY_INTO_HOST	0.616883	0.754119	1	133	1	1.18682
GOBP_PROTEIN_LOCALIZATION_TO_MEMBRANE	0.617023	0.610697	3	624	1	0.746356
GOBP_APPENDAGE_DEVELOPMENT	0.617025	0.753892	1	143	1	1.1024
GOBP_DNA_INTEGRITY_CHECKPOINT	0.617093	0.753794	1	147	1	1.07185
GOBP_REGULATION_OF_MUSCLE_CONTRACTION	0.617616	0.753422	1	133	1	1.18682
GOBP_HEART_DEVELOPMENT	0.617764	0.610077	3	483	1	0.976468
GOBP_MUSCLE_CELL_DEVELOPMENT	0.619251	0.751833	1	136	1	1.16018
GOBP_TRANSCRIPTION_INITIATION_FROM_RNA_POLYMERASE_II_PROMOTER	0.622947	0.748026	1	169	1	0.929939
GOBP_SENSORY_ORGAN_DEVELOPMENT	0.623353	0.604189	3	456	1	1.03688
GOBP_NEGATIVE_REGULATION_OF_PHOSPHORYLATION	0.623999	0.65007	2	359	1	0.873001
GOBP_POSITIVE_REGULATION_OF_BINDING	0.624901	0.746193	1	160	1	0.983255
GOBP_REGULATION_OF_RESPONSE_TO_STRESS	0.625706	0.527961	7	1161	1	0.943834
GOBP_RESPONSE_TO_NUTRIENT	0.627805	0.743531	1	139	1	1.1347
GOBP_NEGATIVE_REGULATION_OF_SECRETION	0.62806	0.7433	1	137	1	1.15156
GOBP_ANTERIOR_POSTERIOR_PATTERN_SPECIFICATION	0.628384	0.742973	1	138	1	1.14307
GOBP_NIK_NF_KAPPAB_SIGNALING	0.628423	0.742798	1	154	1	1.02229
GOBP_HOMOPHILIC_CELL_ADHESION_VIA_PLASMA_MEMBRANE_ADHESION_MOLECULES	0.62877	0.742473	1	152	1	1.036
GOBP_EMBRYONIC_MORPHOGENESIS	0.629254	0.59785	3	469	1	1.00691
GOBP_NEGATIVE_REGULATION_OF_HYDROLASE_ACTIVITY	0.629868	0.643935	2	333	1	0.943486
GOBP_GLYCOPROTEIN_METABOLIC_PROCESS	0.630678	0.643014	2	358	1	0.875522
GOBP_TUMOR_NECROSIS_FACTOR_SUPERFAMILY_CYTOKINE_PRODUCTION	0.632969	0.738588	1	125	1	1.26416
GOBP_MULTICELLULAR_ORGANISM_REPRODUCTION	0.63869	0.55911	4	617	1	1.02137
GOBP_POSITIVE_REGULATION_OF_CELL_CYCLE	0.639001	0.634151	2	335	1	0.937674
GOBP_MITOTIC_CELL_CYCLE_CHECKPOINT	0.640634	0.73066	1	149	1	1.05726
GOBP_IMMUNE_EFFECTOR_PROCESS	0.642366	0.52111	6	953	1	0.99001
GOBP_POSITIVE_REGULATION_OF_NF_KAPPAB_TRANSCRIPTION_FACTOR_ACTIVITY	0.642775	0.728537	1	143	1	1.1024
GOBP_NEGATIVE_REGULATION_OF_NEURON_DEATH	0.642979	0.728088	1	175	1	0.897459
GOBP_NEUROTRANSMITTER_TRANSPORT	0.643448	0.727519	1	191	1	0.820873
GOBP_REGULATION_OF_BLOOD_PRESSURE	0.644479	0.726842	1	138	1	1.14307
GOBP_MONONUCLEAR_CELL_MIGRATION	0.645548	0.725735	1	139	1	1.1347
GOBP_CELLULAR_RESPONSE_TO_STEROID_HORMONE_STIMULUS	0.64632	0.724637	1	179	1	0.877022
GOBP_INOSITOL_LIPID_MEDIATED_SIGNALING	0.648953	0.72197	1	170	1	0.924365
GOBP_REGULATION_OF_NEURON_DIFFERENTIATION	0.64919	0.721723	1	170	1	0.924365
GOBP_REGULATION_OF_DEPHOSPHORYLATION	0.649911	0.72083	1	195	1	0.803701
GOBP_MOVEMENT_IN_HOST_ENVIRONMENT	0.649956	0.721052	1	153	1	1.0291
GOBP_REGULATION_OF_CELL_ACTIVATION	0.650998	0.574114	3	443	1	1.06857
GOBP_REGULATION_OF_NEUROTRANSMITTER_LEVELS	0.651122	0.719577	1	193	1	0.812198
GOBP_NEGATIVE_REGULATION_OF_CELL_CELL_ADHESION	0.651515	0.719524	1	142	1	1.1103
GOBP_PROTEIN_MODIFICATION_BY_SMALL_PROTEIN_CONJUGATION_OR_REMOVAL	0.654108	0.522418	5	1036	1	0.743035
GOBP_REGENERATION	0.655185	0.715481	1	165	1	0.952913
GOBP_EMBRYO_DEVELOPMENT	0.656299	0.520082	5	842	1	0.929937
GOBP_AMINOGLYCAN_METABOLIC_PROCESS	0.657425	0.713161	1	158	1	0.995933
GOBP_HORMONE_METABOLIC_PROCESS	0.657757	0.712928	1	144	1	1.09461
GOBP_MITOTIC_SISTER_CHROMATID_SEGREGATION	0.659257	0.711242	1	154	1	1.02229
GOBP_REGULATION_OF_PROTEIN_BINDING	0.659785	0.710494	1	180	1	0.872055
GOBP_POSITIVE_REGULATION_OF_EPITHELIAL_CELL_PROLIFERATION	0.659832	0.710588	1	159	1	0.989554
GOBP_REGULATION_OF_EXOCYTOSIS	0.660314	0.709898	1	185	1	0.848032
GOBP_CALCIUM_MEDIATED_SIGNALING	0.660444	0.70991	1	162	1	0.970892
GOBP_REGULATION_OF_SMALL_MOLECULE_METABOLIC_PROCESS	0.660715	0.610103	2	380	1	0.823149
GOBP_EPITHELIAL_CELL_DIFFERENTIATION	0.660988	0.562835	3	492	1	0.957816
GOBP_REGULATION_OF_PROTEIN_CONTAINING_COMPLEX_ASSEMBLY	0.661785	0.608848	2	405	1	0.770574
GOBP_REGULATION_OF_ADAPTIVE_IMMUNE_RESPONSE	0.662748	0.707735	1	130	1	1.2147
GOBP_RESPONSE_TO_HORMONE	0.664833	0.529921	4	745	1	0.836309
GOBP_CELL_JUNCTION_ASSEMBLY	0.665079	0.605148	2	391	1	0.799184
GOBP_REGULATION_OF_PROTEIN_POLYMERIZATION	0.665707	0.703975	1	205	1	0.763715
GOBP_SMALL_MOLECULE_CATABOLIC_PROCESS	0.666866	0.603195	2	354	1	0.885747
GOBP_REPRODUCTION	0.668016	0.481635	7	1086	1	1.01576
GOBP_ALPHA_AMINO_ACID_METABOLIC_PROCESS	0.668109	0.701628	1	160	1	0.983255
GOBP_CELLULAR_MODIFIED_AMINO_ACID_METABOLIC_PROCESS	0.668802	0.700886	1	158	1	0.995933
GOBP_CARDIAC_MUSCLE_TISSUE_DEVELOPMENT	0.670848	0.69859	1	164	1	0.958832
GOBP_MORPHOGENESIS_OF_A_BRANCHING_STRUCTURE	0.673277	0.695942	1	159	1	0.989554
GOBP_GLAND_DEVELOPMENT	0.674349	0.594623	2	349	1	0.898861
GOBP_NEGATIVE_REGULATION_OF_NUCLEOBASE_CONTAINING_COMPOUND_METABOLIC_PROCESS	0.674506	0.474268	7	1276	1	0.850054
GOBP_REPRODUCTIVE_SYSTEM_DEVELOPMENT	0.67486	0.59407	2	335	1	0.937674
GOBP_ACTIN_POLYMERIZATION_OR_DEPOLYMERIZATION	0.675007	0.693782	1	195	1	0.803701
GOBP_TAXIS	0.675155	0.546598	3	530	1	0.886085
GOBP_LYMPHOCYTE_ACTIVATION_INVOLVED_IN_IMMUNE_RESPONSE	0.675771	0.693319	1	142	1	1.1103
GOBP_DNA_DEPENDENT_DNA_REPLICATION	0.679263	0.689323	1	150	1	1.05008
GOBP_CELLULAR_RESPONSE_TO_RADIATION	0.680268	0.688055	1	166	1	0.947065
GOBP_PRODUCTION_OF_MOLECULAR_MEDIATOR_OF_IMMUNE_RESPONSE	0.680392	0.688066	1	148	1	1.06447
GOBP_CELLULAR_RESPONSE_TO_OXYGEN_LEVELS	0.680818	0.687191	1	206	1	0.759931
GOBP_POSITIVE_REGULATION_OF_INTRACELLULAR_TRANSPORT	0.681129	0.686819	1	210	1	0.745157
GOBP_POSITIVE_REGULATION_OF_PROTEIN_CATABOLIC_PROCESS	0.68371	0.683857	1	215	1	0.727467
GOBP_CELLULAR_PROTEIN_COMPLEX_DISASSEMBLY	0.684263	0.683229	1	214	1	0.730938
GOBP_PROTEASOMAL_PROTEIN_CATABOLIC_PROCESS	0.684731	0.582287	2	466	1	0.666067
GOBP_ENDOMEMBRANE_SYSTEM_ORGANIZATION	0.6855	0.581431	2	432	1	0.72066
GOBP_CELL_CELL_JUNCTION_ORGANIZATION	0.685574	0.681884	1	184	1	0.852732
GOBP_SMALL_MOLECULE_METABOLIC_PROCESS	0.685678	0.445715	9	1598	1	0.871928
GOBP_POSITIVE_REGULATION_OF_PEPTIDASE_ACTIVITY	0.686257	0.681178	1	172	1	0.913414
GOBP_PROTEIN_MODIFICATION_BY_SMALL_PROTEIN_CONJUGATION	0.686488	0.504965	4	861	1	0.716337
GOBP_POSITIVE_REGULATION_OF_CYTOSKELETON_ORGANIZATION	0.68757	0.679485	1	202	1	0.775293
GOBP_EMBRYONIC_ORGAN_DEVELOPMENT	0.689538	0.576857	2	333	1	0.943486
GOBP_GAMETE_GENERATION	0.68993	0.529372	3	500	1	0.941803
GOBP_NEGATIVE_REGULATION_OF_IMMUNE_SYSTEM_PROCESS	0.690963	0.575207	2	317	1	0.992645
GOBP_CARBOHYDRATE_DERIVATIVE_CATABOLIC_PROCESS	0.692335	0.67412	1	173	1	0.908034
GOBP_REGULATION_OF_GTPASE_ACTIVITY	0.692839	0.57271	2	428	1	0.727655
GOBP_NEGATIVE_REGULATION_OF_MOLECULAR_FUNCTION	0.693426	0.477685	5	925	1	0.84033
GOBP_REGULATION_OF_IMMUNE_SYSTEM_PROCESS	0.694645	0.451357	7	1138	1	0.964876
GOBP_CELL_JUNCTION_ORGANIZATION	0.700217	0.51693	3	654	1	0.710255
GOBP_PATTERN_RECOGNITION_RECEPTOR_SIGNALING_PATHWAY	0.701302	0.663481	1	175	1	0.897459
GOBP_RESPONSE_TO_NITROGEN_COMPOUND	0.704296	0.464886	5	970	1	0.79819
GOBP_MEIOTIC_CELL_CYCLE_PROCESS	0.705528	0.658598	1	149	1	1.05726
GOBP_CELL_DIVISION	0.706229	0.509775	3	550	1	0.852334
GOBP_NEGATIVE_REGULATION_OF_CELLULAR_CATABOLIC_PROCESS	0.706637	0.656745	1	227	1	0.688202
GOBP_POSITIVE_REGULATION_OF_GENE_EXPRESSION	0.707054	0.46167	5	872	1	0.89557
GOBP_PROTEIN_AUTOPHOSPHORYLATION	0.707151	0.656191	1	211	1	0.741552
GOBP_EPITHELIAL_CELL_DEVELOPMENT	0.707159	0.656333	1	184	1	0.852732
GOBP_CELL_PROJECTION_ASSEMBLY	0.70717	0.50861	3	569	1	0.82248
GOBP_NEURON_APOPTOTIC_PROCESS	0.707379	0.655928	1	208	1	0.752473
GOBP_REGULATION_OF_LEUKOCYTE_MEDIATED_IMMUNITY	0.70805	0.655517	1	150	1	1.05008
GOBP_TELENCEPHALON_DEVELOPMENT	0.70868	0.654292	1	217	1	0.72062
GOBP_REGULATION_OF_PROTEIN_MODIFICATION_BY_SMALL_PROTEIN_CONJUGATION_OR_REMOVAL	0.709247	0.653553	1	227	1	0.688202
GOBP_SISTER_CHROMATID_SEGREGATION	0.709755	0.653189	1	179	1	0.877022
GOBP_CELLULAR_RESPONSE_TO_EXTRACELLULAR_STIMULUS	0.710811	0.651718	1	208	1	0.752473
GOBP_INNATE_IMMUNE_RESPONSE	0.710843	0.47623	4	651	1	0.965072
GOBP_REGULATION_OF_CELLULAR_PROTEIN_CATABOLIC_PROCESS	0.711704	0.650478	1	239	1	0.652897
GOBP_NEGATIVE_REGULATION_OF_DEFENSE_RESPONSE	0.712319	0.650124	1	166	1	0.947065
GOBP_NEGATIVE_REGULATION_OF_CELL_ACTIVATION	0.712549	0.649898	1	159	1	0.989554
GOBP_EAR_DEVELOPMENT	0.713102	0.649107	1	172	1	0.913414
GOBP_FAT_CELL_DIFFERENTIATION	0.713206	0.648827	1	195	1	0.803701
GOBP_ADAPTIVE_IMMUNE_RESPONSE	0.713693	0.547542	2	297	1	1.06156
GOBP_POSITIVE_REGULATION_OF_CELL_ADHESION	0.71545	0.545174	2	354	1	0.885747
GOBP_POSITIVE_REGULATION_OF_PROTEIN_METABOLIC_PROCESS	0.717102	0.425081	7	1340	1	0.804865
GOBP_PROTEIN_PROCESSING	0.718916	0.641772	1	181	1	0.867144
GOBP_BIOLOGICAL_PROCESS_INVOLVED_IN_INTERACTION_WITH_HOST	0.719039	0.641546	1	192	1	0.816513
GOBP_EXOCYTOSIS	0.721206	0.463513	4	793	1	0.782388
GOBP_EXTRINSIC_APOPTOTIC_SIGNALING_PATHWAY	0.722161	0.637578	1	194	1	0.807927
GOBP_RESPONSE_TO_EXTRACELLULAR_STIMULUS	0.722599	0.536057	2	399	1	0.782588
GOBP_POSITIVE_REGULATION_OF_IMMUNE_EFFECTOR_PROCESS	0.724313	0.63508	1	160	1	0.983255
GOBP_REGULATION_OF_INTRACELLULAR_PROTEIN_TRANSPORT	0.728769	0.628874	1	237	1	0.658532
GOBP_REGULATION_OF_MUSCLE_SYSTEM_PROCESS	0.729035	0.628743	1	194	1	0.807927
GOBP_CELL_CYCLE_CHECKPOINT	0.72999	0.627489	1	196	1	0.799518
GOBP_RESPONSE_TO_ORGANIC_CYCLIC_COMPOUND	0.730935	0.451529	4	765	1	0.813015
GOBP_RESPONSE_TO_INTERFERON_GAMMA	0.730988	0.626435	1	162	1	0.970892
GOBP_CELL_CYCLE_ARREST	0.731569	0.625331	1	214	1	0.730938
GOBP_ADENYLATE_CYCLASE_MODULATING_G_PROTEIN_COUPLED_RECEPTOR_SIGNALING_PATHWAY	0.732626	0.624129	1	183	1	0.857483
GOBP_CELL_MATRIX_ADHESION	0.732864	0.623687	1	204	1	0.767537
GOBP_GLYCOSYLATION	0.734105	0.62195	1	225	1	0.694454
GOBP_ENERGY_DERIVATION_BY_OXIDATION_OF_ORGANIC_COMPOUNDS	0.734815	0.6209	1	253	1	0.615957
GOBP_PROCESS_UTILIZING_AUTOPHAGIC_MECHANISM	0.735722	0.518994	2	507	1	0.610011
GOBP_DNA_TEMPLATED_TRANSCRIPTION_INITIATION	0.73617	0.619231	1	223	1	0.700819
GOBP_REGULATION_OF_CELL_CYCLE_PHASE_TRANSITION	0.739017	0.514814	2	420	1	0.742048
GOBP_NEGATIVE_REGULATION_OF_BIOSYNTHETIC_PROCESS	0.73922	0.398613	7	1362	1	0.790377
GOBP_POSITIVE_REGULATION_OF_MOLECULAR_FUNCTION	0.742323	0.386578	8	1541	1	0.796674
GOBP_NEGATIVE_REGULATION_OF_KINASE_ACTIVITY	0.742541	0.610649	1	237	1	0.658532
GOBP_REGULATION_OF_CELLULAR_COMPONENT_BIOGENESIS	0.743079	0.43623	4	886	1	0.694614
GOBP_MITOCHONDRIAL_TRANSPORT	0.744181	0.608375	1	251	1	0.620981
GOBP_SENSORY_PERCEPTION_OF_LIGHT_STIMULUS	0.745237	0.607439	1	164	1	0.958832
GOBP_GENERATION_OF_PRECURSOR_METABOLITES_AND_ENERGY	0.74722	0.503865	2	472	1	0.657253
GOBP_REGULATION_OF_EPITHELIAL_CELL_MIGRATION	0.749184	0.601693	1	216	1	0.724027
GOBP_PROTEIN_CONTAINING_COMPLEX_LOCALIZATION	0.749255	0.601362	1	274	1	0.567651
GOBP_POSITIVE_REGULATION_OF_RESPONSE_TO_EXTERNAL_STIMULUS	0.749341	0.501176	2	388	1	0.805584
GOBP_REGULATION_OF_CYSTEINE_TYPE_ENDOPEPTIDASE_ACTIVITY	0.749863	0.600852	1	199	1	0.787222
GOBP_PROTEIN_MODIFICATION_BY_SMALL_PROTEIN_REMOVAL	0.750628	0.599477	1	271	1	0.574092
GOBP_NEGATIVE_REGULATION_OF_PHOSPHORUS_METABOLIC_PROCESS	0.751925	0.497565	2	463	1	0.67056
GOBP_REGULATION_OF_MAPK_CASCADE	0.75466	0.448505	3	595	1	0.784732
GOBP_ANTIGEN_RECEPTOR_MEDIATED_SIGNALING_PATHWAY	0.755509	0.592952	1	208	1	0.752473
GOBP_LYMPHOCYTE_MEDIATED_IMMUNITY	0.75598	0.592519	1	174	1	0.902716
GOBP_PROTEIN_KINASE_B_SIGNALING	0.756024	0.592208	1	212	1	0.73798
GOBP_REGULATION_OF_ANATOMICAL_STRUCTURE_SIZE	0.758425	0.488757	2	451	1	0.689133
GOBP_CELL_FATE_COMMITMENT	0.758916	0.588257	1	191	1	0.820873
GOBP_LIPID_LOCALIZATION	0.760549	0.485908	2	416	1	0.749453
GOBP_ORGANELLE_ASSEMBLY	0.761182	0.413057	4	816	1	0.758809
GOBP_T_CELL_ACTIVATION	0.761988	0.484037	2	366	1	0.855745
GOBP_CIRCULATORY_SYSTEM_DEVELOPMENT	0.762603	0.393191	5	931	1	0.834475
GOBP_GERM_CELL_DEVELOPMENT	0.762653	0.582938	1	191	1	0.820873
GOBP_NEURON_PROJECTION_GUIDANCE	0.763126	0.581933	1	257	1	0.606145
GOBP_NEGATIVE_REGULATION_OF_CATALYTIC_ACTIVITY	0.763319	0.436974	3	641	1	0.725482
GOBP_RESPONSE_TO_TRANSFORMING_GROWTH_FACTOR_BETA	0.7635	0.581504	1	231	1	0.676025
GOBP_REGULATION_OF_ACTIN_FILAMENT_ORGANIZATION	0.764018	0.580678	1	250	1	0.623523
GOBP_NEGATIVE_REGULATION_OF_CELL_DEATH	0.764032	0.409345	4	813	1	0.761809
GOBP_INTRACELLULAR_RECEPTOR_SIGNALING_PATHWAY	0.765321	0.578839	1	241	1	0.647356
GOBP_ANATOMICAL_STRUCTURE_HOMEOSTASIS	0.766912	0.47712	2	411	1	0.758913
GOBP_REGULATION_OF_PROTEIN_STABILITY	0.767518	0.575525	1	277	1	0.56135
GOBP_REGULATION_OF_CELL_DEATH	0.768645	0.362336	7	1366	1	0.787782
GOBP_DEFENSE_RESPONSE_TO_VIRUS	0.770026	0.572211	1	200	1	0.783206
GOBP_PROTEIN_DNA_COMPLEX_SUBUNIT_ORGANIZATION	0.770358	0.571589	1	225	1	0.694454
GOBP_REGULATION_OF_TRANSPORTER_ACTIVITY	0.770515	0.571217	1	258	1	0.60374
GOBP_NEGATIVE_REGULATION_OF_CELL_CYCLE_PHASE_TRANSITION	0.77085	0.570829	1	233	1	0.670093
GOBP_REGULATION_OF_CELL_DIFFERENTIATION	0.771693	0.358505	7	1361	1	0.791028
GOBP_VASCULAR_PROCESS_IN_CIRCULATORY_SYSTEM	0.774414	0.565636	1	220	1	0.710584
GOBP_MALE_GAMETE_GENERATION	0.776154	0.464161	2	395	1	0.790802
GOBP_SENSORY_ORGAN_MORPHOGENESIS	0.776276	0.562937	1	207	1	0.756184
GOBP_POSITIVE_REGULATION_OF_CELL_POPULATION_PROLIFERATION	0.7777	0.391353	4	745	1	0.836309
GOBP_PROTEIN_POLYMERIZATION	0.778497	0.559338	1	269	1	0.578466
GOBP_NEGATIVE_REGULATION_OF_PROTEIN_MODIFICATION_PROCESS	0.780223	0.458188	2	496	1	0.624137
GOBP_T_CELL_DIFFERENTIATION	0.781477	0.555183	1	197	1	0.795377
GOBP_REGULATION_OF_CELL_ADHESION	0.782674	0.41069	3	605	1	0.771081
GOBP_REGULATION_OF_LEUKOCYTE_PROLIFERATION	0.783396	0.55233	1	188	1	0.834235
GOBP_REGULATION_OF_CHROMOSOME_ORGANIZATION	0.786133	0.547764	1	262	1	0.594303
GOBP_NEGATIVE_REGULATION_OF_TRANSFERASE_ACTIVITY	0.786165	0.547703	1	265	1	0.587413
GOBP_MEIOTIC_CELL_CYCLE	0.78819	0.544918	1	196	1	0.799518
GOBP_PROTEOLYSIS	0.790898	0.334	7	1458	1	0.73205
GOBP_STRESS_ACTIVATED_PROTEIN_KINASE_SIGNALING_CASCADE	0.791912	0.538849	1	250	1	0.623523
GOBP_PROTEIN_PHOSPHOPANTETHEINYLATION	0.793205	0.536699	1	285	1	0.545199
GOBP_ORGANONITROGEN_COMPOUND_BIOSYNTHETIC_PROCESS	0.797097	0.325951	7	1551	1	0.682483
GOBP_PROTEIN_MATURATION	0.797293	0.530387	1	244	1	0.639216
GOBP_SIGNAL_TRANSDUCTION_BY_P53_CLASS_MEDIATOR	0.79818	0.52894	1	252	1	0.618459
GOBP_WOUND_HEALING	0.799541	0.430019	2	430	1	0.724141
GOBP_INTRINSIC_APOPTOTIC_SIGNALING_PATHWAY	0.799928	0.526106	1	262	1	0.594303
GOBP_POSITIVE_REGULATION_OF_DNA_BINDING_TRANSCRIPTION_FACTOR_ACTIVITY	0.801197	0.524169	1	237	1	0.658532
GOBP_NEGATIVE_REGULATION_OF_CELL_ADHESION	0.802949	0.521354	1	234	1	0.667166
GOBP_CELL_CYCLE_G1_S_PHASE_TRANSITION	0.804103	0.519407	1	251	1	0.620981
GOBP_EMBRYONIC_ORGAN_MORPHOGENESIS	0.805153	0.517854	1	218	1	0.717243
GOBP_PROTEIN_DEPHOSPHORYLATION	0.805419	0.517099	1	299	1	0.51902
GOBP_ORGANONITROGEN_COMPOUND_CATABOLIC_PROCESS	0.808011	0.333062	5	1189	1	0.638875
GOBP_POSITIVE_REGULATION_OF_MAPK_CASCADE	0.808022	0.417188	2	444	1	0.700433
GOBP_RNA_SPLICING_VIA_TRANSESTERIFICATION_REACTIONS	0.808447	0.512028	1	340	1	0.454794
GOBP_REGULATION_OF_AUTOPHAGY	0.809452	0.510445	1	309	1	0.501778
GOBP_REGULATION_OF_DEVELOPMENTAL_GROWTH	0.810995	0.507975	1	280	1	0.555185
GOBP_PROTEIN_CONTAINING_COMPLEX_DISASSEMBLY	0.813316	0.504003	1	314	1	0.49357
GOBP_POSITIVE_REGULATION_OF_CELL_CYCLE_PROCESS	0.815676	0.500229	1	255	1	0.611013
GOBP_REGULATION_OF_RESPONSE_TO_EXTERNAL_STIMULUS	0.816099	0.338441	4	804	1	0.770942
GOBP_CELLULAR_RESPONSE_TO_HORMONE_STIMULUS	0.816181	0.404505	2	531	1	0.58123
GOBP_POSITIVE_REGULATION_OF_ORGANELLE_ORGANIZATION	0.816378	0.404184	2	544	1	0.566704
GOBP_CELLULAR_RESPONSE_TO_EXTERNAL_STIMULUS	0.819028	0.494484	1	271	1	0.574092
GOBP_LIPID_CATABOLIC_PROCESS	0.82288	0.487906	1	262	1	0.594303
GOBP_POSITIVE_REGULATION_OF_PROTEIN_MODIFICATION_PROCESS	0.8241	0.326923	4	912	1	0.67329
GOBP_REGIONALIZATION	0.826035	0.48249	1	247	1	0.631274
GOBP_REGULATION_OF_SMALL_GTPASE_MEDIATED_SIGNAL_TRANSDUCTION	0.833307	0.469431	1	307	1	0.505136
GOBP_POSITIVE_REGULATION_OF_LOCOMOTION	0.833803	0.376583	2	488	1	0.634813
GOBP_NEGATIVE_REGULATION_OF_MITOTIC_CELL_CYCLE	0.833955	0.468351	1	281	1	0.553159
GOBP_NEURON_DEATH	0.836645	0.463415	1	311	1	0.498463
GOBP_CELLULAR_MACROMOLECULE_CATABOLIC_PROCESS	0.837393	0.307443	4	1111	1	0.543303
GOBP_REGULATION_OF_INTRACELLULAR_TRANSPORT	0.838697	0.459631	1	334	1	0.463205
GOBP_APOPTOTIC_SIGNALING_PATHWAY	0.838974	0.368098	2	522	1	0.591711
GOBP_RAS_PROTEIN_SIGNAL_TRANSDUCTION	0.84148	0.454571	1	320	1	0.484062
GOBP_CARBOHYDRATE_METABOLIC_PROCESS	0.841539	0.363849	2	539	1	0.572207
GOBP_LEUKOCYTE_PROLIFERATION	0.842153	0.453629	1	236	1	0.661385
GOBP_COAGULATION	0.842915	0.45209	1	267	1	0.582906
GOBP_DNA_REPLICATION	0.847177	0.444163	1	264	1	0.589692
GOBP_REGULATION_OF_SUPRAMOLECULAR_FIBER_ORGANIZATION	0.84803	0.442334	1	340	1	0.454794
GOBP_VIRAL_LIFE_CYCLE	0.848202	0.442122	1	298	1	0.520808
GOBP_CAMERA_TYPE_EYE_DEVELOPMENT	0.848706	0.441252	1	273	1	0.569782
GOBP_MUSCLE_ORGAN_DEVELOPMENT	0.848926	0.440844	1	271	1	0.574092
GOBP_REGULATION_OF_MITOTIC_CELL_CYCLE	0.84963	0.35033	2	536	1	0.575559
GOBP_NUCLEOBASE_CONTAINING_SMALL_MOLECULE_METABOLIC_PROCESS	0.850223	0.349317	2	547	1	0.56345
GOBP_EPITHELIAL_TUBE_MORPHOGENESIS	0.850958	0.436979	1	275	1	0.565535
GOBP_REGULATION_OF_PROTEIN_CATABOLIC_PROCESS	0.851469	0.435772	1	362	1	0.426345
GOBP_REGULATION_OF_GROWTH	0.852077	0.346154	2	564	1	0.545668
GOBP_DNA_RECOMBINATION	0.857455	0.424537	1	259	1	0.601353
GOBP_NEGATIVE_REGULATION_OF_CELL_CYCLE	0.858091	0.335865	2	550	1	0.560232
GOBP_REGULATION_OF_CELLULAR_COMPONENT_SIZE	0.858222	0.422781	1	346	1	0.446675
GOBP_REGULATION_OF_APOPTOTIC_SIGNALING_PATHWAY	0.863109	0.413236	1	312	1	0.496822
GOBP_REGULATION_OF_IMMUNE_RESPONSE	0.863435	0.28958	3	666	1	0.69673
GOBP_SYNAPSE_ORGANIZATION	0.864351	0.410584	1	393	1	0.391677
GOBP_NEGATIVE_REGULATION_OF_GENE_EXPRESSION	0.864463	0.26642	4	1017	1	0.598368
GOBP_POSITIVE_REGULATION_OF_IMMUNE_RESPONSE	0.864809	0.324224	2	491	1	0.630769
GOBP_NEGATIVE_REGULATION_OF_CELL_CYCLE_PROCESS	0.86647	0.406503	1	315	1	0.491961
GOBP_POSITIVE_REGULATION_OF_CELL_DEATH	0.866485	0.321199	2	549	1	0.561301
GOBP_LIPID_METABOLIC_PROCESS	0.866646	0.2489	5	1175	1	0.647279
GOBP_NEGATIVE_REGULATION_OF_CELL_DIFFERENTIATION	0.868284	0.318029	2	533	1	0.578949
GOBP_CELLULAR_MACROMOLECULE_LOCALIZATION	0.870554	0.225248	7	1852	1	0.556316
GOBP_CELLULAR_RESPONSE_TO_PEPTIDE	0.871833	0.395521	1	344	1	0.44935
GOBP_REGULATION_OF_DNA_METABOLIC_PROCESS	0.873117	0.392933	1	321	1	0.482512
GOBP_RESPONSE_TO_VIRUS	0.873505	0.392236	1	285	1	0.545199
GOBP_CELL_SUBSTRATE_ADHESION	0.874625	0.389804	1	323	1	0.47944
GOBP_SULFUR_COMPOUND_METABOLIC_PROCESS	0.875882	0.387159	1	334	1	0.463205
GOBP_CARBOHYDRATE_DERIVATIVE_BIOSYNTHETIC_PROCESS	0.876427	0.303328	2	600	1	0.51135
GOBP_REGULATION_OF_CELLULAR_AMIDE_METABOLIC_PROCESS	0.876438	0.385877	1	393	1	0.391677
GOBP_NEGATIVE_REGULATION_OF_RESPONSE_TO_EXTERNAL_STIMULUS	0.876491	0.386003	1	291	1	0.53367
GOBP_MUSCLE_TISSUE_DEVELOPMENT	0.876502	0.385933	1	307	1	0.505136
GOBP_REGULATION_OF_NEURON_PROJECTION_DEVELOPMENT	0.878765	0.380958	1	409	1	0.375845
GOBP_BLOOD_VESSEL_MORPHOGENESIS	0.879486	0.297817	2	522	1	0.591711
GOBP_IMMUNE_RESPONSE_REGULATING_SIGNALING_PATHWAY	0.880291	0.3779	1	323	1	0.47944
GOBP_EPITHELIUM_DEVELOPMENT	0.880663	0.240771	4	938	1	0.653153
GOBP_RNA_SPLICING	0.881643	0.374816	1	429	1	0.35772
GOBP_CELL_CYCLE_PHASE_TRANSITION	0.882221	0.292724	2	575	1	0.534725
GOBP_POSITIVE_REGULATION_OF_CATALYTIC_ACTIVITY	0.883778	0.222558	5	1233	1	0.613709
GOBP_TISSUE_MORPHOGENESIS	0.885434	0.286774	2	550	1	0.560232
GOBP_REGULATION_OF_ORGANELLE_ORGANIZATION	0.88549	0.232887	4	1093	1	0.553112
GOBP_DEVELOPMENTAL_PROCESS_INVOLVED_IN_REPRODUCTION	0.886869	0.250224	3	721	1	0.64052
GOBP_MICROTUBULE_CYTOSKELETON_ORGANIZATION	0.887252	0.283361	2	558	1	0.55182
GOBP_APOPTOTIC_PROCESS	0.887735	0.200006	7	1611	1	0.653555
GOBP_REGULATION_OF_CELLULAR_RESPONSE_TO_STRESS	0.892079	0.27416	2	633	1	0.483341
GOBP_SENSORY_SYSTEM_DEVELOPMENT	0.89246	0.351398	1	322	1	0.480971
GOBP_CELLULAR_PROTEIN_CATABOLIC_PROCESS	0.894531	0.269399	2	735	1	0.41269
GOBP_POSITIVE_REGULATION_OF_IMMUNE_SYSTEM_PROCESS	0.895866	0.234492	3	728	1	0.633978
GOBP_REGULATION_OF_ANATOMICAL_STRUCTURE_MORPHOGENESIS	0.896088	0.234028	3	864	1	0.527979
GOBP_NEGATIVE_REGULATION_OF_CELLULAR_COMPONENT_ORGANIZATION	0.898536	0.261696	2	664	1	0.459565
GOBP_REGULATION_OF_RESPONSE_TO_BIOTIC_STIMULUS	0.899423	0.335589	1	330	1	0.468983
GOBP_ESTABLISHMENT_OF_ORGANELLE_LOCALIZATION	0.903247	0.326569	1	402	1	0.382616
GOBP_REGULATION_OF_CELL_CYCLE	0.903317	0.203193	4	1072	1	0.564973
GOBP_PURINE_CONTAINING_COMPOUND_METABOLIC_PROCESS	0.906232	0.31953	1	405	1	0.379685
GOBP_POSITIVE_REGULATION_OF_PHOSPHORUS_METABOLIC_PROCESS	0.908679	0.211348	3	837	1	0.546273
GOBP_MRNA_METABOLIC_PROCESS	0.909275	0.240328	2	802	1	0.376086
GOBP_CELL_CYCLE_PROCESS	0.909878	0.180558	5	1251	1	0.603926
GOBP_MONONUCLEAR_CELL_DIFFERENTIATION	0.910086	0.310456	1	326	1	0.474903
GOBP_CELL_CYCLE	0.910568	0.165114	7	1660	1	0.631488
GOBP_ACTIVATION_OF_IMMUNE_RESPONSE	0.911485	0.306996	1	357	1	0.432502
GOBP_MRNA_PROCESSING	0.912436	0.304487	1	487	1	0.313592
GOBP_PATTERN_SPECIFICATION_PROCESS	0.912988	0.303376	1	335	1	0.461782
GOBP_CELL_GROWTH	0.913386	0.302228	1	431	1	0.356
GOBP_REGULATION_OF_CELL_CELL_ADHESION	0.917157	0.293049	1	339	1	0.456175
GOBP_DEPHOSPHORYLATION	0.921617	0.281591	1	450	1	0.340426
GOBP_REGULATION_OF_DNA_BINDING_TRANSCRIPTION_FACTOR_ACTIVITY	0.923498	0.276873	1	375	1	0.411107
GOBP_ESTABLISHMENT_OF_PROTEIN_LOCALIZATION	0.924642	0.14825	6	1805	1	0.484735
GOBP_CELLULAR_PROTEIN_CONTAINING_COMPLEX_ASSEMBLY	0.925394	0.179811	3	971	1	0.465546
GOBP_MACROMOLECULE_CATABOLIC_PROCESS	0.926181	0.162971	4	1316	1	0.450591
GOBP_VASCULATURE_DEVELOPMENT	0.92923	0.198602	2	618	1	0.495695
GOBP_ANIMAL_ORGAN_MORPHOGENESIS	0.93014	0.170589	3	854	1	0.534619
GOBP_REGULATION_OF_LYMPHOCYTE_ACTIVATION	0.932785	0.25235	1	348	1	0.444031
GOBP_REGULATION_OF_CELL_CYCLE_PROCESS	0.933406	0.189378	2	691	1	0.440601
GOBP_REGULATION_OF_VESICLE_MEDIATED_TRANSPORT	0.934268	0.24813	1	468	1	0.32684
GOBP_REGULATION_OF_BODY_FLUID_LEVELS	0.937553	0.239148	1	398	1	0.386592
GOBP_POSITIVE_REGULATION_OF_CELLULAR_COMPONENT_ORGANIZATION	0.938764	0.153288	3	1040	1	0.432106
GOBP_RESPONSE_TO_PEPTIDE	0.938939	0.235196	1	451	1	0.339643
GOBP_SMALL_GTPASE_MEDIATED_SIGNAL_TRANSDUCTION	0.939527	0.23351	1	479	1	0.319042
GOBP_MITOCHONDRION_ORGANIZATION	0.939635	0.233169	1	515	1	0.295853
GOBP_TUBE_DEVELOPMENT	0.942564	0.145552	3	878	1	0.518937
GOBP_CELLULAR_COMPONENT_DISASSEMBLY	0.943267	0.222801	1	517	1	0.29466
GOBP_POSITIVE_REGULATION_OF_PROTEIN_PHOSPHORYLATION	0.944948	0.163098	2	698	1	0.435925
GOBP_CARBOHYDRATE_DERIVATIVE_METABOLIC_PROCESS	0.945839	0.138717	3	987	1	0.457374
GOBP_PROTEIN_CATABOLIC_PROCESS	0.946211	0.160067	2	872	1	0.343864
GOBP_PROTEIN_PHOSPHORYLATION	0.948394	0.113145	5	1408	1	0.529266
GOBP_POSITIVE_REGULATION_OF_CELL_DIFFERENTIATION	0.949861	0.151453	2	718	1	0.423067
GOBP_CELLULAR_RESPONSE_TO_ORGANIC_CYCLIC_COMPOUND	0.95397	0.190821	1	486	1	0.314263
GOBP_MODIFICATION_DEPENDENT_MACROMOLECULE_CATABOLIC_PROCESS	0.955146	0.187071	1	607	1	0.24911
GOBP_LEUKOCYTE_DIFFERENTIATION	0.9557	0.185485	1	425	1	0.361208
GOBP_NEGATIVE_REGULATION_OF_DEVELOPMENTAL_PROCESS	0.956591	0.135011	2	729	1	0.416297
GOBP_MORPHOGENESIS_OF_AN_EPITHELIUM	0.958616	0.176172	1	475	1	0.321836
GOBP_POSTTRANSCRIPTIONAL_REGULATION_OF_GENE_EXPRESSION	0.958639	0.17602	1	574	1	0.26415
GOBP_PEPTIDE_BIOSYNTHETIC_PROCESS	0.96065	0.169487	1	619	1	0.244039
GOBP_TUBE_MORPHOGENESIS	0.962486	0.120074	2	724	1	0.419349
GOBP_EMBRYO_DEVELOPMENT_ENDING_IN_BIRTH_OR_EGG_HATCHING	0.964058	0.158281	1	506	1	0.301341
GOBP_REGULATION_OF_PROTEIN_PHOSPHORYLATION	0.964278	0.0984142	3	1039	1	0.432559
GOBP_BIOLOGICAL_PROCESS_INVOLVED_IN_SYMBIOTIC_INTERACTION	0.964406	0.115036	2	897	1	0.333578
GOBP_MICROTUBULE_BASED_PROCESS	0.96476	0.114144	2	776	1	0.389538
GOBP_CELL_SURFACE_RECEPTOR_SIGNALING_PATHWAY_INVOLVED_IN_CELL_CELL_SIGNALING	0.96826	0.143874	1	569	1	0.266582
GOBP_ORGANELLE_LOCALIZATION	0.972252	0.129668	1	615	1	0.245707
GOBP_POSITIVE_REGULATION_OF_DEVELOPMENTAL_PROCESS	0.974612	0.0739421	3	1082	1	0.413846
GOBP_ORGANOPHOSPHATE_METABOLIC_PROCESS	0.977042	0.0804113	2	916	1	0.326137
GOBP_CELLULAR_LIPID_METABOLIC_PROCESS	0.977385	0.0794238	2	893	1	0.335185
GOBP_REGULATION_OF_PROTEIN_MODIFICATION_PROCESS	0.977728	0.0593877	4	1427	1	0.411544
GOBP_AMIDE_BIOSYNTHETIC_PROCESS	0.980857	0.0968914	1	745	1	0.20067
GOBP_TRANSMEMBRANE_RECEPTOR_PROTEIN_TYROSINE_KINASE_SIGNALING_PATHWAY	0.980928	0.0966358	1	645	1	0.2337
GOBP_DNA_METABOLIC_PROCESS	0.981989	0.0657867	2	857	1	0.350325
GOBP_PEPTIDE_METABOLIC_PROCESS	0.982723	0.0893121	1	754	1	0.198128
GOBP_MITOTIC_CELL_CYCLE	0.982904	0.062979	2	934	1	0.319367
GOBP_REGULATION_OF_MULTICELLULAR_ORGANISMAL_DEVELOPMENT	0.984791	0.0478591	3	1148	1	0.387857
GOBP_REGULATION_OF_PROTEIN_KINASE_ACTIVITY	0.988939	0.0624115	1	707	1	0.212119
GOBP_PEPTIDYL_AMINO_ACID_MODIFICATION	0.991234	0.035873	2	1112	1	0.264243
GOBP_CHROMOSOME_ORGANIZATION	0.991359	0.0354384	2	1090	1	0.27008
GOBP_RNA_PROCESSING	0.992924	0.0432636	1	891	1	0.165775
GOBP_REGULATION_OF_PHOSPHORUS_METABOLIC_PROCESS	0.993589	0.0226725	3	1396	1	0.312213
GOBP_PROTEIN_LOCALIZATION_TO_ORGANELLE	0.993934	0.0380835	1	937	1	0.157036
GOBP_CELLULAR_RESPONSE_TO_DNA_DAMAGE_STIMULUS	0.995967	0.0270937	1	818	1	0.181664
GOBP_CELLULAR_AMIDE_METABOLIC_PROCESS	0.996152	0.0260343	1	994	1	0.147331
GOBP_INTRACELLULAR_PROTEIN_TRANSPORT	0.996312	0.0251141	1	1074	1	0.135448
GOBP_IMMUNE_SYSTEM_DEVELOPMENT	0.996657	0.0231303	1	821	1	0.180955
GOBP_REGULATION_OF_TRANSFERASE_ACTIVITY	0.996721	0.0227517	1	903	1	0.16341
GOBP_ENZYME_LINKED_RECEPTOR_PROTEIN_SIGNALING_PATHWAY	0.997566	0.0176686	1	938	1	0.156856
GOBP_PROTEIN_CONTAINING_COMPLEX_SUBUNIT_ORGANIZATION	0.998454	0.00644978	3	1751	1	0.241286
GOBP_INTRACELLULAR_TRANSPORT	0.999807	0.00193797	1	1600	1	0.0869286
GOBP_PIGMENT_CELL_DIFFERENTIATION	1	0.796719	0	33	1	0
GOBP_REGULATION_OF_UBIQUITIN_PROTEIN_LIGASE_ACTIVITY	1	0.878911	0	21	1	0
GOBP_REGULATION_OF_COLLATERAL_SPROUTING	1	0.899575	0	17	1	0
GOBP_NEGATIVE_CHEMOTAXIS	1	0.775741	0	45	1	0
GOBP_INOSITOL_PHOSPHATE_BIOSYNTHETIC_PROCESS	1	0.834138	0	25	1	0
GOBP_POSITIVE_REGULATION_OF_CELL_CYCLE_G1_S_PHASE_TRANSITION	1	0.765308	0	43	1	0
GOBP_EMBRYONIC_PATTERN_SPECIFICATION	1	0.662104	0	55	1	0
GOBP_NEUROMUSCULAR_JUNCTION_DEVELOPMENT	1	0.776834	0	46	1	0
GOBP_SYNAPTIC_TRANSMISSION_CHOLINERGIC	1	0.823674	0	23	1	0
GOBP_CELL_DIFFERENTIATION_INVOLVED_IN_KIDNEY_DEVELOPMENT	1	0.702493	0	52	1	0
GOBP_10_FORMYLTETRAHYDROFOLATE_METABOLIC_PROCESS	1	0.965588	0	5	1	0
GOBP_2FE_2S_CLUSTER_ASSEMBLY	1	0.972168	0	5	1	0
GOBP_2_OXOGLUTARATE_METABOLIC_PROCESS	1	0.912973	0	16	1	0
GOBP_3_PHOSPHOADENOSINE_5_PHOSPHOSULFATE_BIOSYNTHETIC_PROCESS	1	0.960421	0	6	1	0
GOBP_3_PHOSPHOADENOSINE_5_PHOSPHOSULFATE_METABOLIC_PROCESS	1	0.88724	0	17	1	0
GOBP_3_UTR_MEDIATED_MRNA_DESTABILIZATION	1	0.908839	0	16	1	0
GOBP_3_UTR_MEDIATED_MRNA_STABILIZATION	1	0.905118	0	19	1	0
GOBP_5_PHOSPHORIBOSE_1_DIPHOSPHATE_METABOLIC_PROCESS	1	0.974123	0	5	1	0
GOBP_5S_CLASS_RRNA_TRANSCRIPTION_BY_RNA_POLYMERASE_III	1	0.973832	0	6	1	0
GOBP_ABSCISSION	1	0.960695	0	6	1	0
GOBP_ACETATE_ESTER_TRANSPORT	1	0.947047	0	5	1	0
GOBP_ACETYLCHOLINE_METABOLIC_PROCESS	1	0.964255	0	4	1	0
GOBP_ACETYL_COA_BIOSYNTHETIC_PROCESS	1	0.910166	0	21	1	0
GOBP_ACETYL_COA_BIOSYNTHETIC_PROCESS_FROM_PYRUVATE	1	0.941789	0	14	1	0
GOBP_ACETYL_COA_METABOLIC_PROCESS	1	0.812327	0	36	1	0
GOBP_ACROSOMAL_VESICLE_EXOCYTOSIS	1	0.954492	0	7	1	0
GOBP_ACROSOME_ASSEMBLY	1	0.92402	0	10	1	0
GOBP_ACTIN_CROSSLINK_FORMATION	1	0.910855	0	13	1	0
GOBP_ACTIN_CYTOSKELETON_REORGANIZATION	1	0.56238	0	98	1	0
GOBP_ACTIN_FILAMENT_BASED_TRANSPORT	1	0.874797	0	20	1	0
GOBP_ACTIN_FILAMENT_NETWORK_FORMATION	1	0.936207	0	12	1	0
GOBP_ACTIN_FILAMENT_REORGANIZATION	1	0.938502	0	10	1	0
GOBP_ACTIN_MODIFICATION	1	0.974121	0	5	1	0
GOBP_ACTIN_POLYMERIZATION_DEPENDENT_CELL_MOTILITY	1	0.970815	0	7	1	0
GOBP_ACTIVATED_T_CELL_PROLIFERATION	1	0.794913	0	30	1	0
GOBP_ACTIVATION_INDUCED_CELL_DEATH_OF_T_CELLS	1	0.940054	0	9	1	0
GOBP_ACTIVATION_OF_ADENYLATE_CYCLASE_ACTIVITY	1	0.763431	0	35	1	0
GOBP_ACTIVATION_OF_CYSTEINE_TYPE_ENDOPEPTIDASE_ACTIVITY	1	0.899234	0	14	1	0
GOBP_ACTIVATION_OF_CYSTEINE_TYPE_ENDOPEPTIDASE_ACTIVITY_INVOLVED_IN_APOPTOTIC_PROCESS	1	0.583025	0	75	1	0
GOBP_ACTIVATION_OF_CYSTEINE_TYPE_ENDOPEPTIDASE_ACTIVITY_INVOLVED_IN_APOPTOTIC_PROCESS_BY_CYTOCHROME_C	1	0.964821	0	7	1	0
GOBP_ACTIVATION_OF_INNATE_IMMUNE_RESPONSE	1	0.511128	0	117	1	0
GOBP_ACTIVATION_OF_JANUS_KINASE_ACTIVITY	1	0.916743	0	11	1	0
GOBP_ACTIVATION_OF_JNKK_ACTIVITY	1	0.943965	0	10	1	0
GOBP_ACTIVATION_OF_JUN_KINASE_ACTIVITY	1	0.80771	0	36	1	0
GOBP_ACTIVATION_OF_MAPK_ACTIVITY	1	0.402894	0	140	1	0
GOBP_ACTIVATION_OF_MAPKK_ACTIVITY	1	0.748419	0	49	1	0
GOBP_ACTIVATION_OF_MAPKKK_ACTIVITY	1	0.936537	0	11	1	0
GOBP_ACTIVATION_OF_NF_KAPPAB_INDUCING_KINASE_ACTIVITY	1	0.888922	0	16	1	0
GOBP_ACTIVATION_OF_PHOSPHOLIPASE_D_ACTIVITY	1	0.97106	0	6	1	0
GOBP_ACTIVATION_OF_PROTEIN_KINASE_A_ACTIVITY	1	0.926763	0	16	1	0
GOBP_ACTIVATION_OF_PROTEIN_KINASE_ACTIVITY	1	0.152653	0	294	1	0
GOBP_ACTIVATION_OF_PROTEIN_KINASE_B_ACTIVITY	1	0.834849	0	32	1	0
GOBP_ACTIVATION_OF_PROTEIN_KINASE_C_ACTIVITY	1	0.978321	0	4	1	0
GOBP_ACTIVATION_OF_STORE_OPERATED_CALCIUM_CHANNEL_ACTIVITY	1	0.967496	0	5	1	0
GOBP_ACTIVATION_OF_TRANSMEMBRANE_RECEPTOR_PROTEIN_TYROSINE_KINASE_ACTIVITY	1	0.912338	0	11	1	0
GOBP_ACTIVIN_RECEPTOR_SIGNALING_PATHWAY	1	0.787551	0	36	1	0
GOBP_ACUTE_INFLAMMATORY_RESPONSE	1	0.536734	0	72	1	0
GOBP_ACUTE_INFLAMMATORY_RESPONSE_TO_ANTIGENIC_STIMULUS	1	0.850248	0	18	1	0
GOBP_ACUTE_PHASE_RESPONSE	1	0.81178	0	24	1	0
GOBP_ACYLGLYCEROL_ACYL_CHAIN_REMODELING	1	0.947672	0	7	1	0
GOBP_ACYLGLYCEROL_HOMEOSTASIS	1	0.855714	0	22	1	0
GOBP_ACYLGLYCEROL_TRANSPORT	1	0.965234	0	4	1	0
GOBP_ADAPTATION_OF_SIGNALING_PATHWAY	1	0.871765	0	18	1	0
GOBP_ADENOHYPOPHYSIS_DEVELOPMENT	1	0.937241	0	7	1	0
GOBP_ADENOSINE_METABOLIC_PROCESS	1	0.950377	0	6	1	0
GOBP_ADENOSINE_TO_INOSINE_EDITING	1	0.965506	0	6	1	0
GOBP_ADENYLATE_CYCLASE_ACTIVATING_ADRENERGIC_RECEPTOR_SIGNALING_PATHWAY	1	0.859452	0	23	1	0
GOBP_ADENYLATE_CYCLASE_ACTIVATING_ADRENERGIC_RECEPTOR_SIGNALING_PATHWAY_INVOLVED_IN_HEART_PROCESS	1	0.967427	0	7	1	0
GOBP_ADENYLATE_CYCLASE_ACTIVATING_DOPAMINE_RECEPTOR_SIGNALING_PATHWAY	1	0.954526	0	9	1	0
GOBP_ADENYLATE_CYCLASE_INHIBITING_DOPAMINE_RECEPTOR_SIGNALING_PATHWAY	1	0.967901	0	5	1	0
GOBP_ADENYLATE_CYCLASE_INHIBITING_G_PROTEIN_COUPLED_ACETYLCHOLINE_RECEPTOR_SIGNALING_PATHWAY	1	0.948993	0	7	1	0
GOBP_ADENYLATE_CYCLASE_INHIBITING_G_PROTEIN_COUPLED_GLUTAMATE_RECEPTOR_SIGNALING_PATHWAY	1	0.968914	0	6	1	0
GOBP_ADENYLATE_CYCLASE_INHIBITING_G_PROTEIN_COUPLED_RECEPTOR_SIGNALING_PATHWAY	1	0.631092	0	72	1	0
GOBP_ADENYLATE_CYCLASE_INHIBITING_SEROTONIN_RECEPTOR_SIGNALING_PATHWAY	1	0.956128	0	6	1	0
GOBP_ADHERENS_JUNCTION_ASSEMBLY	1	0.953398	0	12	1	0
GOBP_ADHERENS_JUNCTION_MAINTENANCE	1	0.968009	0	6	1	0
GOBP_ADHERENS_JUNCTION_ORGANIZATION	1	0.709522	0	65	1	0
GOBP_ADHESION_OF_SYMBIONT_TO_HOST	1	0.930995	0	10	1	0
GOBP_ADHESION_OF_SYMBIONT_TO_HOST_CELL	1	0.934795	0	9	1	0
GOBP_ADIPONECTIN_ACTIVATED_SIGNALING_PATHWAY	1	0.974468	0	7	1	0
GOBP_ADIPOSE_TISSUE_DEVELOPMENT	1	0.830968	0	35	1	0
GOBP_ADP_BIOSYNTHETIC_PROCESS	1	0.978207	0	5	1	0
GOBP_ADP_TRANSPORT	1	0.973847	0	5	1	0
GOBP_ADRENAL_GLAND_DEVELOPMENT	1	0.886316	0	18	1	0
GOBP_ADRENERGIC_RECEPTOR_SIGNALING_PATHWAY	1	0.846589	0	27	1	0
GOBP_ADULT_FEEDING_BEHAVIOR	1	0.971151	0	4	1	0
GOBP_ADULT_HEART_DEVELOPMENT	1	0.942694	0	8	1	0
GOBP_AEROBIC_RESPIRATION	1	0.69156	0	79	1	0
GOBP_AGGREPHAGY	1	0.963858	0	8	1	0
GOBP_AGGRESOME_ASSEMBLY	1	0.972164	0	5	1	0
GOBP_ALANINE_CATABOLIC_PROCESS	1	0.977432	0	3	1	0
GOBP_ALANINE_TRANSPORT	1	0.939069	0	13	1	0
GOBP_ALCOHOL_BIOSYNTHETIC_PROCESS	1	0.442511	0	135	1	0
GOBP_ALCOHOL_CATABOLIC_PROCESS	1	0.794893	0	39	1	0
GOBP_ALCOHOL_METABOLIC_PROCESS	1	0.140809	0	308	1	0
GOBP_ALDEHYDE_BIOSYNTHETIC_PROCESS	1	0.927244	0	13	1	0
GOBP_ALDEHYDE_CATABOLIC_PROCESS	1	0.953858	0	9	1	0
GOBP_ALDITOL_BIOSYNTHETIC_PROCESS	1	0.980243	0	5	1	0
GOBP_ALDITOL_CATABOLIC_PROCESS	1	0.964916	0	6	1	0
GOBP_ALDITOL_METABOLIC_PROCESS	1	0.894165	0	18	1	0
GOBP_ALDITOL_PHOSPHATE_METABOLIC_PROCESS	1	0.949686	0	9	1	0
GOBP_ALDOSTERONE_METABOLIC_PROCESS	1	0.945147	0	8	1	0
GOBP_ALKANESULFONATE_METABOLIC_PROCESS	1	0.950513	0	7	1	0
GOBP_ALPHA_AMINO_ACID_BIOSYNTHETIC_PROCESS	1	0.687162	0	57	1	0
GOBP_ALPHA_BETA_T_CELL_ACTIVATION	1	0.360172	0	122	1	0
GOBP_ALPHA_BETA_T_CELL_DIFFERENTIATION	1	0.493021	0	87	1	0
GOBP_ALPHA_BETA_T_CELL_PROLIFERATION	1	0.776105	0	30	1	0
GOBP_ALPHA_LINOLENIC_ACID_METABOLIC_PROCESS	1	0.941593	0	12	1	0
GOBP_ALTERNATIVE_MRNA_SPLICING_VIA_SPLICEOSOME	1	0.729942	0	70	1	0
GOBP_AMACRINE_CELL_DIFFERENTIATION	1	0.953564	0	6	1	0
GOBP_AMELOGENESIS	1	0.891431	0	16	1	0
GOBP_AMINE_CATABOLIC_PROCESS	1	0.811512	0	26	1	0
GOBP_AMINO_ACID_ACTIVATION	1	0.77967	0	49	1	0
GOBP_AMINO_ACID_BETAINE_BIOSYNTHETIC_PROCESS	1	0.958901	0	6	1	0
GOBP_AMINO_ACID_BETAINE_METABOLIC_PROCESS	1	0.891764	0	16	1	0
GOBP_AMINO_ACID_BETAINE_TRANSPORT	1	0.953012	0	6	1	0
GOBP_AMINO_ACID_HOMEOSTASIS	1	0.969621	0	6	1	0
GOBP_AMINO_ACID_IMPORT	1	0.774047	0	45	1	0
GOBP_AMINO_ACID_NEUROTRANSMITTER_REUPTAKE	1	0.981168	0	5	1	0
GOBP_AMINO_ACID_SALVAGE	1	0.945144	0	7	1	0
GOBP_AMINO_ACID_TRANSMEMBRANE_TRANSPORT	1	0.609064	0	82	1	0
GOBP_AMINOACYL_TRNA_METABOLISM_INVOLVED_IN_TRANSLATIONAL_FIDELITY	1	0.938719	0	13	1	0
GOBP_AMINOGLYCAN_CATABOLIC_PROCESS	1	0.656502	0	59	1	0
GOBP_AMINOGLYCOSIDE_ANTIBIOTIC_METABOLIC_PROCESS	1	0.969328	0	5	1	0
GOBP_AMINOPHOSPHOLIPID_TRANSLOCATION	1	0.959316	0	7	1	0
GOBP_AMINOPHOSPHOLIPID_TRANSPORT	1	0.952247	0	9	1	0
GOBP_AMINO_SUGAR_BIOSYNTHETIC_PROCESS	1	0.915208	0	13	1	0
GOBP_AMINO_SUGAR_CATABOLIC_PROCESS	1	0.914885	0	11	1	0
GOBP_AMINO_SUGAR_METABOLIC_PROCESS	1	0.787563	0	36	1	0
GOBP_AMMONIUM_TRANSPORT	1	0.960079	0	6	1	0
GOBP_AMPA_GLUTAMATE_RECEPTOR_CLUSTERING	1	0.967005	0	9	1	0
GOBP_AMP_BIOSYNTHETIC_PROCESS	1	0.962642	0	7	1	0
GOBP_AMP_METABOLIC_PROCESS	1	0.916961	0	15	1	0
GOBP_AMYLOID_BETA_CLEARANCE	1	0.836291	0	31	1	0
GOBP_AMYLOID_BETA_CLEARANCE_BY_CELLULAR_CATABOLIC_PROCESS	1	0.959837	0	7	1	0
GOBP_AMYLOID_BETA_CLEARANCE_BY_TRANSCYTOSIS	1	0.974468	0	7	1	0
GOBP_AMYLOID_BETA_METABOLIC_PROCESS	1	0.761633	0	53	1	0
GOBP_AMYLOID_FIBRIL_FORMATION	1	0.890018	0	22	1	0
GOBP_AMYLOID_PRECURSOR_PROTEIN_BIOSYNTHETIC_PROCESS	1	0.928681	0	14	1	0
GOBP_AMYLOID_PRECURSOR_PROTEIN_CATABOLIC_PROCESS	1	0.775897	0	52	1	0
GOBP_ANAPHASE_PROMOTING_COMPLEX_DEPENDENT_CATABOLIC_PROCESS	1	0.646576	0	81	1	0
GOBP_ANATOMICAL_STRUCTURE_ARRANGEMENT	1	0.907073	0	13	1	0
GOBP_ANATOMICAL_STRUCTURE_MATURATION	1	0.281728	0	182	1	0
GOBP_ANATOMICAL_STRUCTURE_REGRESSION	1	0.879374	0	15	1	0
GOBP_ANDROGEN_BIOSYNTHETIC_PROCESS	1	0.968625	0	5	1	0
GOBP_ANDROGEN_CATABOLIC_PROCESS	1	0.976932	0	3	1	0
GOBP_ANDROGEN_METABOLIC_PROCESS	1	0.890433	0	18	1	0
GOBP_ANDROGEN_RECEPTOR_SIGNALING_PATHWAY	1	0.8395	0	35	1	0
GOBP_ANGIOGENESIS_INVOLVED_IN_WOUND_HEALING	1	0.846368	0	24	1	0
GOBP_ANGIOTENSIN_ACTIVATED_SIGNALING_PATHWAY	1	0.936187	0	11	1	0
GOBP_ANIMAL_ORGAN_FORMATION	1	0.715954	0	47	1	0
GOBP_ANIMAL_ORGAN_MATURATION	1	0.858895	0	23	1	0
GOBP_ANIMAL_ORGAN_REGENERATION	1	0.653866	0	64	1	0
GOBP_ANION_HOMEOSTASIS	1	0.84068	0	25	1	0
GOBP_ANOIKIS	1	0.822369	0	32	1	0
GOBP_ANTERIOR_COMMISSURE_MORPHOGENESIS	1	0.961534	0	6	1	0
GOBP_ANTERIOR_HEAD_DEVELOPMENT	1	0.965569	0	5	1	0
GOBP_ANTERIOR_POSTERIOR_AXIS_SPECIFICATION	1	0.754749	0	36	1	0
GOBP_ANTERIOR_POSTERIOR_AXON_GUIDANCE	1	0.961524	0	7	1	0
GOBP_ANTEROGRADE_AXONAL_PROTEIN_TRANSPORT	1	0.961036	0	9	1	0
GOBP_ANTEROGRADE_AXONAL_TRANSPORT	1	0.813647	0	46	1	0
GOBP_ANTEROGRADE_AXONAL_TRANSPORT_OF_MITOCHONDRION	1	0.97599	0	5	1	0
GOBP_ANTEROGRADE_DENDRITIC_TRANSPORT	1	0.980899	0	5	1	0
GOBP_ANTEROGRADE_NEURONAL_DENSE_CORE_VESICLE_TRANSPORT	1	0.978076	0	6	1	0
GOBP_ANTIBACTERIAL_HUMORAL_RESPONSE	1	0.809092	0	25	1	0
GOBP_ANTIBACTERIAL_PEPTIDE_PRODUCTION	1	0.978454	0	2	1	0
GOBP_ANTIFUNGAL_HUMORAL_RESPONSE	1	0.984245	0	2	1	0
GOBP_ANTIFUNGAL_INNATE_IMMUNE_RESPONSE	1	0.97378	0	3	1	0
GOBP_ANTIGEN_PROCESSING_AND_PRESENTATION	1	0.274739	0	211	1	0
GOBP_ANTIGEN_PROCESSING_AND_PRESENTATION_ENDOGENOUS_LIPID_ANTIGEN_VIA_MHC_CLASS_IB	1	0.989169	0	1	1	0
GOBP_ANTIGEN_PROCESSING_AND_PRESENTATION_OF_ENDOGENOUS_ANTIGEN	1	0.847174	0	21	1	0
GOBP_ANTIGEN_PROCESSING_AND_PRESENTATION_OF_ENDOGENOUS_PEPTIDE_ANTIGEN	1	0.869894	0	18	1	0
GOBP_ANTIGEN_PROCESSING_AND_PRESENTATION_OF_ENDOGENOUS_PEPTIDE_ANTIGEN_VIA_MHC_CLASS_I_VIA_ER_PATHWAY	1	0.925111	0	9	1	0
GOBP_ANTIGEN_PROCESSING_AND_PRESENTATION_OF_EXOGENOUS_PEPTIDE_ANTIGEN_VIA_MHC_CLASS_I	1	0.622235	0	80	1	0
GOBP_ANTIGEN_PROCESSING_AND_PRESENTATION_OF_EXOGENOUS_PEPTIDE_ANTIGEN_VIA_MHC_CLASS_I_TAP_INDEPENDENT	1	0.918295	0	11	1	0
GOBP_ANTIGEN_PROCESSING_AND_PRESENTATION_OF_LIPID_ANTIGEN_VIA_MHC_CLASS_IB	1	0.981886	0	3	1	0
GOBP_ANTIGEN_PROCESSING_AND_PRESENTATION_OF_PEPTIDE_ANTIGEN	1	0.350761	0	178	1	0
GOBP_ANTIGEN_PROCESSING_AND_PRESENTATION_OF_PEPTIDE_ANTIGEN_VIA_MHC_CLASS_I	1	0.570798	0	97	1	0
GOBP_ANTIGEN_PROCESSING_AND_PRESENTATION_OF_PEPTIDE_ANTIGEN_VIA_MHC_CLASS_IB	1	0.924349	0	10	1	0
GOBP_ANTIGEN_PROCESSING_AND_PRESENTATION_OF_PEPTIDE_OR_POLYSACCHARIDE_ANTIGEN_VIA_MHC_CLASS_II	1	0.583323	0	92	1	0
GOBP_ANTIGEN_PROCESSING_AND_PRESENTATION_VIA_MHC_CLASS_IB	1	0.90759	0	13	1	0
GOBP_ANTIMICROBIAL_PEPTIDE_PRODUCTION	1	0.978454	0	2	1	0
GOBP_ANTIVIRAL_INNATE_IMMUNE_RESPONSE	1	0.946627	0	9	1	0
GOBP_AORTA_DEVELOPMENT	1	0.734049	0	48	1	0
GOBP_AORTA_MORPHOGENESIS	1	0.839366	0	27	1	0
GOBP_AORTA_SMOOTH_MUSCLE_TISSUE_MORPHOGENESIS	1	0.983483	0	3	1	0
GOBP_AORTIC_VALVE_MORPHOGENESIS	1	0.815214	0	26	1	0
GOBP_APICAL_JUNCTION_ASSEMBLY	1	0.623813	0	68	1	0
GOBP_APICAL_PROTEIN_LOCALIZATION	1	0.924646	0	15	1	0
GOBP_APOLIPOPROTEIN_A_I_MEDIATED_SIGNALING_PATHWAY	1	0.973817	0	5	1	0
GOBP_APOPTOTIC_CHROMOSOME_CONDENSATION	1	0.964825	0	4	1	0
GOBP_APOPTOTIC_DNA_FRAGMENTATION	1	0.870276	0	20	1	0
GOBP_APOPTOTIC_MITOCHONDRIAL_CHANGES	1	0.523954	0	108	1	0
GOBP_APOPTOTIC_PROCESS_IN_BONE_MARROW_CELL	1	0.983242	0	3	1	0
GOBP_APOPTOTIC_PROCESS_INVOLVED_IN_BLOOD_VESSEL_MORPHOGENESIS	1	0.962754	0	5	1	0
GOBP_APOPTOTIC_PROCESS_INVOLVED_IN_DEVELOPMENT	1	0.785846	0	32	1	0
GOBP_APOPTOTIC_PROCESS_INVOLVED_IN_HEART_MORPHOGENESIS	1	0.965371	0	4	1	0
GOBP_APOPTOTIC_PROCESS_INVOLVED_IN_MORPHOGENESIS	1	0.84778	0	21	1	0
GOBP_APPENDAGE_MORPHOGENESIS	1	0.446772	0	118	1	0
GOBP_ARACHIDONIC_ACID_METABOLIC_PROCESS	1	0.758214	0	38	1	0
GOBP_ARACHIDONIC_ACID_SECRETION	1	0.82826	0	20	1	0
GOBP_ARF_PROTEIN_SIGNAL_TRANSDUCTION	1	0.92139	0	19	1	0
GOBP_ARGININE_BIOSYNTHETIC_PROCESS	1	0.979646	0	3	1	0
GOBP_ARGININE_CATABOLIC_PROCESS	1	0.940622	0	9	1	0
GOBP_ARGININE_METABOLIC_PROCESS	1	0.892326	0	15	1	0
GOBP_ARGININE_TRANSMEMBRANE_TRANSPORT	1	0.941038	0	8	1	0
GOBP_ARGININE_TRANSPORT	1	0.923561	0	10	1	0
GOBP_AROMATIC_AMINO_ACID_FAMILY_CATABOLIC_PROCESS	1	0.88412	0	14	1	0
GOBP_AROMATIC_AMINO_ACID_FAMILY_METABOLIC_PROCESS	1	0.802313	0	25	1	0
GOBP_AROMATIC_AMINO_ACID_TRANSPORT	1	0.922495	0	13	1	0
GOBP_ARP2_3_COMPLEX_MEDIATED_ACTIN_NUCLEATION	1	0.841933	0	36	1	0
GOBP_ARTERIAL_ENDOTHELIAL_CELL_DIFFERENTIATION	1	0.960369	0	6	1	0
GOBP_ARTERY_DEVELOPMENT	1	0.587386	0	78	1	0
GOBP_ARTERY_MORPHOGENESIS	1	0.691046	0	54	1	0
GOBP_ARTERY_SMOOTH_MUSCLE_CONTRACTION	1	0.943704	0	7	1	0
GOBP_ASCENDING_AORTA_DEVELOPMENT	1	0.962821	0	5	1	0
GOBP_ASPARAGINE_METABOLIC_PROCESS	1	0.972856	0	5	1	0
GOBP_ASPARTATE_FAMILY_AMINO_ACID_BIOSYNTHETIC_PROCESS	1	0.868588	0	21	1	0
GOBP_ASPARTATE_TRANSMEMBRANE_TRANSPORT	1	0.958496	0	8	1	0
GOBP_ASSOCIATIVE_LEARNING	1	0.730907	0	63	1	0
GOBP_ASTRAL_MICROTUBULE_ORGANIZATION	1	0.957026	0	10	1	0
GOBP_ASTROCYTE_CELL_MIGRATION	1	0.958105	0	5	1	0
GOBP_ASYMMETRIC_CELL_DIVISION	1	0.920722	0	16	1	0
GOBP_ASYMMETRIC_NEUROBLAST_DIVISION	1	0.970498	0	6	1	0
[truncated: 5,784 more rows]

## Sheet: AgeUP_EEdown_C5_GO_CC
category	over_represented_pvalue	under_represented_pvalue	numDEInCat	numInCat	over_represented_pvalue_adj	ORs
[truncated: 996 more rows]

[truncated: 11 more sheets: AgeUP_EEdown_C5_GO_MF, AgeUP_EEdown_C7_IMMUNESIGDB, AgeUP_EEdown_C8, AgeDown_EEup_C2_CGP, AgeDown_EEup_C2_CP_REACTOME, AgeDown_EEup_C2_CP_WIKIPATHWAYS, AgeDown_EEup_C5_GO_BP, AgeDown_EEup_C5_GO_CC, AgeDown_EEup_C5_GO_MF, AgeDown_EEup_C7_IMMUNESIGDB, AgeDown_EEup_C8]
