# Supplementary material for: A multiomic atlas of the aging hippocampus reveals molecular changes in response to environmental enrichment
Source: Nat Commun. 2024 Jul 16;15:5829. doi: 10.1038/s41467-024-49608-z (PMC11252340; doi:10.1038/s41467-024-49608-z)
Supplement: Supplementary file 26 — Supplementary dataset 23 [file 41467_2024_49608_MOESM26_ESM.xlsx]

## Sheet: H3K4me3_EEall
baseMean

## Sheet: H3K4me3_EEyng
baseMean

## Sheet: H3K4me3_EEold
baseMean

## Sheet: H3K4me1_EEall
baseMean

## Sheet: H3K4me1_EEyng
baseMean

## Sheet: H3K4me1_EEold
baseMean

## Sheet: H3K27ac_EEall
baseMean

## Sheet: H3K27ac_EEyng
baseMean

## Sheet: H3K27ac_EEold
baseMean

## Sheet: H3K36me3_EEall
baseMean

[truncated: 8 more sheets: H3K36me3_EEyng, H3K36me3_EEold, H3K27me3_EEall, H3K27me3_EEyng, H3K27me3_EEold, H3K9me3_EEall, H3K9me3_EEyng, H3K9me3_EEold]
