# Supplementary material for: A multiomic atlas of the aging hippocampus reveals molecular changes in response to environmental enrichment
Source: Nat Commun. 2024 Jul 16;15:5829. doi: 10.1038/s41467-024-49608-z (PMC11252340; doi:10.1038/s41467-024-49608-z)
Supplement: Supplementary file 27 — Supplementary dataset 24 [file 41467_2024_49608_MOESM27_ESM.xlsx]

## Sheet: H3K4me3
baseMean

## Sheet: H3K4me1
baseMean

## Sheet: H3K27ac
baseMean

## Sheet: H3K36me3
baseMean

## Sheet: H3K27me3
baseMean

## Sheet: DER_DEG_overlaps
mark
