# Supplementary material for: A multiomic atlas of the aging hippocampus reveals molecular changes in response to environmental enrichment
Source: Nat Commun. 2024 Jul 16;15:5829. doi: 10.1038/s41467-024-49608-z (PMC11252340; doi:10.1038/s41467-024-49608-z)
Supplement: Supplementary file 28 — Supplementary dataset 25 [file 41467_2024_49608_MOESM28_ESM.xlsx]

## Sheet: Sheet 1
cluster	anno_final_global	anno_final_detail1	anno_final_detail2	anno_final_detail3	anno_final_global_explanation	anno_final_detail1_explanation	anno_final_detail3_explanation	anno_final_majorTypes	anno_final_majorTypes_vascular_merged
0	NEU	NEU_GLUT	NEU_GLUT	DG	Neuron	Neuron glutamatergic	Glutamatergic, dentate gyrus	DG	DG
1	NEU	NEU_GLUT	NEU_GLUT	DG	Neuron	Neuron glutamatergic	Glutamatergic, dentate gyrus	DG	DG
10	OLG	OLG	OLG	OLG	Oligodendrocyte	Oligodendrocyte	Oligodendrocyte	OLG	OLG
11	NEU	NEU_GLUT	NEU_GLUT	CA1-ProS	Neuron	Neuron glutamatergic	Glutamatergic, CA1, Prosubiculum	CA1	CA1
12	NEU	NEU_GLUT	NEU_GLUT	DG	Neuron	Neuron glutamatergic	Glutamatergic, dentate gyrus	DG	DG
13	OPC	OPC	OPC	OPC	Oligodendrocyte progenitor	Oligodendrocyte progenitor	Oligodendrocyte progenitor	OPC	OPC
14	NEU	NEU_GLUT	NEU_GLUT	DG	Neuron	Neuron glutamatergic	Glutamatergic, dentate gyrus	DG	DG
15_0	NEU	NEU_GABA	NEU_GABA_MGE	Sst	Neuron	Neuron GABAergic medial ganglionic eminence (MGE) origin	GABAergic Sst, medial ganglionic eminence (MGE) origin	GABA_MGE	GABA_MGE
15_1	NEU	NEU_GABA	NEU_GABA_MGE	Sst	Neuron	Neuron GABAergic medial ganglionic eminence (MGE) origin	GABAergic Sst, medial ganglionic eminence (MGE) origin	GABA_MGE	GABA_MGE
15_2	NEU	NEU_GABA	NEU_GABA_MGE	Pvalb	Neuron	Neuron GABAergic medial ganglionic eminence (MGE) origin	GABAergic Pvalb, medial ganglionic eminence (MGE) origin	GABA_MGE	GABA_MGE
16_0	NEU	NEU_GABA	NEU_GABA_CGE	Sncg	Neuron	Neuron GABAergic caudal ganglionic eminence (CGE) origin	GABAergic Sncg, caudal ganglionic eminence (CGE) origin	GABA_CGE	GABA_CGE
16_1	NEU	NEU_GABA	NEU_GABA_CGE	Vip	Neuron	Neuron GABAergic caudal ganglionic eminence (CGE) origin	GABAergic Vip, caudal ganglionic eminence (CGE) origin	GABA_CGE	GABA_CGE
16_2	NEU	NEU_GABA	NEU_GABA_CGE	Sncg	Neuron	Neuron GABAergic caudal ganglionic eminence (CGE) origin	GABAergic Sncg, caudal ganglionic eminence (CGE) origin	GABA_CGE	GABA_CGE
17	NEU	NEU_GLUT	NEU_GLUT	L5/6 NP CTX	Neuron	Neuron glutamatergic	Glutamatergic, Cortical layer 5-6 near-projecting	NP L5/6	L5/6, SUB
18	NEU	NEU_GLUT	NEU_GLUT	CA3	Neuron	Neuron glutamatergic	Glutamatergic, CA3	CA3	CA3
19	NEU	NEU_GABA	NEU_GABA_CGE	Lamp5	Neuron	Neuron GABAergic caudal ganglionic eminence (CGE) origin	GABAergic Lamp5, caudal ganglionic eminence (CGE) origin	GABA_CGE	GABA_CGE
2	OLG	OLG	OLG	OLG	Oligodendrocyte	Oligodendrocyte	Oligodendrocyte	OLG	OLG
20_0	NEU	NEU_GLUT	NEU_GLUT	SUB-ProS	Neuron	Neuron glutamatergic	Glutamatergic, Subiculum, Prosubiculum	PT L5, SUB	L5/6, SUB
21	NEU	NEU_GLUT	NEU_GLUT	L5 PT CTX	Neuron	Neuron glutamatergic	Glutamatergic, Cortical layer 5, pyramidal tract	PT L5, SUB	L5/6, SUB
22	MIG	MIG	MIG	MIG	Microglia/Immune	Microglia/Immune	Microglia/Immune	MIG	MIG
23_0	VLM	VLM	VLM	VLM	Vascular and leptomeningeal cell	Vascular and leptomeningeal cell	Vascular and leptomeningeal cell	VLM	VASC
23_1	PER	PER	PER	PER	Pericyte	Pericyte	Pericyte	PER	VASC
23_2	END	END	END	END	Endothelial cells	Endothelial cells	Endothelial cells	END	VASC
24	NEU	NEU_GABA	NEU_GABA_MGE	Pvalb	Neuron	Neuron GABAergic medial ganglionic eminence (MGE) origin	GABAergic Pvalb, medial ganglionic eminence (MGE) origin	GABA_MGE	GABA_MGE
25_0	NEU	NEU_GLUT	NEU_GLUT	CR	Neuron	Neuron glutamatergic	CR type	CR	CR
26	NEU	NEU_GLUT	NEU_GLUT	CA3	Neuron	Neuron glutamatergic	Glutamatergic, CA3	CA3	CA3
3	NEU	NEU_GLUT	NEU_GLUT	DG	Neuron	Neuron glutamatergic	Glutamatergic, dentate gyrus	DG	DG
4	NEU	NEU_GLUT	NEU_GLUT	CA1-ProS	Neuron	Neuron glutamatergic	Glutamatergic, CA1, Prosubiculum	CA1	CA1
5	NEU	NEU_GLUT	NEU_GLUT	CA1-ProS	Neuron	Neuron glutamatergic	Glutamatergic, CA1, Prosubiculum	CA1	CA1
6_0	OLG	OLG	OLG	OLG	Oligodendrocyte	Oligodendrocyte	Oligodendrocyte	OLG	OLG
6_1	OLG	OLG	OLG	OLG	Oligodendrocyte	Oligodendrocyte	Oligodendrocyte	OLG	OLG
6_2	OLG	OLG	OLG	OLG	Oligodendrocyte	Oligodendrocyte	Oligodendrocyte	OLG	OLG
6_3	OLG	OLG	OLG	OLG	Oligodendrocyte	Oligodendrocyte	Oligodendrocyte	OLG	OLG
6_4	OLG	OLG	OLG	OLG	Oligodendrocyte	Oligodendrocyte	Oligodendrocyte	OLG	OLG
6_5	OPC	OPC	OPC	OPC	Oligodendrocyte progenitor	Oligodendrocyte progenitor	Oligodendrocyte progenitor	OPC	OPC
6_6	OLG	OLG	OLG	OLG	Oligodendrocyte	Oligodendrocyte	Oligodendrocyte	OLG	OLG
7	NEU	NEU_GLUT	NEU_GLUT	CA3	Neuron	Neuron glutamatergic	Glutamatergic, CA3	CA3	CA3
8	ASC	ASC	ASC	ASC	Astrocyte	Astrocyte	Astrocyte	ASC	ASC
9	MIG	MIG	MIG	MIG	Microglia/Immune	Microglia/Immune	Microglia/Immune	MIG	MIG
