# Supplementary material for: A multiomic atlas of the aging hippocampus reveals molecular changes in response to environmental enrichment
Source: Nat Commun. 2024 Jul 16;15:5829. doi: 10.1038/s41467-024-49608-z (PMC11252340; doi:10.1038/s41467-024-49608-z)
Supplement: Supplementary file 29 — Supplementary dataset 26 [file 41467_2024_49608_MOESM29_ESM.xlsx]

## Sheet: ageAll_CA1
p_val	avg_log2FC	pct.1	pct.2	p_val_adj	dir	SYMBOL	GENEID
2.40534e-250	-2.329	0.588	0.774	4.8607e-246	down	Ttr	ENSMUSG00000061808
7.42681e-69	-0.679639	0.836	0.931	1.50081e-64	down	Homer1	ENSMUSG00000007617
6.33966e-54	-0.390958	0.969	0.992	1.28112e-49	down	Atp6v0b	ENSMUSG00000033379
1.40633e-42	-0.615991	0.17	0.351	2.84191e-38	down	1700016P03Rik	ENSMUSG00000085609
8.62374e-42	-0.362002	0.804	0.881	1.74268e-37	down	Prrt1	ENSMUSG00000015476
1.89244e-40	0.529321	0.541	0.282	3.82424e-36	up	Cdh18	ENSMUSG00000040420
2.85832e-39	-0.376902	0.623	0.78	5.77609e-35	down	Dalrd3	ENSMUSG00000019039
9.67353e-39	-0.396507	0.82	0.904	1.95483e-34	down	Calr	ENSMUSG00000003814
2.09629e-38	-0.389972	0.981	0.996	4.23618e-34	down	Cck	ENSMUSG00000032532
5.50101e-36	-0.373332	0.953	0.989	1.11164e-31	down	Ube3a	ENSMUSG00000025326
1.79436e-35	-0.306467	0.951	0.989	3.62605e-31	down	Mir124a-1hg	ENSMUSG00000097545
4.25917e-34	-0.395625	0.686	0.784	8.60694e-30	down	Hspa5	ENSMUSG00000026864
8.23909e-34	-0.299993	0.997	0.999	1.66496e-29	down	Hivep2	ENSMUSG00000015501
4.50107e-33	-0.308348	1	1	9.09576e-29	down	Malat1	ENSMUSG00000092341
1.07161e-32	0.291285	1	0.996	2.16552e-28	up	Grin1	ENSMUSG00000026959
1.26084e-32	-0.557031	0.325	0.469	2.5479e-28	down	Arc	ENSMUSG00000022602
3.87206e-31	-0.391974	0.799	0.916	7.82466e-27	down	Neurod6	ENSMUSG00000037984
6.14633e-31	-0.347343	0.37	0.549	1.24205e-26	down	Gm44151	ENSMUSG00000107862
1.69885e-30	-0.391147	0.209	0.359	3.43304e-26	down	Gm12536	ENSMUSG00000085654
2.72072e-29	-0.361266	0.361	0.539	5.49803e-25	down	Gm20642	ENSMUSG00000093383
6.23102e-29	-0.302867	0.144	0.318	1.25916e-24	down	4933413L06Rik	ENSMUSG00000079048
7.31181e-29	-0.380894	0.561	0.709	1.47757e-24	down	Gm44257	ENSMUSG00000107815
1.14221e-28	0.33613	0.983	0.978	2.30818e-24	up	Frmd4a	ENSMUSG00000026657
8.24786e-28	-0.363174	0.406	0.622	1.66673e-23	down	Nrg3os	ENSMUSG00000093528
4.06979e-26	-0.209294	0.999	1	8.22422e-22	down	Grin2b	ENSMUSG00000030209
3.50406e-25	-0.363634	0.077	0.19	7.081e-21	down	Gm11290	ENSMUSG00000085827
9.3181e-25	0.312695	0.477	0.306	1.883e-20	up	Ide	ENSMUSG00000056999
2.01522e-24	-0.466288	0.787	0.905	4.07236e-20	down	Robo1	ENSMUSG00000022883
2.27372e-24	-0.286013	0.99	0.999	4.59473e-20	down	Itm2b	ENSMUSG00000022108
2.2938e-24	0.364832	0.825	0.697	4.6353e-20	up	Cpeb1	ENSMUSG00000025586
8.28071e-24	0.380435	0.507	0.279	1.67337e-19	up	Lin28b	ENSMUSG00000063804
8.63836e-24	-0.29632	0.229	0.392	1.74564e-19	down	Spry2	ENSMUSG00000022114
4.72132e-23	-0.279748	0.754	0.823	9.54085e-19	down	Sbf1	ENSMUSG00000036529
6.50818e-23	-0.316087	0.78	0.888	1.31517e-18	down	Pigk	ENSMUSG00000039047
8.08208e-22	-0.232518	0.961	0.975	1.63323e-17	down	Brd9	ENSMUSG00000057649
3.15723e-21	-0.284233	0.184	0.324	6.38014e-17	down	1700007F19Rik	ENSMUSG00000100666
3.49691e-21	-0.296372	0.583	0.705	7.06656e-17	down	Ndufaf4	ENSMUSG00000028261
4.6208e-21	0.288994	0.976	0.967	9.33771e-17	up	Mapt	ENSMUSG00000018411
5.23638e-21	0.281377	0.994	0.995	1.05817e-16	up	Egfem1	ENSMUSG00000063600
7.57081e-21	-0.33482	0.149	0.251	1.52991e-16	down	Egr4	ENSMUSG00000071341
1.22907e-20	-0.3154	0.304	0.456	2.4837e-16	down	Tmsb10	ENSMUSG00000079523
2.15973e-20	0.289589	0.645	0.488	4.36438e-16	up	Ipo9	ENSMUSG00000041879
2.93209e-20	-0.388557	0.297	0.438	5.92518e-16	down	Egr1	ENSMUSG00000038418
5.09092e-20	-0.362258	0.819	0.908	1.02877e-15	down	Hspa8	ENSMUSG00000015656
6.11313e-20	-0.256224	0.923	0.963	1.23534e-15	down	Tra2a	ENSMUSG00000029817
6.56958e-20	-0.242558	0.981	0.997	1.32758e-15	down	Tspan13	ENSMUSG00000020577
7.81963e-20	-0.305527	0.403	0.577	1.58019e-15	down	A330015K06Rik	ENSMUSG00000104093
8.876e-20	-0.280449	0.718	0.793	1.79366e-15	down	Idh3b	ENSMUSG00000027406
1.0417e-19	0.257737	0.128	0.007	2.10508e-15	up	Gm48530	ENSMUSG00000112968
1.46649e-19	0.261164	0.462	0.295	2.96348e-15	up	Zfp46	ENSMUSG00000051351
1.65035e-19	0.288289	1	0.948	3.33503e-15	up	Meg3	ENSMUSG00000021268
6.77722e-19	0.278596	0.958	0.938	1.36954e-14	up	Camkv	ENSMUSG00000032936
1.16222e-18	-0.272498	0.444	0.593	2.34861e-14	down	Manf	ENSMUSG00000032575
1.83901e-18	-0.358025	0.255	0.346	3.71627e-14	down	Npas4	ENSMUSG00000045903
2.05709e-18	0.289179	0.134	0.031	4.15697e-14	up	9530026P05Rik	ENSMUSG00000097462
3.40647e-18	0.2742	0.544	0.381	6.88379e-14	up	Add3	ENSMUSG00000025026
4.45659e-18	0.611084	0.689	0.639	9.00588e-14	up	mt-Co2	ENSMUSG00000064354
7.71962e-18	0.254209	0.922	0.869	1.55998e-13	up	Thra	ENSMUSG00000058756
9.93669e-18	-0.378821	0.322	0.428	2.00801e-13	down	Junb	ENSMUSG00000052837
1.68475e-17	0.262501	0.922	0.867	3.40453e-13	up	Ddx17	ENSMUSG00000055065
2.36703e-17	0.330719	0.353	0.169	4.78329e-13	up	Dock10	ENSMUSG00000038608
6.42208e-17	-0.170946	0.069	0.179	1.29777e-12	down	Gm12027	ENSMUSG00000086911
1.21602e-16	0.209317	0.284	0.145	2.45732e-12	up	Dbp	ENSMUSG00000059824
1.5398e-16	-0.239602	0.662	0.759	3.11163e-12	down	Pdia3	ENSMUSG00000027248
2.00369e-16	0.595728	0.78	0.743	4.04905e-12	up	mt-Co3	ENSMUSG00000064358
5.08282e-16	-0.259572	0.82	0.907	1.02714e-11	down	Cnih2	ENSMUSG00000024873
5.53149e-16	-0.206284	0.193	0.32	1.1178e-11	down	Hectd2os	ENSMUSG00000087579
9.6314e-16	0.244342	0.977	0.969	1.94631e-11	up	Prkn	ENSMUSG00000023826
1.21035e-15	0.269378	0.968	0.959	2.44587e-11	up	Rims2	ENSMUSG00000037386
1.25664e-15	-0.240441	0.788	0.844	2.53941e-11	down	Hsp90b1	ENSMUSG00000020048
1.31478e-15	-0.243545	0.305	0.443	2.65691e-11	down	Gm37459	ENSMUSG00000104283
1.36874e-15	-0.20018	0.988	0.998	2.76594e-11	down	Msra	ENSMUSG00000054733
1.43802e-15	-0.209823	0.979	0.992	2.90595e-11	down	Cdr1os	ENSMUSG00000071753
1.53574e-15	0.594769	0.63	0.564	3.10342e-11	up	mt-Nd1	ENSMUSG00000064341
1.61476e-15	-0.23057	0.981	0.999	3.2631e-11	down	Hcn1	ENSMUSG00000021730
1.74426e-15	-0.232956	0.885	0.927	3.5248e-11	down	Polb	ENSMUSG00000031536
1.76934e-15	0.239917	0.496	0.344	3.57549e-11	up	Nr1d2	ENSMUSG00000021775
2.00817e-15	-0.165846	0.987	0.997	4.05811e-11	down	Ddx5	ENSMUSG00000020719
2.14543e-15	0.25824	0.676	0.542	4.33548e-11	up	Cyth1	ENSMUSG00000017132
2.2171e-15	-0.247646	0.972	0.994	4.48031e-11	down	Atp6v0c	ENSMUSG00000024121
3.20495e-15	0.212138	0.969	0.95	6.47656e-11	up	Rsrp1	ENSMUSG00000037266
3.48116e-15	0.245407	0.516	0.372	7.03474e-11	up	Plekha6	ENSMUSG00000041757
5.26279e-15	0.583383	0.716	0.64	1.0635e-10	up	mt-Atp6	ENSMUSG00000064357
6.21613e-15	0.242503	0.99	0.994	1.25616e-10	up	Lrrc4c	ENSMUSG00000050587
6.72464e-15	-0.221381	0.226	0.349	1.35892e-10	down	Nectin3	ENSMUSG00000022656
7.40105e-15	-0.206335	0.987	0.999	1.4956e-10	down	Mir99ahg	ENSMUSG00000090386
7.50337e-15	-0.212256	0.996	0.999	1.51628e-10	down	R3hdm1	ENSMUSG00000056211
8.61836e-15	-0.208016	0.363	0.487	1.7416e-10	down	Gm49179	ENSMUSG00000115718
1.11899e-14	-0.223787	0.471	0.588	2.26125e-10	down	Pdia6	ENSMUSG00000020571
1.44248e-14	-0.230633	0.845	0.891	2.91496e-10	down	Slc25a3	ENSMUSG00000061904
1.87533e-14	0.250728	0.931	0.885	3.78967e-10	up	Adgrb2	ENSMUSG00000028782
1.93993e-14	0.232426	0.996	0.997	3.92021e-10	up	Dgki	ENSMUSG00000038665
3.95531e-14	-0.216597	0.991	0.998	7.99289e-10	down	Arl15	ENSMUSG00000042348
4.07379e-14	-0.217733	0.978	0.979	8.23231e-10	down	Osbpl6	ENSMUSG00000042359
4.91309e-14	-0.277334	0.587	0.731	9.92837e-10	down	Gm4258	ENSMUSG00000098243
6.09795e-14	-0.268196	0.258	0.353	1.23227e-09	down	Nr4a3	ENSMUSG00000028341
6.43774e-14	-0.186961	0.213	0.314	1.30094e-09	down	Tnfrsf25	ENSMUSG00000024793
1.07756e-13	-0.265906	0.584	0.729	2.17753e-09	down	Spcs1	ENSMUSG00000021917
1.19793e-13	0.266685	0.859	0.797	2.42079e-09	up	Caln1	ENSMUSG00000060371
1.31259e-13	-0.144234	1	0.999	2.65248e-09	down	Tcf4	ENSMUSG00000053477
1.42271e-13	-0.256679	0.402	0.545	2.87501e-09	down	Rps29	ENSMUSG00000034892
1.44727e-13	-0.279052	0.248	0.345	2.92465e-09	down	Nr4a2	ENSMUSG00000026826
1.53203e-13	-0.265446	0.697	0.765	3.09592e-09	down	Spink8	ENSMUSG00000050074
1.88922e-13	-0.328544	0.743	0.897	3.81774e-09	down	Ubb	ENSMUSG00000019505
3.05511e-13	0.501799	0.65	0.604	6.17377e-09	up	mt-Cytb	ENSMUSG00000064370
3.52082e-13	-0.23199	0.398	0.536	7.11488e-09	down	Acp1	ENSMUSG00000044573
4.01039e-13	0.320282	0.433	0.279	8.10419e-09	up	Dach1	ENSMUSG00000055639
4.37774e-13	0.212065	0.984	0.973	8.84655e-09	up	Ptprs	ENSMUSG00000013236
4.9575e-13	0.263092	0.883	0.856	1.00181e-08	up	Cacnb4	ENSMUSG00000017412
4.98755e-13	0.251805	0.733	0.646	1.00788e-08	up	Zfyve28	ENSMUSG00000037224
5.16902e-13	0.200474	0.314	0.185	1.04455e-08	up	Vstm5	ENSMUSG00000031937
5.17472e-13	-0.188301	0.151	0.256	1.04571e-08	down	Gm48749	ENSMUSG00000111627
9.47188e-13	0.234349	0.521	0.392	1.91408e-08	up	Pitpnm2	ENSMUSG00000029406
9.94597e-13	0.233957	0.984	0.971	2.00988e-08	up	Dgkg	ENSMUSG00000022861
1.05905e-12	0.315727	0.35	0.222	2.14014e-08	up	Inpp4b	ENSMUSG00000037940
1.09475e-12	-0.227124	0.32	0.455	2.21227e-08	down	4930509J09Rik	ENSMUSG00000102362
1.14842e-12	0.217276	0.993	0.99	2.32072e-08	up	Wipf3	ENSMUSG00000086040
1.25228e-12	-0.174727	0.153	0.262	2.53062e-08	down	Igf2bp3	ENSMUSG00000029814
1.432e-12	-0.201937	0.35	0.445	2.89378e-08	down	Gm12940	ENSMUSG00000085334
1.51601e-12	-0.218311	0.315	0.457	3.06355e-08	down	Gm37240	ENSMUSG00000102805
1.64486e-12	0.17959	0.997	1	3.32393e-08	up	Ank2	ENSMUSG00000032826
1.927e-12	-0.23791	0.32	0.441	3.89408e-08	down	4930547E14Rik	ENSMUSG00000116894
2.18766e-12	-0.22713	0.373	0.487	4.42082e-08	down	Gm20275	ENSMUSG00000110803
2.68468e-12	0.233563	0.948	0.895	5.42519e-08	up	Elavl3	ENSMUSG00000003410
2.79933e-12	-0.243569	0.811	0.85	5.65689e-08	down	Gm2115	ENSMUSG00000097789
3.05946e-12	-0.204668	0.96	0.967	6.18256e-08	down	Dnajc1	ENSMUSG00000026740
3.35563e-12	0.254633	0.895	0.86	6.78105e-08	up	Slc9a9	ENSMUSG00000031129
3.68134e-12	-0.361565	0.75	0.779	7.43924e-08	down	4921539H07Rik	ENSMUSG00000104586
3.80474e-12	-0.221413	0.391	0.495	7.68862e-08	down	Gm48678	ENSMUSG00000111971
3.9117e-12	-0.251827	0.963	0.953	7.90477e-08	down	Ntrk2	ENSMUSG00000055254
4.81917e-12	0.242685	0.741	0.65	9.73858e-08	up	Susd4	ENSMUSG00000038576
5.14107e-12	-0.176688	0.14	0.253	1.03891e-07	down	Uba52	ENSMUSG00000090137
5.95459e-12	0.232066	0.332	0.216	1.2033e-07	up	Sh3d19	ENSMUSG00000028082
7.72465e-12	-0.175022	0.224	0.322	1.561e-07	down	Car4	ENSMUSG00000000805
9.53369e-12	-0.187176	0.954	0.981	1.92657e-07	down	Csnk1a1	ENSMUSG00000024576
1.02986e-11	-0.144212	0.084	0.18	2.08115e-07	down	A430090L17Rik	ENSMUSG00000114213
1.09625e-11	-0.193271	0.22	0.321	2.21531e-07	down	Tmem258	ENSMUSG00000036372
1.12885e-11	-0.229419	0.429	0.56	2.28118e-07	down	4930419G24Rik	ENSMUSG00000087625
1.18034e-11	-0.204272	0.85	0.892	2.38524e-07	down	Krit1	ENSMUSG00000000600
1.2273e-11	0.219619	0.931	0.916	2.48013e-07	up	Ankrd12	ENSMUSG00000034647
1.29857e-11	-0.225532	0.813	0.884	2.62415e-07	down	Sec62	ENSMUSG00000027706
1.49816e-11	-0.19359	0.819	0.883	3.02749e-07	down	Prpf4b	ENSMUSG00000021413
1.53747e-11	0.177163	0.217	0.106	3.10692e-07	up	Gm20629	ENSMUSG00000093479
1.55791e-11	-0.167036	0.178	0.274	3.14823e-07	down	Klk8	ENSMUSG00000064023
1.6525e-11	-0.219451	0.458	0.582	3.33938e-07	down	5330438D12Rik	ENSMUSG00000052291
2.03349e-11	-0.233261	0.984	0.993	4.10929e-07	down	Pde10a	ENSMUSG00000023868
2.15178e-11	0.228819	0.916	0.863	4.34832e-07	up	Sptbn4	ENSMUSG00000011751
2.20794e-11	-0.184453	0.264	0.365	4.4618e-07	down	Zfp933	ENSMUSG00000059423
2.21255e-11	-0.237893	0.646	0.773	4.47111e-07	down	Rpl41	ENSMUSG00000093674
2.23893e-11	-0.187833	0.143	0.225	4.52444e-07	down	Egr3	ENSMUSG00000033730
2.27829e-11	-0.202164	0.376	0.485	4.60397e-07	down	Uqcr10	ENSMUSG00000059534
2.32772e-11	0.165294	0.22	0.122	4.70387e-07	up	Nr1d1	ENSMUSG00000020889
2.66932e-11	-0.22313	0.674	0.753	5.39416e-07	down	Selenok	ENSMUSG00000042682
3.17365e-11	-0.231861	0.662	0.787	6.4133e-07	down	Mt3	ENSMUSG00000031760
3.38073e-11	-0.22197	0.895	0.931	6.83177e-07	down	Sema3e	ENSMUSG00000063531
3.51243e-11	0.357643	0.578	0.57	7.09793e-07	up	Gm47283	ENSMUSG00000096768
3.51367e-11	-0.181686	0.235	0.356	7.10043e-07	down	Hist3h2ba	ENSMUSG00000056895
3.53729e-11	0.18548	0.98	0.978	7.14816e-07	up	Cntn1	ENSMUSG00000055022
3.68532e-11	0.211388	0.394	0.271	7.44729e-07	up	Rap1gap2	ENSMUSG00000038807
4.05988e-11	-0.20026	0.347	0.481	8.2042e-07	down	Gm10848	ENSMUSG00000104106
4.08712e-11	0.179243	0.997	0.997	8.25926e-07	up	Trim2	ENSMUSG00000027993
4.1293e-11	0.211652	0.385	0.288	8.34448e-07	up	Osbpl10	ENSMUSG00000040875
4.33783e-11	0.219896	0.836	0.759	8.76589e-07	up	Btaf1	ENSMUSG00000040565
4.5672e-11	-0.187656	0.206	0.308	9.2294e-07	down	Gm48091	ENSMUSG00000110741
5.43484e-11	-0.219579	0.693	0.746	1.09827e-06	down	Osbpl8	ENSMUSG00000020189
5.55481e-11	0.217758	0.98	0.97	1.12252e-06	up	Dgkz	ENSMUSG00000040479
6.23155e-11	-0.175875	0.104	0.218	1.25927e-06	down	Ptpro	ENSMUSG00000030223
6.37203e-11	-0.194455	0.589	0.663	1.28766e-06	down	A930015D03Rik	ENSMUSG00000092368
6.70242e-11	0.224338	0.895	0.849	1.35442e-06	up	Slit1	ENSMUSG00000025020
6.86118e-11	-0.195273	0.418	0.521	1.38651e-06	down	Ppwd1	ENSMUSG00000021713
7.22612e-11	-0.181672	0.998	1	1.46025e-06	down	Zbtb20	ENSMUSG00000022708
8.36545e-11	-0.210974	0.874	0.93	1.69049e-06	down	Tecr	ENSMUSG00000031708
8.50079e-11	-0.217386	0.499	0.6	1.71784e-06	down	Gm1043	ENSMUSG00000117286
9.04353e-11	-0.150212	0.147	0.232	1.82752e-06	down	Hist3h2a	ENSMUSG00000078851
1.02728e-10	0.218333	0.365	0.261	2.07593e-06	up	A830036E02Rik	ENSMUSG00000084890
1.09356e-10	-0.188524	0.98	0.992	2.20987e-06	down	Shisa6	ENSMUSG00000053930
1.0977e-10	0.23512	0.845	0.806	2.21824e-06	up	Hecw2	ENSMUSG00000042807
1.10309e-10	-0.18712	0.503	0.607	2.22913e-06	down	Fkbp2	ENSMUSG00000056629
1.19509e-10	0.233933	0.692	0.621	2.41505e-06	up	Arhgef28	ENSMUSG00000021662
1.37617e-10	-0.181749	0.999	1	2.78097e-06	down	Cntnap2	ENSMUSG00000039419
1.52182e-10	0.403869	0.646	0.621	3.07528e-06	up	mt-Co1	ENSMUSG00000064351
1.523e-10	-0.200318	0.597	0.654	3.07767e-06	down	Lrrn1	ENSMUSG00000034648
1.57561e-10	-0.150995	0.96	0.965	3.18399e-06	down	Rnf112	ENSMUSG00000010086
1.95596e-10	0.150687	0.247	0.155	3.9526e-06	up	Kcnj4	ENSMUSG00000044216
1.96503e-10	-0.165421	0.854	0.909	3.97093e-06	down	Zfp207	ENSMUSG00000017421
2.27179e-10	-0.200273	0.804	0.892	4.59083e-06	down	Rmdn1	ENSMUSG00000028229
2.39332e-10	-0.16995	0.22	0.32	4.83642e-06	down	Gm12296	ENSMUSG00000084967
2.73994e-10	-0.213884	0.866	0.894	5.53687e-06	down	Chgb	ENSMUSG00000027350
2.7496e-10	-0.188553	0.361	0.466	5.5564e-06	down	Dnajc3	ENSMUSG00000022136
3.26943e-10	0.220481	0.597	0.496	6.60686e-06	up	Zfp346	ENSMUSG00000021481
3.46818e-10	-0.222151	0.597	0.704	7.00851e-06	down	Cox7c	ENSMUSG00000017778
3.74574e-10	-0.213306	0.742	0.78	7.5694e-06	down	A330102I10Rik	ENSMUSG00000086363
4.23817e-10	-0.200926	0.625	0.71	8.56449e-06	down	Dnaja2	ENSMUSG00000031701
4.5049e-10	0.211947	0.877	0.837	9.1035e-06	up	Ksr2	ENSMUSG00000061578
4.82114e-10	0.21709	0.685	0.593	9.74256e-06	up	Gpr155	ENSMUSG00000041762
5.01253e-10	-0.225287	0.485	0.572	1.01293e-05	down	Neto2	ENSMUSG00000036902
5.06421e-10	-0.18778	0.593	0.665	1.02338e-05	down	5031425E22Rik	ENSMUSG00000073147
5.29587e-10	-0.13075	0.115	0.197	1.07019e-05	down	Ttll3	ENSMUSG00000030276
5.45582e-10	0.186817	0.986	0.976	1.10251e-05	up	Kif1b	ENSMUSG00000063077
6.11431e-10	0.195571	0.838	0.782	1.23558e-05	up	Ptbp2	ENSMUSG00000028134
6.35e-10	0.166232	0.246	0.149	1.28321e-05	up	Mthfd1l	ENSMUSG00000040675
7.02476e-10	0.177603	0.996	0.997	1.41956e-05	up	Cadps	ENSMUSG00000054423
7.4067e-10	-0.185424	0.319	0.442	1.49675e-05	down	Rps28	ENSMUSG00000067288
7.429e-10	-0.18364	0.966	0.985	1.50125e-05	down	Ndfip1	ENSMUSG00000024425
7.58037e-10	-0.188773	0.941	0.975	1.53184e-05	down	Ly6h	ENSMUSG00000022577
8.19887e-10	-0.183603	0.581	0.633	1.65683e-05	down	Tyro3	ENSMUSG00000027298
8.45066e-10	0.40334	0.547	0.511	1.70771e-05	up	mt-Nd4	ENSMUSG00000064363
1.01809e-09	-0.234202	0.727	0.815	2.05735e-05	down	Dynll1	ENSMUSG00000009013
1.04297e-09	-0.185429	0.554	0.644	2.10764e-05	down	Fgfr1	ENSMUSG00000031565
1.05514e-09	0.188791	0.63	0.519	2.13222e-05	up	Ivd	ENSMUSG00000027332
1.14585e-09	-0.208258	0.484	0.596	2.31554e-05	down	Atp5md	ENSMUSG00000071528
1.20243e-09	0.201699	0.535	0.429	2.42987e-05	up	Cdc25b	ENSMUSG00000027330
1.21723e-09	-0.198916	0.861	0.908	2.45977e-05	down	Psd3	ENSMUSG00000030465
1.2203e-09	-0.183173	0.382	0.5	2.46599e-05	down	Rdh14	ENSMUSG00000020621
1.22767e-09	0.220826	0.566	0.418	2.48087e-05	up	Fbn1	ENSMUSG00000027204
1.26333e-09	0.210859	0.925	0.901	2.55293e-05	up	Pde2a	ENSMUSG00000110195
1.26577e-09	-0.190448	0.67	0.74	2.55788e-05	down	Fgfr2	ENSMUSG00000030849
1.34438e-09	0.18911	0.481	0.37	2.71672e-05	up	Ppfia4	ENSMUSG00000026458
1.48725e-09	-0.135413	0.13	0.218	3.00543e-05	down	Gm27241	ENSMUSG00000099051
1.56431e-09	-0.225984	0.503	0.628	3.16117e-05	down	Rpl37	ENSMUSG00000041841
2.10953e-09	-0.179769	0.409	0.52	4.26293e-05	down	Ostc	ENSMUSG00000041084
2.16368e-09	0.14247	0.188	0.107	4.37237e-05	up	Hlf	ENSMUSG00000003949
2.22984e-09	0.211613	0.664	0.568	4.50606e-05	up	Tgfbr3	ENSMUSG00000029287
2.23041e-09	0.193604	0.678	0.558	4.50721e-05	up	Tef	ENSMUSG00000022389
2.52115e-09	-0.186623	0.985	0.994	5.09475e-05	down	Prkca	ENSMUSG00000050965
2.53688e-09	-0.202026	0.86	0.894	5.12652e-05	down	Zswim6	ENSMUSG00000032846
2.60392e-09	-0.154651	0.229	0.329	5.26201e-05	down	Mettl23	ENSMUSG00000090266
3.04209e-09	0.392106	0.597	0.53	6.14745e-05	up	mt-Nd2	ENSMUSG00000064345
3.18277e-09	-0.204958	0.682	0.754	6.43174e-05	down	Hectd2	ENSMUSG00000041180
3.41241e-09	-0.180623	0.644	0.697	6.8958e-05	down	Vcl	ENSMUSG00000021823
3.43554e-09	-0.160684	0.985	0.997	6.94253e-05	down	Prkg1	ENSMUSG00000052920
3.57127e-09	-0.181606	0.763	0.81	7.21681e-05	down	Top1	ENSMUSG00000070544
3.59337e-09	-0.196702	0.738	0.806	7.26148e-05	down	Pantr1	ENSMUSG00000060424
3.72162e-09	-0.124751	0.17	0.244	7.52065e-05	down	Sap25	ENSMUSG00000079165
3.73211e-09	-0.198295	0.83	0.897	7.54184e-05	down	Rnasek	ENSMUSG00000093989
3.90138e-09	-0.189971	0.783	0.861	7.8839e-05	down	Bsg	ENSMUSG00000023175
4.02884e-09	0.204319	0.751	0.671	8.14147e-05	up	Vwa8	ENSMUSG00000058997
4.51741e-09	0.189037	0.884	0.844	9.12878e-05	up	Dtnb	ENSMUSG00000071454
4.54223e-09	-0.151054	0.997	1	9.17894e-05	down	Epha5	ENSMUSG00000029245
4.73673e-09	-0.171799	0.312	0.391	9.57198e-05	down	Lrrtm2	ENSMUSG00000071862
4.78164e-09	0.237493	0.557	0.427	9.66273e-05	up	Acss1	ENSMUSG00000027452
5.03269e-09	0.231177	0.936	0.898	0.000101701	up	Gabrg3	ENSMUSG00000055026
5.10371e-09	0.185947	0.787	0.718	0.000103136	up	Atp11b	ENSMUSG00000037400
5.12984e-09	-0.162389	0.658	0.73	0.000103664	down	Nudcd3	ENSMUSG00000053838
5.13606e-09	0.177574	0.977	0.972	0.000103789	up	Dock3	ENSMUSG00000039716
5.27338e-09	-0.215284	0.904	0.943	0.000106564	down	Clstn2	ENSMUSG00000032452
5.42189e-09	0.118869	0.152	0.071	0.000109566	up	Fam217b	ENSMUSG00000070476
5.47169e-09	-0.186059	0.919	0.963	0.000110572	down	Tusc3	ENSMUSG00000039530
5.74383e-09	0.205587	0.913	0.876	0.000116071	up	Arhgap21	ENSMUSG00000036591
6.06608e-09	0.280782	0.606	0.474	0.000122583	up	Ak5	ENSMUSG00000039058
6.2533e-09	0.169716	0.229	0.132	0.000126367	up	Cpne5	ENSMUSG00000024008
6.26329e-09	0.193981	0.684	0.61	0.000126569	up	Man2a2	ENSMUSG00000038886
6.31742e-09	-0.18904	0.515	0.606	0.000127662	down	Cox7b	ENSMUSG00000031231
6.50533e-09	-0.17628	0.42	0.488	0.00013146	down	Pex13	ENSMUSG00000020283
6.61938e-09	-0.161594	0.226	0.306	0.000133764	down	1600010M07Rik	ENSMUSG00000101585
7.20391e-09	-0.184724	0.332	0.46	0.000145577	down	Rps27	ENSMUSG00000090733
8.20965e-09	-0.152889	0.273	0.36	0.000165901	down	Pet100	ENSMUSG00000087687
8.41668e-09	-0.147455	0.981	0.995	0.000170084	down	Prickle1	ENSMUSG00000036158
8.82392e-09	-0.142023	0.14	0.227	0.000178314	down	Gm21798	ENSMUSG00000094296
9.22376e-09	-0.168076	0.319	0.416	0.000186394	down	Gm13269	ENSMUSG00000087086
9.25544e-09	0.202226	0.916	0.861	0.000187034	up	Gucy1a2	ENSMUSG00000041624
1.03304e-08	-0.189293	0.564	0.647	0.000208757	down	Nap1l5	ENSMUSG00000055430
1.03948e-08	-0.152198	0.212	0.313	0.000210057	down	Gm48747	ENSMUSG00000113694
1.04005e-08	0.18518	0.54	0.413	0.000210174	up	Megf8	ENSMUSG00000045039
1.07461e-08	-0.186802	0.515	0.608	0.000217157	down	Phf6	ENSMUSG00000025626
1.08563e-08	-0.175534	0.314	0.422	0.000219385	down	Gm36975	ENSMUSG00000104302
1.1162e-08	-0.128192	0.128	0.209	0.000225561	down	Gm28750	ENSMUSG00000101463
1.15158e-08	0.153155	0.195	0.098	0.000232711	up	Spag6	ENSMUSG00000037708
1.15801e-08	0.155872	0.998	0.988	0.000234011	up	Scn8a	ENSMUSG00000023033
1.19904e-08	-0.133127	0.988	0.991	0.000242303	down	Pnisr	ENSMUSG00000028248
1.26847e-08	-0.16117	0.348	0.437	0.000256332	down	Snhg8	ENSMUSG00000104960
1.27694e-08	-0.168189	0.288	0.382	0.000258045	down	Ndufa3	ENSMUSG00000035674
1.31961e-08	-0.121724	0.943	0.949	0.000266667	down	AC149090.1	ENSMUSG00000095041
1.43895e-08	0.1715	0.438	0.36	0.000290783	up	Gm41361	ENSMUSG00000116125
1.49206e-08	0.185201	0.555	0.444	0.000301516	up	Unc5a	ENSMUSG00000025876
1.50391e-08	-0.201839	0.739	0.826	0.00030391	down	Flrt2	ENSMUSG00000047414
1.52448e-08	0.168894	0.355	0.248	0.000308066	up	Nrbp2	ENSMUSG00000075590
1.56541e-08	0.232941	0.962	0.912	0.000316338	up	Asic2	ENSMUSG00000020704
2.00641e-08	0.209119	0.742	0.641	0.000405456	up	Agfg2	ENSMUSG00000029722
2.01405e-08	-0.18247	0.558	0.654	0.000406999	down	Dad1	ENSMUSG00000022174
2.05579e-08	0.152411	0.273	0.176	0.000415433	up	2810049E08Rik	ENSMUSG00000100891
2.25228e-08	-0.18165	0.734	0.81	0.00045514	down	Rprml	ENSMUSG00000046215
2.36388e-08	-0.143443	0.258	0.352	0.000477692	down	Tmem256	ENSMUSG00000070394
2.48959e-08	-0.223632	0.5	0.566	0.000503097	down	Nr4a1	ENSMUSG00000023034
2.54985e-08	-0.122521	0.12	0.199	0.000515275	down	Ccdc73	ENSMUSG00000045106
2.61363e-08	-0.19174	0.987	0.997	0.000528163	down	Calm2	ENSMUSG00000036438
2.61677e-08	0.15055	0.989	0.993	0.000528797	up	Tnrc6c	ENSMUSG00000025571
2.62075e-08	-0.155456	0.338	0.433	0.000529602	down	Prpf3	ENSMUSG00000015748
2.65631e-08	-0.166396	0.859	0.879	0.000536786	down	Zmynd8	ENSMUSG00000039671
2.72005e-08	-0.164947	0.305	0.412	0.000549667	down	Cops9	ENSMUSG00000073616
2.79824e-08	0.131815	0.235	0.156	0.000565469	up	Gm10862	ENSMUSG00000104284
2.83201e-08	-0.277106	0.47	0.573	0.000572293	down	Enpp2	ENSMUSG00000022425
2.99354e-08	0.137048	1	1	0.000604935	up	Kalrn	ENSMUSG00000061751
3.01604e-08	-0.17885	0.459	0.579	0.000609482	down	Tm2d1	ENSMUSG00000028563
3.32115e-08	0.1814	0.917	0.912	0.000671138	up	Psap	ENSMUSG00000004207
3.44032e-08	-0.221487	0.898	0.933	0.000695219	down	Ptprg	ENSMUSG00000021745
3.47731e-08	0.193928	0.972	0.954	0.000702694	up	Syt7	ENSMUSG00000024743
3.79509e-08	-0.10985	0.122	0.181	0.000766912	down	Dok3	ENSMUSG00000035711
3.88289e-08	0.181492	0.559	0.454	0.000784654	up	Pxdn	ENSMUSG00000020674
4.38604e-08	-0.131886	0.984	0.988	0.000886331	down	Sipa1l1	ENSMUSG00000042700
4.39145e-08	0.210935	0.989	0.986	0.000887425	up	Kcnq5	ENSMUSG00000028033
4.42067e-08	0.218216	0.492	0.386	0.000893328	up	Esrrg	ENSMUSG00000026610
4.43548e-08	-0.163252	0.325	0.428	0.000896322	down	Gsdme	ENSMUSG00000029821
4.61004e-08	-0.147562	0.396	0.499	0.000931597	down	Dnajb5	ENSMUSG00000036052
4.68437e-08	0.183618	0.921	0.915	0.000946618	up	Gabbr2	ENSMUSG00000039809
4.76222e-08	0.211263	0.96	0.938	0.00096235	up	2010300C02Rik	ENSMUSG00000026090
4.8622e-08	-0.166138	0.925	0.933	0.000982553	down	Phf20l1	ENSMUSG00000072501
4.93102e-08	-0.264122	0.52	0.649	0.000996461	down	Grip1	ENSMUSG00000034813
5.00603e-08	-0.125124	0.125	0.201	0.00101162	down	Yif1b	ENSMUSG00000030588
5.05942e-08	-0.165377	0.407	0.507	0.00102241	down	Dancr	ENSMUSG00000106943
5.1479e-08	-0.16325	0.174	0.243	0.00104029	down	Tiparp	ENSMUSG00000034640
5.21222e-08	0.174125	0.725	0.643	0.00105329	up	Pdcd4	ENSMUSG00000024975
5.25573e-08	-0.164464	0.682	0.751	0.00106208	down	Ranbp2	ENSMUSG00000003226
5.39444e-08	0.138242	0.999	1	0.00109011	up	Grm5	ENSMUSG00000049583
5.55692e-08	0.19828	0.681	0.579	0.00112294	up	Arsb	ENSMUSG00000042082
5.56959e-08	-0.172738	0.736	0.822	0.0011255	down	Laptm4a	ENSMUSG00000020585
5.86457e-08	0.183264	0.708	0.639	0.00118511	up	Sv2a	ENSMUSG00000038486
5.88554e-08	-0.104303	0.995	0.998	0.00118935	down	Mical2	ENSMUSG00000038244
6.04487e-08	0.0889693	0.105	0.045	0.00122155	up	Ciart	ENSMUSG00000038550
6.5822e-08	0.140556	0.178	0.101	0.00133013	up	Ncald	ENSMUSG00000051359
6.79444e-08	-0.155367	0.994	0.996	0.00137302	down	Nr3c2	ENSMUSG00000031618
6.96029e-08	0.15165	0.969	0.957	0.00140654	up	Dnm1	ENSMUSG00000026825
7.33158e-08	-0.16914	0.364	0.469	0.00148157	down	Atp5j2	ENSMUSG00000038690
7.43171e-08	0.163581	0.306	0.211	0.0015018	up	Gm41804	ENSMUSG00000118280
7.52391e-08	0.181463	0.987	0.985	0.00152043	up	Kcnb2	ENSMUSG00000092083
7.58583e-08	-0.145967	0.969	0.981	0.00153294	down	Map2	ENSMUSG00000015222
8.33608e-08	-0.129988	0.323	0.401	0.00168456	down	Zfand2b	ENSMUSG00000026197
8.34125e-08	0.232629	0.593	0.473	0.0016856	up	Gm26691	ENSMUSG00000097911
8.36037e-08	0.165789	0.892	0.864	0.00168946	up	Clstn1	ENSMUSG00000039953
8.8164e-08	0.234438	0.702	0.615	0.00178162	up	Npas2	ENSMUSG00000026077
9.47132e-08	0.164509	0.429	0.324	0.00191396	up	Slc6a15	ENSMUSG00000019894
9.94747e-08	0.161305	0.136	0.07	0.00201018	up	Col19a1	ENSMUSG00000026141
1.06516e-07	0.140266	0.191	0.117	0.00215247	up	Grb10	ENSMUSG00000020176
1.07049e-07	-0.149689	0.239	0.331	0.00216325	down	Smim26	ENSMUSG00000074754
1.13769e-07	0.160169	0.966	0.96	0.00229904	up	Trio	ENSMUSG00000022263
1.15175e-07	0.174207	0.831	0.804	0.00232745	up	Oxct1	ENSMUSG00000022186
1.16417e-07	-0.136794	0.991	0.996	0.00235255	down	Exoc6b	ENSMUSG00000033769
1.17275e-07	-0.141783	0.149	0.237	0.0023699	down	P2ry14	ENSMUSG00000036381
1.21031e-07	-0.108858	0.112	0.179	0.0024458	down	Rph3al	ENSMUSG00000020847
1.23729e-07	-0.168595	0.615	0.726	0.00250032	down	Brk1	ENSMUSG00000033940
1.2536e-07	0.190126	0.935	0.9	0.00253328	up	Cadm1	ENSMUSG00000032076
1.27533e-07	0.170247	0.491	0.378	0.00257719	up	Tbc1d24	ENSMUSG00000036473
1.34924e-07	0.164962	0.59	0.516	0.00272655	up	Slc6a17	ENSMUSG00000027894
1.3503e-07	-0.120992	0.109	0.186	0.00272868	down	Morn2	ENSMUSG00000045257
1.41797e-07	-0.103464	0.087	0.143	0.00286544	down	AC171003.1	ENSMUSG00000118445
1.45609e-07	0.162642	0.863	0.866	0.00294246	up	Ywhaz	ENSMUSG00000022285
1.47263e-07	-0.145432	0.256	0.346	0.00297589	down	Rnf149	ENSMUSG00000048234
1.51335e-07	0.159957	0.388	0.3	0.00305818	up	Mccc2	ENSMUSG00000021646
1.57127e-07	-0.162028	0.603	0.655	0.00317523	down	Prkab2	ENSMUSG00000038205
1.59334e-07	0.0870835	0.101	0.045	0.00321982	up	Acr	ENSMUSG00000022622
1.66736e-07	0.115261	0.156	0.085	0.00336939	up	Dennd3	ENSMUSG00000036661
1.70498e-07	-0.186857	0.633	0.709	0.00344542	down	Nr3c1	ENSMUSG00000024431
1.70717e-07	0.165921	0.36	0.273	0.00344984	up	Mbd6	ENSMUSG00000025409
1.70893e-07	-0.150222	0.279	0.375	0.00345341	down	Ndufb2	ENSMUSG00000002416
1.73735e-07	-0.223048	0.976	0.99	0.00351084	down	Tmsb4x	ENSMUSG00000049775
1.7924e-07	-0.154491	0.382	0.457	0.00362208	down	Cep19	ENSMUSG00000035790
1.80777e-07	0.176031	0.839	0.779	0.00365314	up	Tom1l2	ENSMUSG00000000538
1.83028e-07	-0.0912969	0.054	0.108	0.00369864	down	4930567K20Rik	ENSMUSG00000112730
1.83743e-07	-0.119702	0.144	0.209	0.00371309	down	Mcl1	ENSMUSG00000038612
1.83798e-07	-0.177573	0.661	0.743	0.00371419	down	Akap13	ENSMUSG00000066406
1.86667e-07	0.191305	0.547	0.441	0.00377216	up	Kcnip3	ENSMUSG00000079056
1.90838e-07	-0.150971	0.353	0.451	0.00385646	down	Cnih1	ENSMUSG00000015759
1.92625e-07	0.169081	0.653	0.582	0.00389258	up	Ajm1	ENSMUSG00000029419
1.96433e-07	-0.169069	0.511	0.602	0.00396953	down	Sar1b	ENSMUSG00000020386
1.98649e-07	0.187501	0.626	0.545	0.0040143	up	Dtd1	ENSMUSG00000027430
1.9921e-07	-0.152079	0.512	0.577	0.00402563	down	Fyco1	ENSMUSG00000025241
2.01223e-07	-0.180345	0.515	0.611	0.00406631	down	Cox6a1	ENSMUSG00000041697
2.0631e-07	0.176384	0.478	0.385	0.00416911	up	Tmem189	ENSMUSG00000090213
2.11953e-07	-0.16692	0.565	0.63	0.00428315	down	Spred1	ENSMUSG00000027351
2.12013e-07	-0.142902	0.479	0.537	0.00428436	down	Zfp692	ENSMUSG00000037243
2.20304e-07	0.184101	0.924	0.885	0.0044519	up	Sidt1	ENSMUSG00000022696
2.21416e-07	0.163087	0.901	0.877	0.00447437	up	Chst1	ENSMUSG00000027221
2.23429e-07	0.158317	0.355	0.281	0.00451505	up	Kcna2	ENSMUSG00000040724
2.31327e-07	0.181072	0.891	0.879	0.00467467	up	Map7	ENSMUSG00000019996
2.35899e-07	0.178305	0.904	0.869	0.00476705	up	Ablim2	ENSMUSG00000029095
2.50807e-07	-0.217913	0.203	0.275	0.00506831	down	Ptgds	ENSMUSG00000015090
2.51797e-07	0.180156	0.97	0.953	0.00508831	up	Abr	ENSMUSG00000017631
2.60192e-07	-0.156304	0.827	0.872	0.00525797	down	Parp8	ENSMUSG00000021725
2.60602e-07	-0.162164	0.402	0.499	0.00526624	down	Nenf	ENSMUSG00000037499
2.70777e-07	-0.143086	0.267	0.354	0.00547186	down	Lysmd4	ENSMUSG00000043831
2.72545e-07	0.205757	0.669	0.588	0.00550759	up	Bcan	ENSMUSG00000004892
2.79839e-07	-0.167603	0.663	0.73	0.005655	down	Gde1	ENSMUSG00000033917
2.79961e-07	0.175272	0.954	0.959	0.00565745	up	Runx2	ENSMUSG00000039153
2.86097e-07	-0.120117	0.186	0.261	0.00578144	down	Klf10	ENSMUSG00000037465
2.91807e-07	-0.180203	0.435	0.552	0.00589683	down	Pfn1	ENSMUSG00000018293
2.93592e-07	-0.0814634	0.049	0.101	0.0059329	down	Gm17231	ENSMUSG00000091908
3.08377e-07	-0.141441	0.872	0.904	0.00623168	down	Zfp950	ENSMUSG00000074733
3.10191e-07	0.127559	0.141	0.068	0.00626835	up	Ldlr	ENSMUSG00000032193
3.10902e-07	-0.173224	0.351	0.434	0.00628271	down	Spink10	ENSMUSG00000044176
3.15015e-07	-0.133432	0.243	0.332	0.00636582	down	Zfp955b	ENSMUSG00000096910
3.249e-07	0.184659	0.727	0.665	0.00656559	up	Slc44a5	ENSMUSG00000028360
3.28064e-07	-0.113488	0.182	0.244	0.00662952	down	Fndc9	ENSMUSG00000048721
3.33256e-07	0.178706	0.686	0.583	0.00673443	up	Kif5a	ENSMUSG00000074657
3.3999e-07	-0.127292	0.464	0.517	0.00687051	down	Cnot3	ENSMUSG00000035632
3.41636e-07	0.187106	0.895	0.848	0.00690379	up	Thrb	ENSMUSG00000021779
3.46992e-07	0.157708	0.493	0.396	0.007012	up	Adap1	ENSMUSG00000056413
3.64085e-07	0.124366	0.164	0.089	0.00735744	up	Gsg1l	ENSMUSG00000046182
3.67265e-07	0.184668	0.73	0.654	0.00742169	up	Mblac2	ENSMUSG00000051098
3.78442e-07	-0.148207	0.505	0.585	0.00764755	down	Gpr162	ENSMUSG00000038390
3.873e-07	-0.132143	0.158	0.241	0.00782655	down	Gm5441	ENSMUSG00000101930
3.97156e-07	0.160079	0.332	0.248	0.00802574	up	Ranbp17	ENSMUSG00000040594
3.98366e-07	-0.121757	0.128	0.178	0.00805018	down	Grem1	ENSMUSG00000074934
4.16892e-07	-0.150191	0.28	0.369	0.00842456	down	Krtcap2	ENSMUSG00000042747
4.19206e-07	0.175788	0.722	0.659	0.00847131	up	Capzb	ENSMUSG00000028745
4.29843e-07	0.187604	0.427	0.337	0.00868626	up	Syt17	ENSMUSG00000058420
4.32563e-07	-0.129332	0.438	0.509	0.00874124	down	Rbm28	ENSMUSG00000029701
4.3781e-07	-0.151464	0.404	0.494	0.00884727	down	Emc3	ENSMUSG00000030286
4.47765e-07	-0.145363	0.358	0.44	0.00904843	down	Naa16	ENSMUSG00000022020
4.53513e-07	0.136099	0.998	0.997	0.00916459	up	Ank3	ENSMUSG00000069601
4.72585e-07	0.169546	0.415	0.344	0.00955	up	Gm20646	ENSMUSG00000093436
4.93765e-07	0.130962	0.178	0.105	0.00997801	up	Map3k5	ENSMUSG00000071369
5.12501e-07	-0.162456	0.61	0.68	0.0103566	down	Txndc15	ENSMUSG00000021497
5.22301e-07	-0.111592	0.116	0.183	0.0105547	down	Gm31763	ENSMUSG00000112925
5.27831e-07	-0.151019	0.482	0.564	0.0106664	down	Setd4	ENSMUSG00000022948
5.44061e-07	-0.11195	0.145	0.217	0.0109944	down	Gm14066	ENSMUSG00000085071
5.45787e-07	0.166769	0.565	0.472	0.0110293	up	Cul9	ENSMUSG00000040327
5.86085e-07	-0.12012	0.168	0.248	0.0118436	down	E130102H24Rik	ENSMUSG00000086782
6.00934e-07	-0.150023	0.393	0.47	0.0121437	down	Ddost	ENSMUSG00000028757
6.19719e-07	0.145718	0.361	0.252	0.0125233	up	Trub1	ENSMUSG00000025086
6.24528e-07	0.165907	0.92	0.905	0.0126205	up	Plekhg5	ENSMUSG00000039713
6.29065e-07	0.125809	0.275	0.196	0.0127121	up	Mxd4	ENSMUSG00000037235
6.32506e-07	0.18845	0.848	0.812	0.0127817	up	Celf4	ENSMUSG00000024268
6.35287e-07	0.164789	0.936	0.909	0.0128379	up	Cyfip1	ENSMUSG00000030447
6.36799e-07	-0.156334	0.22	0.327	0.0128684	down	Slc24a5	ENSMUSG00000035183
6.44554e-07	-0.141504	0.464	0.542	0.0130251	down	Tex10	ENSMUSG00000028345
6.56427e-07	0.172334	0.905	0.898	0.0132651	up	Rapgef5	ENSMUSG00000041992
6.58476e-07	0.152294	0.452	0.363	0.0133065	up	Serinc5	ENSMUSG00000021703
6.59455e-07	0.149417	0.411	0.32	0.0133263	up	Ehmt2	ENSMUSG00000013787
6.62297e-07	-0.159864	0.679	0.762	0.0133837	down	Saraf	ENSMUSG00000031532
6.77285e-07	-0.167391	0.851	0.92	0.0136866	down	Caly	ENSMUSG00000025468
6.81144e-07	-0.163172	0.347	0.442	0.0137645	down	Ndufb1-ps	ENSMUSG00000113902
6.85432e-07	-0.186376	0.465	0.511	0.0138512	down	Bdnf	ENSMUSG00000048482
7.27973e-07	-0.14849	0.478	0.543	0.0147109	down	Slc38a2	ENSMUSG00000022462
7.36419e-07	-0.149242	0.979	0.988	0.0148816	down	Chn1	ENSMUSG00000056486
7.45044e-07	-0.172614	0.154	0.233	0.0150559	down	9630014M24Rik	ENSMUSG00000118257
7.65315e-07	-0.145369	0.264	0.335	0.0154655	down	Cbwd1	ENSMUSG00000024878
7.71541e-07	-0.14735	0.889	0.91	0.0155913	down	Asap2	ENSMUSG00000052632
7.76552e-07	0.170784	0.394	0.307	0.0156926	up	Camk2g	ENSMUSG00000021820
7.77162e-07	0.139699	0.999	1	0.0157049	up	Kcnh7	ENSMUSG00000059742
7.91593e-07	-0.182233	0.656	0.75	0.0159965	down	Mdh1	ENSMUSG00000020321
8.29242e-07	-0.142003	0.404	0.484	0.0167573	down	Pcdh20	ENSMUSG00000050505
8.36394e-07	0.21159	0.642	0.54	0.0169019	up	Htr4	ENSMUSG00000026322
8.37541e-07	0.191075	0.907	0.881	0.016925	up	Kcnt2	ENSMUSG00000052726
8.50487e-07	0.111805	0.225	0.149	0.0171866	up	Pde1b	ENSMUSG00000022489
8.66196e-07	0.178086	0.503	0.401	0.0175041	up	Snta1	ENSMUSG00000027488
8.66515e-07	-0.134625	0.834	0.873	0.0175105	down	Cacng8	ENSMUSG00000053395
8.88863e-07	0.175956	0.919	0.892	0.0179622	up	A230057D06Rik	ENSMUSG00000109394
9.05161e-07	0.132089	0.998	1	0.0182915	up	Mdga2	ENSMUSG00000034912
9.17423e-07	-0.183173	0.533	0.625	0.0185393	down	2310002F09Rik	ENSMUSG00000097178
9.1929e-07	0.176587	0.892	0.852	0.018577	up	Mtus2	ENSMUSG00000029651
9.26723e-07	-0.161759	0.721	0.796	0.0187272	down	Ndfip2	ENSMUSG00000053253
9.63737e-07	0.155383	0.427	0.357	0.0194752	up	Ldb1	ENSMUSG00000025223
9.87916e-07	0.156654	0.429	0.336	0.0199638	up	Tbkbp1	ENSMUSG00000038517
9.9127e-07	-0.190864	0.78	0.852	0.0200316	down	Lmo3	ENSMUSG00000030226
1.01967e-06	0.141488	0.329	0.254	0.0206056	up	Sfxn5	ENSMUSG00000033720
1.0379e-06	0.180512	0.89	0.878	0.0209739	up	Scn1a	ENSMUSG00000064329
1.03893e-06	0.159429	0.981	0.992	0.0209947	up	Gphn	ENSMUSG00000047454
1.04166e-06	-0.125074	0.396	0.49	0.0210499	down	Snhg9	ENSMUSG00000090101
1.04458e-06	-0.0952625	0.082	0.147	0.021109	down	Lysmd3	ENSMUSG00000035840
1.04515e-06	-0.147196	0.578	0.655	0.0211203	down	Thoc1	ENSMUSG00000024287
1.04559e-06	0.147711	0.488	0.417	0.0211292	up	Chd5	ENSMUSG00000005045
1.05147e-06	-0.156215	0.418	0.5	0.0212481	down	Rpl36	ENSMUSG00000057863
1.06784e-06	0.159667	0.975	0.961	0.0215789	up	Ptk2b	ENSMUSG00000059456
1.06949e-06	0.135537	0.987	0.985	0.0216122	up	Scn2a	ENSMUSG00000075318
1.07375e-06	-0.146468	0.795	0.832	0.0216983	down	Vmp1	ENSMUSG00000018171
1.09603e-06	0.0991203	0.152	0.087	0.0221486	up	Med12	ENSMUSG00000079487
1.10517e-06	-0.148692	0.319	0.407	0.0223333	down	Gm28376	ENSMUSG00000101640
1.12904e-06	-0.104406	0.13	0.196	0.0228157	down	Irf3	ENSMUSG00000003184
1.13462e-06	0.174975	0.477	0.382	0.0229284	up	Slc1a2	ENSMUSG00000005089
1.14623e-06	-0.114512	0.196	0.275	0.023163	down	Gm16105	ENSMUSG00000084849
1.24155e-06	0.166577	0.754	0.697	0.0250892	up	C530008M17Rik	ENSMUSG00000036377
1.25536e-06	-0.125593	0.261	0.336	0.0253683	down	Tbata	ENSMUSG00000020096
1.26431e-06	-0.105633	0.129	0.203	0.0255493	down	Gm49003	ENSMUSG00000115363
1.27343e-06	-0.138694	0.314	0.402	0.0257334	down	Atp5k	ENSMUSG00000050856
1.278e-06	0.16473	0.733	0.675	0.0258259	up	Prrc2b	ENSMUSG00000039262
1.28524e-06	0.153185	0.379	0.289	0.0259722	up	Per3	ENSMUSG00000028957
1.31779e-06	0.146673	0.3	0.22	0.0266299	up	Efr3b	ENSMUSG00000020658
1.33766e-06	0.150122	1	1	0.0270315	up	Gria3	ENSMUSG00000001986
1.36988e-06	0.13554	0.342	0.258	0.0276825	up	Jag2	ENSMUSG00000002799
1.3972e-06	0.163355	0.907	0.876	0.0282347	up	Cacna1b	ENSMUSG00000004113
1.44175e-06	-0.111962	0.152	0.216	0.0291348	down	Tmem243	ENSMUSG00000079659
1.4455e-06	-0.116418	0.135	0.214	0.0292107	down	Flrt3	ENSMUSG00000051379
1.46982e-06	0.142721	0.985	0.99	0.029702	up	Snap25	ENSMUSG00000027273
1.54439e-06	-0.0980687	0.094	0.167	0.031209	down	Sdf2l1	ENSMUSG00000022769
1.55204e-06	-0.123645	0.218	0.292	0.0313637	down	Usp50	ENSMUSG00000027364
1.58486e-06	0.139384	0.296	0.229	0.0320269	up	St5	ENSMUSG00000031024
1.58787e-06	0.176216	0.904	0.858	0.0320876	up	Adcy1	ENSMUSG00000020431
1.62464e-06	-0.116693	0.199	0.268	0.0328307	down	Snhg3	ENSMUSG00000085241
1.66285e-06	-0.137272	0.845	0.871	0.0336029	down	Tub	ENSMUSG00000031028
1.67234e-06	0.151898	0.586	0.511	0.0337947	up	Mast1	ENSMUSG00000053693
1.68563e-06	-0.074317	0.059	0.103	0.0340633	down	Faap100	ENSMUSG00000025384
1.6961e-06	-0.108642	0.191	0.258	0.0342749	down	Gm49961	ENSMUSG00000117317
1.70652e-06	0.16219	0.878	0.843	0.0344854	up	Tcf25	ENSMUSG00000001472
1.71018e-06	0.169159	0.772	0.677	0.0345593	up	Mapk8ip3	ENSMUSG00000024163
1.72742e-06	0.151306	0.975	0.969	0.0349077	up	Gm2164	ENSMUSG00000098760
1.72861e-06	0.156725	0.534	0.452	0.0349318	up	Eml2	ENSMUSG00000040811
1.77194e-06	0.155596	0.757	0.694	0.0358075	up	Atp6ap1	ENSMUSG00000019087
1.80176e-06	-0.123506	0.275	0.341	0.0364099	down	Gpr180	ENSMUSG00000022131
1.82932e-06	-0.182534	0.782	0.82	0.0369668	down	Immp2l	ENSMUSG00000056899
1.84681e-06	-0.164534	0.675	0.731	0.0373203	down	Qk	ENSMUSG00000062078
1.94178e-06	0.139553	0.326	0.253	0.0392394	up	Carmil1	ENSMUSG00000021338
1.98621e-06	0.151317	0.487	0.394	0.0401373	up	Lrrc8d	ENSMUSG00000046079
2.04435e-06	0.140639	0.992	0.992	0.0413121	up	Nav2	ENSMUSG00000052512
2.06952e-06	0.142944	0.991	0.997	0.0418208	up	Il1rapl1	ENSMUSG00000052372
2.09026e-06	-0.137277	0.275	0.347	0.04224	down	Cys1	ENSMUSG00000062563
2.09915e-06	-0.108079	0.176	0.242	0.0424195	down	Gmpr2	ENSMUSG00000002326
2.1608e-06	0.160779	0.833	0.766	0.0436654	up	Matk	ENSMUSG00000004933
2.2125e-06	-0.166522	0.343	0.448	0.0447101	down	Slc25a5	ENSMUSG00000016319
2.25225e-06	-0.134573	0.278	0.355	0.0455134	down	Gm12353	ENSMUSG00000078772
2.34204e-06	0.155155	0.509	0.431	0.047328	up	Tmem259	ENSMUSG00000013858
2.35852e-06	0.128662	0.268	0.187	0.0476609	up	Dmwd	ENSMUSG00000030410
2.39743e-06	0.161321	0.538	0.459	0.0484472	up	Sh3glb2	ENSMUSG00000026860
2.40639e-06	-0.152647	0.48	0.583	0.0486283	down	Tmed2	ENSMUSG00000029390
2.51181e-06	-0.142477	0.208	0.29	0.0507587	down	Dusp6	ENSMUSG00000019960
2.54545e-06	-0.13027	0.264	0.339	0.0514384	down	Gm16183	ENSMUSG00000086067
2.58769e-06	-0.145578	0.519	0.575	0.0522921	down	Bbip1	ENSMUSG00000084957
2.60809e-06	0.154413	0.479	0.399	0.0527043	up	Rab11fip4	ENSMUSG00000017639
2.64402e-06	0.156122	0.552	0.456	0.0534304	up	Cacna1h	ENSMUSG00000024112
2.65574e-06	0.154608	0.887	0.866	0.0536672	up	Ica1	ENSMUSG00000062995
2.74778e-06	-0.146234	0.802	0.864	0.0555271	down	Clvs1	ENSMUSG00000041216
2.77676e-06	0.16974	0.866	0.821	0.0561128	up	Ccdc88c	ENSMUSG00000021182
2.77846e-06	0.183682	0.893	0.863	0.0561471	up	Rora	ENSMUSG00000032238
2.78582e-06	0.113593	0.223	0.146	0.0562958	up	Gprin1	ENSMUSG00000069227
2.88379e-06	-0.148317	0.777	0.818	0.0582757	down	St7	ENSMUSG00000029534
3.02306e-06	0.150996	0.978	0.981	0.0610901	up	Adcy2	ENSMUSG00000021536
3.06129e-06	0.0895472	0.105	0.05	0.0618626	up	Gramd2	ENSMUSG00000074259
3.08944e-06	-0.115663	0.203	0.279	0.0624315	down	1110038F14Rik	ENSMUSG00000063236
3.152e-06	0.0928643	0.143	0.084	0.0636955	up	Cdh22	ENSMUSG00000053166
3.24659e-06	0.211427	0.469	0.421	0.0656071	up	Dpyd	ENSMUSG00000033308
3.2801e-06	-0.133648	0.35	0.414	0.0662842	down	Birc2	ENSMUSG00000057367
3.29196e-06	-0.12959	0.273	0.354	0.066524	down	Mrps21	ENSMUSG00000054312
3.39556e-06	0.192461	0.548	0.479	0.0686174	up	Tmem132d	ENSMUSG00000034310
3.39994e-06	-0.12663	0.998	0.999	0.068706	down	Rtn1	ENSMUSG00000021087
3.44552e-06	-0.107779	0.143	0.215	0.069627	down	Gm43713	ENSMUSG00000106218
3.4573e-06	-0.093819	0.071	0.129	0.069865	down	Gm20713	ENSMUSG00000093497
3.47253e-06	-0.145434	0.612	0.65	0.0701729	down	Ttyh1	ENSMUSG00000030428
3.57337e-06	0.126563	0.332	0.262	0.0722107	up	Ablim3	ENSMUSG00000032735
3.6129e-06	0.142371	0.992	0.993	0.0730095	up	Fam189a1	ENSMUSG00000030518
3.63089e-06	-0.140699	0.773	0.801	0.073373	down	Psma3	ENSMUSG00000060073
3.66443e-06	0.148548	0.474	0.401	0.0740508	up	Zdhhc8	ENSMUSG00000060166
3.71284e-06	0.16497	0.83	0.775	0.075029	up	Plxna2	ENSMUSG00000026640
3.74075e-06	0.176109	0.796	0.763	0.075593	up	Fam13c	ENSMUSG00000043259
3.89874e-06	-0.132732	0.845	0.876	0.0787857	down	Ktn1	ENSMUSG00000021843
3.90066e-06	-0.134387	0.379	0.453	0.0788245	down	Isca2	ENSMUSG00000021241
3.90432e-06	0.190601	0.609	0.51	0.0788986	up	Magi3	ENSMUSG00000052539
3.92939e-06	0.107705	0.226	0.146	0.079405	up	Tmod1	ENSMUSG00000028328
4.02204e-06	-0.144182	0.546	0.602	0.0812773	down	Lrpap1	ENSMUSG00000029103
4.02563e-06	-0.137483	0.686	0.753	0.0813499	down	Ppib	ENSMUSG00000032383
4.14904e-06	0.165142	0.851	0.799	0.0838439	up	Kat6b	ENSMUSG00000021767
4.18428e-06	-0.136299	0.577	0.648	0.0845559	down	Hspa4	ENSMUSG00000020361
4.2501e-06	0.155338	0.939	0.913	0.0858861	up	Cacna1d	ENSMUSG00000015968
4.46878e-06	-0.152431	0.932	0.945	0.0903051	down	Cdh8	ENSMUSG00000036510
4.55791e-06	-0.154135	0.747	0.804	0.0921063	down	Wasl	ENSMUSG00000029684
4.60127e-06	-0.145819	0.277	0.361	0.0929824	down	Lsm8	ENSMUSG00000044155
4.68172e-06	0.16435	0.623	0.531	0.0946082	up	Ctdspl	ENSMUSG00000047409
4.70605e-06	-0.134591	0.533	0.614	0.0950999	down	Yipf5	ENSMUSG00000024487
4.78515e-06	-0.173279	0.171	0.279	0.0966984	down	Sema6d	ENSMUSG00000027200
4.87965e-06	0.15333	0.444	0.349	0.098608	up	Nxpe3	ENSMUSG00000075033
5.0001e-06	-0.14784	0.847	0.874	0.101042	down	Rab3c	ENSMUSG00000021700
5.08017e-06	-0.137853	0.41	0.494	0.10266	down	Psmc6	ENSMUSG00000021832
5.09428e-06	-0.115465	0.316	0.39	0.102945	down	Serinc2	ENSMUSG00000023232
5.29771e-06	0.154152	0.96	0.963	0.107056	up	Adam23	ENSMUSG00000025964
5.36297e-06	0.116039	0.993	0.998	0.108375	up	Luc7l2	ENSMUSG00000029823
5.38174e-06	0.140273	0.458	0.36	0.108754	up	Ankrd27	ENSMUSG00000034867
5.44498e-06	-0.107853	0.159	0.233	0.110032	down	3110021N24Rik	ENSMUSG00000094958
5.45609e-06	0.152722	0.828	0.803	0.110257	up	Fto	ENSMUSG00000055932
5.48744e-06	-0.131445	0.235	0.32	0.11089	down	Ndufa1	ENSMUSG00000016427
5.58993e-06	-0.130601	0.904	0.927	0.112961	down	Npdc1	ENSMUSG00000015094
5.77905e-06	0.158418	0.782	0.71	0.116783	up	Tspoap1	ENSMUSG00000034156
5.90685e-06	-0.122976	0.391	0.437	0.119366	down	Synj2	ENSMUSG00000023805
5.94416e-06	0.144682	0.558	0.487	0.12012	up	Cstf2	ENSMUSG00000031256
5.94821e-06	0.142576	0.444	0.371	0.120201	up	Apbb1	ENSMUSG00000037032
6.02742e-06	-0.123754	0.99	0.994	0.121802	down	Dip2c	ENSMUSG00000048264
6.04143e-06	-0.139111	0.689	0.716	0.122085	down	Foxg1	ENSMUSG00000020950
6.16804e-06	-0.134567	0.482	0.565	0.124644	down	Grasp	ENSMUSG00000000531
6.17048e-06	-0.104644	0.156	0.226	0.124693	down	1700111E14Rik	ENSMUSG00000029837
6.21417e-06	-0.105082	0.154	0.222	0.125576	down	Slc22a14	ENSMUSG00000070280
6.24867e-06	-0.0904748	0.099	0.154	0.126273	down	Psph	ENSMUSG00000029446
6.31503e-06	0.146943	0.27	0.214	0.127614	up	Rbms3	ENSMUSG00000039607
6.70796e-06	-0.127394	0.823	0.888	0.135554	down	Arhgef12	ENSMUSG00000059495
6.7755e-06	-0.107219	0.223	0.301	0.136919	down	Pdcd11	ENSMUSG00000025047
6.82784e-06	-0.10668	0.901	0.918	0.137977	down	Hnrnph1	ENSMUSG00000007850
6.87398e-06	0.131625	0.361	0.308	0.138909	up	Grk3	ENSMUSG00000042249
6.91317e-06	-0.151307	0.422	0.499	0.139701	down	Gm40841	ENSMUSG00000113216
6.93692e-06	0.166488	0.651	0.588	0.140181	up	Vxn	ENSMUSG00000067879
6.97486e-06	0.164768	0.665	0.588	0.140948	up	Kdm4b	ENSMUSG00000024201
6.97983e-06	-0.122721	0.379	0.447	0.141048	down	Dnajb11	ENSMUSG00000004460
7.03564e-06	-0.144347	0.411	0.499	0.142176	down	Lrrc4	ENSMUSG00000049939
7.12053e-06	-0.131286	0.999	1	0.143892	down	Galntl6	ENSMUSG00000096914
7.21085e-06	0.167158	0.925	0.9	0.145717	up	Itga8	ENSMUSG00000026768
7.33294e-06	0.14061	0.577	0.479	0.148184	up	Thap3	ENSMUSG00000039759
7.39833e-06	0.121157	0.291	0.211	0.149505	up	Tarsl2	ENSMUSG00000030515
7.49423e-06	0.151943	0.739	0.688	0.151443	up	Shtn1	ENSMUSG00000041362
7.53616e-06	0.147123	0.665	0.566	0.152291	up	Zswim8	ENSMUSG00000021819
7.70184e-06	-0.116333	0.254	0.336	0.155639	down	Pdk3	ENSMUSG00000035232
7.77006e-06	-0.141983	0.996	1	0.157017	down	Tafa1	ENSMUSG00000059187
7.83704e-06	0.133452	0.276	0.188	0.158371	up	Gab3	ENSMUSG00000032750
7.86067e-06	-0.134316	0.485	0.537	0.158848	down	Faf2	ENSMUSG00000025873
7.90479e-06	-0.151412	0.542	0.616	0.15974	down	Sec11c	ENSMUSG00000024516
8.05486e-06	0.147302	0.923	0.92	0.162773	up	Cyfip2	ENSMUSG00000020340
8.10508e-06	-0.169539	0.391	0.471	0.163787	down	Srgap1	ENSMUSG00000020121
8.35545e-06	-0.0806347	0.076	0.129	0.168847	down	Rab26os	ENSMUSG00000093565
8.77478e-06	-0.11434	0.19	0.283	0.177321	down	Mid1	ENSMUSG00000035299
8.87474e-06	0.129836	0.445	0.356	0.179341	up	B4galnt4	ENSMUSG00000055629
8.9211e-06	-0.121576	0.331	0.396	0.180278	down	Gt(ROSA)26Sor	ENSMUSG00000086429
8.92318e-06	-0.101522	0.208	0.27	0.18032	down	2700062C07Rik	ENSMUSG00000024273
9.06456e-06	-0.0876846	0.119	0.179	0.183177	down	Zfp770	ENSMUSG00000040321
9.14055e-06	-0.110257	0.138	0.204	0.184712	down	Gm6994	ENSMUSG00000067973
9.27925e-06	-0.115492	0.208	0.277	0.187515	down	Gm14330	ENSMUSG00000086614
9.32653e-06	-0.0891239	0.109	0.173	0.188471	down	Gm46430	ENSMUSG00000113204
9.3486e-06	0.138824	0.581	0.525	0.188917	up	Nptxr	ENSMUSG00000022421
9.38329e-06	0.162896	0.989	0.983	0.189618	up	Etl4	ENSMUSG00000036617
9.45301e-06	-0.144544	0.292	0.354	0.191026	down	Tob1	ENSMUSG00000037573
9.48314e-06	-0.125112	0.709	0.766	0.191635	down	Glt8d1	ENSMUSG00000021916
9.54032e-06	0.143774	0.28	0.215	0.192791	up	Plekha7	ENSMUSG00000045659
9.5671e-06	-0.0751094	0.066	0.118	0.193332	down	Rsf1os2	ENSMUSG00000086993
9.57521e-06	-0.104905	0.993	0.995	0.193496	down	Ntrk3	ENSMUSG00000059146
9.63511e-06	-0.0892372	0.119	0.168	0.194706	down	AC163685.1	ENSMUSG00000118436
9.65447e-06	0.134413	0.996	0.999	0.195098	up	Frmpd4	ENSMUSG00000049176
9.78917e-06	0.0917863	0.125	0.072	0.19782	up	Mertk	ENSMUSG00000014361
9.7997e-06	-0.116649	0.944	0.964	0.198032	down	Ftx	ENSMUSG00000086370
9.80025e-06	-0.129218	0.258	0.334	0.198043	down	Kcnk1	ENSMUSG00000033998
9.8155e-06	0.129135	0.316	0.236	0.198352	up	Tbc1d30	ENSMUSG00000052302
9.83492e-06	0.159975	0.783	0.747	0.198744	up	E130307A14Rik	ENSMUSG00000087177
9.94627e-06	-0.117341	0.217	0.288	0.200994	down	Dtymk	ENSMUSG00000026281
1.01143e-05	-0.0996252	0.195	0.259	0.20439	down	Gm14827	ENSMUSG00000084904
1.01359e-05	-0.111644	0.237	0.307	0.204826	down	Ssna1	ENSMUSG00000026966
1.01374e-05	0.142014	0.886	0.868	0.204856	up	Hivep3	ENSMUSG00000028634
1.01874e-05	-0.125826	0.67	0.729	0.205866	down	Crebzf	ENSMUSG00000051451
1.07277e-05	-0.0833441	0.084	0.142	0.216784	down	Gm34304	ENSMUSG00000112763
1.07286e-05	0.147823	0.828	0.774	0.216804	up	Klc1	ENSMUSG00000021288
1.08448e-05	-0.115828	0.184	0.252	0.219152	down	Arl6	ENSMUSG00000022722
1.08475e-05	-0.136631	0.382	0.451	0.219206	down	Skil	ENSMUSG00000027660
1.08726e-05	0.14682	0.546	0.447	0.219713	up	Celsr3	ENSMUSG00000023473
1.11294e-05	0.137704	0.578	0.496	0.224903	up	Cdkl2	ENSMUSG00000029403
1.11485e-05	-0.135648	0.467	0.535	0.22529	down	Mtcl1	ENSMUSG00000052105
1.13081e-05	0.168278	0.659	0.6	0.228515	up	Acaca	ENSMUSG00000020532
1.17577e-05	-0.132558	0.742	0.783	0.237599	down	Gm27032	ENSMUSG00000098051
1.18176e-05	-0.117587	0.166	0.239	0.23881	down	Lct	ENSMUSG00000026354
1.18514e-05	-0.128764	0.231	0.29	0.239494	down	Efnb2	ENSMUSG00000001300
1.19962e-05	-0.137893	0.409	0.49	0.242418	down	Epdr1	ENSMUSG00000002808
1.21647e-05	-0.112806	0.459	0.523	0.245824	down	Pabpc4	ENSMUSG00000011257
1.2333e-05	-0.0850903	0.131	0.187	0.249226	down	Hipk4	ENSMUSG00000040424
1.24154e-05	-0.141423	0.347	0.446	0.250891	down	Eef1b2	ENSMUSG00000025967
1.26201e-05	-0.116321	0.271	0.311	0.255028	down	Ift52	ENSMUSG00000017858
1.26359e-05	-0.140272	0.732	0.774	0.255346	down	Phf3	ENSMUSG00000048874
1.28803e-05	-0.122346	0.493	0.573	0.260285	down	Dusp11	ENSMUSG00000030002
1.29103e-05	-0.149119	0.432	0.49	0.260891	down	Supt3	ENSMUSG00000038954
1.31928e-05	-0.127746	0.804	0.829	0.2666	down	Ddx24	ENSMUSG00000041645
1.36526e-05	-0.126495	0.395	0.457	0.275891	down	Arid2	ENSMUSG00000033237
1.38134e-05	0.122218	0.354	0.267	0.279141	up	Tarbp2	ENSMUSG00000023051
1.38982e-05	0.149696	0.515	0.445	0.280854	up	Sil1	ENSMUSG00000024357
1.39113e-05	-0.107925	0.163	0.245	0.28112	down	Far1os	ENSMUSG00000084984
1.39749e-05	-0.155658	0.4	0.503	0.282404	down	Rpl22l1	ENSMUSG00000039221
1.42037e-05	-0.118083	0.256	0.32	0.287029	down	4930549G23Rik	ENSMUSG00000118134
1.42516e-05	-0.122981	0.32	0.39	0.287997	down	Gtpbp4	ENSMUSG00000021149
1.46091e-05	-0.131998	0.506	0.581	0.295221	down	Nsmce3	ENSMUSG00000070520
1.48622e-05	-0.143086	0.808	0.847	0.300335	down	Ascc3	ENSMUSG00000038774
1.49155e-05	-0.0700548	0.06	0.105	0.301413	down	Gm16054	ENSMUSG00000087431
1.49803e-05	-0.227964	0.676	0.718	0.302722	down	Epha3	ENSMUSG00000052504
1.50635e-05	0.154283	0.559	0.467	0.304404	up	Ildr2	ENSMUSG00000040612
1.50648e-05	-0.132151	0.291	0.375	0.304429	down	Psenen	ENSMUSG00000036835
1.50793e-05	0.147272	0.951	0.934	0.304723	up	Gpr158	ENSMUSG00000045967
1.51252e-05	0.151608	0.72	0.622	0.30565	up	Prkcz	ENSMUSG00000029053
1.51749e-05	0.163818	0.465	0.368	0.306654	up	Itpr2	ENSMUSG00000030287
1.52252e-05	-0.0973338	0.145	0.206	0.30767	down	4930512B01Rik	ENSMUSG00000020992
1.54428e-05	0.140625	0.492	0.436	0.312068	up	Pip5k1c	ENSMUSG00000034902
1.57152e-05	-0.108846	0.17	0.235	0.317573	down	Chmp2a	ENSMUSG00000033916
1.57514e-05	-0.14006	0.471	0.556	0.318305	down	Cep85l	ENSMUSG00000038594
1.60009e-05	0.0840566	0.117	0.065	0.323347	up	Pcdhb7	ENSMUSG00000045062
1.61271e-05	0.111507	0.259	0.189	0.325897	up	Sytl2	ENSMUSG00000030616
1.67208e-05	-0.13222	0.325	0.42	0.337894	down	Cebpd	ENSMUSG00000071637
1.6848e-05	-0.114482	0.337	0.381	0.340464	down	Rundc1	ENSMUSG00000035007
1.6886e-05	0.141755	0.645	0.536	0.341233	up	Drp2	ENSMUSG00000000223
1.69163e-05	-0.106604	0.223	0.292	0.341844	down	Ccdc127	ENSMUSG00000021578
1.70345e-05	0.116785	0.998	1	0.344233	up	Rasgrf1	ENSMUSG00000032356
1.72588e-05	0.137878	0.315	0.236	0.348766	up	Sdk2	ENSMUSG00000041592
1.72762e-05	0.159179	0.97	0.966	0.349116	up	Oxr1	ENSMUSG00000022307
1.73788e-05	0.270263	0.757	0.673	0.351191	up	Cpne7	ENSMUSG00000034796
1.74746e-05	0.140302	0.505	0.423	0.353127	up	Epn1	ENSMUSG00000035203
1.77022e-05	-0.0831723	0.102	0.151	0.357726	down	Mrm3	ENSMUSG00000038046
1.7804e-05	0.152768	0.498	0.418	0.359783	up	Pygb	ENSMUSG00000033059
1.78166e-05	0.157821	0.668	0.585	0.360038	up	Mink1	ENSMUSG00000020827
1.78754e-05	-0.122562	0.322	0.395	0.361226	down	Tmed4	ENSMUSG00000004394
1.81972e-05	-0.200971	0.719	0.819	0.367728	down	Gapdh	ENSMUSG00000057666
1.83242e-05	0.149101	0.527	0.43	0.370296	up	Kif1c	ENSMUSG00000020821
1.9146e-05	0.151289	0.956	0.921	0.386902	up	Sez6l	ENSMUSG00000058153
1.92541e-05	-0.0954088	0.996	0.999	0.389087	down	Iqgap2	ENSMUSG00000021676
1.94936e-05	0.157963	0.686	0.626	0.393928	up	A330076H08Rik	ENSMUSG00000109321
1.95379e-05	-0.123511	0.307	0.368	0.394821	down	Etv5	ENSMUSG00000013089
1.95904e-05	0.150195	0.815	0.771	0.395883	up	Fnip1	ENSMUSG00000035992
1.9773e-05	-0.128573	0.23	0.307	0.399573	down	Rpl39	ENSMUSG00000079641
2.00382e-05	-0.0692457	0.06	0.107	0.404933	down	Gm45435	ENSMUSG00000110202
2.00488e-05	0.146654	0.644	0.584	0.405146	up	Gng2	ENSMUSG00000043004
2.03767e-05	0.146661	0.804	0.766	0.411772	up	Erc1	ENSMUSG00000030172
2.05575e-05	-0.110999	0.311	0.364	0.415426	down	Gm15594	ENSMUSG00000084947
2.06111e-05	-0.128736	0.71	0.763	0.416509	down	Mat2a	ENSMUSG00000053907
2.07897e-05	-0.144458	0.364	0.439	0.420118	down	Pard3	ENSMUSG00000025812
2.083e-05	-0.0984026	0.176	0.242	0.420932	down	H2-Ke6	ENSMUSG00000073422
2.10694e-05	-0.12654	0.391	0.446	0.42577	down	Foxn2	ENSMUSG00000034998
2.14e-05	0.135661	0.491	0.405	0.432451	up	Ube2o	ENSMUSG00000020802
2.14148e-05	0.079945	0.102	0.057	0.432751	up	Plxdc1	ENSMUSG00000017417
2.15132e-05	-0.122414	0.34	0.412	0.434739	down	Glrx2	ENSMUSG00000018196
2.22755e-05	0.147254	0.925	0.887	0.450144	up	Iqsec1	ENSMUSG00000034312
2.24159e-05	-0.097814	0.124	0.185	0.452981	down	Gm35188	ENSMUSG00000112437
2.25692e-05	-0.121872	0.806	0.864	0.456079	down	C78859	ENSMUSG00000110710
2.29465e-05	0.0999039	0.203	0.134	0.463702	up	Usf1	ENSMUSG00000026641
2.32708e-05	-0.0791125	0.064	0.107	0.470256	down	Sox11	ENSMUSG00000063632
2.35907e-05	0.130028	0.422	0.33	0.476721	up	Eml1	ENSMUSG00000058070
2.40803e-05	0.131967	0.488	0.424	0.486614	up	Ncapd3	ENSMUSG00000035024
2.4133e-05	-0.116967	0.428	0.48	0.48768	down	Ttc4	ENSMUSG00000025413
2.42991e-05	0.145266	0.915	0.896	0.491037	up	Shank2	ENSMUSG00000037541
2.44578e-05	0.135831	0.488	0.405	0.494244	up	Ap1b1	ENSMUSG00000009090
2.45758e-05	0.0944941	0.209	0.152	0.496628	up	Cirbp	ENSMUSG00000045193
2.4844e-05	0.144733	0.63	0.579	0.502048	up	Spata7	ENSMUSG00000021007
2.59851e-05	-0.0767228	0.111	0.165	0.525108	down	Midn	ENSMUSG00000035621
2.66673e-05	-0.116032	0.276	0.335	0.538893	down	Zfp397	ENSMUSG00000024276
2.69413e-05	0.0977877	0.214	0.155	0.54443	up	Iffo2	ENSMUSG00000041025
2.71022e-05	-0.125331	0.296	0.366	0.54768	down	Timmdc1	ENSMUSG00000002846
2.71192e-05	0.126765	0.285	0.214	0.548026	up	Gm29865	ENSMUSG00000105331
2.71536e-05	-0.112929	0.255	0.326	0.548719	down	Eaf2	ENSMUSG00000022838
2.72675e-05	0.439522	0.227	0.149	0.551021	up	Lrrtm4	ENSMUSG00000052581
2.73586e-05	-0.102361	0.185	0.247	0.552862	down	Gm26749	ENSMUSG00000097546
2.75888e-05	0.151737	0.793	0.742	0.557514	up	Osbp2	ENSMUSG00000020435
2.76729e-05	-0.0993409	0.158	0.213	0.559214	down	Npy2r	ENSMUSG00000028004
2.77719e-05	0.122704	0.362	0.297	0.561214	up	Arhgap33	ENSMUSG00000036882
2.79796e-05	0.144879	0.406	0.322	0.565411	up	Zfp523	ENSMUSG00000024220
2.79806e-05	-0.131546	0.688	0.749	0.565432	down	Impact	ENSMUSG00000024423
2.80066e-05	0.14077	0.662	0.586	0.565957	up	Cnnm1	ENSMUSG00000025189
2.84153e-05	0.150503	0.599	0.522	0.574217	up	Limch1	ENSMUSG00000037736
2.87197e-05	-0.134912	0.42	0.497	0.580368	down	Uchl3	ENSMUSG00000022111
2.8903e-05	0.137144	0.963	0.953	0.584072	up	Trerf1	ENSMUSG00000064043
2.89391e-05	-0.142566	0.503	0.574	0.5848	down	Lrrtm1	ENSMUSG00000060780
2.91358e-05	-0.111719	0.899	0.901	0.588777	down	Baiap2	ENSMUSG00000025372
2.92626e-05	0.123797	0.306	0.233	0.591338	up	Bcat1	ENSMUSG00000030268
2.93362e-05	0.14502	0.795	0.746	0.592825	up	Ggnbp2	ENSMUSG00000020530
2.94822e-05	-0.108476	0.164	0.225	0.595777	down	Sec61g	ENSMUSG00000078974
3.05371e-05	0.122877	0.524	0.457	0.617095	up	Plec	ENSMUSG00000022565
3.08482e-05	-0.10647	0.146	0.21	0.623381	down	Inhba	ENSMUSG00000041324
3.11783e-05	0.104233	0.214	0.154	0.630052	up	Kcnc1	ENSMUSG00000058975
3.15665e-05	-0.0989501	0.286	0.341	0.637895	down	Ring1	ENSMUSG00000024325
3.19103e-05	-0.0878038	0.15	0.198	0.644843	down	Mrps6	ENSMUSG00000039680
3.21341e-05	-0.130633	0.535	0.609	0.649365	down	Tmbim6	ENSMUSG00000023010
3.22574e-05	0.153747	0.707	0.673	0.651857	up	Srcap	ENSMUSG00000053877
3.23219e-05	0.0883494	0.133	0.077	0.653162	up	Efcc1	ENSMUSG00000068263
3.2529e-05	-0.133677	0.786	0.832	0.657346	down	Mrpl41	ENSMUSG00000036850
3.27329e-05	0.119376	0.302	0.23	0.661467	up	Fhl1	ENSMUSG00000023092
3.30342e-05	-0.10233	0.259	0.31	0.667556	down	Rpp21	ENSMUSG00000024446
3.30882e-05	-0.143586	0.839	0.852	0.668646	down	Specc1	ENSMUSG00000042331
3.33578e-05	0.130168	0.382	0.308	0.674095	up	Pigb	ENSMUSG00000079469
3.33784e-05	-0.101493	0.988	0.996	0.674511	down	Eml6	ENSMUSG00000044072
3.36625e-05	0.143254	0.574	0.5	0.680252	up	Kcnh3	ENSMUSG00000037579
3.40219e-05	0.141929	0.642	0.608	0.687515	up	Sppl3	ENSMUSG00000029550
3.42022e-05	0.129646	0.436	0.347	0.691158	up	Eef2k	ENSMUSG00000035064
3.43351e-05	0.109378	0.205	0.15	0.693844	up	Cemip	ENSMUSG00000052353
3.48362e-05	-0.0996032	0.155	0.215	0.70397	down	Romo1	ENSMUSG00000067847
3.54462e-05	-0.123436	0.383	0.44	0.716297	down	Gal3st3	ENSMUSG00000047658
3.54488e-05	0.116199	0.404	0.337	0.71635	up	Map3k4	ENSMUSG00000014426
3.59678e-05	0.144112	0.788	0.746	0.726836	up	Pcca	ENSMUSG00000041650
3.59908e-05	-0.165047	0.42	0.482	0.727302	down	Rps6ka3	ENSMUSG00000031309
3.6342e-05	0.120205	0.965	0.963	0.734399	up	Cadps2	ENSMUSG00000017978
3.65954e-05	-0.0920146	0.997	1	0.739519	down	Slc8a1	ENSMUSG00000054640
3.66804e-05	-0.130903	0.596	0.655	0.741238	down	Mtif2	ENSMUSG00000020459
3.73151e-05	-0.0959641	0.279	0.329	0.754064	down	Kdm6b	ENSMUSG00000018476
3.7395e-05	-0.111387	0.352	0.408	0.755677	down	Bhlhb9	ENSMUSG00000072964
3.78596e-05	0.132176	0.492	0.406	0.765066	up	AW554918	ENSMUSG00000033632
3.83897e-05	-0.124348	0.558	0.626	0.775779	down	Galnt11	ENSMUSG00000038072
3.86873e-05	0.143616	0.683	0.614	0.781794	up	Apbb2	ENSMUSG00000029207
3.9214e-05	-0.130662	0.571	0.669	0.792436	down	Ndufs4	ENSMUSG00000021764
3.93088e-05	-0.0953127	0.132	0.19	0.794352	down	Acad10	ENSMUSG00000029456
3.97445e-05	0.119923	0.124	0.076	0.803158	up	Maml2	ENSMUSG00000031925
4.01047e-05	-0.101101	0.119	0.174	0.810436	down	Bcl2	ENSMUSG00000057329
4.01256e-05	-0.135741	0.763	0.816	0.810858	down	Man1a2	ENSMUSG00000008763
4.02053e-05	-0.139589	0.448	0.525	0.812469	down	Rpl37a	ENSMUSG00000046330
4.0354e-05	-0.111189	0.19	0.254	0.815473	down	Nptx2	ENSMUSG00000059991
4.03937e-05	-0.121577	0.348	0.406	0.816275	down	Gm15738	ENSMUSG00000087526
4.04566e-05	-0.116111	0.281	0.352	0.817547	down	Tmem60	ENSMUSG00000045435
4.05336e-05	0.115004	0.342	0.264	0.819103	up	Lifr	ENSMUSG00000054263
4.0541e-05	0.146778	0.864	0.817	0.819252	up	Sez6	ENSMUSG00000000632
4.10157e-05	-0.128127	0.988	0.992	0.828846	down	Epha7	ENSMUSG00000028289
4.11224e-05	-0.109034	0.216	0.274	0.831001	down	Jagn1	ENSMUSG00000051256
4.11248e-05	0.129391	0.298	0.215	0.831051	up	Slc16a10	ENSMUSG00000019838
4.16091e-05	-0.117943	0.801	0.812	0.840837	down	Nmt2	ENSMUSG00000026643
4.23771e-05	-0.130953	0.647	0.702	0.856357	down	Igsf9b	ENSMUSG00000034275
4.24108e-05	-0.115422	0.24	0.315	0.857038	down	1700109K24Rik	ENSMUSG00000097267
4.24738e-05	-0.107848	0.222	0.296	0.85831	down	Pla2g12a	ENSMUSG00000027999
4.32089e-05	-0.0804197	0.999	1	0.873165	down	Cttnbp2	ENSMUSG00000000416
4.33332e-05	-0.127145	0.35	0.435	0.875677	down	Ndufb10	ENSMUSG00000040048
4.38144e-05	-0.127235	0.804	0.848	0.885401	down	Cstf3	ENSMUSG00000027176
4.3819e-05	0.130863	0.347	0.262	0.885495	up	F730043M19Rik	ENSMUSG00000052125
4.40182e-05	-0.156428	0.941	0.947	0.88952	down	Zfp804a	ENSMUSG00000070866
4.41908e-05	-0.118257	0.476	0.556	0.893007	down	Jkamp	ENSMUSG00000005078
4.42938e-05	-0.0965196	0.816	0.864	0.895088	down	Cpt1c	ENSMUSG00000007783
4.46879e-05	-0.128561	0.75	0.762	0.903053	down	Kdm7a	ENSMUSG00000042599
4.537e-05	0.139825	0.689	0.639	0.916837	up	Ice1	ENSMUSG00000034525
4.53821e-05	-0.0892841	0.114	0.162	0.917082	down	Tmem144	ENSMUSG00000027956
4.57496e-05	0.100617	0.232	0.167	0.924509	up	Trpm2	ENSMUSG00000009292
4.57762e-05	0.115158	0.996	1	0.925045	up	Nav3	ENSMUSG00000020181
4.60464e-05	-0.117456	0.307	0.376	0.930505	down	Ppp1r10	ENSMUSG00000039220
4.70323e-05	0.133754	0.498	0.447	0.950429	up	Rogdi	ENSMUSG00000022540
4.7474e-05	-0.122411	0.364	0.419	0.959354	down	Gm43376	ENSMUSG00000104677
4.7685e-05	-0.134009	0.912	0.94	0.963619	down	Zfp385b	ENSMUSG00000027016
4.77186e-05	0.133117	0.539	0.462	0.964298	up	Dab2ip	ENSMUSG00000026883
4.88919e-05	0.103262	0.258	0.198	0.988007	up	Hdac5	ENSMUSG00000008855
4.95191e-05	0.145458	0.809	0.792	1	up	Arhgap26	ENSMUSG00000036452
4.95716e-05	-0.0844223	0.102	0.155	1	down	BC065397	ENSMUSG00000087368
4.99351e-05	-0.115369	0.386	0.428	1	down	Tmco1	ENSMUSG00000052428
5.08592e-05	0.10428	0.183	0.122	1	up	Galns	ENSMUSG00000015027
5.13279e-05	0.152632	0.618	0.545	1	up	Abca8b	ENSMUSG00000020620
5.22131e-05	0.12812	0.959	0.955	1	up	Synj1	ENSMUSG00000022973
5.31135e-05	-0.0815207	0.087	0.137	1	down	Gm32509	ENSMUSG00000117000
5.31391e-05	0.18647	0.72	0.652	1	up	Pde4b	ENSMUSG00000028525
5.31952e-05	0.143387	0.755	0.68	1	up	D630045J12Rik	ENSMUSG00000063455
5.32313e-05	-0.111136	0.875	0.89	1	down	Hnrnpa2b1	ENSMUSG00000004980
5.36312e-05	0.136149	0.448	0.389	1	up	Adamts20	ENSMUSG00000022449
5.36711e-05	0.129999	0.398	0.31	1	up	Fbxo21	ENSMUSG00000032898
5.38058e-05	-0.137629	0.39	0.474	1	down	Rpl34	ENSMUSG00000062006
5.38857e-05	-0.0900562	0.108	0.153	1	down	Abcb10	ENSMUSG00000031974
5.42214e-05	0.130595	0.479	0.397	1	up	Tnfrsf19	ENSMUSG00000060548
5.45444e-05	0.122883	0.995	0.994	1	up	Fry	ENSMUSG00000056602
5.46296e-05	-0.107454	0.975	0.988	1	down	Tspan5	ENSMUSG00000028152
5.4708e-05	0.130683	0.573	0.503	1	up	Klhl22	ENSMUSG00000022750
5.47366e-05	-0.0934249	0.188	0.251	1	down	Bcs1l	ENSMUSG00000026172
5.52736e-05	-0.152609	0.406	0.477	1	down	Rpl38	ENSMUSG00000057322
5.592e-05	-0.0820752	0.992	0.995	1	down	Miat	ENSMUSG00000097767
5.60159e-05	-0.123953	0.341	0.416	1	down	Ndufb5	ENSMUSG00000027673
5.62495e-05	-0.119725	0.432	0.508	1	down	Eif2s2	ENSMUSG00000074656
5.68122e-05	0.102444	0.241	0.169	1	up	Tmem150a	ENSMUSG00000055912
5.68368e-05	-0.118199	0.463	0.53	1	down	Hsph1	ENSMUSG00000029657
5.69484e-05	0.0783517	0.105	0.061	1	up	Lacc1	ENSMUSG00000044350
5.79895e-05	0.0960385	0.999	0.999	1	up	Csmd1	ENSMUSG00000060924
5.80357e-05	-0.118064	0.261	0.332	1	down	Ubl5	ENSMUSG00000084786
5.82428e-05	0.11	0.283	0.207	1	up	Sfxn1	ENSMUSG00000021474
5.88304e-05	0.143653	0.801	0.776	1	up	Ppp3r1	ENSMUSG00000033953
5.91348e-05	-0.118065	0.477	0.541	1	down	Cyhr1	ENSMUSG00000053929
6.00259e-05	-0.0675138	0.075	0.122	1	down	Yjefn3	ENSMUSG00000048967
6.04911e-05	-0.113339	0.886	0.919	1	down	Zdhhc14	ENSMUSG00000034265
6.06397e-05	-0.116973	0.268	0.343	1	down	Cnpy2	ENSMUSG00000025381
6.0833e-05	0.129181	0.349	0.281	1	up	Sh3pxd2a	ENSMUSG00000053617
6.10989e-05	-0.0926771	0.998	1	1	down	Dock4	ENSMUSG00000035954
6.14379e-05	-0.0980265	0.176	0.238	1	down	Gm26672	ENSMUSG00000097330
6.14956e-05	-0.106722	0.323	0.404	1	down	Dguok	ENSMUSG00000014554
6.25694e-05	-0.106644	0.264	0.331	1	down	Mageh1	ENSMUSG00000047238
6.28218e-05	0.148496	0.666	0.61	1	up	Lrfn2	ENSMUSG00000040490
6.40939e-05	-0.119107	0.396	0.451	1	down	Atl3	ENSMUSG00000024759
6.48356e-05	-0.120731	0.364	0.431	1	down	Tmem147	ENSMUSG00000006315
6.4936e-05	0.117227	0.999	0.998	1	up	Nkain2	ENSMUSG00000069670
6.51808e-05	-0.104615	0.28	0.345	1	down	Sirt4	ENSMUSG00000029524
6.53893e-05	-0.115063	0.284	0.357	1	down	Lage3	ENSMUSG00000015289
6.5585e-05	-0.0986921	0.273	0.345	1	down	Ptar1	ENSMUSG00000074925
6.56872e-05	-0.120656	0.885	0.927	1	down	Snd1	ENSMUSG00000001424
6.58586e-05	0.139859	0.757	0.714	1	up	Pacs1	ENSMUSG00000024855
6.58908e-05	0.110855	0.279	0.222	1	up	Lmf1	ENSMUSG00000002279
6.66696e-05	-0.106043	0.211	0.269	1	down	Fra10ac1	ENSMUSG00000054237
6.67887e-05	0.0851865	0.14	0.088	1	up	Parp12	ENSMUSG00000038507
6.76774e-05	0.116737	0.201	0.14	1	up	Ablim1	ENSMUSG00000025085
6.76993e-05	0.13684	0.599	0.516	1	up	Zmym3	ENSMUSG00000031310
6.78815e-05	-0.117029	0.557	0.621	1	down	Stt3b	ENSMUSG00000032437
6.84956e-05	0.130371	0.901	0.903	1	up	Rnf150	ENSMUSG00000047747
6.85087e-05	-0.12928	0.451	0.522	1	down	Ephx4	ENSMUSG00000033805
6.91949e-05	0.115323	0.987	0.994	1	up	Camk2b	ENSMUSG00000057897
7.05862e-05	0.118882	0.86	0.841	1	up	Fam131a	ENSMUSG00000050821
7.26059e-05	0.132832	0.871	0.863	1	up	Hectd4	ENSMUSG00000042744
7.26144e-05	-0.0994609	0.479	0.536	1	down	Wdr13	ENSMUSG00000031166
7.28677e-05	-0.117077	0.289	0.371	1	down	Cldn10	ENSMUSG00000022132
7.35589e-05	-0.1473	0.535	0.62	1	down	Rpl9	ENSMUSG00000047215
7.45064e-05	0.106573	0.22	0.168	1	up	March8	ENSMUSG00000025702
7.45815e-05	0.166202	0.795	0.73	1	up	Epb41l1	ENSMUSG00000027624
7.51215e-05	-0.0876257	0.117	0.172	1	down	Gm50232	ENSMUSG00000117743
7.53094e-05	-0.0893303	0.128	0.171	1	down	Dsel	ENSMUSG00000038702
7.74836e-05	0.119368	0.446	0.345	1	up	Zkscan16	ENSMUSG00000038630
7.82737e-05	0.149446	0.688	0.623	1	up	Hecw1	ENSMUSG00000021301
7.90063e-05	-0.0775725	0.095	0.145	1	down	Gm31305	ENSMUSG00000105245
7.90978e-05	0.119387	0.422	0.347	1	up	Brd3	ENSMUSG00000026918
7.99177e-05	-0.109144	0.302	0.385	1	down	Rbis	ENSMUSG00000078784
7.99376e-05	-0.153253	0.815	0.837	1	down	Hs3st4	ENSMUSG00000078591
8.02618e-05	0.134438	0.595	0.512	1	up	Elmo2	ENSMUSG00000017670
8.03681e-05	0.103714	0.296	0.224	1	up	Ap3m2	ENSMUSG00000031539
8.06103e-05	0.106921	0.351	0.286	1	up	Acap3	ENSMUSG00000029033
8.12855e-05	-0.113469	0.292	0.359	1	down	Tmem126a	ENSMUSG00000030615
8.12955e-05	-0.0878579	0.217	0.27	1	down	Cars	ENSMUSG00000010755
8.16302e-05	0.131083	0.507	0.447	1	up	Rufy1	ENSMUSG00000020375
8.24817e-05	0.0980446	0.214	0.156	1	up	Dele1	ENSMUSG00000024442
8.24823e-05	0.119614	0.299	0.211	1	up	Hook2	ENSMUSG00000052566
8.31583e-05	-0.101121	0.99	0.993	1	down	Ttc3	ENSMUSG00000040785
8.37599e-05	0.0745401	0.114	0.068	1	up	Tmem145	ENSMUSG00000043843
8.42129e-05	0.150479	0.776	0.708	1	up	Rnf157	ENSMUSG00000052949
8.43186e-05	-0.0989365	0.981	0.989	1	down	Plppr4	ENSMUSG00000044667
8.45507e-05	0.0878403	0.187	0.136	1	up	G6pc3	ENSMUSG00000034793
8.50735e-05	-0.119289	0.458	0.513	1	down	Inka2	ENSMUSG00000048458
8.6908e-05	0.129472	0.564	0.484	1	up	Tada2a	ENSMUSG00000018651
8.70648e-05	-0.109308	0.316	0.363	1	down	6720427I07Rik	ENSMUSG00000097375
8.91494e-05	0.137352	0.721	0.66	1	up	Usp7	ENSMUSG00000022710
9.00683e-05	0.127626	0.37	0.286	1	up	5730455P16Rik	ENSMUSG00000057181
9.00915e-05	0.116355	0.358	0.28	1	up	Carm1	ENSMUSG00000032185
9.03805e-05	0.135792	0.662	0.633	1	up	Lpgat1	ENSMUSG00000026623
9.05443e-05	-0.125573	0.322	0.399	1	down	Atp5mpl	ENSMUSG00000021290
9.13923e-05	-0.0971759	0.317	0.376	1	down	Xbp1	ENSMUSG00000020484
9.15319e-05	-0.100375	0.219	0.295	1	down	2610020C07Rik	ENSMUSG00000097537
9.21419e-05	0.108232	0.995	0.999	1	up	Grm7	ENSMUSG00000056755
9.21432e-05	-0.150699	0.59	0.651	1	down	Ndufa4	ENSMUSG00000029632
9.31638e-05	-0.119536	0.315	0.386	1	down	Cisd1	ENSMUSG00000037710
9.38666e-05	-0.0877432	0.09	0.147	1	down	Gm15680	ENSMUSG00000090116
9.42945e-05	0.101485	0.258	0.185	1	up	Pcbp4	ENSMUSG00000023495
9.43016e-05	-0.152671	0.548	0.616	1	down	Scg2	ENSMUSG00000050711
9.47375e-05	-0.154109	0.454	0.53	1	down	Cox5b	ENSMUSG00000061518
9.80715e-05	0.125856	0.743	0.693	1	up	Gas7	ENSMUSG00000033066
9.83694e-05	-0.110482	0.505	0.575	1	down	Dcun1d5	ENSMUSG00000032002
9.84734e-05	-0.14396	0.385	0.483	1	down	Atp5g1	ENSMUSG00000006057
9.8598e-05	0.132603	0.655	0.614	1	up	Uxs1	ENSMUSG00000057363
9.86567e-05	-0.120146	0.822	0.846	1	down	Ago3	ENSMUSG00000028842
0.00010078	0.135855	0.684	0.621	1	up	Hmgcll1	ENSMUSG00000007908
0.000100921	0.10673	0.35	0.285	1	up	Sema4d	ENSMUSG00000021451
0.000101851	-0.123623	0.81	0.828	1	down	Vps13a	ENSMUSG00000046230
0.00010351	0.132646	0.35	0.277	1	up	Cryl1	ENSMUSG00000021947
0.000104327	-0.116952	0.46	0.527	1	down	Sec11a	ENSMUSG00000025724
0.000104699	-0.109263	0.563	0.624	1	down	Fxr1	ENSMUSG00000027680
0.000105279	-0.0986609	0.999	0.999	1	down	Auts2	ENSMUSG00000029673
0.000106282	0.133845	0.504	0.448	1	up	Sergef	ENSMUSG00000030839
0.000106575	-0.0967555	0.659	0.709	1	down	Dtx3	ENSMUSG00000040415
0.000107369	-0.0939736	0.244	0.309	1	down	Uckl1	ENSMUSG00000089917
0.00010897	0.143624	0.842	0.793	1	up	Wdr17	ENSMUSG00000039375
0.000110035	-0.126361	0.889	0.921	1	down	Stmn3	ENSMUSG00000027581
0.000110107	0.160919	0.349	0.308	1	up	Mei4	ENSMUSG00000043289
0.000110574	0.113008	0.388	0.331	1	up	Fbxo31	ENSMUSG00000052934
0.000110803	-0.113066	0.257	0.33	1	down	Rack1	ENSMUSG00000020372
0.00011254	-0.139385	0.757	0.784	1	down	Arl6ip1	ENSMUSG00000030654
0.00011447	-0.086107	0.125	0.177	1	down	Gm13830	ENSMUSG00000086368
0.000115162	-0.11596	0.335	0.375	1	down	Rxylt1	ENSMUSG00000034620
0.000116951	0.158776	0.6	0.538	1	up	Rab40c	ENSMUSG00000025730
0.000118119	0.123636	0.916	0.893	1	up	Slc4a10	ENSMUSG00000026904
0.000118123	0.15002	0.87	0.836	1	up	Dscam	ENSMUSG00000050272
0.000119263	0.116405	0.65	0.622	1	up	Pkm	ENSMUSG00000032294
0.000120204	-0.0840151	0.137	0.191	1	down	Recql	ENSMUSG00000030243
0.000120411	0.0814923	0.133	0.077	1	up	Nrros	ENSMUSG00000052384
0.000121414	0.0934851	0.188	0.132	1	up	Bbs2	ENSMUSG00000031755
0.000121584	-0.11346	0.364	0.427	1	down	Zfand6	ENSMUSG00000030629
0.000122689	-0.115139	0.32	0.395	1	down	Gm26917	ENSMUSG00000097971
0.000123982	0.10742	0.465	0.402	1	up	Ppp2r1a	ENSMUSG00000007564
0.000124804	-0.115734	0.609	0.679	1	down	Nsmaf	ENSMUSG00000028245
0.000125483	0.134894	0.857	0.842	1	up	Galnt16	ENSMUSG00000021130
0.00012577	-0.0831303	0.093	0.146	1	down	Taf13	ENSMUSG00000048100
0.00012749	0.150811	0.641	0.558	1	up	Frmd5	ENSMUSG00000027238
0.000127517	-0.121144	0.406	0.484	1	down	Ndufb3	ENSMUSG00000026032
0.000127996	-0.122453	0.718	0.766	1	down	Trpc1	ENSMUSG00000032839
0.000128127	0.119948	0.497	0.436	1	up	Fam57b	ENSMUSG00000058966
0.000129938	0.127762	0.989	0.992	1	up	Atxn1	ENSMUSG00000046876
0.000130387	-0.0937657	0.954	0.971	1	down	Cap2	ENSMUSG00000021373
0.000131067	0.13261	0.688	0.619	1	up	Trpc4ap	ENSMUSG00000038324
0.000131248	0.160279	0.552	0.478	1	up	Plch2	ENSMUSG00000029055
0.000131742	0.133754	0.599	0.519	1	up	Epb41l4b	ENSMUSG00000028434
0.000131902	0.140205	0.95	0.93	1	up	Sorbs2	ENSMUSG00000031626
0.0001329	-0.130541	0.404	0.487	1	down	Atp5d	ENSMUSG00000003072
0.00013355	-0.130043	0.747	0.794	1	down	Tmem59	ENSMUSG00000028618
0.000134673	-0.0752226	0.155	0.201	1	down	Robo3	ENSMUSG00000032128
0.00013509	-0.0876362	0.176	0.229	1	down	Lrrc57	ENSMUSG00000027286
0.000135126	-0.1278	0.462	0.531	1	down	Zc3h15	ENSMUSG00000027091
0.000135304	-0.0834927	0.153	0.208	1	down	4933424G05Rik	ENSMUSG00000117450
0.000135962	0.13235	0.81	0.783	1	up	Sorbs1	ENSMUSG00000025006
0.000136944	0.115393	0.399	0.337	1	up	Slc45a1	ENSMUSG00000039838
0.000137863	0.128129	0.906	0.896	1	up	Luc7l3	ENSMUSG00000020863
0.000138593	0.117886	0.982	0.982	1	up	4930402H24Rik	ENSMUSG00000027309
0.000139015	-0.113511	0.605	0.649	1	down	P4ha1	ENSMUSG00000019916
0.000139377	0.117569	0.382	0.314	1	up	Ammecr1l	ENSMUSG00000041915
0.000139423	0.112318	0.577	0.517	1	up	Vstm2l	ENSMUSG00000037843
0.000139994	-0.105063	0.426	0.476	1	down	Ctdsp2	ENSMUSG00000078429
0.000140463	-0.0915025	0.258	0.316	1	down	Hsd17b12	ENSMUSG00000027195
0.000141553	0.129282	0.536	0.445	1	up	Slc20a1	ENSMUSG00000027397
0.000142711	-0.112371	0.876	0.889	1	down	Stim2	ENSMUSG00000039156
0.000142867	0.119447	0.663	0.584	1	up	Adam11	ENSMUSG00000020926
0.000143174	-0.0795778	0.094	0.14	1	down	Chd7	ENSMUSG00000041235
0.000143511	0.14444	0.742	0.696	1	up	Zc3h12b	ENSMUSG00000035045
0.000143642	0.119262	0.686	0.625	1	up	Sun1	ENSMUSG00000036817
0.000145811	0.0997404	0.464	0.399	1	up	Sncb	ENSMUSG00000034891
0.000146093	-0.124124	0.447	0.523	1	down	Rcn2	ENSMUSG00000032320
0.000146888	-0.099455	0.214	0.272	1	down	Eapp	ENSMUSG00000054302
0.00014807	-0.106123	0.343	0.405	1	down	Slc25a25	ENSMUSG00000026819
0.000149214	0.108447	0.332	0.26	1	up	Pitpnm1	ENSMUSG00000024851
0.000149797	0.071713	0.108	0.065	1	up	Gm26644	ENSMUSG00000097683
0.000151625	0.146972	0.736	0.668	1	up	Cdk9	ENSMUSG00000009555
0.000152381	0.113885	0.396	0.341	1	up	Narf	ENSMUSG00000000056
0.000152893	-0.0860879	0.184	0.238	1	down	Zcchc9	ENSMUSG00000021621
0.000156237	-0.0831413	0.145	0.179	1	down	Dusp5	ENSMUSG00000034765
0.00015909	0.126185	0.463	0.372	1	up	Ica1l	ENSMUSG00000026018
0.000159311	0.15742	0.783	0.719	1	up	Mlip	ENSMUSG00000032355
0.000160189	0.0933976	0.243	0.194	1	up	Klhl9	ENSMUSG00000070923
0.00016047	0.114644	0.302	0.226	1	up	Inpp5j	ENSMUSG00000034570
0.000160826	-0.13067	0.667	0.737	1	down	Rabac1	ENSMUSG00000003380
0.000161544	-0.0842819	0.135	0.183	1	down	Zfp866	ENSMUSG00000043090
0.000163247	0.0808183	0.162	0.108	1	up	Psme3	ENSMUSG00000078652
0.000164671	0.101273	0.999	1	1	up	Camk2a	ENSMUSG00000024617
0.000164762	-0.122826	0.296	0.373	1	down	Naca	ENSMUSG00000061315
0.000166302	0.135249	0.698	0.648	1	up	Ddx46	ENSMUSG00000021500
0.000170798	-0.10967	0.264	0.326	1	down	Tmbim4	ENSMUSG00000020225
0.000173691	-0.0879019	1	1	1	down	Cadm2	ENSMUSG00000064115
0.000174199	0.124992	0.471	0.391	1	up	Miga2	ENSMUSG00000026858
0.000176846	-0.101768	0.208	0.272	1	down	Rasd1	ENSMUSG00000049892
0.0001774	-0.0695443	0.086	0.131	1	down	4732440D04Rik	ENSMUSG00000090031
0.000178836	0.131371	0.76	0.743	1	up	Kif1a	ENSMUSG00000014602
0.000181466	0.112415	0.42	0.364	1	up	Dennd6b	ENSMUSG00000015377
0.000181919	-0.0914114	0.367	0.409	1	down	Per2	ENSMUSG00000055866
0.000182505	0.075191	0.108	0.071	1	up	Trim66	ENSMUSG00000031026
0.000182966	0.134402	0.544	0.497	1	up	Sparcl1	ENSMUSG00000029309
0.000183099	-0.0963996	0.193	0.255	1	down	Cript	ENSMUSG00000024146
0.000184609	0.0991601	0.253	0.19	1	up	Cntnap1	ENSMUSG00000017167
0.000185238	-0.0829453	0.134	0.184	1	down	Gm1992	ENSMUSG00000089699
0.00018532	-0.0859327	0.249	0.313	1	down	Tmem214	ENSMUSG00000038828
0.000185893	0.095349	0.206	0.139	1	up	Manba	ENSMUSG00000028164
0.000186703	-0.0975716	0.075	0.116	1	down	Diaph3	ENSMUSG00000022021
0.000187014	0.0824041	0.128	0.08	1	up	Map3k20	ENSMUSG00000004085
0.000187803	0.115798	0.45	0.373	1	up	Wipi2	ENSMUSG00000029578
0.00019046	0.095966	0.261	0.206	1	up	Ids	ENSMUSG00000035847
0.000192866	-0.111804	0.385	0.445	1	down	Yaf2	ENSMUSG00000022634
0.000194458	-0.150885	0.658	0.765	1	down	Cox4i1	ENSMUSG00000031818
0.000194518	0.120147	0.544	0.482	1	up	Nap1l1	ENSMUSG00000058799
0.000195097	0.100589	0.999	1	1	up	Dlgap1	ENSMUSG00000003279
0.000197085	0.127046	0.632	0.561	1	up	Palm	ENSMUSG00000035863
0.000199587	-0.113945	0.497	0.557	1	down	Banp	ENSMUSG00000025316
0.000200249	-0.0837279	0.941	0.957	1	down	A330023F24Rik	ENSMUSG00000096929
0.000201987	0.113518	0.283	0.223	1	up	Cnih3	ENSMUSG00000026514
0.000202553	0.135737	0.299	0.235	1	up	Arhgef26	ENSMUSG00000036885
0.000202593	-0.0896368	0.111	0.159	1	down	Gm13483	ENSMUSG00000085862
0.000203495	0.125768	0.457	0.396	1	up	4732471J01Rik	ENSMUSG00000053714
0.000203973	0.13264	0.776	0.759	1	up	Arf3	ENSMUSG00000051853
0.000204027	0.10024	0.353	0.302	1	up	Dtx4	ENSMUSG00000039982
0.000207858	-0.0909154	0.185	0.245	1	down	Ahsa1	ENSMUSG00000021037
0.000209052	0.114317	0.984	0.989	1	up	Rere	ENSMUSG00000039852
0.000213786	0.131614	0.865	0.864	1	up	Ndrg4	ENSMUSG00000036564
0.000215423	-0.0738887	0.077	0.116	1	down	Nr6a1os	ENSMUSG00000085201
0.000216982	0.10018	0.271	0.217	1	up	Egln1	ENSMUSG00000031987
0.000219977	0.0935115	0.206	0.151	1	up	Capn2	ENSMUSG00000026509
0.000221712	0.119509	0.534	0.479	1	up	Map2k6	ENSMUSG00000020623
0.000222733	-0.0899749	0.143	0.219	1	down	0610043K17Rik	ENSMUSG00000087361
0.000223714	0.113459	0.754	0.695	1	up	Fibcd1	ENSMUSG00000026841
0.000224806	0.124509	0.527	0.45	1	up	Dixdc1	ENSMUSG00000032064
0.000227244	0.121588	0.958	0.947	1	up	Clasp2	ENSMUSG00000033392
0.000227921	-0.154998	0.496	0.581	1	down	Rpl21	ENSMUSG00000041453
0.000229183	-0.0670598	0.065	0.108	1	down	Cgrrf1	ENSMUSG00000055128
0.000231371	-0.0960499	0.161	0.207	1	down	BC030500	ENSMUSG00000049946
0.000231548	-0.112341	0.208	0.29	1	down	Nop10	ENSMUSG00000027133
0.000232948	0.0923932	0.222	0.162	1	up	Fance	ENSMUSG00000007570
0.000233064	-0.125729	0.583	0.651	1	down	Mllt11	ENSMUSG00000053192
0.000236641	0.0878479	0.222	0.166	1	up	Sumo3	ENSMUSG00000020265
0.000238864	0.124703	0.798	0.757	1	up	Stxbp1	ENSMUSG00000026797
0.000239566	-0.0878434	0.996	0.993	1	down	Ube2e2	ENSMUSG00000058317
0.000239881	-0.119167	0.846	0.888	1	down	Ano4	ENSMUSG00000035189
0.000241006	-0.106145	0.332	0.386	1	down	Tmem33	ENSMUSG00000037720
0.000242324	-0.06657	0.083	0.135	1	down	Pus3	ENSMUSG00000032103
0.000242653	0.127547	0.596	0.524	1	up	Map4k4	ENSMUSG00000026074
0.000243087	-0.0909042	0.219	0.275	1	down	Gm48512	ENSMUSG00000112308
0.000246203	0.124559	0.497	0.424	1	up	Ppfia3	ENSMUSG00000003863
0.000246207	0.110691	0.489	0.433	1	up	Caskin1	ENSMUSG00000033597
0.000248282	-0.118957	0.677	0.726	1	down	4632427E13Rik	ENSMUSG00000074024
0.000248485	-0.11148	0.922	0.945	1	down	Ptk2	ENSMUSG00000022607
0.000256509	-0.0603618	0.066	0.106	1	down	Fbxo46	ENSMUSG00000050428
0.000256578	0.116121	0.927	0.916	1	up	Syt11	ENSMUSG00000068923
0.000257344	-0.105045	0.126	0.183	1	down	Vav3	ENSMUSG00000033721
0.000258544	0.120807	0.495	0.411	1	up	Ist1	ENSMUSG00000031729
0.000259713	-0.142866	0.606	0.68	1	down	Eif1	ENSMUSG00000035530
0.000259754	0.138405	0.462	0.365	1	up	Fkbp5	ENSMUSG00000024222
0.000260498	-0.0673326	0.079	0.123	1	down	Tmem107	ENSMUSG00000020895
0.000262158	-0.121083	0.782	0.795	1	down	Smim14	ENSMUSG00000037822
0.000263281	0.101497	0.997	1	1	up	Dmd	ENSMUSG00000045103
0.000263551	0.0849679	0.164	0.11	1	up	Arhgap10	ENSMUSG00000037148
0.000264148	0.172255	0.567	0.506	1	up	Fstl4	ENSMUSG00000036264
0.000267174	-0.0790532	0.131	0.187	1	down	2310009B15Rik	ENSMUSG00000079283
0.000267805	-0.0920759	0.209	0.272	1	down	Mon1a	ENSMUSG00000032583
0.000268496	-0.132513	0.586	0.68	1	down	Rpl6	ENSMUSG00000029614
0.000268937	-0.0716995	0.075	0.114	1	down	Tmem17	ENSMUSG00000049904
0.000271474	-0.0965018	0.218	0.268	1	down	2810013P06Rik	ENSMUSG00000099881
0.000272563	-0.106277	0.265	0.32	1	down	Adrb1	ENSMUSG00000035283
0.000273512	-0.100344	0.391	0.439	1	down	Bcas2	ENSMUSG00000005687
0.000276522	0.122019	0.462	0.404	1	up	Tmem120b	ENSMUSG00000054434
0.000277043	0.124228	0.499	0.448	1	up	Dnal1	ENSMUSG00000042523
0.000279638	-0.0641912	0.084	0.126	1	down	Gm16152	ENSMUSG00000087131
0.000280209	-0.110657	0.497	0.551	1	down	Ndufa10	ENSMUSG00000026260
0.000283028	0.146251	0.556	0.48	1	up	Adam12	ENSMUSG00000054555
0.000284726	-0.0666731	0.07	0.112	1	down	4930567K12Rik	ENSMUSG00000109382
0.0002863	-0.135729	0.637	0.731	1	down	Arf1	ENSMUSG00000048076
0.000286734	0.119579	0.35	0.268	1	up	Aifm3	ENSMUSG00000022763
0.000287252	-0.102093	0.274	0.333	1	down	Gm19410	ENSMUSG00000109372
0.000288817	-0.110999	0.294	0.357	1	down	Bcap31	ENSMUSG00000002015
0.000289249	-0.121579	0.402	0.467	1	down	Ndufc2	ENSMUSG00000030647
0.000289548	0.134148	0.857	0.834	1	up	Mrtfa	ENSMUSG00000042292
0.000290732	0.127536	0.771	0.704	1	up	Nsmf	ENSMUSG00000006476
0.000290839	0.122294	0.606	0.533	1	up	St8sia1	ENSMUSG00000030283
0.000292147	-0.0751838	0.111	0.161	1	down	Lrtm1	ENSMUSG00000045776
0.000292944	0.109938	0.326	0.248	1	up	Ift140	ENSMUSG00000024169
0.000296438	-0.114781	0.516	0.57	1	down	Tasor2	ENSMUSG00000033799
0.000300366	-0.0707273	0.09	0.131	1	down	0610009B22Rik	ENSMUSG00000007777
0.000302201	-0.105024	0.288	0.349	1	down	Snw1	ENSMUSG00000021039
0.000303208	-0.0888398	0.208	0.242	1	down	Mplkip	ENSMUSG00000012429
0.000303687	0.116073	0.733	0.684	1	up	Tmem150c	ENSMUSG00000050640
0.000303815	-0.111608	0.393	0.471	1	down	Spcs2	ENSMUSG00000035227
0.000308386	0.145256	0.535	0.452	1	up	Nxpe4	ENSMUSG00000044229
0.00030844	0.129558	0.752	0.713	1	up	Gbf1	ENSMUSG00000025224
0.000308754	-0.093994	0.996	1	1	down	Atp1b1	ENSMUSG00000026576
0.000311975	-0.06242	0.067	0.108	1	down	Gm15810	ENSMUSG00000089710
0.00031385	0.130758	0.458	0.401	1	up	Susd1	ENSMUSG00000038578
0.000313865	-0.115141	0.612	0.649	1	down	Elovl6	ENSMUSG00000041220
0.00031784	0.114004	0.586	0.527	1	up	Miga1	ENSMUSG00000054942
0.000318949	-0.106592	0.482	0.545	1	down	Scarb1	ENSMUSG00000037936
0.00031933	0.130157	0.804	0.811	1	up	Smg6	ENSMUSG00000038290
0.000324256	-0.0928461	0.214	0.254	1	down	3300002I08Rik	ENSMUSG00000063364
0.000325511	0.0743949	0.147	0.1	1	up	Rtn2	ENSMUSG00000030401
0.000326038	-0.104821	0.275	0.349	1	down	Nudt9	ENSMUSG00000029310
0.000328408	0.115573	0.857	0.828	1	up	Vsnl1	ENSMUSG00000054459
0.000329699	-0.0962344	0.992	0.996	1	down	Brinp1	ENSMUSG00000028351
0.000331439	0.115661	0.476	0.391	1	up	Zkscan2	ENSMUSG00000030757
0.000332926	0.124673	0.978	0.947	1	up	Rbfox3	ENSMUSG00000025576
0.000337065	0.109648	0.331	0.275	1	up	Glb1	ENSMUSG00000045594
0.000338114	-0.112064	0.394	0.454	1	down	Ier3ip1	ENSMUSG00000090000
0.000343711	-0.105321	0.562	0.599	1	down	Pcf11	ENSMUSG00000041328
0.000344161	-0.114649	0.564	0.6	1	down	Eefsec	ENSMUSG00000033216
0.000347685	-0.111932	0.516	0.566	1	down	Cisd2	ENSMUSG00000028165
0.000347882	0.0932078	0.232	0.19	1	up	Cspg5	ENSMUSG00000032482
0.000349675	-0.128708	0.624	0.706	1	down	Arl6ip5	ENSMUSG00000035199
0.000351648	-0.0632829	0.096	0.134	1	down	1110059G10Rik	ENSMUSG00000032551
0.000353038	-0.113383	0.909	0.938	1	down	Thy1	ENSMUSG00000032011
0.000353857	-0.0957335	0.507	0.539	1	down	Ivns1abp	ENSMUSG00000023150
0.000360016	0.10677	0.933	0.921	1	up	Dync1i1	ENSMUSG00000029757
0.000360031	-0.115446	0.48	0.545	1	down	Rpn2	ENSMUSG00000027642
0.000361773	0.111728	0.333	0.268	1	up	Cyp4x1	ENSMUSG00000047155
0.00036405	0.105509	0.307	0.237	1	up	Crocc	ENSMUSG00000040860
0.000364549	-0.0825001	0.154	0.21	1	down	H2afv	ENSMUSG00000041126
0.00036493	-0.0892043	0.872	0.894	1	down	R3hdm2	ENSMUSG00000025404
0.0003658	0.0992874	0.315	0.263	1	up	Farp1	ENSMUSG00000025555
0.000366324	-0.0822981	0.819	0.832	1	down	Pabpn1	ENSMUSG00000022194
0.000368028	0.119991	0.946	0.929	1	up	Dmxl2	ENSMUSG00000041268
0.000371049	-0.101043	0.677	0.724	1	down	Slitrk5	ENSMUSG00000033214
0.000374391	-0.105647	0.282	0.335	1	down	Ublcp1	ENSMUSG00000041231
0.000374644	0.118756	0.839	0.801	1	up	Grik5	ENSMUSG00000003378
0.00037777	-0.0810122	0.143	0.199	1	down	Ccdc134	ENSMUSG00000068114
0.000378763	0.104066	0.299	0.245	1	up	Gm7072	ENSMUSG00000117284
0.000380191	-0.0887036	0.235	0.291	1	down	Gas8	ENSMUSG00000040220
0.000381031	0.121549	0.872	0.853	1	up	Iqsec2	ENSMUSG00000041115
0.000381286	-0.0950218	0.257	0.319	1	down	Gm14410	ENSMUSG00000078870
0.000381474	-0.136675	0.798	0.841	1	down	C1qtnf4	ENSMUSG00000040794
0.000383332	-0.0813235	0.125	0.172	1	down	4921511C10Rik	ENSMUSG00000104585
0.000386881	-0.0693989	0.102	0.149	1	down	Gm37679	ENSMUSG00000103971
0.000389159	-0.110898	0.419	0.472	1	down	Heatr5b	ENSMUSG00000039414
0.000391542	0.125762	0.503	0.444	1	up	Slc24a4	ENSMUSG00000041771
0.000391655	0.123607	0.913	0.902	1	up	Sv2b	ENSMUSG00000053025
0.000391703	0.109867	0.99	0.993	1	up	Macf1	ENSMUSG00000028649
0.000393949	-0.1255	0.802	0.843	1	down	Tmem200a	ENSMUSG00000049420
0.000395618	0.114967	0.586	0.524	1	up	Cep70	ENSMUSG00000056267
0.000395764	0.108699	0.378	0.333	1	up	Cir1	ENSMUSG00000041777
0.00039614	0.143822	0.939	0.942	1	up	Ndst3	ENSMUSG00000027977
0.000397426	-0.108209	0.754	0.797	1	down	Ccnt2	ENSMUSG00000026349
0.000399384	-0.0976449	0.392	0.435	1	down	Rexo4	ENSMUSG00000052406
0.000405179	0.118624	0.816	0.791	1	up	Gtdc1	ENSMUSG00000036890
0.000405521	0.127439	0.59	0.508	1	up	Kifc2	ENSMUSG00000004187
0.000407211	-0.105574	0.569	0.619	1	down	Zc3h14	ENSMUSG00000021012
0.000407434	-0.10037	0.988	0.996	1	down	Ctnna2	ENSMUSG00000063063
0.000409769	-0.112769	0.403	0.44	1	down	Bcl6	ENSMUSG00000022508
0.000421104	0.0983575	0.978	0.977	1	up	Elmod1	ENSMUSG00000041986
0.000429763	-0.113573	0.381	0.441	1	down	Arf4	ENSMUSG00000021877
0.000431755	0.115145	0.913	0.909	1	up	B3gat1	ENSMUSG00000045994
0.000433381	-0.154136	0.555	0.627	1	down	Pcdh17	ENSMUSG00000035566
0.000434278	0.101421	0.482	0.428	1	up	Guf1	ENSMUSG00000029208
0.000435078	0.0615575	0.11	0.072	1	up	Fgfbp3	ENSMUSG00000047632
0.000436135	-0.0589483	0.08	0.119	1	down	Htr5b	ENSMUSG00000050534
0.000438903	-0.11183	0.237	0.312	1	down	Clmp	ENSMUSG00000032024
0.000440156	-0.112847	0.338	0.389	1	down	Mrpl48	ENSMUSG00000030706
0.000443397	-0.0954218	0.314	0.365	1	down	Nup50	ENSMUSG00000016619
0.00044429	0.114654	0.942	0.932	1	up	Tnrc6b	ENSMUSG00000047888
0.000444817	-0.0909426	0.348	0.385	1	down	Gm3294	ENSMUSG00000092090
0.000445768	-0.123634	0.463	0.533	1	down	Ndufa13	ENSMUSG00000036199
0.000447652	-0.0964404	0.404	0.438	1	down	P3h3	ENSMUSG00000023191
0.000449409	-0.111624	0.457	0.535	1	down	Ensa	ENSMUSG00000038619
0.000457988	0.099553	0.257	0.206	1	up	Lyrm9	ENSMUSG00000072640
0.000458883	-0.117158	0.76	0.789	1	down	Rb1	ENSMUSG00000022105
0.000461268	-0.0848702	0.246	0.295	1	down	Derl1	ENSMUSG00000022365
0.000462588	0.127241	0.709	0.642	1	up	Taok3	ENSMUSG00000061288
0.000465555	0.0913403	0.122	0.079	1	up	Gm37184	ENSMUSG00000102761
0.000469632	0.084765	0.213	0.151	1	up	Gnai2	ENSMUSG00000032562
0.000471091	-0.107716	0.45	0.514	1	down	Snx25	ENSMUSG00000038291
0.000473998	-0.0807467	0.131	0.175	1	down	Krt10	ENSMUSG00000019761
0.000474809	0.125391	0.73	0.667	1	up	Tnrc6a	ENSMUSG00000052707
0.000479835	-0.100459	0.319	0.397	1	down	Taf1d	ENSMUSG00000031939
0.000484863	0.109383	0.367	0.313	1	up	Tmem117	ENSMUSG00000063296
0.000489269	-0.101697	0.507	0.56	1	down	Dnajb4	ENSMUSG00000028035
0.000491127	0.149514	0.599	0.563	1	up	St6galnac3	ENSMUSG00000052544
0.000498258	-0.100515	0.5	0.542	1	down	Micu1	ENSMUSG00000020111
0.00049879	0.132647	0.431	0.368	1	up	Strip2	ENSMUSG00000039629
0.000500398	-0.101081	0.288	0.369	1	down	Timm10b	ENSMUSG00000089847
0.000500744	-0.0720231	0.977	0.986	1	down	Ttc14	ENSMUSG00000027677
0.000509948	0.125971	0.601	0.541	1	up	2610507B11Rik	ENSMUSG00000010277
0.000513775	0.116284	0.691	0.641	1	up	Sptb	ENSMUSG00000021061
0.00051565	-0.0772237	0.162	0.21	1	down	Gm26944	ENSMUSG00000098066
0.00051687	0.127953	0.896	0.867	1	up	Tfdp2	ENSMUSG00000032411
0.000517122	-0.0952484	0.47	0.518	1	down	Khsrp	ENSMUSG00000007670
0.00051949	-0.0997739	0.487	0.555	1	down	Zfp1	ENSMUSG00000055835
0.000522911	-0.0632443	0.087	0.132	1	down	E530011L22Rik	ENSMUSG00000097820
0.000523064	-0.122523	0.382	0.482	1	down	Elob	ENSMUSG00000055839
0.000523535	-0.137348	0.68	0.751	1	down	Cst3	ENSMUSG00000027447
0.000524877	-0.0674412	0.104	0.147	1	down	Gm4631	ENSMUSG00000078899
0.000525422	-0.0998859	0.754	0.811	1	down	Snhg20	ENSMUSG00000086859
0.000531366	-0.0949902	0.816	0.858	1	down	Sel1l	ENSMUSG00000020964
0.000531929	-0.0894078	0.302	0.356	1	down	Sh3gl1	ENSMUSG00000003200
0.000536783	0.117661	0.553	0.479	1	up	Shank3	ENSMUSG00000022623
0.000541057	0.125292	0.518	0.452	1	up	Numa1	ENSMUSG00000066306
0.000542656	-0.0879794	0.136	0.193	1	down	Rpl35	ENSMUSG00000062997
0.000545108	0.104269	0.579	0.534	1	up	Map2k1	ENSMUSG00000004936
0.000545942	0.158192	0.649	0.602	1	up	Trhde	ENSMUSG00000050663
0.000547034	-0.163826	0.914	0.956	1	down	Fth1	ENSMUSG00000024661
0.000554865	-0.0632943	0.076	0.117	1	down	Slc39a1	ENSMUSG00000052310
0.000559809	0.101631	0.409	0.35	1	up	Ssbp3	ENSMUSG00000061887
0.000560024	-0.100666	0.376	0.434	1	down	Slc35b1	ENSMUSG00000020873
0.000560848	-0.120134	0.537	0.615	1	down	Atp5c1	ENSMUSG00000025781
0.000561097	0.124968	0.628	0.548	1	up	St3gal3	ENSMUSG00000028538
0.000561697	0.130726	0.972	0.964	1	up	Hdac9	ENSMUSG00000004698
0.000561758	-0.121025	0.614	0.629	1	down	3110039M20Rik	ENSMUSG00000104861
0.000565751	0.0941916	0.298	0.241	1	up	Polr3e	ENSMUSG00000030880
0.000565989	0.136398	0.839	0.791	1	up	Adcy8	ENSMUSG00000022376
0.00056714	-0.0671526	0.08	0.121	1	down	Gm19710	ENSMUSG00000105552
0.000567508	0.0929911	0.307	0.24	1	up	Sidt2	ENSMUSG00000034908
0.000570758	-0.0586803	0.075	0.115	1	down	Rtn4rl2	ENSMUSG00000050896
0.000572242	0.135125	0.829	0.832	1	up	A230006K03Rik	ENSMUSG00000068151
0.000573291	-0.104052	0.79	0.819	1	down	Rnf165	ENSMUSG00000025427
0.000581785	0.115464	0.667	0.589	1	up	Lrrc4b	ENSMUSG00000047085
0.0005998	-0.119577	0.625	0.667	1	down	Dnaja1	ENSMUSG00000028410
0.000609573	-0.100156	0.248	0.307	1	down	Tmod3	ENSMUSG00000058587
0.000610099	0.0691755	0.14	0.095	1	up	Mgat5b	ENSMUSG00000043857
0.000610403	0.0714043	0.16	0.111	1	up	Aida	ENSMUSG00000042901
0.000616471	0.0879296	0.213	0.141	1	up	Ctps2	ENSMUSG00000031360
0.000617972	0.101425	0.342	0.294	1	up	Plekhn1	ENSMUSG00000078485
0.000623013	-0.103475	0.555	0.602	1	down	Snx14	ENSMUSG00000032422
0.000626364	-0.0572799	0.065	0.1	1	down	Ptgis	ENSMUSG00000017969
0.000626773	0.120081	0.515	0.441	1	up	Dph6	ENSMUSG00000057147
0.000629471	0.0623442	0.122	0.081	1	up	Acat2	ENSMUSG00000023832
0.000631604	0.125294	0.672	0.615	1	up	Dhx33	ENSMUSG00000040620
0.000633528	-0.059677	0.072	0.114	1	down	Mycbp	ENSMUSG00000028647
0.000635425	-0.102486	0.949	0.975	1	down	Kcnn2	ENSMUSG00000054477
0.000635831	-0.098376	0.271	0.327	1	down	Mir22hg	ENSMUSG00000085148
0.000638079	-0.130883	0.513	0.624	1	down	Cox6c	ENSMUSG00000014313
0.000638441	-0.107485	0.284	0.363	1	down	Tmem223	ENSMUSG00000117924
0.000639678	-0.0963266	0.972	0.98	1	down	Setbp1	ENSMUSG00000024548
0.000641363	0.0970767	0.311	0.256	1	up	Dcdc2a	ENSMUSG00000035910
0.000641791	0.118236	0.406	0.332	1	up	Gm14636	ENSMUSG00000073274
0.000647333	0.0720927	0.173	0.127	1	up	Stk16	ENSMUSG00000026201
0.000647722	0.0604513	0.102	0.064	1	up	Nelfe	ENSMUSG00000024369
0.000656823	0.12602	0.849	0.801	1	up	Wscd2	ENSMUSG00000063430
0.000657763	0.111859	0.377	0.313	1	up	Ndor1	ENSMUSG00000006471
0.0006619	-0.0903261	0.194	0.255	1	down	Aste1	ENSMUSG00000032567
0.000668922	-0.0773463	0.134	0.195	1	down	Odc1	ENSMUSG00000011179
0.000670917	0.107027	0.997	1	1	up	Snhg14	ENSMUSG00000100826
0.000675076	0.117361	0.686	0.627	1	up	Pgbd5	ENSMUSG00000050751
0.000681522	0.107194	0.541	0.481	1	up	Eif2ak4	ENSMUSG00000005102
0.000683696	0.112218	0.67	0.615	1	up	Dync1li2	ENSMUSG00000035770
0.000687116	-0.113554	0.457	0.524	1	down	Vti1b	ENSMUSG00000021124
0.000693829	-0.0607145	0.093	0.131	1	down	Zmym1	ENSMUSG00000043872
0.000699097	0.0819111	0.207	0.156	1	up	Adamts10	ENSMUSG00000024299
0.000702139	-0.0645625	0.111	0.153	1	down	Tmem216	ENSMUSG00000024667
0.000702714	-0.103071	0.609	0.648	1	down	Lsm7	ENSMUSG00000035215
0.000717361	-0.0917827	0.199	0.251	1	down	Leng9	ENSMUSG00000043432
0.000717819	0.105923	0.939	0.936	1	up	Dst	ENSMUSG00000026131
0.000722182	0.1028	0.473	0.431	1	up	L1cam	ENSMUSG00000031391
0.000723903	0.109189	0.727	0.689	1	up	Vps41	ENSMUSG00000041236
0.000729762	0.0681369	0.122	0.082	1	up	Tmem255a	ENSMUSG00000036502
0.000731229	-0.0891211	0.175	0.23	1	down	8030453O22Rik	ENSMUSG00000085058
0.000734718	0.0871016	0.243	0.183	1	up	Dvl3	ENSMUSG00000003233
0.000738829	0.0766647	0.197	0.144	1	up	Tmpo	ENSMUSG00000019961
0.000739266	-0.106172	0.328	0.399	1	down	Gtf2h5	ENSMUSG00000034345
0.000754471	0.118932	0.627	0.554	1	up	Raf1	ENSMUSG00000000441
0.000756522	-0.174147	0.753	0.843	1	down	Ppia	ENSMUSG00000071866
0.000764346	0.086277	0.275	0.2	1	up	Clmn	ENSMUSG00000021097
0.00076861	-0.106097	0.329	0.383	1	down	C630043F03Rik	ENSMUSG00000084910
0.00077308	-0.102209	0.531	0.603	1	down	Tmem161b	ENSMUSG00000035762
0.000786855	0.10985	0.99	0.992	1	up	Kcnj3	ENSMUSG00000026824
0.000788367	-0.0794885	0.198	0.246	1	down	Rhbdd3	ENSMUSG00000034175
0.000788481	0.0987281	0.405	0.335	1	up	Colgalt1	ENSMUSG00000034807
0.000790001	-0.095422	0.767	0.779	1	down	Rabl6	ENSMUSG00000015087
0.000790393	0.115725	0.931	0.918	1	up	Nsd1	ENSMUSG00000021488
0.000793091	-0.0891247	0.658	0.7	1	down	Las1l	ENSMUSG00000057421
0.000793971	0.121434	0.679	0.615	1	up	Fam234b	ENSMUSG00000030207
0.000794304	0.0719267	0.251	0.216	1	up	Otub1	ENSMUSG00000024767
0.00079434	-0.109842	0.695	0.732	1	down	Bzw2	ENSMUSG00000020547
0.000795084	-0.12702	0.364	0.442	1	down	Atp5j	ENSMUSG00000022890
0.000800073	0.112654	0.515	0.452	1	up	Rbbp4	ENSMUSG00000057236
0.000800113	0.0610342	0.141	0.098	1	up	Gm49768	ENSMUSG00000115220
0.000808123	0.127531	0.774	0.749	1	up	Camta2	ENSMUSG00000040712
0.000816359	0.117449	0.849	0.805	1	up	Rapgefl1	ENSMUSG00000038020
0.000816884	-0.084106	0.155	0.22	1	down	2410006H16Rik	ENSMUSG00000086841
0.000824756	0.0906567	0.287	0.237	1	up	Sema4f	ENSMUSG00000000627
0.000829546	-0.0814914	0.92	0.92	1	down	Ptprn	ENSMUSG00000026204
0.000830366	0.104993	0.601	0.564	1	up	Insr	ENSMUSG00000005534
0.00083132	0.10111	0.971	0.976	1	up	Aak1	ENSMUSG00000057230
0.000832636	0.119186	0.499	0.434	1	up	Fam13a	ENSMUSG00000037709
0.000834622	0.0933603	0.273	0.211	1	up	Tsc2	ENSMUSG00000002496
0.000835433	-0.0626728	0.114	0.147	1	down	9330020H09Rik	ENSMUSG00000091050
0.000845259	-0.0988048	0.288	0.344	1	down	Ssr2	ENSMUSG00000041355
0.000851341	0.121726	0.638	0.57	1	up	Cers4	ENSMUSG00000008206
0.000852726	-0.0955949	0.965	0.981	1	down	Nell1	ENSMUSG00000055409
0.000859441	-0.0803273	0.161	0.214	1	down	Pigf	ENSMUSG00000024145
0.000863644	-0.0867703	0.133	0.162	1	down	Ubash3b	ENSMUSG00000032020
0.000864435	-0.088571	0.2	0.255	1	down	Gosr2	ENSMUSG00000020946
0.000864948	-0.0986023	0.476	0.541	1	down	Zfp329	ENSMUSG00000057894
0.000865573	-0.0957633	0.502	0.565	1	down	Acsl4	ENSMUSG00000031278
0.000877116	-0.104709	0.647	0.692	1	down	Tasor	ENSMUSG00000040651
0.000878531	-0.0939786	0.32	0.36	1	down	Olfml2b	ENSMUSG00000038463
0.000879547	-0.108421	0.529	0.587	1	down	Eif4e	ENSMUSG00000028156
0.000881593	-0.101364	0.237	0.298	1	down	Echdc1	ENSMUSG00000019883
0.000882331	0.112203	0.541	0.483	1	up	Ilf3	ENSMUSG00000032178
0.000884506	-0.0973998	0.432	0.495	1	down	Tm2d3	ENSMUSG00000078681
0.000889434	-0.064532	0.074	0.124	1	down	Hacd4	ENSMUSG00000028497
0.00089002	0.101465	0.372	0.302	1	up	Arntl2	ENSMUSG00000040187
0.000890712	0.119406	0.83	0.767	1	up	Ankrd28	ENSMUSG00000014496
0.000891004	0.0699075	0.128	0.08	1	up	Rnf207	ENSMUSG00000058498
0.000891948	0.0801792	0.199	0.146	1	up	Cers2	ENSMUSG00000015714
0.000895445	-0.0954213	0.969	0.985	1	down	Mbd5	ENSMUSG00000036792
0.000896708	-0.123258	0.739	0.791	1	down	Ckb	ENSMUSG00000001270
0.00089823	-0.107059	0.426	0.476	1	down	Lrif1	ENSMUSG00000056260
0.000898812	-0.104349	0.445	0.51	1	down	Cep78	ENSMUSG00000041491
0.000899079	0.0641198	0.112	0.068	1	up	Zadh2	ENSMUSG00000049090
0.000901382	-0.0850945	0.17	0.223	1	down	Snrpf	ENSMUSG00000020018
0.000902314	0.0898348	0.245	0.185	1	up	Uvssa	ENSMUSG00000037355
0.000911265	0.0869129	0.358	0.304	1	up	Cox19	ENSMUSG00000045438
0.000915424	0.0826307	0.149	0.089	1	up	Flt3	ENSMUSG00000042817
0.000917236	-0.0859851	1	1	1	down	Opcml	ENSMUSG00000062257
0.000918698	-0.0802653	0.146	0.198	1	down	Rtl8b	ENSMUSG00000067924
0.000921487	-0.0904641	0.239	0.301	1	down	6430590A07Rik	ENSMUSG00000097583
0.000922348	-0.101954	0.348	0.414	1	down	Nat14	ENSMUSG00000035285
0.000925667	-0.0839083	0.226	0.278	1	down	Tspan31	ENSMUSG00000006736
0.000928043	0.127967	0.749	0.713	1	up	Fbxl20	ENSMUSG00000020883
0.000928663	-0.11793	0.563	0.611	1	down	Far2	ENSMUSG00000030303
0.000936215	-0.0623834	0.078	0.114	1	down	1110017D15Rik	ENSMUSG00000028441
0.000937774	-0.0983992	0.628	0.68	1	down	Slc25a27	ENSMUSG00000023912
0.000940835	-0.106501	0.645	0.701	1	down	Kpna4	ENSMUSG00000027782
0.000943626	0.100625	0.367	0.292	1	up	Tpst2	ENSMUSG00000029344
0.000947404	-0.0678377	0.103	0.146	1	down	Snhg6	ENSMUSG00000098234
0.000947435	-0.114969	0.716	0.779	1	down	Gpr22	ENSMUSG00000044067
0.000947919	-0.0685606	0.083	0.123	1	down	Mrpl36	ENSMUSG00000021607
0.000964198	0.110238	0.409	0.376	1	up	Tbc1d32	ENSMUSG00000038122
0.000969324	-0.0811168	0.999	1	1	down	Fam155a	ENSMUSG00000079157
0.000973014	0.122539	0.534	0.484	1	up	Tnk2	ENSMUSG00000022791
0.000977932	-0.0984957	0.504	0.549	1	down	Rpn1	ENSMUSG00000030062
0.000984423	-0.102912	0.68	0.708	1	down	Zfp407	ENSMUSG00000048410
0.000989743	0.120041	0.586	0.542	1	up	Strn4	ENSMUSG00000030374
0.000990743	0.113469	0.491	0.438	1	up	Rps6kl1	ENSMUSG00000019235
0.000993406	-0.106069	0.58	0.607	1	down	Sik2	ENSMUSG00000037112
0.00100081	0.0974894	0.443	0.396	1	up	Mfsd11	ENSMUSG00000020818
0.00100137	0.064317	0.129	0.085	1	up	Ralb	ENSMUSG00000004451
0.00100375	-0.0930356	0.341	0.4	1	down	Ndufa6	ENSMUSG00000022450
0.00100563	-0.082895	0.26	0.304	1	down	Ddx18	ENSMUSG00000001674
0.00100747	-0.0998062	0.273	0.335	1	down	Pdcd5	ENSMUSG00000030417
0.00101183	-0.0831483	0.919	0.936	1	down	Hnrnpdl	ENSMUSG00000029328
0.0010135	-0.0910734	0.263	0.316	1	down	Higd1a	ENSMUSG00000038412
0.00101651	-0.0912254	0.948	0.971	1	down	Tmcc1	ENSMUSG00000030126
0.00101837	-0.0700192	0.114	0.153	1	down	Cox20	ENSMUSG00000026500
0.00101884	-0.119593	0.601	0.635	1	down	Lpp	ENSMUSG00000033306
0.00101948	-0.0825656	0.218	0.268	1	down	Ccdc107	ENSMUSG00000028461
0.00102037	-0.112559	0.676	0.722	1	down	Hs2st1	ENSMUSG00000040151
0.00102049	-0.127904	0.764	0.837	1	down	Basp1	ENSMUSG00000045763
0.00102123	0.109647	0.298	0.238	1	up	Tmlhe	ENSMUSG00000079834
0.00102132	-0.0694383	0.112	0.144	1	down	St8sia3os	ENSMUSG00000086128
0.00103241	-0.0810222	0.631	0.672	1	down	Arntl	ENSMUSG00000055116
0.00103908	0.118513	0.467	0.404	1	up	Pknox2	ENSMUSG00000035934
0.00104253	0.115104	0.613	0.539	1	up	Rras2	ENSMUSG00000055723
0.00104286	0.0991064	0.444	0.372	1	up	Habp4	ENSMUSG00000021476
0.00104899	-0.104581	0.272	0.327	1	down	Rap2a	ENSMUSG00000051615
0.00105407	0.0772285	0.172	0.122	1	up	Kcns3	ENSMUSG00000043673
0.00105656	0.0742342	0.181	0.126	1	up	Fam20c	ENSMUSG00000025854
0.00106599	-0.100449	0.478	0.552	1	down	Arl8b	ENSMUSG00000030105
0.00106666	-0.076997	0.126	0.155	1	down	Lats2	ENSMUSG00000021959
0.00107222	0.116576	0.786	0.75	1	up	Srrm3	ENSMUSG00000039860
0.00107604	-0.113873	0.46	0.533	1	down	Smim13	ENSMUSG00000091264
0.00107688	-0.10915	0.578	0.621	1	down	Emc4	ENSMUSG00000027131
0.00107911	-0.103071	0.515	0.563	1	down	BC031181	ENSMUSG00000036299
0.00108363	-0.0760379	0.196	0.243	1	down	Slc39a2	ENSMUSG00000072572
0.00108416	-0.093321	0.26	0.328	1	down	Cct2	ENSMUSG00000034024
0.00109222	-0.0892696	0.263	0.335	1	down	Txndc12	ENSMUSG00000028567
0.00109311	-0.0926337	0.215	0.267	1	down	Nck1	ENSMUSG00000032475
0.00109555	-0.144622	0.895	0.94	1	down	Calm1	ENSMUSG00000001175
0.00110371	-0.0594324	0.103	0.136	1	down	Lins1	ENSMUSG00000053091
0.00110373	0.086361	0.188	0.139	1	up	Tle3	ENSMUSG00000032280
0.00110422	-0.104406	0.43	0.472	1	down	Pou3f3	ENSMUSG00000045515
0.00111758	0.089753	0.314	0.249	1	up	Snapc4	ENSMUSG00000036281
0.00112146	-0.0906357	0.954	0.971	1	down	Slc22a17	ENSMUSG00000022199
0.0011226	-0.100484	0.686	0.734	1	down	Fam173a	ENSMUSG00000057411
0.00112349	-0.11146	0.376	0.459	1	down	Tma7	ENSMUSG00000091537
0.001128	0.101428	0.494	0.44	1	up	Gm38393	ENSMUSG00000000948
0.00113025	0.10968	0.62	0.574	1	up	Atxn7l1	ENSMUSG00000020564
0.00113031	-0.0988991	0.819	0.864	1	down	Fbxl5	ENSMUSG00000039753
0.00113079	-0.0694894	0.136	0.172	1	down	Cdkn2aip	ENSMUSG00000038069
0.00113804	0.110105	0.615	0.558	1	up	Dzank1	ENSMUSG00000037259
0.00115046	0.0592883	0.107	0.069	1	up	Wdhd1	ENSMUSG00000037572
0.00115143	-0.102122	0.611	0.634	1	down	Lonp2	ENSMUSG00000047866
0.00115376	0.11589	0.91	0.888	1	up	Ralgps1	ENSMUSG00000038831
0.00115419	0.0743086	0.192	0.145	1	up	Prr12	ENSMUSG00000046574
0.00115836	-0.108131	0.379	0.452	1	down	Adprh	ENSMUSG00000002844
0.00116224	0.0964535	0.279	0.236	1	up	Pola1	ENSMUSG00000006678
0.00116387	0.124461	0.76	0.726	1	up	Chd8	ENSMUSG00000053754
0.00116646	-0.069539	0.135	0.171	1	down	Gfra2	ENSMUSG00000022103
0.00116852	-0.0846988	0.952	0.956	1	down	Map4k3	ENSMUSG00000024242
0.00117081	-0.096731	0.329	0.369	1	down	Mfap3	ENSMUSG00000020522
0.00117167	-0.0614634	0.074	0.107	1	down	Mrpl44	ENSMUSG00000026248
0.00117723	-0.0977055	0.349	0.403	1	down	1810026B05Rik	ENSMUSG00000101970
0.00119035	0.0808337	0.132	0.09	1	up	Rab27a	ENSMUSG00000032202
0.00119979	-0.0897866	0.961	0.972	1	down	Zcchc7	ENSMUSG00000035649
0.00120535	-0.0661242	0.114	0.157	1	down	Snhg10	ENSMUSG00000113722
0.00120899	0.0686048	0.154	0.109	1	up	Ncapd2	ENSMUSG00000038252
0.00121007	0.111977	0.949	0.955	1	up	Celf1	ENSMUSG00000005506
0.00121517	0.101865	0.974	0.97	1	up	Srrm2	ENSMUSG00000039218
0.00121675	-0.0819747	0.916	0.94	1	down	Ube2b	ENSMUSG00000020390
0.00121937	0.100142	0.304	0.25	1	up	Zfp64	ENSMUSG00000027551
0.00123166	0.113434	0.573	0.495	1	up	Inpp5b	ENSMUSG00000028894
0.00123303	0.112621	0.577	0.515	1	up	Arhgef17	ENSMUSG00000032875
0.00123449	0.12242	0.724	0.667	1	up	Ube4b	ENSMUSG00000028960
0.00123904	0.0816145	0.208	0.155	1	up	Kndc1	ENSMUSG00000066129
0.00124331	-0.0957303	0.966	0.981	1	down	Cdh11	ENSMUSG00000031673
0.00124342	-0.0860791	0.209	0.267	1	down	Fcf1	ENSMUSG00000021243
0.0012436	0.072884	0.149	0.1	1	up	Jade1	ENSMUSG00000025764
0.00124529	-0.102292	0.459	0.513	1	down	Vgf	ENSMUSG00000037428
0.00124961	-0.0963591	0.715	0.744	1	down	Kpna1	ENSMUSG00000022905
0.00124983	-0.102105	0.595	0.65	1	down	Med14	ENSMUSG00000064127
0.00125358	-0.094197	0.257	0.303	1	down	Nt5c3	ENSMUSG00000029780
0.00125537	-0.0564087	0.071	0.103	1	down	Fam151b	ENSMUSG00000034334
0.00126018	-0.0801582	0.182	0.224	1	down	Sft2d3	ENSMUSG00000044982
0.00126606	-0.107417	0.96	0.969	1	down	Cdh10	ENSMUSG00000022321
0.00126667	-0.0684228	0.145	0.192	1	down	Myg1	ENSMUSG00000001285
0.00126889	0.120418	0.359	0.312	1	up	Garnl3	ENSMUSG00000038860
0.00127287	-0.0965301	0.239	0.311	1	down	Jund	ENSMUSG00000071076
0.00127433	0.120741	0.337	0.274	1	up	Pdzrn4	ENSMUSG00000036218
0.00127615	-0.067723	0.155	0.195	1	down	4930509H03Rik	ENSMUSG00000105659
0.0012865	0.0936201	0.313	0.238	1	up	Akap1	ENSMUSG00000018428
0.00128901	-0.0647041	0.07	0.101	1	down	Pcsk1	ENSMUSG00000021587
0.00129197	-0.100473	0.655	0.691	1	down	Stx16	ENSMUSG00000027522
0.00129245	0.0939373	0.315	0.256	1	up	Ankrd16	ENSMUSG00000047909
0.00129409	0.10286	0.413	0.353	1	up	Ap2a1	ENSMUSG00000060279
0.00129861	-0.0702123	0.105	0.149	1	down	Wee1	ENSMUSG00000031016
0.00130375	-0.0648378	0.155	0.202	1	down	Prcp	ENSMUSG00000061119
0.00130639	0.118012	0.912	0.891	1	up	Nisch	ENSMUSG00000021910
0.00130998	0.101971	0.453	0.405	1	up	Usp28	ENSMUSG00000032267
0.00131721	-0.122059	0.852	0.885	1	down	Tspan7	ENSMUSG00000058254
0.00132034	0.0998091	0.388	0.345	1	up	Fam110b	ENSMUSG00000049119
0.00132505	0.10974	0.557	0.523	1	up	Dipk1a	ENSMUSG00000029270
0.00132511	0.105985	0.325	0.264	1	up	Ntng2	ENSMUSG00000035513
0.00132585	0.115412	0.717	0.68	1	up	Scaper	ENSMUSG00000034007
0.00132685	-0.0752754	0.213	0.262	1	down	Cog1	ENSMUSG00000018661
0.00132714	0.0997009	0.229	0.178	1	up	Ano5	ENSMUSG00000055489
0.00133486	-0.110401	0.397	0.486	1	down	Uqcrq	ENSMUSG00000044894
0.00133779	0.0950707	0.312	0.251	1	up	Hexdc	ENSMUSG00000039307
0.00134025	-0.10489	0.179	0.229	1	down	Plscr4	ENSMUSG00000032377
0.00134981	-0.0923003	0.3	0.338	1	down	Cox11	ENSMUSG00000020544
0.00136069	0.109423	0.487	0.413	1	up	Srrm4	ENSMUSG00000063919
0.00137672	-0.0577716	0.07	0.105	1	down	Gm14325	ENSMUSG00000095362
0.00137951	0.0979599	0.355	0.308	1	up	Prpf40b	ENSMUSG00000023007
0.0014048	-0.0695752	0.144	0.189	1	down	Rad9b	ENSMUSG00000038569
0.00141015	-0.067947	0.161	0.211	1	down	Nop9	ENSMUSG00000019297
0.00141397	-0.0864288	0.959	0.966	1	down	Gpatch8	ENSMUSG00000034621
0.001415	0.153609	0.363	0.331	1	up	mt-Nd3	ENSMUSG00000064360
0.00141694	0.0990326	0.439	0.382	1	up	Usp22	ENSMUSG00000042506
0.00141941	0.114552	0.657	0.598	1	up	Myh10	ENSMUSG00000020900
0.00142364	0.11693	0.683	0.614	1	up	Sgsm2	ENSMUSG00000038351
0.00143559	-0.0839147	0.981	0.99	1	down	Slc24a3	ENSMUSG00000063873
0.00144401	-0.119101	0.522	0.615	1	down	Stmn2	ENSMUSG00000027500
0.00144551	-0.0897572	0.264	0.326	1	down	Snx12	ENSMUSG00000046032
0.00145089	0.108562	0.62	0.569	1	up	Clip4	ENSMUSG00000024059
0.00145181	0.0937244	0.518	0.464	1	up	Zfp697	ENSMUSG00000050064
0.00145519	0.0999242	0.588	0.557	1	up	Ccdc50	ENSMUSG00000038127
0.00145718	-0.08149	0.294	0.349	1	down	Aqr	ENSMUSG00000040383
0.00146289	0.0655958	0.121	0.085	1	up	Ccdc15	ENSMUSG00000034303
0.00146953	-0.0758964	0.965	0.986	1	down	Atp2c1	ENSMUSG00000032570
0.00147101	-0.0611717	0.099	0.137	1	down	Igflr1	ENSMUSG00000036826
0.00147559	0.103579	0.321	0.263	1	up	Nrp2	ENSMUSG00000025969
0.00147695	-0.0775936	0.898	0.909	1	down	Fus	ENSMUSG00000030795
0.00148551	-0.0942335	0.312	0.367	1	down	Prxl2a	ENSMUSG00000021792
0.00148881	-0.104304	0.295	0.362	1	down	Sem1	ENSMUSG00000042541
0.00149102	0.0954259	0.335	0.278	1	up	Sec14l2	ENSMUSG00000003585
0.001497	0.075261	0.2	0.155	1	up	Rad18	ENSMUSG00000030254
0.00149864	-0.0924742	0.397	0.465	1	down	Map3k13	ENSMUSG00000033618
0.00150352	-0.0909863	0.721	0.765	1	down	Ankrd10	ENSMUSG00000031508
0.00150538	-0.086818	0.19	0.227	1	down	Gm11508	ENSMUSG00000086193
0.00150731	0.105704	0.616	0.581	1	up	Ddn	ENSMUSG00000059213
0.00151037	0.117457	0.85	0.814	1	up	Galnt9	ENSMUSG00000033316
0.00151369	-0.0735652	0.208	0.253	1	down	1500015A07Rik	ENSMUSG00000098702
0.00151408	0.109979	0.629	0.581	1	up	Fnbp4	ENSMUSG00000008200
0.00152204	0.107884	0.951	0.966	1	up	Ogt	ENSMUSG00000034160
0.00153426	-0.0631186	0.093	0.137	1	down	Txndc17	ENSMUSG00000020803
0.00153463	0.081948	0.277	0.231	1	up	Cdkl1	ENSMUSG00000020990
0.0015405	0.0895955	0.368	0.316	1	up	Slc25a28	ENSMUSG00000040414
0.00154151	-0.0930579	0.512	0.556	1	down	Mecr	ENSMUSG00000028910
0.00154566	0.114165	0.58	0.498	1	up	Myo6	ENSMUSG00000033577
0.00155362	0.116715	0.918	0.894	1	up	Dgkh	ENSMUSG00000034731
0.00155764	-0.0886551	0.626	0.66	1	down	Nsun7	ENSMUSG00000029206
0.00155873	-0.109003	0.434	0.501	1	down	Tmem9b	ENSMUSG00000031021
0.00157502	-0.0859624	0.289	0.337	1	down	A830082K12Rik	ENSMUSG00000087143
0.00157705	0.10238	0.881	0.849	1	up	Mapk1	ENSMUSG00000063358
0.00157781	-0.0601482	0.093	0.132	1	down	AU022252	ENSMUSG00000078584
0.001585	-0.0758586	0.996	1	1	down	Cpe	ENSMUSG00000037852
0.00158735	-0.090566	0.367	0.436	1	down	Tsnax	ENSMUSG00000056820
0.00159209	0.0898754	0.334	0.261	1	up	Stx1a	ENSMUSG00000007207
0.00159284	-0.0812043	0.199	0.257	1	down	Gatad1	ENSMUSG00000007415
0.00159697	0.108467	0.994	0.997	1	up	Schip1	ENSMUSG00000027777
0.00160548	-0.0650371	0.088	0.133	1	down	Ost4	ENSMUSG00000038803
0.00160944	-0.0651095	1	1	1	down	Ppp3ca	ENSMUSG00000028161
0.00161248	-0.132597	0.681	0.721	1	down	Luzp2	ENSMUSG00000063297
0.00162068	0.0803776	0.28	0.212	1	up	Rhou	ENSMUSG00000039960
0.00162818	0.0561668	0.105	0.072	1	up	Fads2	ENSMUSG00000024665
0.0016448	0.0865423	0.435	0.389	1	up	Med23	ENSMUSG00000019984
0.00164644	-0.094185	0.22	0.284	1	down	Cycs	ENSMUSG00000063694
0.00164691	0.0668691	0.117	0.079	1	up	Fndc1	ENSMUSG00000071984
0.00165301	0.103581	0.19	0.167	1	up	mt-Nd5	ENSMUSG00000064367
0.00166058	0.106666	0.45	0.37	1	up	Zmiz2	ENSMUSG00000041164
0.00166479	-0.0925304	0.787	0.803	1	down	Hnrnpll	ENSMUSG00000024095
0.00166503	0.104005	0.606	0.559	1	up	Supt6	ENSMUSG00000002052
0.00166536	0.110267	0.681	0.651	1	up	Rtn4rl1	ENSMUSG00000045287
0.00167041	0.102514	0.47	0.405	1	up	Ppargc1b	ENSMUSG00000033871
0.0016734	0.10754	0.619	0.555	1	up	Eri3	ENSMUSG00000033423
0.00167833	0.103536	0.619	0.545	1	up	Trp53bp1	ENSMUSG00000043909
0.00168273	0.0580827	0.111	0.074	1	up	Kcnk3	ENSMUSG00000049265
0.0016846	-0.0518956	0.083	0.121	1	down	Col20a1	ENSMUSG00000016356
0.00168664	-0.100003	0.573	0.616	1	down	Clcn4	ENSMUSG00000000605
0.00169048	-0.09677	0.353	0.405	1	down	4930578M01Rik	ENSMUSG00000097587
0.00169274	-0.0581973	0.069	0.113	1	down	Alg3	ENSMUSG00000033809
0.0016987	-0.0962244	0.516	0.566	1	down	2610037D02Rik	ENSMUSG00000097536
0.00170916	-0.101568	0.364	0.385	1	down	Ptma	ENSMUSG00000026238
0.00171052	-0.10595	0.269	0.336	1	down	Uqcrb	ENSMUSG00000021520
0.00171256	0.109185	0.77	0.747	1	up	Ttc7b	ENSMUSG00000033530
0.00171333	0.0893162	0.951	0.946	1	up	Prnp	ENSMUSG00000079037
0.00171637	0.0997918	0.327	0.279	1	up	Afg3l1	ENSMUSG00000031967
0.00171917	0.0951448	0.416	0.344	1	up	Map3k10	ENSMUSG00000040390
0.00172327	-0.106957	0.384	0.446	1	down	Rpl10a	ENSMUSG00000037805
0.00172883	0.0681517	0.155	0.105	1	up	Slc26a8	ENSMUSG00000036196
0.00174507	0.104841	0.459	0.391	1	up	Chst8	ENSMUSG00000060402
0.00174854	-0.0938231	0.25	0.296	1	down	Imp3	ENSMUSG00000032288
0.00174921	-0.128972	0.86	0.91	1	down	Hsp90ab1	ENSMUSG00000023944
0.00175421	-0.118297	0.709	0.76	1	down	Pgrmc1	ENSMUSG00000006373
0.00175506	-0.0913126	0.454	0.531	1	down	Trmt6	ENSMUSG00000037376
0.00177393	-0.073742	0.192	0.253	1	down	Dpm3	ENSMUSG00000042737
0.00178785	0.0727491	0.212	0.171	1	up	Cep170b	ENSMUSG00000072825
0.00178846	0.0997776	0.266	0.235	1	up	Dse	ENSMUSG00000039497
0.00178981	0.103748	0.471	0.408	1	up	Abca3	ENSMUSG00000024130
0.00180825	0.0624695	0.111	0.066	1	up	Pcdhb20	ENSMUSG00000046191
0.00181205	-0.135146	0.462	0.524	1	down	Olfm3	ENSMUSG00000027965
0.00182529	-0.0953003	0.81	0.841	1	down	Trim35	ENSMUSG00000022043
0.00183166	0.118632	0.835	0.821	1	up	Ulk2	ENSMUSG00000004798
0.0018318	-0.0775975	0.16	0.209	1	down	Mrps18c	ENSMUSG00000016833
0.00183866	0.0696268	0.111	0.08	1	up	Gm15246	ENSMUSG00000087159
0.00183984	-0.0941535	0.303	0.357	1	down	Eno1	ENSMUSG00000063524
0.00184345	0.0915139	0.366	0.315	1	up	Trim11	ENSMUSG00000020455
0.00185039	-0.0824279	0.23	0.3	1	down	Yipf3	ENSMUSG00000071074
0.00186186	-0.0811671	0.935	0.952	1	down	Srek1	ENSMUSG00000032621
0.00186943	0.0686858	0.143	0.105	1	up	Ryr1	ENSMUSG00000030592
0.00188044	-0.0947831	0.444	0.476	1	down	Copb1	ENSMUSG00000030754
0.00188361	-0.0977088	0.319	0.363	1	down	Zfp706	ENSMUSG00000062397
0.00190302	0.110418	0.785	0.747	1	up	Arhgap44	ENSMUSG00000033389
0.00191128	0.110175	0.674	0.638	1	up	Arfgef2	ENSMUSG00000074582
0.00191137	-0.0688853	0.119	0.165	1	down	Snhg5	ENSMUSG00000097195
0.00192102	-0.0901707	0.262	0.318	1	down	Dnajc19	ENSMUSG00000027679
0.00192389	-0.105541	0.564	0.634	1	down	Tomm20	ENSMUSG00000093904
0.00192413	-0.0852175	0.193	0.24	1	down	Mettl15	ENSMUSG00000057234
0.00192958	-0.0826747	0.564	0.587	1	down	Ahctf1	ENSMUSG00000026491
0.00193001	0.0882631	0.33	0.254	1	up	Cbx7	ENSMUSG00000053411
0.00194302	-0.0605026	0.11	0.156	1	down	Gpr61	ENSMUSG00000046793
0.00194681	0.0778309	0.188	0.142	1	up	Bap1	ENSMUSG00000021901
0.00195106	-0.102024	0.644	0.726	1	down	Chd2	ENSMUSG00000078671
0.00196215	-0.0745059	0.17	0.212	1	down	Sap18	ENSMUSG00000021963
0.00196972	0.110238	0.983	0.992	1	up	Dock9	ENSMUSG00000025558
0.00197264	0.114122	0.341	0.287	1	up	Gab2	ENSMUSG00000004508
0.00199205	0.099758	0.447	0.391	1	up	Ppp1r14c	ENSMUSG00000040653
0.00201356	0.090464	0.356	0.289	1	up	Top3b	ENSMUSG00000022779
0.00201571	-0.102221	0.625	0.638	1	down	Tmem175	ENSMUSG00000013495
0.00202893	-0.0968884	0.383	0.449	1	down	Unc50	ENSMUSG00000026111
0.00204306	0.0952881	0.426	0.354	1	up	Lrp8	ENSMUSG00000028613
0.00204829	0.100368	0.835	0.838	1	up	Reep1	ENSMUSG00000052852
0.00204885	-0.0935495	0.722	0.764	1	down	Aplp2	ENSMUSG00000031996
0.00205599	0.100443	0.75	0.726	1	up	Dnajc13	ENSMUSG00000032560
0.00205863	-0.0885136	0.441	0.487	1	down	Cap1	ENSMUSG00000028656
0.0020978	0.0868277	0.305	0.248	1	up	Katnal1	ENSMUSG00000041298
0.00210921	0.114991	0.511	0.439	1	up	Spns2	ENSMUSG00000040447
0.00212219	0.0766517	0.19	0.137	1	up	Mier2	ENSMUSG00000042570
0.00214462	-0.113723	0.518	0.609	1	down	Rps21	ENSMUSG00000039001
0.00215642	-0.0645594	0.133	0.172	1	down	Gm49980	ENSMUSG00000117465
0.0021579	-0.0724689	0.995	0.999	1	down	Large1	ENSMUSG00000004383
0.00216398	-0.0726969	0.138	0.172	1	down	Mydgf	ENSMUSG00000019579
0.00217336	-0.0738148	0.137	0.19	1	down	Pfdn4	ENSMUSG00000052033
0.00218151	0.0832488	0.201	0.153	1	up	Prtg	ENSMUSG00000036030
0.00222059	0.100627	0.975	0.976	1	up	Herc1	ENSMUSG00000038664
0.00222234	-0.0655069	0.158	0.192	1	down	Slirp	ENSMUSG00000021040
0.00222382	0.0649539	0.15	0.105	1	up	Phldb1	ENSMUSG00000048537
0.00222701	-0.0838079	0.786	0.812	1	down	Actr3	ENSMUSG00000026341
0.00223697	0.099803	0.417	0.348	1	up	Lztr1	ENSMUSG00000022761
0.00223752	0.0772882	0.211	0.161	1	up	Crtc2	ENSMUSG00000027936
0.0022589	-0.0692983	0.128	0.176	1	down	Dmac1	ENSMUSG00000028398
0.00225944	-0.0819162	0.886	0.898	1	down	Ttc19	ENSMUSG00000042298
0.00227258	0.114042	0.514	0.454	1	up	Cacna1i	ENSMUSG00000022416
0.00227564	-0.0726969	0.174	0.214	1	down	Prss36	ENSMUSG00000070371
0.00228537	0.0652584	0.111	0.076	1	up	Tmem232	ENSMUSG00000045036
0.00229835	-0.090884	0.278	0.322	1	down	Degs1	ENSMUSG00000038633
0.00230063	-0.0860056	0.382	0.418	1	down	Rbmx	ENSMUSG00000031134
0.00232176	-0.107062	0.431	0.5	1	down	Etv1	ENSMUSG00000004151
0.0023252	0.0685038	0.17	0.133	1	up	Shisa4	ENSMUSG00000041889
0.00233636	-0.0816365	0.188	0.23	1	down	Nsa2	ENSMUSG00000060739
0.00234048	-0.0917679	0.967	0.981	1	down	Rtn4	ENSMUSG00000020458
0.00234384	-0.0878038	0.426	0.481	1	down	Ssr4	ENSMUSG00000002014
0.00238464	-0.0520241	0.087	0.114	1	down	Gm15813	ENSMUSG00000087202
0.00238653	0.0912704	0.299	0.252	1	up	Plxnc1	ENSMUSG00000074785
0.00240051	-0.0599975	0.122	0.157	1	down	Zbtb40	ENSMUSG00000060862
0.00240233	-0.0717084	0.258	0.306	1	down	Arl14ep	ENSMUSG00000027122
0.00241506	-0.092019	0.592	0.618	1	down	Clint1	ENSMUSG00000006169
0.00241888	0.106143	0.48	0.432	1	up	Dlg3	ENSMUSG00000000881
0.00242505	0.0900437	0.336	0.281	1	up	Ostm1	ENSMUSG00000038280
0.00244618	-0.0696105	0.167	0.209	1	down	Creb3	ENSMUSG00000028466
0.00245151	0.0722275	0.26	0.213	1	up	Prdx6	ENSMUSG00000026701
0.00245968	0.0907471	0.711	0.692	1	up	Cds2	ENSMUSG00000058793
0.00246197	0.0693099	0.192	0.135	1	up	Mtfr1l	ENSMUSG00000046671
0.00246212	-0.0602497	0.099	0.14	1	down	P2ry12	ENSMUSG00000036353
0.00248083	0.0994663	0.961	0.944	1	up	Camta1	ENSMUSG00000014592
0.00248656	-0.051286	1	1	1	down	Atp2b1	ENSMUSG00000019943
0.00249057	-0.0891247	0.9	0.954	1	down	Csrnp3	ENSMUSG00000044647
0.00249863	-0.0861174	0.229	0.279	1	down	Tomm22	ENSMUSG00000022427
0.00250087	0.0817577	0.252	0.208	1	up	Hspbp1	ENSMUSG00000063802
0.00250198	0.104186	0.488	0.445	1	up	Cep120	ENSMUSG00000048799
0.00250309	0.115769	0.795	0.761	1	up	Fcho2	ENSMUSG00000041685
0.0025105	0.093401	0.659	0.58	1	up	Hspa12a	ENSMUSG00000025092
0.00251467	-0.0911255	0.643	0.686	1	down	Sec63	ENSMUSG00000019802
0.0025225	-0.0831155	0.375	0.438	1	down	Azi2	ENSMUSG00000039285
0.00252293	-0.0752708	0.146	0.18	1	down	Nmrk1	ENSMUSG00000037847
0.00252748	-0.0822989	0.773	0.814	1	down	Sfpq	ENSMUSG00000028820
0.0025345	0.0938763	0.606	0.579	1	up	Hp1bp3	ENSMUSG00000028759
0.00254465	-0.092005	0.754	0.779	1	down	Srsf2	ENSMUSG00000034120
0.00254935	0.0778628	0.189	0.139	1	up	Slc16a11	ENSMUSG00000040938
0.00255699	0.108756	0.521	0.47	1	up	Greb1l	ENSMUSG00000042942
0.00256155	0.0663347	0.16	0.118	1	up	Pcnt	ENSMUSG00000001151
0.00256529	-0.0710472	0.145	0.185	1	down	Htr1a	ENSMUSG00000021721
0.00256706	-0.0920952	0.382	0.439	1	down	Amn1	ENSMUSG00000068250
0.00258882	-0.093213	0.49	0.561	1	down	Naa20	ENSMUSG00000002728
0.00259682	-0.069472	0.325	0.363	1	down	Tmem208	ENSMUSG00000014856
0.0026108	0.0917908	0.37	0.311	1	up	Sin3b	ENSMUSG00000031622
0.00261629	-0.0924082	0.842	0.871	1	down	Spred2	ENSMUSG00000045671
0.00262627	-0.0770857	0.4	0.424	1	down	Rnf25	ENSMUSG00000026171
0.00262683	-0.0706344	0.216	0.25	1	down	Cyren	ENSMUSG00000046806
0.00262822	-0.0758763	0.872	0.913	1	down	Etnk1	ENSMUSG00000030275
0.00265235	-0.0837875	0.299	0.361	1	down	Arpc4	ENSMUSG00000079426
0.00265877	0.110081	0.909	0.911	1	up	Rapgef4	ENSMUSG00000049044
0.00266416	-0.0559072	0.08	0.111	1	down	AW209491	ENSMUSG00000039182
0.00267964	-0.0679701	0.237	0.265	1	down	Taf4	ENSMUSG00000039117
0.00268693	-0.0804175	0.19	0.244	1	down	Sorbs2os	ENSMUSG00000085440
0.00269122	-0.102283	0.487	0.545	1	down	Rps13	ENSMUSG00000090862
0.00269741	0.100293	0.987	0.992	1	up	March1	ENSMUSG00000036469
0.00269853	0.103223	0.476	0.433	1	up	Iffo1	ENSMUSG00000038271
0.00271521	0.0657851	0.165	0.123	1	up	Aldh4a1	ENSMUSG00000028737
0.00272478	0.0946945	0.432	0.369	1	up	Golga2	ENSMUSG00000002546
0.0027275	-0.101883	0.479	0.532	1	down	Selenos	ENSMUSG00000075701
0.00272903	-0.0733654	0.246	0.302	1	down	Gm14399	ENSMUSG00000090093
0.00273091	-0.0952462	0.358	0.423	1	down	Mrps33	ENSMUSG00000029918
0.00273175	-0.0713255	0.203	0.247	1	down	Eef1akmt1	ENSMUSG00000021951
0.00275936	0.0656829	0.161	0.113	1	up	Snx17	ENSMUSG00000029146
0.00276245	0.0828486	0.262	0.203	1	up	Apbb3	ENSMUSG00000117679
0.00276576	-0.0988081	0.678	0.697	1	down	Gm11906	ENSMUSG00000085885
0.00277932	0.0713362	0.252	0.205	1	up	Uspl1	ENSMUSG00000041264
0.00279082	0.0559294	0.111	0.074	1	up	Ptk7	ENSMUSG00000023972
0.00279237	-0.0672863	0.099	0.149	1	down	Gm42439	ENSMUSG00000106395
0.00279856	-0.0854925	0.613	0.65	1	down	Prelid3a	ENSMUSG00000024530
0.00281237	0.0943701	0.421	0.351	1	up	Ptpa	ENSMUSG00000039515
0.00281306	0.10562	0.652	0.598	1	up	Babam2	ENSMUSG00000052139
0.00282476	0.105517	0.81	0.785	1	up	Med13l	ENSMUSG00000018076
0.00282633	0.0750061	0.208	0.17	1	up	Eogt	ENSMUSG00000035245
0.00283294	-0.0823824	0.184	0.236	1	down	Tomm7	ENSMUSG00000028998
0.0028481	-0.0709492	0.195	0.241	1	down	Ormdl3	ENSMUSG00000038150
0.00286729	-0.0657209	0.178	0.231	1	down	Cog8	ENSMUSG00000031916
0.00287965	0.0990383	0.421	0.389	1	up	Rragb	ENSMUSG00000041658
0.00291565	0.0957734	0.716	0.682	1	up	Cdip1	ENSMUSG00000004071
0.00291983	0.0727172	0.161	0.119	1	up	Rreb1	ENSMUSG00000039087
0.00292387	-0.0649491	0.126	0.166	1	down	6530401F13Rik	ENSMUSG00000091947
0.00292875	0.0930437	0.996	0.998	1	up	Ppfia2	ENSMUSG00000053825
0.00294418	-0.0916714	0.366	0.386	1	down	Nkiras1	ENSMUSG00000021772
0.00294666	-0.103348	0.402	0.456	1	down	Rap2b	ENSMUSG00000036894
0.00294733	-0.077478	0.33	0.368	1	down	Gmeb2	ENSMUSG00000038705
0.00294994	-0.0579571	0.081	0.116	1	down	Zfp93	ENSMUSG00000055305
0.00296502	0.109323	0.81	0.767	1	up	Glg1	ENSMUSG00000003316
0.00296772	0.0828728	0.249	0.198	1	up	Fam118a	ENSMUSG00000022434
0.00297607	-0.0966118	0.59	0.636	1	down	Man2a1	ENSMUSG00000024085
0.0029792	0.0827023	0.299	0.235	1	up	Pak6	ENSMUSG00000074923
0.00298054	0.0763444	0.182	0.126	1	up	Cc2d1b	ENSMUSG00000028582
0.00298092	0.0777129	0.276	0.239	1	up	Hpcal4	ENSMUSG00000046093
0.00300213	0.102015	0.612	0.568	1	up	Lrrc49	ENSMUSG00000047766
0.00300719	-0.0693317	0.173	0.227	1	down	Gm9828	ENSMUSG00000048603
0.00301399	0.0570665	0.105	0.07	1	up	Tfr2	ENSMUSG00000029716
0.00301782	0.105477	0.296	0.251	1	up	Lamp5	ENSMUSG00000027270
0.00301899	0.123838	0.922	0.883	1	up	Akap8l	ENSMUSG00000002625
0.00304338	0.0988342	0.429	0.368	1	up	Cnep1r1	ENSMUSG00000036810
0.00304487	0.0576111	0.102	0.07	1	up	Zfp335	ENSMUSG00000039834
0.00306227	0.0934526	0.431	0.374	1	up	Src	ENSMUSG00000027646
0.00307166	-0.0809378	0.17	0.226	1	down	Rpl36a	ENSMUSG00000079435
0.0030758	0.0898754	0.248	0.205	1	up	Lrmp	ENSMUSG00000030263
0.00308825	0.085704	0.286	0.237	1	up	Ubqln4	ENSMUSG00000008604
0.00309517	-0.079617	0.353	0.381	1	down	Tox4	ENSMUSG00000016831
0.00309851	0.0919402	0.866	0.844	1	up	Sh3gl2	ENSMUSG00000028488
0.0031074	-0.0712748	0.183	0.225	1	down	Gng10	ENSMUSG00000038607
0.00310829	0.0561782	0.134	0.1	1	up	Rnf217	ENSMUSG00000063760
0.00313794	-0.0776292	0.243	0.271	1	down	2900060N12Rik	ENSMUSG00000113621
0.00313904	-0.0978975	0.463	0.53	1	down	Mob4	ENSMUSG00000025979
0.00313942	-0.0747585	0.361	0.406	1	down	Gps1	ENSMUSG00000025156
0.0031445	0.0926865	0.494	0.43	1	up	Rp9	ENSMUSG00000032239
0.00315277	0.0795933	0.173	0.146	1	up	Igsf21	ENSMUSG00000040972
0.0031604	0.0863217	0.49	0.442	1	up	1700025G04Rik	ENSMUSG00000032666
0.00316559	0.0819365	0.293	0.247	1	up	Lpcat1	ENSMUSG00000021608
0.00317208	0.0732317	0.246	0.199	1	up	Pccb	ENSMUSG00000032527
0.00319024	0.0658857	0.176	0.13	1	up	Hgs	ENSMUSG00000025793
0.00319028	-0.0823433	0.928	0.951	1	down	Arpc2	ENSMUSG00000006304
0.0032025	-0.0792973	0.221	0.253	1	down	Cnbd2	ENSMUSG00000038085
0.00320787	0.104078	0.473	0.427	1	up	Bend6	ENSMUSG00000042182
0.00323411	-0.0798924	0.333	0.385	1	down	Hsf2	ENSMUSG00000019878
0.00324025	-0.0534125	0.074	0.106	1	down	Macrod2os1	ENSMUSG00000086450
0.00324219	0.109305	0.715	0.68	1	up	Ppp6r2	ENSMUSG00000036561
0.00327697	0.0751546	0.258	0.2	1	up	Kmt2b	ENSMUSG00000006307
0.00327738	0.0922958	0.343	0.289	1	up	Parn	ENSMUSG00000022685
0.00327914	0.103527	0.961	0.961	1	up	Dapk1	ENSMUSG00000021559
0.0033102	0.103195	0.489	0.444	1	up	Klc2	ENSMUSG00000024862
0.0033151	0.0754816	0.252	0.205	1	up	Sh3bp4	ENSMUSG00000036206
0.00333663	-0.103019	0.716	0.757	1	down	Sclt1	ENSMUSG00000059834
0.00334213	-0.103369	0.671	0.718	1	down	Cask	ENSMUSG00000031012
0.00335253	-0.0793148	0.146	0.201	1	down	Erh	ENSMUSG00000021131
0.00335818	0.0535599	0.12	0.084	1	up	Qdpr	ENSMUSG00000015806
0.00335927	-0.0831578	0.891	0.908	1	down	Far1	ENSMUSG00000030759
0.00336461	-0.0880721	0.385	0.401	1	down	Cfl2	ENSMUSG00000062929
0.00336739	-0.0735877	0.172	0.201	1	down	Fam229b	ENSMUSG00000051736
0.00337328	-0.0923513	0.506	0.55	1	down	Tmem260	ENSMUSG00000036339
0.00337595	-0.0926129	0.329	0.394	1	down	Galnt1	ENSMUSG00000000420
0.0033774	0.11408	0.837	0.807	1	up	Dnmt3a	ENSMUSG00000020661
0.00337954	-0.0895175	0.32	0.361	1	down	Gm1673	ENSMUSG00000070858
0.00338814	0.0559472	0.143	0.11	1	up	Wdr74	ENSMUSG00000042729
0.00339474	-0.077744	0.206	0.257	1	down	Gm14326	ENSMUSG00000078862
0.0034013	-0.0841574	0.345	0.408	1	down	Arpp19	ENSMUSG00000007656
0.00341154	-0.0842724	0.549	0.601	1	down	Clec16a	ENSMUSG00000068663
0.00342933	-0.0863273	0.299	0.343	1	down	Cct5	ENSMUSG00000022234
0.00344233	-0.0822123	0.555	0.629	1	down	Pank2	ENSMUSG00000037514
0.00345066	-0.0901037	0.791	0.774	1	down	Mirg	ENSMUSG00000097391
0.00346349	0.0809635	0.24	0.211	1	up	Tmem25	ENSMUSG00000002032
0.00348481	-0.0830629	0.294	0.342	1	down	Traf6	ENSMUSG00000027164
0.00350179	0.0775958	0.199	0.156	1	up	Colgalt2	ENSMUSG00000032649
0.00351879	0.10592	0.632	0.568	1	up	Phka2	ENSMUSG00000031295
0.00352226	-0.107132	0.189	0.257	1	down	Plcl1	ENSMUSG00000038349
0.00352431	-0.0877085	0.328	0.378	1	down	B230217C12Rik	ENSMUSG00000050538
0.0035296	-0.0916092	0.487	0.531	1	down	Erp44	ENSMUSG00000028343
0.00354269	0.106657	0.441	0.397	1	up	Ano6	ENSMUSG00000064210
0.00354654	-0.104022	0.398	0.452	1	down	Hint1	ENSMUSG00000020267
0.00356074	0.0741677	0.255	0.22	1	up	Pofut1	ENSMUSG00000046020
0.0035638	0.121775	0.653	0.615	1	up	Tmtc1	ENSMUSG00000030306
0.00358256	-0.0777455	0.44	0.485	1	down	Mcts1	ENSMUSG00000000355
0.00359156	-0.0595862	0.193	0.231	1	down	Pdia4	ENSMUSG00000025823
0.00359989	0.0766321	0.154	0.104	1	up	Spef2	ENSMUSG00000072663
0.00360205	-0.077534	0.238	0.284	1	down	Rnf139	ENSMUSG00000037075
0.00361054	-0.0921799	0.645	0.673	1	down	Ralgps2	ENSMUSG00000026594
0.00361855	0.0991037	0.58	0.517	1	up	Ajap1	ENSMUSG00000039546
0.00361905	0.10239	0.476	0.446	1	up	Stimate	ENSMUSG00000006526
0.00363798	-0.0886752	0.57	0.622	1	down	Emc7	ENSMUSG00000055943
0.00363896	-0.0651114	0.999	1	1	down	Adgrb3	ENSMUSG00000033569
0.00364118	-0.0597894	0.101	0.129	1	down	4921511I17Rik	ENSMUSG00000114136
0.00369778	0.0903998	0.606	0.566	1	up	Sept3	ENSMUSG00000022456
0.00370855	-0.0839417	0.332	0.402	1	down	Ctsl	ENSMUSG00000021477
0.00372168	-0.0698879	0.748	0.779	1	down	Hnrnpm	ENSMUSG00000059208
0.0037406	-0.0819747	0.295	0.342	1	down	Manbal	ENSMUSG00000063019
0.00377654	0.0514361	0.131	0.095	1	up	Bnip3	ENSMUSG00000078566
0.00378029	0.0895204	0.948	0.94	1	up	Adam22	ENSMUSG00000040537
0.00380484	0.104551	0.876	0.847	1	up	Svop	ENSMUSG00000042078
0.00382182	0.0890335	0.434	0.371	1	up	Sec16a	ENSMUSG00000026924
0.00382449	-0.0715867	0.134	0.184	1	down	1500035N22Rik	ENSMUSG00000059631
0.00382578	0.103801	0.582	0.546	1	up	Myrip	ENSMUSG00000041794
0.00382785	-0.0597367	0.093	0.125	1	down	4932443L11Rik	ENSMUSG00000086805
0.00383726	-0.0748351	0.226	0.284	1	down	Wnt2	ENSMUSG00000010797
0.00383943	0.0885709	0.432	0.369	1	up	Fam76b	ENSMUSG00000037808
0.00385271	-0.075426	0.22	0.255	1	down	9630028H03Rik	ENSMUSG00000085631
0.00385531	0.0489325	0.111	0.08	1	up	Phf7	ENSMUSG00000021902
0.0038558	0.0734535	0.186	0.131	1	up	Tipin	ENSMUSG00000032397
0.00385623	0.105241	0.727	0.68	1	up	Map2k5	ENSMUSG00000058444
0.00388627	-0.0747841	0.969	0.986	1	down	Prickle2	ENSMUSG00000030020
0.00389334	-0.0912038	0.737	0.795	1	down	Emc10	ENSMUSG00000008140
0.00391148	-0.0599928	0.082	0.115	1	down	Klf6	ENSMUSG00000000078
0.00392094	0.0609744	0.151	0.11	1	up	Ovgp1	ENSMUSG00000074340
0.0039289	-0.074671	0.555	0.581	1	down	Pdlim7	ENSMUSG00000021493
0.00393534	0.0738371	0.997	1	1	up	Dab1	ENSMUSG00000028519
0.00395389	-0.057592	0.122	0.148	1	down	Fbxo4	ENSMUSG00000022184
0.00396227	-0.105378	0.603	0.658	1	down	C1ql3	ENSMUSG00000049630
0.00397099	0.104445	0.743	0.703	1	up	Eif4g1	ENSMUSG00000045983
0.00397101	-0.114958	0.422	0.523	1	down	Rpsa	ENSMUSG00000032518
0.00399641	-0.073099	0.978	0.985	1	down	Ralgapa1	ENSMUSG00000021027
0.0040085	0.0898961	0.39	0.336	1	up	Impad1	ENSMUSG00000066324
0.00401003	0.0696236	0.14	0.113	1	up	Alpk1	ENSMUSG00000028028
0.00403625	0.117805	0.99	0.994	1	up	Erc2	ENSMUSG00000040640
0.00407596	0.101793	0.753	0.723	1	up	Ccdc85a	ENSMUSG00000032878
0.00408261	-0.0986671	0.382	0.436	1	down	Bex3	ENSMUSG00000046432
0.0040919	0.103846	0.934	0.907	1	up	Rab11fip3	ENSMUSG00000037098
0.00409884	-0.0840975	0.425	0.466	1	down	Ankrd45	ENSMUSG00000044835
0.00411912	0.0902256	0.4	0.37	1	up	D430041D05Rik	ENSMUSG00000068373
0.00412731	0.10762	0.509	0.448	1	up	Pcgf5	ENSMUSG00000024805
0.00416223	-0.0801362	0.872	0.897	1	down	Tsc22d1	ENSMUSG00000022010
0.00417926	0.077677	0.27	0.227	1	up	Ccar2	ENSMUSG00000033712
0.00418422	0.095351	0.497	0.424	1	up	Otud7b	ENSMUSG00000038495
0.00418696	0.102202	0.914	0.885	1	up	Zfp462	ENSMUSG00000060206
0.00418811	0.0734066	0.326	0.28	1	up	Cacnb3	ENSMUSG00000003352
0.00419272	-0.104712	0.76	0.813	1	down	Gsk3b	ENSMUSG00000022812
0.00421942	-0.0934741	0.45	0.489	1	down	Rnf138	ENSMUSG00000024317
0.00422265	0.0487201	0.108	0.082	1	up	Slc6a11	ENSMUSG00000030307
0.0042432	0.10495	0.264	0.216	1	up	Htr2a	ENSMUSG00000034997
0.00424395	0.0947657	0.869	0.842	1	up	Itfg1	ENSMUSG00000031703
0.00424592	0.108962	0.675	0.632	1	up	Arnt2	ENSMUSG00000015709
0.00425022	0.0737958	0.205	0.153	1	up	Mybbp1a	ENSMUSG00000040463
0.00426599	0.121491	0.593	0.538	1	up	Gria4	ENSMUSG00000025892
0.00426891	0.139925	0.243	0.214	1	up	Adamtsl1	ENSMUSG00000066113
0.0042738	0.0990036	0.424	0.345	1	up	Bmp1	ENSMUSG00000022098
0.00428468	-0.0412275	0.077	0.105	1	down	Zfp442	ENSMUSG00000068130
0.00429867	-0.0789639	0.506	0.541	1	down	Tmem234	ENSMUSG00000028797
0.00430607	0.113193	0.848	0.825	1	up	Abl2	ENSMUSG00000026596
0.00433631	0.086707	0.584	0.547	1	up	Trappc9	ENSMUSG00000047921
0.00434046	0.0969457	0.816	0.788	1	up	Mtf2	ENSMUSG00000029267
0.00434147	-0.0809627	0.272	0.327	1	down	Mettl7a1	ENSMUSG00000054619
0.004353	-0.061309	0.187	0.233	1	down	Smim20	ENSMUSG00000061461
0.00436131	0.0933791	0.842	0.823	1	up	Pcnx2	ENSMUSG00000060212
0.00437274	0.0850902	0.996	0.997	1	up	Kcnma1	ENSMUSG00000063142
0.00438176	0.0638567	0.15	0.111	1	up	Xrcc5	ENSMUSG00000026187
0.00438768	-0.0641891	0.485	0.5	1	down	Por	ENSMUSG00000005514
0.00439342	-0.0630277	0.13	0.156	1	down	Trnt1	ENSMUSG00000013736
0.00439481	0.0764499	0.2	0.148	1	up	1700012D14Rik	ENSMUSG00000110424
0.00440362	-0.0733261	0.297	0.334	1	down	Api5	ENSMUSG00000027193
0.00440936	0.0837576	0.444	0.393	1	up	Dgcr2	ENSMUSG00000003166
0.00442875	-0.0525831	0.084	0.114	1	down	Gm26879	ENSMUSG00000097089
0.00443609	0.0939936	0.653	0.603	1	up	Dgke	ENSMUSG00000000276
0.00444999	0.100949	0.739	0.716	1	up	Ino80	ENSMUSG00000034154
0.00445391	0.10962	0.299	0.255	1	up	Grik4	ENSMUSG00000032017
0.00445881	-0.0842232	0.468	0.517	1	down	Gspt1	ENSMUSG00000062203
0.00446556	-0.0702702	0.219	0.261	1	down	Tm9sf1	ENSMUSG00000002320
0.00446752	-0.0784529	0.241	0.271	1	down	Emb	ENSMUSG00000021728
0.00447154	0.0988781	0.764	0.741	1	up	Jarid2	ENSMUSG00000038518
0.00448108	0.102116	0.6	0.552	1	up	Tbcd	ENSMUSG00000039230
0.00448426	-0.089986	0.285	0.334	1	down	Zc3h12c	ENSMUSG00000035164
0.00449102	-0.0843787	0.653	0.682	1	down	D5Ertd579e	ENSMUSG00000029190
0.00449346	0.101813	0.637	0.6	1	up	Anapc1	ENSMUSG00000014355
0.00450574	0.0918876	0.473	0.421	1	up	Clip2	ENSMUSG00000063146
0.00450682	0.120647	0.263	0.21	1	up	Htr2c	ENSMUSG00000041380
0.00451551	-0.082382	0.453	0.485	1	down	Dpy19l3	ENSMUSG00000043671
0.00452015	0.0639519	0.191	0.142	1	up	Dpysl4	ENSMUSG00000025478
0.0045203	-0.0853947	0.478	0.528	1	down	Srpr	ENSMUSG00000032042
0.00452927	-0.0613816	0.13	0.171	1	down	Cd302	ENSMUSG00000060703
0.00455639	0.0734209	0.276	0.218	1	up	Lrfn1	ENSMUSG00000030600
0.00457177	0.106774	0.665	0.597	1	up	Ap2a2	ENSMUSG00000002957
0.00458626	0.0839166	0.35	0.285	1	up	Cers5	ENSMUSG00000023021
0.00460013	-0.0559007	0.101	0.133	1	down	Fmc1	ENSMUSG00000019689
0.00462354	-0.0527973	0.078	0.108	1	down	Gm26861	ENSMUSG00000097009
0.00463213	-0.0952943	0.275	0.354	1	down	Ndufa7	ENSMUSG00000041881
0.00465452	0.0795784	0.261	0.19	1	up	Pitpnm3	ENSMUSG00000040543
0.004691	-0.0882099	0.244	0.295	1	down	Cbfa2t3	ENSMUSG00000006362
0.00469675	-0.0901673	0.465	0.494	1	down	Synpo	ENSMUSG00000043079
0.00469903	-0.0431181	0.105	0.134	1	down	Mterf1a	ENSMUSG00000040429
0.004701	0.0777649	0.999	1	1	up	Anks1b	ENSMUSG00000058589
0.00471539	-0.0728655	0.242	0.282	1	down	Akirin2	ENSMUSG00000028291
0.00472651	0.0970861	0.651	0.648	1	up	Cep170	ENSMUSG00000057335
0.00474238	0.0911935	0.678	0.624	1	up	Aco2	ENSMUSG00000022477
0.00474315	-0.0754205	0.38	0.422	1	down	Ints13	ENSMUSG00000040250
0.00474425	-0.0775168	0.386	0.42	1	down	Chga	ENSMUSG00000021194
0.0047455	0.111782	0.869	0.835	1	up	Usp25	ENSMUSG00000022867
0.00476228	0.0869598	0.408	0.345	1	up	Tomm34	ENSMUSG00000018322
0.00476353	0.0515101	0.122	0.092	1	up	Insig1	ENSMUSG00000045294
0.00481218	0.0935658	0.635	0.586	1	up	Dcaf8	ENSMUSG00000026554
0.00482035	-0.0832013	0.394	0.452	1	down	Tm2d2	ENSMUSG00000031556
0.00482573	-0.0835478	0.976	0.986	1	down	Kcnab1	ENSMUSG00000027827
0.00482877	0.0596607	0.134	0.099	1	up	Ccdc136	ENSMUSG00000029769
0.00483225	-0.0791664	0.164	0.204	1	down	Arl5b	ENSMUSG00000017418
0.00488186	0.103346	0.338	0.276	1	up	Dennd4c	ENSMUSG00000038024
0.00494338	0.0920628	0.624	0.584	1	up	Flywch1	ENSMUSG00000040097
0.00494454	-0.0765436	0.885	0.921	1	down	Nipbl	ENSMUSG00000022141
0.00494491	0.122551	0.842	0.817	1	up	Ano3	ENSMUSG00000074968
0.00495115	0.0970609	0.568	0.509	1	up	Rnf38	ENSMUSG00000035696
0.0049549	-0.0565332	0.094	0.132	1	down	Rpa3	ENSMUSG00000012483
0.0049581	0.0937819	0.476	0.414	1	up	Entpd6	ENSMUSG00000033068
0.00495984	-0.0633822	0.184	0.225	1	down	Ttc1	ENSMUSG00000041278
0.00497272	-0.0467777	0.078	0.103	1	down	Btg1	ENSMUSG00000036478
0.00497372	0.0793062	0.497	0.448	1	up	Ppm1k	ENSMUSG00000037826
0.00498422	0.0958115	0.349	0.275	1	up	Rnpepl1	ENSMUSG00000026269
0.00500772	-0.0776268	0.197	0.236	1	down	Mrpl23	ENSMUSG00000037772
0.00501348	0.101149	0.419	0.364	1	up	Rilpl1	ENSMUSG00000029392
0.00501601	0.059458	0.124	0.091	1	up	Hspa2	ENSMUSG00000059970
0.00503208	0.0898631	0.48	0.438	1	up	C2cd2l	ENSMUSG00000032120
0.0050366	0.100129	0.545	0.5	1	up	Actl6b	ENSMUSG00000029712
0.00504374	0.0999299	0.676	0.625	1	up	Pgm2l1	ENSMUSG00000030729
0.00505679	0.0930513	0.861	0.849	1	up	Mtdh	ENSMUSG00000022255
0.00510561	-0.0776918	0.112	0.151	1	down	Sema3a	ENSMUSG00000028883
0.00512614	0.100259	0.694	0.649	1	up	Yeats2	ENSMUSG00000041215
0.00512817	0.0829229	0.388	0.323	1	up	Git1	ENSMUSG00000011877
0.00514709	0.0991211	0.779	0.73	1	up	Ubp1	ENSMUSG00000009741
0.00518466	0.0876624	0.706	0.669	1	up	Tsc1	ENSMUSG00000026812
0.00521108	-0.0737628	0.81	0.844	1	down	Klhdc10	ENSMUSG00000029775
0.0052419	0.0699304	0.193	0.146	1	up	Wdr77	ENSMUSG00000000561
0.00528099	0.0732383	0.267	0.244	1	up	Magee1	ENSMUSG00000031227
0.00528793	0.099602	0.685	0.642	1	up	Strada	ENSMUSG00000069631
0.00529442	-0.0831135	0.547	0.578	1	down	Lztfl1	ENSMUSG00000025245
0.0053143	-0.110162	0.805	0.879	1	down	Fkbp1a	ENSMUSG00000032966
0.00532102	-0.0866334	0.37	0.466	1	down	Rps26	ENSMUSG00000025362
0.00532155	0.0710291	0.243	0.2	1	up	Zmiz1	ENSMUSG00000007817
0.00532497	-0.0830943	0.507	0.56	1	down	Rrnad1	ENSMUSG00000004896
0.00534269	0.0985642	0.798	0.773	1	up	Trim37	ENSMUSG00000018548
0.00535588	0.0923045	0.481	0.429	1	up	Exoc1	ENSMUSG00000036435
0.0053811	0.0597258	0.183	0.14	1	up	Gm17066	ENSMUSG00000091509
0.00538262	0.0858795	0.941	0.943	1	up	Astn1	ENSMUSG00000026587
0.00538408	0.0943925	0.442	0.38	1	up	Wdr73	ENSMUSG00000025722
0.00538961	0.0897674	0.828	0.816	1	up	Map4k5	ENSMUSG00000034761
0.00541293	0.0956151	0.698	0.637	1	up	Glyr1	ENSMUSG00000022536
0.00544899	-0.0572305	0.138	0.166	1	down	Mrpl32	ENSMUSG00000015672
0.00545	0.0971056	0.908	0.89	1	up	Lrrfip1	ENSMUSG00000026305
0.00546566	0.104722	0.554	0.5	1	up	Zfp40	ENSMUSG00000002617
0.00547953	0.0906774	0.51	0.439	1	up	Cplx2	ENSMUSG00000025867
0.0054846	0.0718614	0.28	0.233	1	up	Pold3	ENSMUSG00000030726
0.00548599	-0.0548665	0.108	0.141	1	down	Mus81	ENSMUSG00000024906
0.00549782	0.0862782	0.344	0.295	1	up	Rab34	ENSMUSG00000002059
0.00551257	0.0824121	0.709	0.673	1	up	Nfix	ENSMUSG00000001911
0.00551822	-0.0961502	0.709	0.759	1	down	Nsg1	ENSMUSG00000029126
0.00552889	-0.0781429	0.27	0.33	1	down	Tmx1	ENSMUSG00000021072
0.00553887	-0.0968155	0.108	0.135	1	down	6530403H02Rik	ENSMUSG00000098097
0.00553957	-0.0958565	0.615	0.661	1	down	Slc4a7	ENSMUSG00000021733
0.00554586	0.101721	0.792	0.762	1	up	Dis3l2	ENSMUSG00000053333
0.00554791	-0.0675153	0.14	0.191	1	down	Mtln	ENSMUSG00000051319
0.00558847	0.0775628	0.167	0.125	1	up	Tesk2	ENSMUSG00000033985
0.00559929	-0.0754423	0.132	0.167	1	down	L3mbtl3	ENSMUSG00000039089
0.00561659	0.0867311	0.33	0.283	1	up	March3	ENSMUSG00000032656
0.00563333	0.0989253	0.902	0.897	1	up	Pkd1	ENSMUSG00000032855
0.00564108	0.090051	0.489	0.457	1	up	Atp6v1c1	ENSMUSG00000022295
0.0056576	-0.107302	0.405	0.454	1	down	Cdh6	ENSMUSG00000039385
0.00566102	0.101196	0.615	0.549	1	up	Slc7a6	ENSMUSG00000031904
0.00566732	0.101318	0.69	0.649	1	up	Trrap	ENSMUSG00000045482
0.00567792	0.0988828	0.487	0.447	1	up	Atp8a2	ENSMUSG00000021983
0.00567873	-0.0556234	0.081	0.122	1	down	Nr2c2ap	ENSMUSG00000071078
0.00568012	0.0814262	0.258	0.203	1	up	Mipol1	ENSMUSG00000047022
0.00568791	0.0509202	0.102	0.073	1	up	Polm	ENSMUSG00000020474
0.00570983	-0.0779646	0.379	0.43	1	down	Zfp672	ENSMUSG00000049755
0.00571147	0.0834568	0.994	0.997	1	up	Gm20754	ENSMUSG00000103428
0.00571454	-0.0867038	0.419	0.476	1	down	Ncbp1	ENSMUSG00000028330
0.00573804	0.089318	0.311	0.247	1	up	Prkar2a	ENSMUSG00000032601
0.00574072	0.0936675	0.706	0.67	1	up	Slf2	ENSMUSG00000036097
0.00575176	-0.0875447	0.393	0.448	1	down	Anapc10	ENSMUSG00000036977
0.00578065	-0.0753692	0.242	0.281	1	down	Lefty1	ENSMUSG00000038793
0.00578771	-0.0722036	0.253	0.301	1	down	Cog7	ENSMUSG00000034951
0.00578879	0.0919915	0.357	0.288	1	up	Lrrc20	ENSMUSG00000037151
0.00582583	0.0942318	0.494	0.474	1	up	Lmbr1	ENSMUSG00000010721
0.00584269	0.0703662	0.244	0.184	1	up	Slc2a8	ENSMUSG00000026791
0.00585067	-0.0724331	0.447	0.498	1	down	Syngap1	ENSMUSG00000067629
0.00592104	-0.0880063	0.259	0.32	1	down	Nedd8	ENSMUSG00000010376
0.00592321	0.0523157	0.117	0.086	1	up	Nagpa	ENSMUSG00000023143
0.00592854	0.0622433	0.164	0.126	1	up	6430548M08Rik	ENSMUSG00000031824
0.00596837	0.0960744	0.712	0.713	1	up	Zbtb18	ENSMUSG00000063659
0.00597926	0.0991064	0.815	0.793	1	up	Kif5c	ENSMUSG00000026764
0.00603648	-0.0703118	0.998	1	1	down	Nrg3	ENSMUSG00000041014
0.00603934	-0.0590697	0.135	0.166	1	down	Gm35161	ENSMUSG00000113121
0.00605067	-0.0571696	0.128	0.171	1	down	Gm39326	ENSMUSG00000110773
0.00608318	0.0899587	0.391	0.339	1	up	Limk2	ENSMUSG00000020451
0.00609898	0.0795873	0.219	0.166	1	up	Arhgef10	ENSMUSG00000071176
0.00612574	0.0599645	0.187	0.155	1	up	Kctd2	ENSMUSG00000016940
0.00613231	0.0957179	0.52	0.459	1	up	Spaca6	ENSMUSG00000080316
0.00614629	-0.085432	0.702	0.738	1	down	Usp45	ENSMUSG00000040455
0.00621548	0.0812388	0.364	0.325	1	up	Tbc1d14	ENSMUSG00000029192
0.00621768	-0.0514378	0.107	0.146	1	down	Pantr2	ENSMUSG00000097063
0.0062178	-0.078316	0.389	0.436	1	down	Tor1aip2	ENSMUSG00000050565
0.00624294	-0.0747254	0.927	0.942	1	down	Klhl29	ENSMUSG00000020627
0.00626139	-0.0533316	0.092	0.125	1	down	Timp3	ENSMUSG00000020044
0.00627333	-0.106351	0.531	0.595	1	down	Rps2	ENSMUSG00000044533
0.00627541	0.068731	0.271	0.217	1	up	Fcho1	ENSMUSG00000070000
0.0063256	-0.0630591	0.14	0.186	1	down	Ier5	ENSMUSG00000056708
0.00635303	0.0871855	0.526	0.474	1	up	Sf3b2	ENSMUSG00000024853
0.00637747	0.0817644	0.349	0.295	1	up	Gm46123	ENSMUSG00000111443
0.00637869	-0.0865703	0.418	0.466	1	down	Zfp934	ENSMUSG00000074865
0.00640219	0.091836	0.379	0.342	1	up	Man1b1	ENSMUSG00000036646
0.00640703	-0.0472111	0.083	0.117	1	down	4930473A02Rik	ENSMUSG00000060029
0.00642542	-0.0681501	0.16	0.205	1	down	Cuta	ENSMUSG00000024194
0.00644404	-0.0653256	0.18	0.214	1	down	Gm10785	ENSMUSG00000085169
0.00645452	-0.0751364	0.372	0.437	1	down	Ercc6	ENSMUSG00000054051
0.00646411	0.0884241	0.494	0.44	1	up	Trim23	ENSMUSG00000021712
0.006487	0.100943	0.827	0.818	1	up	Ppp1r12b	ENSMUSG00000073557
0.00648804	0.0980346	0.767	0.728	1	up	Srcin1	ENSMUSG00000038453
0.00649375	0.0749118	0.173	0.126	1	up	Filip1	ENSMUSG00000034898
0.00650367	0.0593032	0.122	0.084	1	up	Zkscan5	ENSMUSG00000055991
0.00652234	0.101647	0.357	0.313	1	up	Fhit	ENSMUSG00000060579
0.0065389	-0.0494991	0.089	0.119	1	down	Siah2	ENSMUSG00000036432
0.00655161	-0.0531727	0.092	0.123	1	down	Gm45716	ENSMUSG00000110344
0.00658091	0.0527319	0.128	0.101	1	up	Rp2	ENSMUSG00000060090
0.00658517	-0.116401	0.532	0.613	1	down	Rpl30	ENSMUSG00000058600
0.00659647	0.0841871	0.562	0.5	1	up	Mmd2	ENSMUSG00000039533
0.00660754	0.113095	0.808	0.796	1	up	Zfhx4	ENSMUSG00000025255
0.00665746	0.0829471	0.433	0.385	1	up	Kctd3	ENSMUSG00000026608
0.00666676	-0.0637592	0.999	1	1	down	Cacnb2	ENSMUSG00000057914
0.00667979	-0.0720089	0.934	0.955	1	down	Icam5	ENSMUSG00000032174
0.00668142	0.0790889	0.461	0.418	1	up	Kif21b	ENSMUSG00000041642
0.00670436	-0.0772274	0.715	0.748	1	down	Hmbox1	ENSMUSG00000021972
0.00672838	-0.0931031	0.692	0.727	1	down	Csnk1g3	ENSMUSG00000073563
0.00675637	-0.0632572	0.193	0.237	1	down	Gabpa	ENSMUSG00000008976
0.00675936	-0.0980155	0.565	0.625	1	down	Atpif1	ENSMUSG00000054428
0.0067603	0.0784768	0.245	0.203	1	up	Mthfsd	ENSMUSG00000031816
0.00676471	-0.0725365	0.274	0.295	1	down	Errfi1	ENSMUSG00000028967
0.00676748	0.0795245	0.468	0.422	1	up	Emc1	ENSMUSG00000078517
0.00678159	-0.0580844	0.129	0.17	1	down	A930007I19Rik	ENSMUSG00000097855
0.00678983	0.0701568	0.236	0.199	1	up	Pomt2	ENSMUSG00000034126
0.0067933	0.100804	0.609	0.568	1	up	Baz2a	ENSMUSG00000040054
0.00681956	0.0975639	0.823	0.79	1	up	Ehmt1	ENSMUSG00000036893
0.006823	0.0856748	0.854	0.843	1	up	Mpped1	ENSMUSG00000041708
0.00685422	0.0883263	0.846	0.821	1	up	Agtpbp1	ENSMUSG00000021557
0.00687154	0.0873435	0.441	0.377	1	up	Gm5577	ENSMUSG00000084950
0.00688647	0.0985185	0.49	0.415	1	up	Ccdc149	ENSMUSG00000045790
0.0068865	-0.064887	0.176	0.221	1	down	Man2c1os	ENSMUSG00000086728
[truncated: 7,498 more rows]

## Sheet: ageAll_CA3
p_val	avg_log2FC	pct.1	pct.2	p_val_adj	dir	SYMBOL	GENEID
2.09889e-146	-2.33617	0.662	0.801	4.24143e-142	down	Ttr	ENSMUSG00000061808
1.96189e-20	-0.5131	0.604	0.818	3.9646e-16	down	Gm20642	ENSMUSG00000093383
6.01544e-20	-0.446241	0.982	0.997	1.2156e-15	down	Ube3a	ENSMUSG00000025326
5.91082e-19	0.351441	1	1	1.19446e-14	up	Grin1	ENSMUSG00000026959
1.14135e-18	0.402025	0.994	0.988	2.30643e-14	up	Mapt	ENSMUSG00000018411
1.88345e-18	0.566974	0.326	0.06	3.80608e-14	up	Gm48530	ENSMUSG00000112968
2.14989e-18	-0.444013	0.736	0.848	4.3445e-14	down	Dalrd3	ENSMUSG00000019039
5.19374e-17	-0.872233	0.223	0.443	1.04955e-12	down	Gm11290	ENSMUSG00000085827
3.64224e-16	-0.387025	0.998	1	7.36023e-12	down	Malat1	ENSMUSG00000092341
5.4127e-15	0.367732	0.998	0.982	1.0938e-10	up	Dnm1	ENSMUSG00000026825
2.1672e-14	0.434005	0.728	0.509	4.37947e-10	up	Ipo9	ENSMUSG00000041879
4.02508e-14	0.386449	0.984	0.964	8.13387e-10	up	Elavl3	ENSMUSG00000003410
4.6852e-14	0.432833	0.718	0.494	9.46785e-10	up	Ide	ENSMUSG00000056999
4.34529e-13	-0.483569	0.974	0.97	8.78096e-09	down	Cck	ENSMUSG00000032532
5.96178e-13	-0.3319	0.918	0.952	1.20476e-08	down	Sbf1	ENSMUSG00000036529
9.3425e-13	0.322459	0.994	0.979	1.88793e-08	up	Rsrp1	ENSMUSG00000037266
1.11695e-12	-0.398775	0.499	0.643	2.25712e-08	down	Pdia6	ENSMUSG00000020571
1.52076e-12	0.354793	0.99	0.988	3.07314e-08	up	Ptk2b	ENSMUSG00000059456
2.27161e-12	-0.381694	0.298	0.497	4.59047e-08	down	Sorbs2os	ENSMUSG00000085440
3.4734e-12	-0.399417	0.841	0.929	7.01904e-08	down	Calr	ENSMUSG00000003814
3.48424e-12	0.394876	0.907	0.857	7.04095e-08	up	Camkv	ENSMUSG00000032936
1.40546e-11	0.489618	0.867	0.759	2.84015e-07	up	9530026P05Rik	ENSMUSG00000097462
4.36992e-11	0.419574	0.823	0.717	8.83073e-07	up	Galnt16	ENSMUSG00000021130
4.82758e-11	0.371085	0.948	0.917	9.75557e-07	up	Sptbn4	ENSMUSG00000011751
8.97043e-11	0.355397	0.998	0.964	1.81275e-06	up	Meg3	ENSMUSG00000021268
1.02316e-10	-0.387657	0.664	0.836	2.0676e-06	down	Nrg3os	ENSMUSG00000093528
1.04346e-10	0.91516	0.789	0.747	2.10862e-06	up	mt-Co2	ENSMUSG00000064354
1.33454e-10	-0.360206	0.324	0.509	2.69684e-06	down	4930547E14Rik	ENSMUSG00000116894
1.6451e-10	-0.29694	0.994	0.991	3.32441e-06	down	Atp6v0b	ENSMUSG00000033379
1.65273e-10	-0.394221	0.113	0.229	3.33984e-06	down	Adap2os	ENSMUSG00000086507
1.84664e-10	-0.312693	0.922	0.949	3.73168e-06	down	Prpf4b	ENSMUSG00000021413
4.48604e-10	0.879635	0.877	0.851	9.06539e-06	up	mt-Co3	ENSMUSG00000064358
5.21484e-10	-0.28245	0.181	0.372	1.05382e-05	down	Gm1992	ENSMUSG00000089699
5.25327e-10	0.905744	0.793	0.765	1.06158e-05	up	mt-Atp6	ENSMUSG00000064357
5.97971e-10	0.315859	0.996	0.991	1.20838e-05	up	Rasgrf1	ENSMUSG00000032356
6.87101e-10	-0.381058	0.69	0.777	1.38849e-05	down	Hspa5	ENSMUSG00000026864
8.35738e-10	-0.338636	0.223	0.396	1.68886e-05	down	4930473D10Rik	ENSMUSG00000089934
9.93291e-10	-0.343831	0.702	0.815	2.00724e-05	down	Ndufaf4	ENSMUSG00000028261
1.32884e-09	0.324266	0.958	0.949	2.68532e-05	up	Thra	ENSMUSG00000058756
1.52543e-09	0.384646	0.984	0.94	3.08259e-05	up	Dpyd	ENSMUSG00000033308
1.66803e-09	-0.304354	0.968	0.985	3.37075e-05	down	Tra2a	ENSMUSG00000029817
1.68504e-09	0.409272	0.513	0.301	3.40513e-05	up	Lin28b	ENSMUSG00000063804
2.25961e-09	0.30722	0.996	0.985	4.56623e-05	up	Prkn	ENSMUSG00000023826
2.31129e-09	0.914292	0.724	0.723	4.67066e-05	up	mt-Nd1	ENSMUSG00000064341
2.53222e-09	0.308534	0.99	0.979	5.11711e-05	up	Ndrg4	ENSMUSG00000036564
2.55616e-09	-0.328517	0.416	0.598	5.16549e-05	down	Rps29	ENSMUSG00000034892
3.0158e-09	0.455115	0.779	0.738	6.09434e-05	up	2900097C17Rik	ENSMUSG00000102869
3.33124e-09	0.30225	0.986	0.976	6.73177e-05	up	Dgkz	ENSMUSG00000040479
3.43746e-09	-0.481233	0.497	0.622	6.94642e-05	down	Mndal	ENSMUSG00000090272
3.56676e-09	-0.331401	0.65	0.801	7.20771e-05	down	5330438D12Rik	ENSMUSG00000052291
3.80392e-09	0.32807	0.527	0.342	7.68697e-05	up	Mbd6	ENSMUSG00000025409
4.03368e-09	0.305678	0.986	0.949	8.15126e-05	up	Slit1	ENSMUSG00000025020
4.35187e-09	0.270824	0.994	0.988	8.79425e-05	up	Ptprs	ENSMUSG00000013236
5.00682e-09	-0.338509	0.34	0.539	0.000101178	down	Hectd2os	ENSMUSG00000087579
6.04017e-09	0.234014	0.998	0.997	0.00012206	up	Camk2a	ENSMUSG00000024617
8.53109e-09	-0.405586	0.322	0.432	0.000172396	down	Arc	ENSMUSG00000022602
9.94695e-09	-0.479907	0.966	0.973	0.000201008	down	Pde10a	ENSMUSG00000023868
1.01989e-08	0.256084	0.99	0.997	0.000206098	up	Ak5	ENSMUSG00000039058
1.05646e-08	-0.324734	0.803	0.875	0.00021349	down	Hsp90b1	ENSMUSG00000020048
1.07689e-08	0.301458	0.976	0.967	0.000217617	up	Trim2	ENSMUSG00000027993
1.40481e-08	0.390107	0.901	0.839	0.000283884	up	Ncdn	ENSMUSG00000028833
1.57252e-08	0.32603	0.934	0.842	0.000317774	up	Kif1a	ENSMUSG00000014602
1.8318e-08	0.786662	0.68	0.688	0.00037017	up	mt-Nd4	ENSMUSG00000064363
2.13082e-08	-0.291052	0.402	0.536	0.000430595	down	Gm12940	ENSMUSG00000085334
2.27404e-08	-0.311906	0.457	0.592	0.000459537	down	Spred1	ENSMUSG00000027351
2.84447e-08	0.254771	0.996	0.997	0.00057481	up	Galnt17	ENSMUSG00000034040
2.93344e-08	-0.291437	0.344	0.512	0.000592789	down	Atp5k	ENSMUSG00000050856
3.78397e-08	-0.309237	0.559	0.673	0.000764665	down	Fkbp2	ENSMUSG00000056629
4.59839e-08	0.34779	0.885	0.812	0.000929243	up	Fmn1	ENSMUSG00000044042
4.6816e-08	0.300347	0.455	0.295	0.000946057	up	Nr1d2	ENSMUSG00000021775
5.79782e-08	-0.287883	0.515	0.688	0.00117162	down	Manf	ENSMUSG00000032575
6.32509e-08	0.302533	0.485	0.312	0.00127817	up	Slc9a4	ENSMUSG00000026065
6.86168e-08	-0.251477	0.145	0.301	0.00138661	down	Gm28750	ENSMUSG00000101463
7.27484e-08	-0.224577	0.992	0.985	0.0014701	down	Mir124a-1hg	ENSMUSG00000097545
7.99695e-08	0.242493	0.986	0.994	0.00161602	up	Rbfox3	ENSMUSG00000025576
8.00248e-08	0.311022	0.658	0.497	0.00161714	up	Adap1	ENSMUSG00000056413
8.09784e-08	0.305201	0.666	0.473	0.00163641	up	Ap1b1	ENSMUSG00000009090
1.01995e-07	-0.313397	0.897	0.955	0.00206112	down	Gm4258	ENSMUSG00000098243
1.24341e-07	0.297655	0.93	0.908	0.00251268	up	Btaf1	ENSMUSG00000040565
1.52131e-07	0.380284	0.974	0.946	0.00307427	up	Dgkg	ENSMUSG00000022861
1.65009e-07	0.310876	0.716	0.577	0.00333451	up	Ankrd27	ENSMUSG00000034867
1.72244e-07	0.72719	0.777	0.714	0.00348071	up	mt-Cytb	ENSMUSG00000064370
1.73828e-07	0.314812	0.907	0.869	0.00351273	up	Chst1	ENSMUSG00000027221
1.75247e-07	-0.287697	0.412	0.568	0.0035414	down	Timmdc1	ENSMUSG00000002846
1.76998e-07	-0.300151	0.33	0.458	0.00357677	down	Spry2	ENSMUSG00000022114
1.83959e-07	0.249846	0.998	1	0.00371744	up	Camk2b	ENSMUSG00000057897
1.90805e-07	-0.168705	0.014	0.11	0.00385579	down	Ecrg4	ENSMUSG00000026051
2.01432e-07	0.322465	0.867	0.798	0.00407054	up	Pde2a	ENSMUSG00000110195
2.55247e-07	-0.285109	0.342	0.455	0.00515804	down	1600010M07Rik	ENSMUSG00000101585
2.85231e-07	-0.29648	0.322	0.432	0.00576394	down	Per2	ENSMUSG00000055866
2.93618e-07	0.754951	0.71	0.688	0.00593344	up	mt-Nd2	ENSMUSG00000064345
2.94169e-07	-0.28039	0.59	0.693	0.00594457	down	Acp1	ENSMUSG00000044573
3.37444e-07	-0.272604	0.153	0.298	0.00681907	down	Serinc2	ENSMUSG00000023232
3.38027e-07	0.300673	0.765	0.658	0.00683086	up	Kifc2	ENSMUSG00000004187
3.52574e-07	0.305656	0.7	0.53	0.00712481	up	Nrbp2	ENSMUSG00000075590
3.68432e-07	-0.27088	0.835	0.914	0.00744527	down	Pigk	ENSMUSG00000039047
3.83883e-07	-0.239239	0.175	0.304	0.00775751	down	Lrtm1	ENSMUSG00000045776
4.23812e-07	-0.280633	0.712	0.81	0.00856439	down	A930015D03Rik	ENSMUSG00000092368
4.2579e-07	0.658309	0.759	0.75	0.00860437	up	mt-Co1	ENSMUSG00000064351
4.43104e-07	-0.36108	0.344	0.443	0.00895424	down	Ifi203	ENSMUSG00000039997
4.70034e-07	0.264489	0.964	0.926	0.00949844	up	Cpeb1	ENSMUSG00000025586
4.91758e-07	0.359229	0.847	0.807	0.00993744	up	Calm3	ENSMUSG00000019370
4.93227e-07	0.258163	0.964	0.949	0.00996712	up	Grik5	ENSMUSG00000003378
4.98002e-07	0.333063	0.954	0.949	0.0100636	up	Psap	ENSMUSG00000004207
5.11144e-07	-0.200373	0.111	0.235	0.0103292	down	Lzic	ENSMUSG00000028990
5.11935e-07	0.281655	0.545	0.39	0.0103452	up	Rilpl1	ENSMUSG00000029392
5.20244e-07	-0.253776	0.318	0.42	0.0105131	down	Klf10	ENSMUSG00000037465
5.24981e-07	0.283353	0.938	0.872	0.0106088	up	Nsmf	ENSMUSG00000006476
5.69226e-07	0.342106	0.805	0.676	0.0115029	up	Caln1	ENSMUSG00000060371
6.42439e-07	0.340793	0.839	0.762	0.0129824	up	Pkm	ENSMUSG00000032294
6.9405e-07	-0.283898	0.533	0.679	0.0140254	down	Gm20275	ENSMUSG00000110803
7.32098e-07	0.281981	0.557	0.402	0.0147942	up	Chd5	ENSMUSG00000005045
8.09043e-07	0.27888	0.734	0.592	0.0163491	up	Cul9	ENSMUSG00000040327
8.48394e-07	0.307893	0.624	0.47	0.0171443	up	Cacna1h	ENSMUSG00000024112
8.99605e-07	0.284504	0.67	0.551	0.0181792	up	Ddx3x	ENSMUSG00000000787
9.83702e-07	0.24036	0.998	1	0.0198787	up	App	ENSMUSG00000022892
1.00595e-06	0.279829	0.793	0.679	0.0203282	up	Man2a2	ENSMUSG00000038886
1.0073e-06	-0.268517	0.732	0.818	0.0203555	down	Pdia3	ENSMUSG00000027248
1.01065e-06	-0.240656	0.268	0.405	0.0204233	down	Leng9	ENSMUSG00000043432
1.06173e-06	0.270124	0.944	0.917	0.0214553	up	Ppp3cb	ENSMUSG00000021816
1.07358e-06	0.287582	0.634	0.485	0.021695	up	Limk2	ENSMUSG00000020451
1.18469e-06	0.251703	0.998	1	0.0239403	up	Mctp1	ENSMUSG00000021596
1.26135e-06	0.254024	0.453	0.283	0.0254895	up	Rad18	ENSMUSG00000030254
1.30243e-06	-0.288552	0.654	0.765	0.0263194	down	Spcs1	ENSMUSG00000021917
1.31639e-06	0.247505	0.986	0.976	0.0266016	up	Ddx17	ENSMUSG00000055065
1.32379e-06	0.291742	0.962	0.935	0.0267511	up	Syp	ENSMUSG00000031144
1.33934e-06	-0.234359	0.163	0.292	0.0270653	down	Gm28153	ENSMUSG00000099895
1.35541e-06	-0.206078	0.157	0.292	0.02739	down	Rapgef4os1	ENSMUSG00000085439
1.54877e-06	0.242253	0.992	0.964	0.0312975	up	Cyfip2	ENSMUSG00000020340
1.5587e-06	0.253847	0.968	0.929	0.0314981	up	Susd4	ENSMUSG00000038576
1.61721e-06	0.263288	0.944	0.917	0.0326807	up	Gucy1a2	ENSMUSG00000041624
1.68552e-06	0.35829	0.932	0.914	0.034061	up	Ywhah	ENSMUSG00000018965
1.76224e-06	0.222325	0.996	0.997	0.0356112	up	Macf1	ENSMUSG00000028649
1.95393e-06	0.268544	0.738	0.628	0.039485	up	Strn4	ENSMUSG00000030374
1.96781e-06	0.270986	0.575	0.467	0.0397655	up	Wsb2	ENSMUSG00000029364
2.12893e-06	-0.277361	0.298	0.417	0.0430214	down	Gm48091	ENSMUSG00000110741
2.18811e-06	0.282277	0.883	0.821	0.0442173	up	Sv2a	ENSMUSG00000038486
2.26094e-06	0.31701	0.952	0.955	0.0456891	up	Cntnap5c	ENSMUSG00000038048
2.49452e-06	0.381502	0.767	0.667	0.0504093	up	Runx2	ENSMUSG00000039153
2.54116e-06	0.240508	0.286	0.167	0.0513518	up	Spag6	ENSMUSG00000037708
2.5653e-06	0.294596	0.861	0.78	0.0518396	up	Nsg2	ENSMUSG00000020297
2.59726e-06	0.219246	0.996	0.994	0.0524855	up	Scn8a	ENSMUSG00000023033
2.68981e-06	0.219839	0.994	0.982	0.0543557	up	Herc1	ENSMUSG00000038664
2.75556e-06	0.344476	0.66	0.625	0.0556843	up	Pgam1	ENSMUSG00000011752
2.76307e-06	-0.333171	0.219	0.315	0.0558362	down	Car12	ENSMUSG00000032373
2.8088e-06	0.266735	0.521	0.351	0.0567602	up	Acap3	ENSMUSG00000029033
2.89463e-06	0.266641	0.431	0.289	0.0584946	up	2810049E08Rik	ENSMUSG00000100891
2.91077e-06	0.232422	0.972	0.967	0.0588209	up	Flnb	ENSMUSG00000025278
2.92549e-06	0.270249	0.425	0.283	0.0591183	up	Rreb1	ENSMUSG00000039087
2.97331e-06	0.273334	0.791	0.667	0.0600847	up	Pfkl	ENSMUSG00000020277
3.1388e-06	0.240936	0.982	0.961	0.0634289	up	Cyfip1	ENSMUSG00000030447
3.31121e-06	0.312547	0.988	0.991	0.066913	up	Gm20754	ENSMUSG00000103428
3.32007e-06	0.214302	1	0.994	0.0670919	up	Gphn	ENSMUSG00000047454
3.34156e-06	0.275535	0.702	0.568	0.0675263	up	Inpp5b	ENSMUSG00000028894
3.38868e-06	0.281367	0.871	0.777	0.0684785	up	Napb	ENSMUSG00000027438
3.58162e-06	0.288374	0.704	0.577	0.0723775	up	Kndc1	ENSMUSG00000066129
3.6948e-06	-0.219288	0.245	0.399	0.0746645	down	Tmem258	ENSMUSG00000036372
3.81338e-06	0.33956	0.821	0.804	0.0770608	up	Ppp3r1	ENSMUSG00000033953
3.84249e-06	0.251742	0.972	0.946	0.077649	up	Map7	ENSMUSG00000019996
3.98772e-06	0.227241	0.992	0.982	0.0805839	up	Syt7	ENSMUSG00000024743
4.0049e-06	0.243336	0.92	0.845	0.080931	up	Pitpna	ENSMUSG00000017781
4.0113e-06	0.222569	0.956	0.923	0.0810603	up	Zranb2	ENSMUSG00000028180
4.03575e-06	0.271096	0.575	0.458	0.0815544	up	Lgi3	ENSMUSG00000033595
4.04354e-06	0.267858	0.911	0.881	0.0817119	up	Arsb	ENSMUSG00000042082
4.0671e-06	0.260181	0.948	0.887	0.0821879	up	Ksr2	ENSMUSG00000061578
4.1862e-06	-0.175742	0.097	0.202	0.0845947	down	Gm13944	ENSMUSG00000085845
4.30751e-06	0.308385	0.861	0.83	0.0870461	up	Cplx2	ENSMUSG00000025867
4.35413e-06	-0.213394	0.185	0.307	0.0879883	down	A330015K06Rik	ENSMUSG00000104093
4.44941e-06	0.262946	0.72	0.607	0.0899136	up	Tef	ENSMUSG00000022389
4.47915e-06	-0.240921	0.688	0.768	0.0905147	down	Gpr162	ENSMUSG00000038390
4.5e-06	0.270967	0.579	0.414	0.0909359	up	Pitpnm2	ENSMUSG00000029406
5.05203e-06	-0.41499	0.39	0.533	0.102091	down	Sema6d	ENSMUSG00000027200
5.30151e-06	0.265672	0.742	0.634	0.107133	up	Tada2a	ENSMUSG00000018651
5.66528e-06	0.432251	0.789	0.699	0.114484	up	Cpne7	ENSMUSG00000034796
5.67642e-06	-0.159386	0.095	0.202	0.114709	down	Rab26os	ENSMUSG00000093565
5.7449e-06	-0.365082	0.746	0.851	0.116093	down	Cst3	ENSMUSG00000027447
6.01897e-06	0.260974	0.535	0.408	0.121631	up	Dlg3	ENSMUSG00000000881
6.02716e-06	0.259497	0.803	0.696	0.121797	up	Taok3	ENSMUSG00000061288
6.54175e-06	-0.204284	0.167	0.301	0.132196	down	Gm27241	ENSMUSG00000099051
6.70251e-06	0.218357	0.32	0.199	0.135444	up	Pink1	ENSMUSG00000028756
6.80737e-06	0.261186	0.646	0.521	0.137563	up	Unc5a	ENSMUSG00000025876
6.94511e-06	-0.255698	0.779	0.872	0.140347	down	4632427E13Rik	ENSMUSG00000074024
6.97348e-06	0.220812	0.974	0.988	0.14092	up	Synj1	ENSMUSG00000022973
7.48898e-06	0.256082	0.915	0.866	0.151337	up	Oxct1	ENSMUSG00000022186
7.49617e-06	0.270644	0.791	0.679	0.151483	up	Capzb	ENSMUSG00000028745
7.74219e-06	0.316873	0.712	0.69	0.156454	up	Rab3a	ENSMUSG00000031840
7.78464e-06	0.274132	0.539	0.438	0.157312	up	Purb	ENSMUSG00000094483
8.03185e-06	-0.218495	0.233	0.36	0.162308	down	Fndc9	ENSMUSG00000048721
8.04984e-06	-0.287184	0.195	0.369	0.162671	down	Pard3	ENSMUSG00000025812
8.69814e-06	0.251253	0.807	0.682	0.175772	up	Atp2b3	ENSMUSG00000031376
8.97153e-06	0.264138	0.668	0.542	0.181297	up	Epn1	ENSMUSG00000035203
8.98314e-06	0.251489	0.928	0.869	0.181531	up	Bin1	ENSMUSG00000024381
9.27266e-06	0.247858	0.819	0.702	0.187382	up	Smarcc2	ENSMUSG00000025369
9.44953e-06	0.251574	0.503	0.354	0.190956	up	Mccc2	ENSMUSG00000021646
9.64083e-06	0.250033	0.668	0.545	0.194822	up	Ist1	ENSMUSG00000031729
9.72179e-06	-0.196686	0.241	0.369	0.196458	down	Sepsecs	ENSMUSG00000029173
9.92752e-06	0.230716	0.958	0.905	0.200615	up	Adgrb2	ENSMUSG00000028782
9.9488e-06	0.24614	0.744	0.625	0.201045	up	Celsr3	ENSMUSG00000023473
1.0166e-05	0.205849	0.38	0.241	0.205434	up	Prdm4	ENSMUSG00000035529
1.03292e-05	-0.281115	0.577	0.661	0.208733	down	Gm36975	ENSMUSG00000104302
1.05485e-05	0.226851	0.984	0.979	0.213164	up	Robo2	ENSMUSG00000052516
1.10558e-05	0.260606	0.799	0.726	0.223416	up	Cyth1	ENSMUSG00000017132
1.12615e-05	-0.136791	0.046	0.143	0.227573	down	Gm12027	ENSMUSG00000086911
1.16901e-05	-0.243842	0.332	0.488	0.236233	down	1700109K24Rik	ENSMUSG00000097267
1.16903e-05	-0.210209	0.968	0.976	0.236238	down	Polb	ENSMUSG00000031536
1.19411e-05	0.268048	0.815	0.768	0.241306	up	Prkar1a	ENSMUSG00000020612
1.24253e-05	-0.200862	0.187	0.33	0.251091	down	Gm43713	ENSMUSG00000106218
1.2875e-05	0.266545	0.469	0.345	0.260178	up	Rhob	ENSMUSG00000054364
1.31013e-05	0.23576	0.93	0.911	0.264751	up	Lcor	ENSMUSG00000025019
1.32498e-05	0.227706	0.97	0.97	0.267753	up	Scn1a	ENSMUSG00000064329
1.35115e-05	0.240119	0.62	0.509	0.27304	up	Bcl7a	ENSMUSG00000029438
1.37319e-05	0.218089	0.98	0.955	0.277494	up	Ankrd12	ENSMUSG00000034647
1.47574e-05	0.238415	0.64	0.494	0.298218	up	Ilf3	ENSMUSG00000032178
1.48695e-05	0.250311	0.845	0.824	0.300483	up	Kcnab2	ENSMUSG00000028931
1.53702e-05	0.270475	0.915	0.896	0.310601	up	Arpc2	ENSMUSG00000006304
1.54262e-05	0.245608	0.96	0.955	0.311732	up	Prkcg	ENSMUSG00000078816
1.59661e-05	0.230729	0.964	0.929	0.322643	up	Stxbp1	ENSMUSG00000026797
1.63339e-05	-0.192962	0.147	0.253	0.330075	down	Htra1	ENSMUSG00000006205
1.67901e-05	0.199905	0.304	0.167	0.339294	up	Pbx2	ENSMUSG00000034673
1.7126e-05	0.206208	0.348	0.205	0.346082	up	Mier3	ENSMUSG00000032727
1.75475e-05	0.241899	0.654	0.551	0.3546	up	Ube2o	ENSMUSG00000020802
1.8218e-05	0.232836	0.847	0.753	0.36815	up	Glyr1	ENSMUSG00000022536
1.99957e-05	0.233068	0.853	0.783	0.404074	up	Dop1b	ENSMUSG00000022946
2.02464e-05	-0.275954	0.294	0.396	0.409139	down	Abcb10	ENSMUSG00000031974
2.04223e-05	0.2581	0.903	0.943	0.412694	up	Selenow	ENSMUSG00000041571
2.16295e-05	0.259072	0.676	0.592	0.437089	up	Lrrc8d	ENSMUSG00000046079
2.16754e-05	0.179201	0.187	0.089	0.438017	up	Entpd3	ENSMUSG00000041608
2.18994e-05	0.242287	0.744	0.655	0.442543	up	Ice1	ENSMUSG00000034525
2.19825e-05	-0.233868	0.414	0.577	0.444223	down	Gm15738	ENSMUSG00000087526
2.20961e-05	0.370999	0.64	0.461	0.446518	up	Gm10754	ENSMUSG00000074776
2.22645e-05	0.204225	0.992	0.988	0.449922	up	4930402H24Rik	ENSMUSG00000027309
2.31567e-05	0.244951	0.718	0.637	0.467951	up	2610507B11Rik	ENSMUSG00000010277
2.34102e-05	0.252458	0.867	0.869	0.473072	up	Eif4a2	ENSMUSG00000022884
2.38543e-05	-0.217254	0.278	0.405	0.482047	down	P2ry14	ENSMUSG00000036381
2.40104e-05	-0.176589	0.125	0.226	0.485202	down	Gm26936	ENSMUSG00000098145
2.42239e-05	0.1933	0.386	0.235	0.489518	up	Wdr83	ENSMUSG00000005150
2.48803e-05	0.270374	0.6	0.518	0.502781	up	Sult4a1	ENSMUSG00000018865
2.52973e-05	0.322683	0.588	0.429	0.511207	up	Fhit	ENSMUSG00000060579
2.57998e-05	0.24947	0.612	0.503	0.521363	up	Rogdi	ENSMUSG00000022540
2.63936e-05	-0.272273	0.39	0.47	0.533361	down	Crlf1	ENSMUSG00000007888
2.68081e-05	0.25711	0.799	0.729	0.541738	up	Atp6ap1	ENSMUSG00000019087
2.78158e-05	-0.228969	0.463	0.53	0.562101	down	Gm44151	ENSMUSG00000107862
2.84931e-05	-0.219312	0.306	0.449	0.575788	down	Brip1os	ENSMUSG00000085208
2.91191e-05	0.249936	0.839	0.744	0.588438	up	Phc2	ENSMUSG00000028796
2.97402e-05	0.224823	0.938	0.893	0.600989	up	Npepps	ENSMUSG00000001441
2.99823e-05	-0.236869	0.26	0.342	0.605882	down	Gm11149	ENSMUSG00000079564
3.00202e-05	0.167627	1	1	0.606649	up	Ryr3	ENSMUSG00000057378
3.21836e-05	0.215017	0.392	0.25	0.650366	up	Pcbp4	ENSMUSG00000023495
3.24625e-05	0.233692	0.938	0.902	0.656003	up	Adam11	ENSMUSG00000020926
3.37003e-05	0.193358	0.998	0.997	0.681015	up	Slc17a7	ENSMUSG00000070570
3.50932e-05	0.199607	0.994	0.985	0.709163	up	Abr	ENSMUSG00000017631
3.76606e-05	-0.177301	0.996	0.997	0.761045	down	Epha5	ENSMUSG00000029245
3.94078e-05	0.18694	0.254	0.134	0.796353	up	Vstm5	ENSMUSG00000031937
3.94656e-05	-0.255285	0.646	0.702	0.797521	down	Gm44257	ENSMUSG00000107815
3.98351e-05	0.236852	0.696	0.571	0.804988	up	Miga1	ENSMUSG00000054942
4.09587e-05	0.225547	0.97	0.949	0.827694	up	Frrs1l	ENSMUSG00000045589
4.10496e-05	0.229479	0.841	0.747	0.82953	up	Mink1	ENSMUSG00000020827
4.16292e-05	0.235184	0.893	0.827	0.841243	up	Arf3	ENSMUSG00000051853
4.19721e-05	0.25048	0.954	0.949	0.848171	up	Ywhaz	ENSMUSG00000022285
4.34421e-05	0.225377	0.817	0.729	0.877877	up	Rnps1	ENSMUSG00000034681
4.35836e-05	0.228973	0.527	0.414	0.880738	up	Flot1	ENSMUSG00000059714
4.62754e-05	0.24571	0.384	0.259	0.935133	up	Ubqln2	ENSMUSG00000050148
4.7565e-05	-0.240162	0.249	0.354	0.961193	down	Elmo1	ENSMUSG00000041112
4.78431e-05	-0.174347	0.994	0.985	0.966813	down	Rnf112	ENSMUSG00000010086
4.84267e-05	0.207646	0.374	0.262	0.978608	up	Pik3r2	ENSMUSG00000031834
4.93554e-05	-0.177761	0.205	0.31	0.997375	down	Rbm4b	ENSMUSG00000033760
4.95473e-05	0.218542	1	1	1	up	Kalrn	ENSMUSG00000061751
5.10641e-05	-0.228214	0.443	0.542	1	down	Gm48678	ENSMUSG00000111971
5.16501e-05	0.156499	0.195	0.092	1	up	Nr1d1	ENSMUSG00000020889
5.19769e-05	-0.234732	0.748	0.807	1	down	5031425E22Rik	ENSMUSG00000073147
5.20463e-05	-0.48915	0.173	0.333	1	down	Rgs6	ENSMUSG00000021219
5.39362e-05	0.236516	0.63	0.524	1	up	Chchd6	ENSMUSG00000030086
5.41122e-05	-0.20387	0.801	0.89	1	down	Crebzf	ENSMUSG00000051451
5.49741e-05	0.239253	0.642	0.539	1	up	Tle5	ENSMUSG00000054452
5.5461e-05	0.241263	0.833	0.792	1	up	Map2k1	ENSMUSG00000004936
5.96264e-05	0.225987	0.93	0.863	1	up	Dnmt3a	ENSMUSG00000020661
5.97875e-05	0.209988	0.437	0.304	1	up	Katnal1	ENSMUSG00000041298
5.98031e-05	0.241541	0.64	0.491	1	up	Tmem259	ENSMUSG00000013858
5.98491e-05	-0.189679	0.282	0.405	1	down	Gpr180	ENSMUSG00000022131
6.18842e-05	0.206085	0.968	0.961	1	up	Rnf150	ENSMUSG00000047747
6.20221e-05	0.456603	0.646	0.661	1	up	Gm47283	ENSMUSG00000096768
6.27467e-05	0.23858	0.579	0.476	1	up	Mark4	ENSMUSG00000030397
6.28233e-05	0.208021	0.932	0.908	1	up	Atxn2	ENSMUSG00000042605
6.39488e-05	-0.189857	0.165	0.298	1	down	4930590L20Rik	ENSMUSG00000102368
6.60021e-05	0.189357	0.99	0.988	1	up	Kcnq2	ENSMUSG00000016346
6.87791e-05	-0.22775	0.189	0.298	1	down	B230216N24Rik	ENSMUSG00000089706
6.89706e-05	0.171194	0.998	1	1	up	Dlgap1	ENSMUSG00000003279
6.95757e-05	0.225987	0.873	0.845	1	up	Kif5a	ENSMUSG00000074657
7.05414e-05	0.235142	0.901	0.857	1	up	2210408I21Rik	ENSMUSG00000071252
7.40742e-05	0.231316	0.427	0.312	1	up	Galns	ENSMUSG00000015027
7.43858e-05	-0.237537	0.545	0.658	1	down	Rps21	ENSMUSG00000039001
7.57062e-05	0.210306	0.457	0.324	1	up	Cables2	ENSMUSG00000038990
7.67718e-05	0.236217	0.895	0.869	1	up	Plekhg5	ENSMUSG00000039713
7.72515e-05	0.237027	0.61	0.518	1	up	Map1a	ENSMUSG00000027254
7.75081e-05	-0.154765	0.141	0.244	1	down	Tmco6	ENSMUSG00000006850
7.82226e-05	-0.185333	0.197	0.298	1	down	Pcsk2os1	ENSMUSG00000086171
7.93706e-05	0.222312	0.577	0.432	1	up	Golga2	ENSMUSG00000002546
8.17177e-05	0.19894	0.974	0.964	1	up	Ubr3	ENSMUSG00000044308
8.28461e-05	-0.217982	0.704	0.795	1	down	Dpm1	ENSMUSG00000078919
8.40814e-05	0.257819	0.6	0.488	1	up	Mpp3	ENSMUSG00000052373
8.56708e-05	-0.140079	0.101	0.185	1	down	4930567K12Rik	ENSMUSG00000109382
8.6036e-05	-0.208315	0.304	0.417	1	down	Klk8	ENSMUSG00000064023
8.73265e-05	-0.219121	0.98	0.991	1	down	Itm2b	ENSMUSG00000022108
8.73857e-05	0.206719	0.4	0.295	1	up	Grk2	ENSMUSG00000024858
8.77744e-05	0.21195	0.573	0.476	1	up	Fbxo21	ENSMUSG00000032898
8.78999e-05	-0.30175	0.217	0.253	1	down	Nme5	ENSMUSG00000035984
8.86606e-05	0.183681	0.998	1	1	up	Snap25	ENSMUSG00000027273
9.53426e-05	0.22685	0.579	0.476	1	up	Syt3	ENSMUSG00000030731
9.56021e-05	-0.1947	0.897	0.946	1	down	Slc25a3	ENSMUSG00000061904
9.84778e-05	-0.161984	0.167	0.259	1	down	Morn2	ENSMUSG00000045257
0.000102549	-0.316787	0.606	0.685	1	down	Bdnf	ENSMUSG00000048482
0.000103186	-0.251678	0.416	0.551	1	down	Gm1043	ENSMUSG00000117286
0.00010367	0.188781	0.982	0.991	1	up	Eml5	ENSMUSG00000051166
0.000104276	0.244727	0.724	0.67	1	up	Ina	ENSMUSG00000034336
0.000104893	0.197454	0.429	0.312	1	up	Tmem18	ENSMUSG00000043061
0.000109318	0.168434	1	1	1	up	Ppp3ca	ENSMUSG00000028161
0.00010975	0.196272	0.972	0.964	1	up	Sort1	ENSMUSG00000068747
0.000111453	0.207437	0.966	0.976	1	up	Sez6l	ENSMUSG00000058153
0.000116869	0.222995	0.773	0.682	1	up	Capn15	ENSMUSG00000037326
0.000119366	0.242863	0.71	0.592	1	up	Lancl1	ENSMUSG00000026000
0.0001196	0.224332	0.453	0.342	1	up	Fam214b	ENSMUSG00000036002
0.000122807	0.288782	0.966	0.973	1	up	Nrgn	ENSMUSG00000053310
0.000125721	0.237019	0.738	0.631	1	up	Abca8b	ENSMUSG00000020620
0.000126005	0.355657	0.666	0.583	1	up	Pex5l	ENSMUSG00000027674
0.000127733	0.213066	0.469	0.348	1	up	Flt3	ENSMUSG00000042817
0.000128408	0.20335	0.97	0.976	1	up	Nav2	ENSMUSG00000052512
0.000128513	-0.236135	0.936	0.958	1	down	Kcnn2	ENSMUSG00000054477
0.000129293	0.219932	0.507	0.39	1	up	Wbp2	ENSMUSG00000034341
0.000129512	0.174063	0.994	0.988	1	up	Dmxl2	ENSMUSG00000041268
0.000131448	0.270455	0.624	0.598	1	up	Adamts9	ENSMUSG00000030022
0.000131523	0.225515	0.525	0.417	1	up	Golim4	ENSMUSG00000034109
0.000132349	-0.115318	0.048	0.128	1	down	Gm44686	ENSMUSG00000108563
0.000132853	0.21633	0.817	0.75	1	up	Tbc1d24	ENSMUSG00000036473
0.00013299	0.262173	0.559	0.548	1	up	Pgk1	ENSMUSG00000062070
0.0001358	-0.196851	0.316	0.393	1	down	Gm49179	ENSMUSG00000115718
0.000136908	0.126698	0.111	0.033	1	up	Lrwd1	ENSMUSG00000029703
0.000141062	-0.210075	0.596	0.711	1	down	Gm16183	ENSMUSG00000086067
0.000141837	-0.208685	0.763	0.851	1	down	Rpl41	ENSMUSG00000093674
0.000142168	-0.21371	0.507	0.622	1	down	Gm26917	ENSMUSG00000097971
0.000142555	0.211511	0.547	0.449	1	up	Narf	ENSMUSG00000000056
0.000146104	-0.169458	0.233	0.318	1	down	Ttll3	ENSMUSG00000030276
0.00014626	0.173699	0.193	0.107	1	up	Gm4876	ENSMUSG00000054556
0.000148039	0.187738	0.99	0.979	1	up	Arhgap39	ENSMUSG00000033697
0.000148326	0.228203	0.694	0.583	1	up	Trp53bp1	ENSMUSG00000043909
0.000148439	0.21003	0.431	0.324	1	up	Capns1	ENSMUSG00000001794
0.000149342	-0.206143	0.944	0.943	1	down	Vps13a	ENSMUSG00000046230
0.000151647	0.175721	0.292	0.185	1	up	Xylt2	ENSMUSG00000020868
0.000151899	-0.104659	0.046	0.107	1	down	Gm17202	ENSMUSG00000090558
0.00015222	0.185091	0.821	0.729	1	up	Otud4	ENSMUSG00000036990
0.000152339	0.314778	0.873	0.821	1	up	Dapk1	ENSMUSG00000021559
0.000153833	0.212823	0.515	0.429	1	up	Ppp1r9b	ENSMUSG00000038976
0.000154575	0.211082	0.942	0.884	1	up	Akap8l	ENSMUSG00000002625
0.000154711	0.257005	0.777	0.744	1	up	Ywhab	ENSMUSG00000018326
0.000158604	-0.14291	0.119	0.217	1	down	Pus3	ENSMUSG00000032103
0.000158822	-0.207489	0.3	0.42	1	down	Tmem60	ENSMUSG00000045435
0.000160187	-0.183748	0.229	0.312	1	down	Mettl23	ENSMUSG00000090266
0.000161356	0.18719	0.425	0.301	1	up	Ankrd40	ENSMUSG00000020864
0.000162893	0.232004	0.968	0.938	1	up	Efr3b	ENSMUSG00000020658
0.000163321	0.224325	0.867	0.815	1	up	Pacs1	ENSMUSG00000024855
0.000163921	0.143288	0.235	0.25	1	up	Egfem1	ENSMUSG00000063600
0.000164688	0.213394	0.29	0.173	1	up	Gm31698	ENSMUSG00000111669
0.000165235	0.194064	0.402	0.292	1	up	Akap1	ENSMUSG00000018428
0.000167121	-0.164982	0.233	0.315	1	down	Zcchc9	ENSMUSG00000021621
0.000167477	0.221918	0.618	0.503	1	up	Klc2	ENSMUSG00000024862
0.000168064	0.152066	0.256	0.158	1	up	Gm17066	ENSMUSG00000091509
0.000168969	0.188745	0.352	0.226	1	up	Bckdha	ENSMUSG00000060376
0.000169972	0.260129	0.668	0.574	1	up	Crtac1	ENSMUSG00000042401
0.000174407	0.205275	0.557	0.414	1	up	Prune2	ENSMUSG00000039126
0.000174617	0.222486	0.638	0.562	1	up	Mapk8ip2	ENSMUSG00000022619
0.000176572	-0.2034	0.302	0.42	1	down	Slc24a5	ENSMUSG00000035183
0.000177753	-0.162774	0.165	0.247	1	down	Gm42439	ENSMUSG00000106395
0.000179543	0.215976	0.835	0.744	1	up	Mphosph9	ENSMUSG00000038126
0.000180354	-0.251837	0.555	0.634	1	down	Lnx1	ENSMUSG00000029228
0.000181079	-0.386865	0.817	0.824	1	down	Slit2	ENSMUSG00000031558
0.000182845	0.216331	0.732	0.667	1	up	Mdn1	ENSMUSG00000058006
0.00018366	0.20259	0.503	0.369	1	up	Ldb1	ENSMUSG00000025223
0.000187235	-0.204462	0.342	0.449	1	down	Gm12296	ENSMUSG00000084967
0.000187417	-0.187114	0.298	0.432	1	down	Spcs3	ENSMUSG00000054408
0.000189974	0.240389	0.803	0.717	1	up	Aifm3	ENSMUSG00000022763
0.000192433	-0.174952	0.992	0.997	1	down	Cdr1os	ENSMUSG00000071753
0.00019811	0.168047	0.998	1	1	up	Kif1b	ENSMUSG00000063077
0.000198504	0.161871	0.998	1	1	up	Anks1b	ENSMUSG00000058589
0.000198589	0.203197	0.616	0.512	1	up	Exoc1	ENSMUSG00000036435
0.000199618	0.243684	0.954	0.92	1	up	Sidt1	ENSMUSG00000022696
0.000200675	0.207245	0.726	0.619	1	up	Sugp1	ENSMUSG00000011306
0.00020166	0.219796	0.624	0.515	1	up	Nat8l	ENSMUSG00000048142
0.000202521	0.2104	0.614	0.512	1	up	Zkscan2	ENSMUSG00000030757
0.000205616	0.182449	0.38	0.295	1	up	Nt5c3b	ENSMUSG00000017176
0.000205795	0.210716	0.652	0.562	1	up	Eftud2	ENSMUSG00000020929
0.000208304	0.158802	0.245	0.143	1	up	Lbr	ENSMUSG00000004880
0.000209307	-0.167986	0.03	0.113	1	down	Sema3c	ENSMUSG00000028780
0.000209682	0.199261	0.563	0.461	1	up	Zfp46	ENSMUSG00000051351
0.000210811	0.223912	0.767	0.646	1	up	Phf12	ENSMUSG00000037791
0.000211683	0.220264	0.807	0.708	1	up	Clstn3	ENSMUSG00000008153
0.00021196	0.202541	0.932	0.92	1	up	Dagla	ENSMUSG00000035735
0.000213491	0.249432	0.753	0.702	1	up	Actg1	ENSMUSG00000062825
0.000219535	0.19612	0.513	0.387	1	up	Dennd6b	ENSMUSG00000015377
0.000220244	-0.157229	0.141	0.238	1	down	Zfp868	ENSMUSG00000060427
0.000220752	0.191677	0.37	0.259	1	up	Atf6b	ENSMUSG00000015461
0.000221558	0.224071	0.875	0.81	1	up	Fryl	ENSMUSG00000070733
0.000222253	0.231152	0.718	0.625	1	up	Pkia	ENSMUSG00000027499
0.00022327	0.145928	0.163	0.083	1	up	Pde1b	ENSMUSG00000022489
0.000227087	0.214556	0.797	0.747	1	up	Arhgef2	ENSMUSG00000028059
0.000227115	0.214599	0.753	0.652	1	up	Phka2	ENSMUSG00000031295
0.000228421	-0.148059	0.135	0.223	1	down	Gm9968	ENSMUSG00000055370
0.000228835	0.176796	1	0.994	1	up	Ppfia2	ENSMUSG00000053825
0.000230366	-0.223396	0.423	0.509	1	down	Pak2	ENSMUSG00000022781
0.000231372	0.161732	0.247	0.134	1	up	Cbx4	ENSMUSG00000039989
0.000231899	0.156148	0.998	0.991	1	up	Celf4	ENSMUSG00000024268
0.000235821	-0.406087	0.147	0.232	1	down	1700016P03Rik	ENSMUSG00000085609
0.000235832	0.198207	0.813	0.756	1	up	Ubp1	ENSMUSG00000009741
0.00023618	0.223382	0.946	0.911	1	up	Iqsec1	ENSMUSG00000034312
0.000237258	0.214825	0.69	0.661	1	up	Flywch1	ENSMUSG00000040097
0.000239303	0.234714	0.948	0.932	1	up	Camk4	ENSMUSG00000038128
0.00024341	0.234868	0.95	0.938	1	up	Nos1ap	ENSMUSG00000038473
0.000244286	0.207237	0.887	0.827	1	up	Mapk8ip3	ENSMUSG00000024163
0.000249944	-0.187689	0.33	0.44	1	down	Tob1	ENSMUSG00000037573
0.00025191	-0.171442	0.205	0.315	1	down	Uba52	ENSMUSG00000090137
0.000252933	-0.301548	0.708	0.726	1	down	Neto2	ENSMUSG00000036902
0.000253969	-0.266765	0.624	0.664	1	down	Dner	ENSMUSG00000036766
0.000255687	0.267884	0.664	0.661	1	up	Pebp1	ENSMUSG00000032959
0.000257955	0.229284	0.718	0.634	1	up	Atp6v1e1	ENSMUSG00000019210
0.000259608	0.209353	0.684	0.592	1	up	Samd8	ENSMUSG00000021770
0.000262735	0.20222	0.787	0.714	1	up	Rhot1	ENSMUSG00000017686
0.000267674	-0.235243	0.891	0.914	1	down	Dpf3	ENSMUSG00000021221
0.00027037	0.138404	0.153	0.062	1	up	Dbp	ENSMUSG00000059824
0.000273752	-0.109105	0.062	0.125	1	down	Gm13524	ENSMUSG00000085397
0.00027722	0.199613	0.948	0.943	1	up	A230057D06Rik	ENSMUSG00000109394
0.000277603	0.204528	0.885	0.812	1	up	Iqsec2	ENSMUSG00000041115
0.000281448	-0.237473	0.064	0.104	1	down	Rec114	ENSMUSG00000074269
0.000281854	-0.233469	0.905	0.926	1	down	Homer1	ENSMUSG00000007617
0.000287858	0.153275	0.996	0.988	1	up	Atp6v0a1	ENSMUSG00000019302
0.000290089	-0.212528	0.879	0.923	1	down	Rnasek	ENSMUSG00000093989
0.000291975	0.217704	0.783	0.711	1	up	Cdk17	ENSMUSG00000020015
0.000292726	0.175523	0.994	0.991	1	up	St6galnac5	ENSMUSG00000039037
0.00029479	0.219211	0.692	0.571	1	up	Trak1	ENSMUSG00000032536
0.000297535	-0.121715	0.072	0.146	1	down	Fam71d	ENSMUSG00000056987
0.000298532	0.201124	0.362	0.28	1	up	Arhgap22	ENSMUSG00000063506
0.000298795	0.130361	0.125	0.062	1	up	Gm34237	ENSMUSG00000113330
0.00029895	0.196604	0.837	0.777	1	up	Slc12a5	ENSMUSG00000017740
0.000303797	0.203646	0.66	0.58	1	up	Gnl3l	ENSMUSG00000025266
0.000305597	-0.177898	0.467	0.533	1	down	Dnajb11	ENSMUSG00000004460
0.000307304	-0.216342	0.716	0.789	1	down	Tmem175	ENSMUSG00000013495
0.000309432	0.218047	0.807	0.75	1	up	Fam131a	ENSMUSG00000050821
0.000313044	-0.195486	0.555	0.64	1	down	Spcs2	ENSMUSG00000035227
0.000313052	-0.198614	0.356	0.458	1	down	Xbp1	ENSMUSG00000020484
0.000314271	0.184531	0.37	0.262	1	up	Cdc37	ENSMUSG00000019471
0.00032038	0.220256	0.404	0.295	1	up	Camk2g	ENSMUSG00000021820
0.000323664	0.214356	0.674	0.527	1	up	Prpf6	ENSMUSG00000002455
0.000323846	0.192325	0.99	0.973	1	up	Atxn1	ENSMUSG00000046876
0.000332361	0.158444	0.284	0.161	1	up	Prr12	ENSMUSG00000046574
0.000335963	0.20226	0.694	0.607	1	up	Sh3pxd2a	ENSMUSG00000053617
0.000337163	0.181722	0.326	0.22	1	up	Atxn7l3	ENSMUSG00000059995
0.0003393	0.192064	0.447	0.342	1	up	Psma4	ENSMUSG00000032301
0.00033988	0.208679	0.507	0.429	1	up	Ubr4	ENSMUSG00000066036
0.000345463	0.315515	0.676	0.574	1	up	Ntm	ENSMUSG00000059974
0.000346529	0.221962	0.694	0.595	1	up	Ap2m1	ENSMUSG00000022841
0.000346557	0.243935	0.553	0.491	1	up	Ppp2r1a	ENSMUSG00000007564
0.000348373	-0.126926	0.06	0.128	1	down	Hpgds	ENSMUSG00000029919
0.000350437	-0.129646	0.052	0.113	1	down	Btg2	ENSMUSG00000020423
0.00035161	-0.177255	0.249	0.369	1	down	Gm49003	ENSMUSG00000115363
0.000352297	0.175683	0.976	0.952	1	up	Tnrc6b	ENSMUSG00000047888
0.000355877	0.214583	0.73	0.64	1	up	Klhl22	ENSMUSG00000022750
0.000355942	0.180119	0.952	0.908	1	up	Atp9a	ENSMUSG00000027546
0.000356823	0.214841	0.817	0.783	1	up	BC005537	ENSMUSG00000019132
0.000356847	0.184206	0.396	0.283	1	up	Pck2	ENSMUSG00000040618
0.000357518	0.219947	0.817	0.735	1	up	Arhgap23	ENSMUSG00000049807
0.000363282	0.238804	0.839	0.836	1	up	Zbtb18	ENSMUSG00000063659
0.000366481	-0.198057	0.302	0.384	1	down	Gm10848	ENSMUSG00000104106
0.000370378	0.159322	0.998	1	1	up	Rtn3	ENSMUSG00000024758
0.000372086	0.195808	0.805	0.771	1	up	Lnpk	ENSMUSG00000009207
0.000380892	0.24178	0.867	0.804	1	up	Camta2	ENSMUSG00000040712
0.000382957	-0.177431	0.284	0.387	1	down	3110021N24Rik	ENSMUSG00000094958
0.000384283	0.198835	0.688	0.61	1	up	Appbp2	ENSMUSG00000018481
0.000385444	0.202839	0.857	0.804	1	up	Mtmr3	ENSMUSG00000034354
0.000390211	0.22619	0.883	0.857	1	up	Ccdc85a	ENSMUSG00000032878
0.000390407	0.205443	0.93	0.881	1	up	Pak3	ENSMUSG00000031284
0.000391335	-0.207951	0.811	0.863	1	down	Mt3	ENSMUSG00000031760
0.000404401	0.197887	0.533	0.432	1	up	Atp6v0a2	ENSMUSG00000038023
0.000406928	0.211574	0.789	0.741	1	up	Tfdp2	ENSMUSG00000032411
0.000412978	-0.187622	0.845	0.887	1	down	Ndfip2	ENSMUSG00000053253
0.000413838	-0.173518	0.998	1	1	down	Hivep2	ENSMUSG00000015501
0.000417334	0.209294	0.612	0.518	1	up	Ssbp3	ENSMUSG00000061887
0.000420195	0.230736	0.608	0.574	1	up	Ddn	ENSMUSG00000059213
0.000421239	0.23737	0.652	0.56	1	up	Pced1b	ENSMUSG00000044250
0.000424413	0.20075	0.698	0.61	1	up	Rps6kl1	ENSMUSG00000019235
0.00042632	0.205875	0.893	0.839	1	up	Agap2	ENSMUSG00000025422
0.000428619	-0.18333	0.358	0.473	1	down	Hist3h2ba	ENSMUSG00000056895
0.000430523	0.132653	0.171	0.095	1	up	Egf	ENSMUSG00000028017
0.000431147	0.163669	0.998	0.997	1	up	Gpm6a	ENSMUSG00000031517
0.000431538	-0.170234	0.185	0.262	1	down	4930567K20Rik	ENSMUSG00000112730
0.000435714	0.177596	0.994	1	1	up	Frmd4a	ENSMUSG00000026657
0.000437588	-0.126492	0.08	0.158	1	down	Apobec4	ENSMUSG00000055547
0.000439411	0.171542	0.406	0.286	1	up	Uspl1	ENSMUSG00000041264
0.000439563	0.193465	0.946	0.943	1	up	Klc1	ENSMUSG00000021288
0.000444861	-0.202581	0.644	0.759	1	down	Dad1	ENSMUSG00000022174
0.000448874	-0.177073	0.229	0.36	1	down	Gm35188	ENSMUSG00000112437
0.000456346	0.208544	0.616	0.518	1	up	Grk3	ENSMUSG00000042249
0.000457717	0.192316	0.897	0.86	1	up	Plxna2	ENSMUSG00000026640
0.000461926	-0.0948708	0.038	0.101	1	down	Gm49785	ENSMUSG00000116898
0.000462179	0.231865	0.93	0.911	1	up	Uchl1	ENSMUSG00000029223
0.00046329	0.215391	0.763	0.726	1	up	Sec14l1	ENSMUSG00000020823
0.000464771	0.195728	0.833	0.821	1	up	Slc1a1	ENSMUSG00000024935
0.000465527	0.191961	0.96	0.935	1	up	Nalcn	ENSMUSG00000000197
0.00046686	0.187042	0.909	0.884	1	up	Ttc7b	ENSMUSG00000033530
0.00046945	-0.206415	0.487	0.58	1	down	Ccdc58	ENSMUSG00000075229
0.000471619	0.20115	0.801	0.732	1	up	Strada	ENSMUSG00000069631
0.000471691	-0.15217	0.171	0.268	1	down	2810029C07Rik	ENSMUSG00000096995
0.000471987	0.207141	0.515	0.396	1	up	Hapln4	ENSMUSG00000007594
0.00047513	0.168168	0.346	0.247	1	up	Dvl3	ENSMUSG00000003233
0.000482102	0.18027	0.952	0.929	1	up	Nav1	ENSMUSG00000009418
0.000483013	0.214129	0.632	0.551	1	up	Pygb	ENSMUSG00000033059
0.000483908	0.19784	0.628	0.548	1	up	Megf8	ENSMUSG00000045039
0.000486326	-0.103973	0.048	0.113	1	down	Gm47134	ENSMUSG00000111143
0.00049117	-0.123638	0.078	0.146	1	down	Zfp652os	ENSMUSG00000086191
0.000496219	0.180038	0.972	0.955	1	up	Adam23	ENSMUSG00000025964
0.000496919	-0.324161	0.473	0.557	1	down	Scube1	ENSMUSG00000016763
0.000498386	0.204242	0.517	0.402	1	up	Cacnb3	ENSMUSG00000003352
0.000501008	0.168557	0.974	0.958	1	up	Nsd3	ENSMUSG00000054823
0.0005025	0.18712	0.893	0.866	1	up	Shtn1	ENSMUSG00000041362
0.00050397	-0.16166	0.451	0.568	1	down	Snhg9	ENSMUSG00000090101
0.000505515	0.191532	0.759	0.705	1	up	Capza2	ENSMUSG00000015733
0.000506828	-0.166023	0.201	0.292	1	down	Yif1b	ENSMUSG00000030588
0.00051198	0.130126	0.149	0.077	1	up	Gm21860	ENSMUSG00000095366
0.000512137	-0.192583	0.648	0.744	1	down	Cisd2	ENSMUSG00000028165
0.00051262	0.178918	0.416	0.321	1	up	Tmem222	ENSMUSG00000028857
0.000513602	0.20266	0.895	0.899	1	up	Itsn2	ENSMUSG00000020640
0.000518194	0.205078	0.622	0.518	1	up	S100pbp	ENSMUSG00000040928
0.000519855	0.193525	0.602	0.473	1	up	Fxr2	ENSMUSG00000018765
0.00052232	-0.132469	0.119	0.196	1	down	Gm26879	ENSMUSG00000097089
0.000522674	0.171381	0.988	0.991	1	up	Camta1	ENSMUSG00000014592
0.000525467	0.174142	0.362	0.25	1	up	Pdha1	ENSMUSG00000031299
0.000529167	0.224269	0.859	0.786	1	up	Mtus2	ENSMUSG00000029651
0.000530796	0.175375	0.972	0.973	1	up	Trio	ENSMUSG00000022263
0.000533715	0.156032	0.986	0.982	1	up	Braf	ENSMUSG00000002413
0.000533812	0.196903	0.73	0.688	1	up	Ccnl1	ENSMUSG00000027829
0.00053697	0.208363	0.557	0.44	1	up	Ahdc1	ENSMUSG00000037692
0.000539639	0.200025	0.584	0.503	1	up	Uqcrc1	ENSMUSG00000025651
0.000545861	0.28532	0.704	0.625	1	up	Ndst1	ENSMUSG00000054008
0.000545986	-0.215259	0.907	0.935	1	down	Rps6ka3	ENSMUSG00000031309
0.000548564	0.180551	0.575	0.467	1	up	Ajm1	ENSMUSG00000029419
0.00054981	0.176709	0.529	0.39	1	up	Fbxw5	ENSMUSG00000015095
0.000553985	0.21331	0.726	0.676	1	up	Atxn7l1	ENSMUSG00000020564
0.000555218	-0.190329	0.517	0.607	1	down	Isca2	ENSMUSG00000021241
0.000564439	0.226488	0.658	0.554	1	up	Chst2	ENSMUSG00000033350
0.000571571	-0.172315	0.153	0.223	1	down	Inhba	ENSMUSG00000041324
0.000574738	0.193566	0.899	0.842	1	up	Tgfbr3	ENSMUSG00000029287
0.000575597	0.214537	0.616	0.53	1	up	Snap47	ENSMUSG00000009894
0.000579053	0.196967	0.803	0.714	1	up	Chrm1	ENSMUSG00000032773
0.000586564	-0.114123	0.068	0.128	1	down	Vmn2r87	ENSMUSG00000091511
0.0005895	0.182635	0.694	0.619	1	up	B4galnt4	ENSMUSG00000055629
0.000590322	-0.201751	0.505	0.58	1	down	Ndufs5	ENSMUSG00000028648
0.000593061	0.185587	0.563	0.458	1	up	Colgalt1	ENSMUSG00000034807
0.000602289	-0.187958	0.398	0.467	1	down	Hsd17b12	ENSMUSG00000027195
0.00060534	0.191566	0.915	0.857	1	up	Dclk2	ENSMUSG00000028078
0.000608518	0.202853	0.612	0.527	1	up	Napa	ENSMUSG00000006024
0.000609239	0.163913	0.322	0.208	1	up	2700081O15Rik	ENSMUSG00000053080
0.00061065	0.165074	0.266	0.173	1	up	L2hgdh	ENSMUSG00000020988
0.000615431	0.20995	0.751	0.649	1	up	Mtch1	ENSMUSG00000024012
0.000617396	-0.122881	0.08	0.152	1	down	Gm10851	ENSMUSG00000102329
0.000624398	0.174939	0.306	0.202	1	up	Gmppa	ENSMUSG00000033021
0.000625736	-0.199279	0.384	0.476	1	down	Gm28376	ENSMUSG00000101640
0.000628746	0.201094	0.726	0.661	1	up	Ddx6	ENSMUSG00000032097
0.000632487	0.17277	0.455	0.348	1	up	Coro1a	ENSMUSG00000030707
0.000655388	-0.1579	0.258	0.366	1	down	Aste1	ENSMUSG00000032567
0.000663009	-0.110716	0.074	0.149	1	down	Gm15886	ENSMUSG00000085754
0.000663545	0.203145	0.811	0.747	1	up	Ttll7	ENSMUSG00000036745
0.000670117	-0.155394	0.3	0.393	1	down	2700062C07Rik	ENSMUSG00000024273
0.000670888	-0.173749	0.976	0.994	1	down	Atp2c1	ENSMUSG00000032570
0.000675752	0.188515	0.26	0.14	1	up	Heg1	ENSMUSG00000075254
0.0006761	0.196727	0.662	0.622	1	up	Cstf2	ENSMUSG00000031256
0.000676946	0.188557	0.94	0.893	1	up	Add2	ENSMUSG00000030000
0.00067787	0.185682	0.962	0.929	1	up	Ica1	ENSMUSG00000062995
0.000687578	-0.193418	0.459	0.557	1	down	Dancr	ENSMUSG00000106943
0.000687681	-0.189085	0.165	0.247	1	down	Npas4	ENSMUSG00000045903
0.000688154	0.148298	0.276	0.164	1	up	Get4	ENSMUSG00000025858
0.000688432	0.158053	0.988	0.979	1	up	Tnik	ENSMUSG00000027692
0.00068849	0.167454	0.328	0.229	1	up	Rasl10b	ENSMUSG00000020684
0.000689599	0.178167	0.97	0.938	1	up	Nisch	ENSMUSG00000021910
0.000694519	0.174741	0.92	0.866	1	up	Htt	ENSMUSG00000029104
0.000694859	-0.120654	0.097	0.182	1	down	Sycp3	ENSMUSG00000020059
0.00069945	0.254238	0.338	0.235	1	up	Gm26691	ENSMUSG00000097911
0.000699554	-0.102258	0.054	0.116	1	down	Gm12064	ENSMUSG00000086612
0.000703667	0.187387	0.944	0.917	1	up	Osbp2	ENSMUSG00000020435
0.000706753	-0.114211	0.093	0.176	1	down	Prox2	ENSMUSG00000042320
0.000715076	0.174656	0.414	0.295	1	up	Osbpl2	ENSMUSG00000039050
0.000716209	0.349327	0.551	0.402	1	up	Strip2	ENSMUSG00000039629
0.000720219	0.218148	0.877	0.887	1	up	Atp6v1a	ENSMUSG00000052459
0.000723563	-0.156103	0.177	0.277	1	down	Gm45716	ENSMUSG00000110344
0.000739167	0.187719	0.918	0.911	1	up	Tcf25	ENSMUSG00000001472
0.00074209	-0.183277	0.34	0.455	1	down	Rps27	ENSMUSG00000090733
0.000742123	0.198406	0.891	0.893	1	up	Ywhae	ENSMUSG00000020849
0.000742541	0.219487	0.889	0.818	1	up	Ksr1	ENSMUSG00000018334
0.000745506	-0.174384	0.266	0.327	1	down	Gsdme	ENSMUSG00000029821
0.00074717	0.146704	0.998	1	1	up	Kcnma1	ENSMUSG00000063142
0.000750324	0.146107	0.274	0.182	1	up	Tmem8	ENSMUSG00000024180
0.000751032	-0.2244	0.626	0.735	1	down	Phkb	ENSMUSG00000036879
0.000760784	0.204024	0.72	0.592	1	up	Wipf2	ENSMUSG00000038013
0.00076257	0.216615	0.65	0.542	1	up	Got1	ENSMUSG00000025190
0.000764055	-0.25756	0.567	0.652	1	down	Crispld1	ENSMUSG00000025776
0.000766413	-0.140738	0.157	0.262	1	down	Gm16105	ENSMUSG00000084849
0.00076736	-0.155106	0.213	0.327	1	down	Smim26	ENSMUSG00000074754
0.000770301	0.202151	0.797	0.708	1	up	Pld3	ENSMUSG00000003363
0.000773232	-0.292378	0.545	0.542	1	down	Galnt14	ENSMUSG00000024064
0.000774755	0.269444	0.586	0.542	1	up	Crim1	ENSMUSG00000024074
0.000779197	0.185806	0.885	0.857	1	up	Zc3h7a	ENSMUSG00000037965
0.000781162	-0.134587	0.139	0.214	1	down	Gm14966	ENSMUSG00000079467
0.000791256	0.199603	0.736	0.625	1	up	Eef2k	ENSMUSG00000035064
0.000796786	0.186876	0.533	0.438	1	up	Cbx5	ENSMUSG00000009575
0.000805278	-0.162094	0.996	0.997	1	down	Mir99ahg	ENSMUSG00000090386
0.000808473	-0.169732	0.308	0.417	1	down	Dnajc19	ENSMUSG00000027679
0.000815832	0.179794	0.584	0.476	1	up	Zfp740	ENSMUSG00000046897
0.00082262	0.115279	0.157	0.074	1	up	Gale	ENSMUSG00000028671
0.000827896	0.209119	0.775	0.768	1	up	Zwint	ENSMUSG00000019923
0.000829152	-0.178815	0.358	0.435	1	down	Gm1673	ENSMUSG00000070858
0.0008305	-0.161191	0.147	0.217	1	down	Slc15a2	ENSMUSG00000022899
0.000832833	0.196277	0.406	0.28	1	up	Alms1	ENSMUSG00000063810
0.000832854	0.188203	0.606	0.515	1	up	Actl6b	ENSMUSG00000029712
0.000835417	-0.210054	0.982	0.985	1	down	Tmeff2	ENSMUSG00000026109
0.000841502	-0.172105	0.368	0.482	1	down	Pet100	ENSMUSG00000087687
0.00084209	0.192923	0.865	0.83	1	up	Fbxl20	ENSMUSG00000020883
0.000844789	0.202575	0.787	0.768	1	up	Ptms	ENSMUSG00000030122
0.000856482	0.176357	0.962	0.917	1	up	Rbm5	ENSMUSG00000032580
0.000857691	0.175674	0.477	0.372	1	up	Fbf1	ENSMUSG00000020776
0.000865895	-0.171067	0.984	0.994	1	down	Zfp385b	ENSMUSG00000027016
0.000866032	-0.340952	0.31	0.387	1	down	Nnat	ENSMUSG00000067786
0.000870669	0.174947	0.507	0.414	1	up	Ttc5	ENSMUSG00000006288
0.000875385	0.227939	0.423	0.345	1	up	Kit	ENSMUSG00000005672
0.000880142	0.264084	0.783	0.732	1	up	Arhgef26	ENSMUSG00000036885
0.00088141	0.177435	0.986	0.973	1	up	Gnao1	ENSMUSG00000031748
0.000898952	0.185716	0.445	0.321	1	up	Rcbtb1	ENSMUSG00000035469
0.000902912	0.201543	0.475	0.387	1	up	Sntg2	ENSMUSG00000020672
0.000910029	0.206081	0.887	0.845	1	up	Atp6v1b2	ENSMUSG00000006273
0.000910523	0.162414	0.292	0.196	1	up	Fam102a	ENSMUSG00000039157
0.000928643	-0.0998986	0.066	0.125	1	down	Mdk	ENSMUSG00000027239
0.000928982	0.162057	0.346	0.22	1	up	Rtf2	ENSMUSG00000027502
0.000932633	0.160203	0.992	0.991	1	up	Sptbn1	ENSMUSG00000020315
0.000932909	0.192404	0.94	0.917	1	up	Clstn1	ENSMUSG00000039953
0.000948316	-0.155709	0.247	0.324	1	down	Nsun6	ENSMUSG00000026707
0.000955412	0.131495	0.175	0.107	1	up	Jade1	ENSMUSG00000025764
0.000956082	0.204297	0.702	0.622	1	up	Ppfia3	ENSMUSG00000003863
0.000957587	0.19096	0.769	0.637	1	up	Slc7a8	ENSMUSG00000022180
0.000973985	0.196959	0.732	0.705	1	up	Kif1bp	ENSMUSG00000036955
0.000975037	0.18039	0.716	0.631	1	up	Hp1bp3	ENSMUSG00000028759
0.00098445	0.186044	0.296	0.235	1	up	6030443J06Rik	ENSMUSG00000097207
0.000987082	-0.188918	0.072	0.101	1	down	Kazn	ENSMUSG00000040606
0.000989445	-0.170506	0.217	0.342	1	down	Dpm3	ENSMUSG00000042737
0.00100054	-0.172072	0.274	0.402	1	down	Ubl5	ENSMUSG00000084786
0.001011	0.157887	0.33	0.229	1	up	Map2k7	ENSMUSG00000002948
0.00101495	0.185933	0.867	0.863	1	up	Gpr155	ENSMUSG00000041762
0.00101701	0.195944	0.537	0.47	1	up	Ctnnb1	ENSMUSG00000006932
0.00102104	0.156159	0.992	0.988	1	up	Gabbr2	ENSMUSG00000039809
0.0010241	-0.140738	0.155	0.256	1	down	Gm37679	ENSMUSG00000103971
0.00102836	-0.14645	0.151	0.235	1	down	Gm15680	ENSMUSG00000090116
0.00103474	0.164199	0.35	0.241	1	up	Bap1	ENSMUSG00000021901
0.00105083	0.194207	0.579	0.47	1	up	Rusc1	ENSMUSG00000041263
0.00105423	-0.171442	0.33	0.414	1	down	Zfp955b	ENSMUSG00000096910
0.00109695	-0.181032	0.847	0.908	1	down	Fgfr2	ENSMUSG00000030849
0.00109897	-0.179663	0.503	0.595	1	down	Gm37240	ENSMUSG00000102805
0.00110817	0.183742	0.968	0.976	1	up	Gnas	ENSMUSG00000027523
0.00111271	-0.158838	1	1	1	down	Epha6	ENSMUSG00000055540
0.00111368	0.195632	0.549	0.5	1	up	Sncb	ENSMUSG00000034891
0.00111749	0.182709	0.714	0.616	1	up	Hspa12a	ENSMUSG00000025092
0.00113329	-0.186749	0.986	1	1	down	Atp6v0c	ENSMUSG00000024121
0.00113408	-0.173844	0.483	0.577	1	down	Tm2d1	ENSMUSG00000028563
0.0011374	0.184376	0.61	0.5	1	up	Zmym3	ENSMUSG00000031310
0.00114661	-0.183866	0.831	0.887	1	down	Fars2	ENSMUSG00000021420
0.00115255	0.11822	0.149	0.08	1	up	Mtss2	ENSMUSG00000033763
0.00115274	0.203636	0.596	0.515	1	up	Cabp7	ENSMUSG00000009075
0.00116602	0.209857	0.712	0.664	1	up	Ywhaq	ENSMUSG00000076432
0.00117002	0.179774	0.163	0.083	1	up	Vit	ENSMUSG00000024076
0.00117207	-0.16978	0.37	0.452	1	down	Lage3	ENSMUSG00000015289
0.00117894	0.185696	0.704	0.607	1	up	Eml2	ENSMUSG00000040811
0.00117954	0.158845	0.272	0.208	1	up	Cdc25b	ENSMUSG00000027330
0.00118457	-0.199103	0.471	0.539	1	down	Zhx2	ENSMUSG00000071757
0.00118471	0.17794	0.358	0.271	1	up	Mrnip	ENSMUSG00000020381
0.00119193	0.166778	0.996	1	1	up	Map1b	ENSMUSG00000052727
0.00119514	0.199402	0.453	0.345	1	up	Zfp64	ENSMUSG00000027551
0.00119996	-0.166138	0.276	0.363	1	down	Sft2d3	ENSMUSG00000044982
0.00120371	-0.143234	0.157	0.256	1	down	Dsel	ENSMUSG00000038702
0.00121273	0.184438	0.565	0.509	1	up	Zfp831	ENSMUSG00000050600
0.00121491	0.126371	0.998	0.997	1	up	Cadps	ENSMUSG00000054423
0.0012214	-0.174638	0.362	0.479	1	down	Ndufa3	ENSMUSG00000035674
0.00122584	0.185489	0.827	0.792	1	up	Dgke	ENSMUSG00000000276
0.00125878	-0.178236	0.298	0.381	1	down	Gm12353	ENSMUSG00000078772
0.00126173	-0.154877	0.254	0.354	1	down	Herpud1	ENSMUSG00000031770
0.00126271	0.176736	0.483	0.369	1	up	Ell	ENSMUSG00000070002
0.00127316	0.157987	0.944	0.929	1	up	Ptbp2	ENSMUSG00000028134
0.00127411	0.20963	0.827	0.738	1	up	Cdk9	ENSMUSG00000009555
0.0012817	-0.124212	0.052	0.119	1	down	Cry1	ENSMUSG00000020038
0.00128774	0.139298	0.322	0.235	1	up	Apbb3	ENSMUSG00000117679
0.00129134	-0.093604	0.054	0.116	1	down	Chdh	ENSMUSG00000015970
0.00129293	-0.175273	0.893	0.92	1	down	Top1	ENSMUSG00000070544
0.00130464	0.212635	0.885	0.836	1	up	Ust	ENSMUSG00000047712
0.00130763	-0.147509	0.266	0.342	1	down	Igf2bp3	ENSMUSG00000029814
0.00130926	-0.107667	0.095	0.158	1	down	Tor3a	ENSMUSG00000060519
0.00131555	-0.165812	0.419	0.497	1	down	Taf1d	ENSMUSG00000031939
0.001317	-0.0986083	0.072	0.146	1	down	A830092H15Rik	ENSMUSG00000074664
0.00132171	0.192122	0.656	0.598	1	up	Got2	ENSMUSG00000031672
0.00133149	0.191685	0.915	0.869	1	up	Ncald	ENSMUSG00000051359
0.0013591	0.183677	0.658	0.583	1	up	Kdm4b	ENSMUSG00000024201
0.0013639	0.175946	0.819	0.78	1	up	Kctd17	ENSMUSG00000033287
0.00136478	-0.157409	0.193	0.295	1	down	C230057M02Rik	ENSMUSG00000110523
0.00136759	0.256014	0.885	0.911	1	up	Hsp90aa1	ENSMUSG00000021270
0.00137044	-0.128233	0.111	0.19	1	down	Ankmy1	ENSMUSG00000034212
0.00137768	0.181435	0.905	0.86	1	up	Pias1	ENSMUSG00000032405
0.00137777	-0.147437	0.201	0.304	1	down	Gm48747	ENSMUSG00000113694
0.0013904	0.217762	0.704	0.607	1	up	Celf3	ENSMUSG00000028137
0.00140703	0.213108	0.875	0.839	1	up	Snrpn	ENSMUSG00000102252
0.00141734	0.177242	0.632	0.545	1	up	Trim23	ENSMUSG00000021712
0.00142294	0.177228	0.97	0.964	1	up	Bsn	ENSMUSG00000032589
0.00142606	0.170213	0.594	0.512	1	up	Usp20	ENSMUSG00000026854
0.0014372	0.414248	0.523	0.497	1	up	mt-Nd3	ENSMUSG00000064360
0.00143746	0.213664	0.746	0.667	1	up	4732471J01Rik	ENSMUSG00000053714
0.00144138	0.17653	0.511	0.426	1	up	Gtf2h1	ENSMUSG00000006599
0.00145087	0.195964	0.744	0.619	1	up	Agfg2	ENSMUSG00000029722
0.00145823	-0.153425	0.252	0.342	1	down	Mkln1os	ENSMUSG00000086212
0.00147021	0.223647	0.952	0.988	1	up	Calm1	ENSMUSG00000001175
0.00147162	0.164279	0.441	0.33	1	up	Nomo1	ENSMUSG00000030835
0.0014741	0.169706	0.889	0.833	1	up	Matr3	ENSMUSG00000037236
0.00148339	0.140567	0.284	0.179	1	up	Cfap410	ENSMUSG00000020284
0.001491	-0.180889	0.509	0.577	1	down	Gt(ROSA)26Sor	ENSMUSG00000086429
0.00149103	0.169713	0.726	0.646	1	up	Fnbp4	ENSMUSG00000008200
0.00149492	0.172786	0.94	0.914	1	up	Arfgef3	ENSMUSG00000019852
0.00149784	0.170376	0.429	0.342	1	up	Prrc2a	ENSMUSG00000024393
0.00150501	0.185921	0.622	0.548	1	up	Drp2	ENSMUSG00000000223
0.00150761	0.20894	0.827	0.768	1	up	B3gat1	ENSMUSG00000045994
0.00150901	-0.103685	0.082	0.152	1	down	Rtl6	ENSMUSG00000055745
0.00152842	0.16857	0.433	0.318	1	up	Ankrd16	ENSMUSG00000047909
0.00152965	0.145121	0.258	0.179	1	up	Sp3os	ENSMUSG00000063714
0.0015351	-0.183575	0.646	0.768	1	down	Tmem9b	ENSMUSG00000031021
0.00153738	-0.150526	0.195	0.289	1	down	Gm32509	ENSMUSG00000117000
0.00153935	0.13537	0.225	0.143	1	up	Usf1	ENSMUSG00000026641
0.00153938	0.185196	0.855	0.783	1	up	Actn1	ENSMUSG00000015143
0.00154725	0.188981	0.807	0.771	1	up	Bmerb1	ENSMUSG00000044117
0.00154976	0.171843	0.807	0.756	1	up	Rngtt	ENSMUSG00000028274
0.00157276	0.214292	0.67	0.634	1	up	Tuba4a	ENSMUSG00000026202
0.00157931	-0.17718	0.388	0.473	1	down	Wtap	ENSMUSG00000060475
0.00158097	-0.124939	0.127	0.19	1	down	3300002I08Rik	ENSMUSG00000063364
0.00158211	-0.164934	0.39	0.506	1	down	Snhg8	ENSMUSG00000104960
0.00158669	-0.139832	0.145	0.217	1	down	Prxl2c	ENSMUSG00000021482
0.00158968	0.142399	0.994	0.994	1	up	Scn2a	ENSMUSG00000075318
0.00159485	0.184116	0.648	0.545	1	up	Rab11fip4	ENSMUSG00000017639
0.00160072	0.194561	0.726	0.652	1	up	Spns2	ENSMUSG00000040447
0.00161055	-0.135459	0.137	0.208	1	down	Gm28375	ENSMUSG00000099401
0.00161393	-0.099121	0.046	0.101	1	down	Bche	ENSMUSG00000027792
0.00161861	0.198515	0.471	0.363	1	up	Gm10125	ENSMUSG00000063087
0.00164437	0.198981	0.642	0.565	1	up	Ripor2	ENSMUSG00000036006
0.00165086	0.175063	0.769	0.711	1	up	Lmbrd1	ENSMUSG00000073725
0.00165256	0.190225	0.777	0.711	1	up	Rab30	ENSMUSG00000030643
0.0016799	0.167382	0.932	0.905	1	up	Wdr33	ENSMUSG00000024400
0.00168033	0.167019	0.571	0.482	1	up	Ralgds	ENSMUSG00000026821
0.0017057	0.166698	0.928	0.878	1	up	Adgrl1	ENSMUSG00000013033
0.00170573	-0.165641	0.252	0.33	1	down	Iyd	ENSMUSG00000019762
0.00171337	0.175287	0.38	0.28	1	up	Psmd2	ENSMUSG00000006998
0.00171694	0.182683	0.658	0.586	1	up	Cdc42bpb	ENSMUSG00000021279
0.00172357	0.169871	0.455	0.378	1	up	Cacnb1	ENSMUSG00000020882
0.00172725	0.183746	0.416	0.339	1	up	Fnip2	ENSMUSG00000061175
0.00175527	0.133085	0.229	0.149	1	up	Hyls1	ENSMUSG00000050555
0.00175851	0.177599	0.716	0.616	1	up	Setd3	ENSMUSG00000056770
0.00176589	0.174765	0.773	0.699	1	up	Golga4	ENSMUSG00000038708
0.00176632	0.137166	0.141	0.071	1	up	Phka1	ENSMUSG00000034055
0.00176798	-0.177393	0.716	0.786	1	down	Mtch2	ENSMUSG00000027282
0.00177963	0.184322	0.64	0.548	1	up	Eif4g2	ENSMUSG00000005610
0.00178776	-0.147481	0.237	0.312	1	down	Bhlhe22	ENSMUSG00000025128
0.00179258	-0.154126	0.26	0.369	1	down	Gin1	ENSMUSG00000026333
0.00179415	0.160821	0.38	0.292	1	up	Tor1aip1	ENSMUSG00000026466
0.00184743	0.244209	0.62	0.598	1	up	Nefl	ENSMUSG00000022055
0.00184874	0.20022	0.996	1	1	up	Kcnq5	ENSMUSG00000028033
0.0018614	-0.191263	0.974	0.973	1	down	Tmem108	ENSMUSG00000042757
0.00187824	0.186988	0.584	0.503	1	up	Ddx3y	ENSMUSG00000069045
0.00188973	0.17773	0.994	0.982	1	up	Ptprn2	ENSMUSG00000056553
0.00189105	0.104267	0.141	0.071	1	up	Gorasp1	ENSMUSG00000032513
0.00189132	-0.141945	0.191	0.307	1	down	4921534H16Rik	ENSMUSG00000090255
0.00189586	0.147169	0.191	0.119	1	up	Slc27a2	ENSMUSG00000027359
0.00190242	-0.108955	0.095	0.173	1	down	Sdf2l1	ENSMUSG00000022769
0.00190601	0.183631	0.73	0.658	1	up	Pnpla8	ENSMUSG00000036257
0.00194064	0.163136	0.372	0.256	1	up	Nom1	ENSMUSG00000001569
0.00195512	0.138637	0.276	0.199	1	up	Prcc	ENSMUSG00000004895
0.00195974	0.224665	0.865	0.824	1	up	Camk2n1	ENSMUSG00000046447
0.00198116	-0.176459	0.354	0.5	1	down	Cep290	ENSMUSG00000019971
0.00198142	0.181564	0.922	0.875	1	up	Trerf1	ENSMUSG00000064043
0.00198553	-0.111126	0.06	0.104	1	down	Gmip	ENSMUSG00000036246
0.00199145	0.103372	0.147	0.08	1	up	Mycl	ENSMUSG00000028654
0.00199956	-0.0955075	0.064	0.131	1	down	Gm19265	ENSMUSG00000107230
0.0020018	0.182224	0.513	0.42	1	up	Atm	ENSMUSG00000034218
0.00200403	0.192201	0.344	0.232	1	up	Col25a1	ENSMUSG00000058897
0.00200738	-0.187608	0.976	0.973	1	down	Prickle1	ENSMUSG00000036158
0.00201889	0.104722	0.127	0.065	1	up	Ddx56	ENSMUSG00000004393
0.00203001	-0.209453	0.507	0.598	1	down	Mir100hg	ENSMUSG00000074415
0.00203212	0.189804	0.863	0.833	1	up	Odf2	ENSMUSG00000026790
0.00203547	0.169501	0.946	0.967	1	up	Pja2	ENSMUSG00000024083
0.00203898	0.110336	0.165	0.08	1	up	Trmt61a	ENSMUSG00000060950
0.00204356	0.174863	0.944	0.914	1	up	Srrm3	ENSMUSG00000039860
0.00204598	0.170493	0.465	0.369	1	up	Drap1	ENSMUSG00000024914
0.00205516	0.175609	0.893	0.839	1	up	Senp5	ENSMUSG00000022772
0.00205529	0.190911	0.93	0.845	1	up	Adcy2	ENSMUSG00000021536
0.00205559	-0.268253	0.245	0.318	1	down	Cpm	ENSMUSG00000020183
0.00206439	-0.164415	0.3	0.363	1	down	Hist3h2a	ENSMUSG00000078851
0.00206515	0.124801	0.233	0.152	1	up	Tesk1	ENSMUSG00000028458
0.00206711	-0.180913	0.408	0.545	1	down	Ctsl	ENSMUSG00000021477
0.0020676	0.134511	0.213	0.143	1	up	Fzr1	ENSMUSG00000020235
0.00207381	0.0971225	0.139	0.068	1	up	Nelfe	ENSMUSG00000024369
0.00207462	0.174726	0.763	0.738	1	up	Slc7a6	ENSMUSG00000031904
0.00208374	-0.146757	0.233	0.315	1	down	Phyhd1	ENSMUSG00000079484
0.00210712	0.169739	0.412	0.301	1	up	Ssrp1	ENSMUSG00000027067
0.00210754	0.168003	0.905	0.884	1	up	Bptf	ENSMUSG00000040481
0.00211772	0.165211	0.477	0.366	1	up	D230025D16Rik	ENSMUSG00000031889
0.00213793	0.182492	0.7	0.628	1	up	Zfp346	ENSMUSG00000021481
0.00214393	0.175994	0.507	0.393	1	up	Map9	ENSMUSG00000033900
0.00214454	-0.126343	0.151	0.217	1	down	Gpr61	ENSMUSG00000046793
0.00215383	0.195034	0.696	0.613	1	up	Atp6v1c1	ENSMUSG00000022295
0.0021644	-0.161289	0.26	0.366	1	down	Gtf2b	ENSMUSG00000028271
0.00216757	-0.154941	0.225	0.333	1	down	Fam229b	ENSMUSG00000051736
0.00217043	0.173318	0.938	0.872	1	up	Srcin1	ENSMUSG00000038453
0.00217579	-0.159895	0.491	0.589	1	down	Prpf3	ENSMUSG00000015748
0.00217818	-0.154941	0.243	0.312	1	down	Senp8	ENSMUSG00000051705
0.00218232	0.156061	0.443	0.336	1	up	Cir1	ENSMUSG00000041777
0.00218958	0.140254	0.998	1	1	up	Kcnip4	ENSMUSG00000029088
0.00219404	-0.211033	0.249	0.342	1	down	Pcdh8	ENSMUSG00000036422
0.0021994	0.282417	0.489	0.435	1	up	Adamtsl1	ENSMUSG00000066113
0.00220072	0.164678	0.891	0.863	1	up	Chd8	ENSMUSG00000053754
0.00220442	0.184154	0.7	0.637	1	up	Trnp1	ENSMUSG00000056596
0.00221581	-0.172859	0.851	0.887	1	down	Mrpl41	ENSMUSG00000036850
0.00221745	0.185587	0.519	0.405	1	up	Cwf19l2	ENSMUSG00000025898
0.00223667	0.172562	0.769	0.711	1	up	Hnrnpl	ENSMUSG00000015165
0.00223977	0.164022	0.964	0.923	1	up	Kif21a	ENSMUSG00000022629
0.00224684	0.181722	0.891	0.839	1	up	Epb41l1	ENSMUSG00000027624
0.00225155	0.121716	0.209	0.131	1	up	Zswim4	ENSMUSG00000035671
0.0022649	0.184928	0.632	0.562	1	up	Sf3b2	ENSMUSG00000024853
0.00227453	-0.0776922	0.04	0.104	1	down	Tmem170	ENSMUSG00000031953
0.00228963	-0.134463	0.169	0.277	1	down	Gm32250	ENSMUSG00000104206
0.00229434	-0.15743	0.531	0.577	1	down	Sh3gl1	ENSMUSG00000003200
0.00229556	0.17853	0.867	0.833	1	up	Actr2	ENSMUSG00000020152
0.00231289	0.23644	0.911	0.943	1	up	Hsp90ab1	ENSMUSG00000023944
0.00231407	0.124428	0.221	0.137	1	up	Mlycd	ENSMUSG00000074064
0.0023165	0.174529	0.626	0.509	1	up	Safb	ENSMUSG00000071054
0.00233147	0.165483	0.41	0.336	1	up	Cbx7	ENSMUSG00000053411
0.00236398	-0.160329	0.893	0.952	1	down	Ppib	ENSMUSG00000032383
0.00238157	-0.110118	0.054	0.107	1	down	Ngf	ENSMUSG00000027859
0.00239786	0.0913389	0.123	0.06	1	up	Neil1	ENSMUSG00000032298
0.00239871	-0.157909	0.567	0.622	1	down	Zfp692	ENSMUSG00000037243
0.00240154	0.185293	0.688	0.595	1	up	Ppp1r14c	ENSMUSG00000040653
0.00240282	-0.167526	0.551	0.598	1	down	Psmc6	ENSMUSG00000021832
0.0024212	0.188793	0.976	0.988	1	up	Dgki	ENSMUSG00000038665
0.00242423	0.161943	0.928	0.911	1	up	Tom1l2	ENSMUSG00000000538
0.00243079	-0.0996327	0.066	0.137	1	down	Fcor	ENSMUSG00000089665
0.0024344	-0.153429	0.799	0.857	1	down	Prrt1	ENSMUSG00000015476
0.00244876	-0.218441	0.634	0.631	1	down	P3h2	ENSMUSG00000038168
0.00245087	0.176376	0.883	0.872	1	up	Zbtb11	ENSMUSG00000022601
0.00246352	0.160469	0.414	0.318	1	up	Pias4	ENSMUSG00000004934
0.00246766	-0.113512	0.097	0.158	1	down	Nr6a1os	ENSMUSG00000085201
0.00247491	-0.0948852	0.074	0.14	1	down	Fdxacb1	ENSMUSG00000037845
0.00248585	0.180593	0.841	0.768	1	up	Slc25a23	ENSMUSG00000046329
0.0024893	0.171692	0.598	0.515	1	up	Habp4	ENSMUSG00000021476
0.00249874	-0.121765	0.165	0.25	1	down	Gm15594	ENSMUSG00000084947
0.00252321	0.132892	0.249	0.173	1	up	Wdr77	ENSMUSG00000000561
0.00252456	0.161013	0.911	0.872	1	up	Itfg1	ENSMUSG00000031703
0.00255056	0.160282	0.416	0.345	1	up	Rab2b	ENSMUSG00000022159
0.00257253	0.177841	0.773	0.741	1	up	Cers4	ENSMUSG00000008206
0.00257792	-0.134251	0.229	0.307	1	down	Gm14372	ENSMUSG00000085745
0.00259427	0.108338	0.155	0.083	1	up	Zfp385a	ENSMUSG00000000552
0.00260122	-0.14242	0.266	0.354	1	down	Kbtbd3	ENSMUSG00000025893
0.00261714	0.161455	0.447	0.339	1	up	B3galt5	ENSMUSG00000074892
0.00261874	0.140238	0.29	0.188	1	up	Zpr1	ENSMUSG00000032078
0.00262199	0.156746	0.998	1	1	up	Nav3	ENSMUSG00000020181
0.00265097	0.152833	0.988	0.985	1	up	Pafah1b1	ENSMUSG00000020745
0.00267295	0.153213	0.449	0.348	1	up	Trub1	ENSMUSG00000025086
0.00270187	-0.174368	0.855	0.908	1	down	Caly	ENSMUSG00000025468
0.00270875	0.159717	0.567	0.461	1	up	Dctn2	ENSMUSG00000025410
0.00271865	0.180043	0.863	0.824	1	up	Pds5b	ENSMUSG00000034021
0.0027294	0.165433	0.819	0.78	1	up	Srcap	ENSMUSG00000053877
0.00275274	0.156025	0.364	0.268	1	up	Cep170b	ENSMUSG00000072825
0.00276578	0.19067	0.877	0.872	1	up	Peg3	ENSMUSG00000002265
0.00276599	0.168913	0.843	0.792	1	up	Cbx6	ENSMUSG00000089715
0.00277508	0.158919	0.362	0.268	1	up	Slc26a8	ENSMUSG00000036196
0.00277684	0.164014	0.467	0.354	1	up	Sppl2b	ENSMUSG00000035206
0.00279825	0.165013	0.946	0.938	1	up	Atp11b	ENSMUSG00000037400
0.00279862	0.158142	0.416	0.33	1	up	Aacs	ENSMUSG00000029482
0.00280195	0.137788	0.304	0.19	1	up	Acbd4	ENSMUSG00000056938
0.00280696	0.148594	0.362	0.265	1	up	Prkaa1	ENSMUSG00000050697
0.00283778	0.16795	0.696	0.628	1	up	Casc3	ENSMUSG00000078676
0.00284634	-0.114547	0.115	0.205	1	down	Gm16093	ENSMUSG00000087108
0.00285593	-0.146263	0.314	0.396	1	down	Emc9	ENSMUSG00000022217
0.00286429	-0.15883	0.577	0.637	1	down	Stard3nl	ENSMUSG00000003062
0.00286588	-0.157801	0.272	0.312	1	down	Apoe	ENSMUSG00000002985
0.00286981	0.155907	0.976	0.976	1	up	Kcnj6	ENSMUSG00000043301
0.0028941	0.176644	0.692	0.604	1	up	Zfp654	ENSMUSG00000047141
0.00290608	-0.130037	0.109	0.167	1	down	Otos	ENSMUSG00000044055
0.00291407	0.154608	0.258	0.185	1	up	Sytl2	ENSMUSG00000030616
0.00292632	-0.144766	0.294	0.378	1	down	Ccdc107	ENSMUSG00000028461
0.00294238	0.0921277	0.103	0.036	1	up	Capn11	ENSMUSG00000058626
0.00296895	0.171367	0.686	0.634	1	up	Mdm2	ENSMUSG00000020184
0.00297042	0.13137	1	0.997	1	up	Slc24a2	ENSMUSG00000037996
0.00298425	0.169102	0.827	0.78	1	up	Cadm3	ENSMUSG00000005338
0.00300043	0.175572	0.592	0.473	1	up	Prkar2a	ENSMUSG00000032601
0.00300576	0.226039	0.915	0.917	1	up	Actb	ENSMUSG00000029580
0.00300959	0.143958	0.986	0.988	1	up	Tia1	ENSMUSG00000071337
0.00301423	-0.194601	0.499	0.604	1	down	Spink10	ENSMUSG00000044176
0.00303351	0.149917	0.992	0.994	1	up	Nebl	ENSMUSG00000053702
0.00307008	0.139391	0.368	0.259	1	up	Ric8a	ENSMUSG00000025485
0.00308311	0.168486	0.191	0.11	1	up	mt-Nd4l	ENSMUSG00000065947
0.00309852	0.180146	0.797	0.768	1	up	Dctn1	ENSMUSG00000031865
0.0031451	0.162136	0.447	0.345	1	up	Bbs4	ENSMUSG00000025235
0.00314883	0.145856	0.956	0.958	1	up	Elmod1	ENSMUSG00000041986
0.0031611	0.178459	0.823	0.81	1	up	Setx	ENSMUSG00000043535
0.0031808	0.171384	0.71	0.64	1	up	Stum	ENSMUSG00000053963
0.00318401	-0.141995	0.189	0.292	1	down	Lpar6	ENSMUSG00000033446
0.00318605	0.171797	0.716	0.667	1	up	Mlf2	ENSMUSG00000030120
0.00319371	0.156061	0.449	0.348	1	up	Mib2	ENSMUSG00000029060
0.00319549	-0.209868	0.726	0.792	1	down	Khdrbs2	ENSMUSG00000026058
0.00319647	0.151772	0.857	0.798	1	up	Ppp6r3	ENSMUSG00000024908
0.00321126	0.162145	0.96	0.958	1	up	Dtnb	ENSMUSG00000071454
0.00325749	0.159453	0.954	0.946	1	up	Ralgps1	ENSMUSG00000038831
0.00325832	0.166692	0.39	0.312	1	up	Ccm2	ENSMUSG00000000378
0.00327447	0.110376	0.161	0.092	1	up	F8	ENSMUSG00000031196
0.00327962	0.163248	0.425	0.342	1	up	Jag2	ENSMUSG00000002799
0.00328292	0.175063	0.829	0.756	1	up	Caprin1	ENSMUSG00000027184
0.0032927	0.172899	0.889	0.875	1	up	Rab6a	ENSMUSG00000030704
0.00329801	0.203994	0.539	0.482	1	up	Rnf220	ENSMUSG00000028677
0.00331198	0.170512	0.692	0.622	1	up	Gnptab	ENSMUSG00000035311
0.00331684	-0.13852	0.241	0.336	1	down	1110038B12Rik	ENSMUSG00000092203
0.00334983	-0.183018	0.451	0.503	1	down	B2m	ENSMUSG00000060802
0.00335487	0.160128	0.632	0.551	1	up	Rad23b	ENSMUSG00000028426
0.0033752	0.179406	0.94	0.902	1	up	Hecw2	ENSMUSG00000042807
0.00337841	-0.160226	0.903	0.914	1	down	Ddx24	ENSMUSG00000041645
0.00340642	0.169342	0.227	0.116	1	up	Greb1l	ENSMUSG00000042942
0.0034236	0.179656	0.915	0.932	1	up	Prnp	ENSMUSG00000079037
0.00343108	0.155755	0.421	0.318	1	up	Irak1bp1	ENSMUSG00000032251
0.00343177	-0.120977	0.139	0.202	1	down	B130034C11Rik	ENSMUSG00000093606
0.00346342	0.102931	0.153	0.086	1	up	Dhx38	ENSMUSG00000037993
0.00346631	0.155107	0.314	0.244	1	up	Zranb3	ENSMUSG00000036086
0.00346728	0.18998	0.773	0.693	1	up	Nt5dc3	ENSMUSG00000054027
0.00348003	-0.170028	0.39	0.443	1	down	Gna12	ENSMUSG00000000149
0.00351188	0.163394	0.487	0.381	1	up	Mcur1	ENSMUSG00000021371
0.00353936	-0.160613	0.584	0.634	1	down	Asah1	ENSMUSG00000031591
0.00354512	-0.157948	0.68	0.738	1	down	Cdc73	ENSMUSG00000026361
0.00355715	0.156849	0.412	0.333	1	up	Nup210	ENSMUSG00000030091
0.00355958	0.115199	0.181	0.116	1	up	Fkbp1b	ENSMUSG00000020635
0.00356275	0.136181	0.314	0.22	1	up	Slc25a33	ENSMUSG00000028982
0.00357299	0.105176	0.191	0.116	1	up	Coq8a	ENSMUSG00000026489
0.00357633	0.15553	0.449	0.36	1	up	Trim41	ENSMUSG00000040365
0.00359344	-0.159875	0.531	0.592	1	down	Tmem147	ENSMUSG00000006315
0.00359665	0.171684	0.579	0.467	1	up	Zfp523	ENSMUSG00000024220
0.00360131	0.107039	0.171	0.116	1	up	Slc35e1	ENSMUSG00000019731
0.00360881	-0.0940793	0.091	0.149	1	down	Gm14532	ENSMUSG00000086931
0.0036145	-0.0782561	0.048	0.11	1	down	4831440D22Rik	ENSMUSG00000110138
0.00362375	0.164594	0.839	0.774	1	up	Setdb1	ENSMUSG00000015697
0.00362662	0.152429	0.887	0.848	1	up	Slc6a6	ENSMUSG00000030096
0.00364308	0.166169	0.501	0.399	1	up	Slc9a6	ENSMUSG00000060681
0.00364616	0.164527	0.561	0.44	1	up	Cipc	ENSMUSG00000034157
0.00365608	0.138706	0.324	0.25	1	up	Vstm2l	ENSMUSG00000037843
0.00367142	0.157134	0.535	0.44	1	up	Gm41361	ENSMUSG00000116125
0.00369389	-0.170638	0.537	0.613	1	down	Hmgcr	ENSMUSG00000021670
0.00369517	-0.16443	0.551	0.631	1	down	Cnot7	ENSMUSG00000031601
0.00369593	0.205518	0.624	0.568	1	up	Tpi1	ENSMUSG00000023456
0.00369761	0.16652	0.736	0.625	1	up	Cabin1	ENSMUSG00000020196
0.00370632	0.15364	0.889	0.905	1	up	Fnip1	ENSMUSG00000035992
0.00375095	0.132355	0.264	0.179	1	up	Dus3l	ENSMUSG00000007603
0.00377735	0.167094	0.634	0.557	1	up	Trafd1	ENSMUSG00000042726
0.00378419	0.147219	0.974	0.949	1	up	Ambra1	ENSMUSG00000040506
0.0037906	-0.169327	0.408	0.479	1	down	Errfi1	ENSMUSG00000028967
0.00381452	0.164787	0.638	0.562	1	up	Sh3glb2	ENSMUSG00000026860
0.00381548	0.166055	0.938	0.902	1	up	Svop	ENSMUSG00000042078
0.00382222	0.183259	0.394	0.301	1	up	Ccnjl	ENSMUSG00000044707
0.00382276	-0.155614	0.449	0.542	1	down	Syt5	ENSMUSG00000004961
0.00383079	-0.132525	0.201	0.286	1	down	Gm26944	ENSMUSG00000098066
0.00383896	-0.126179	0.121	0.199	1	down	Cd38	ENSMUSG00000029084
0.00385156	0.163659	0.775	0.723	1	up	Zcchc14	ENSMUSG00000061410
0.00387791	0.150377	0.406	0.342	1	up	Gsk3a	ENSMUSG00000057177
0.00390755	0.172686	0.523	0.467	1	up	Tmem189	ENSMUSG00000090213
0.00391725	0.143661	0.425	0.321	1	up	Lamtor3	ENSMUSG00000091512
0.00391966	-0.0994923	0.109	0.167	1	down	Gm45435	ENSMUSG00000110202
0.00400393	-0.0782561	0.052	0.101	1	down	Gm29480	ENSMUSG00000101995
0.00401597	0.152027	0.489	0.405	1	up	Serinc5	ENSMUSG00000021703
0.00402291	0.168553	0.616	0.577	1	up	Kif1c	ENSMUSG00000020821
0.00402989	0.125373	0.996	1	1	up	Gria3	ENSMUSG00000001986
0.00403793	0.166227	0.891	0.869	1	up	Rab6b	ENSMUSG00000032549
0.00406746	-0.099121	0.099	0.17	1	down	Coa7	ENSMUSG00000048351
0.00410051	0.138822	0.29	0.214	1	up	Ctsf	ENSMUSG00000083282
0.00410194	0.156547	0.451	0.378	1	up	Tor1b	ENSMUSG00000026848
0.00410361	-0.124557	0.163	0.256	1	down	C630043F03Rik	ENSMUSG00000084910
0.00412485	0.16206	0.66	0.598	1	up	Ppfia1	ENSMUSG00000037519
0.00414888	0.153702	0.306	0.256	1	up	Magee1	ENSMUSG00000031227
0.00415069	0.154896	0.427	0.348	1	up	Clcn2	ENSMUSG00000022843
0.00415185	0.165046	0.497	0.39	1	up	Gdap2	ENSMUSG00000027865
0.0041684	0.157883	0.68	0.58	1	up	Zdhhc8	ENSMUSG00000060166
0.00420359	0.147027	0.451	0.345	1	up	Rab4b	ENSMUSG00000053291
0.0042196	0.14323	0.374	0.295	1	up	Abhd3	ENSMUSG00000002475
0.00422395	0.154916	0.519	0.44	1	up	Ttbk1	ENSMUSG00000015599
0.00422574	0.148043	0.346	0.271	1	up	Zdhhc1	ENSMUSG00000039199
0.00424632	-0.105999	0.113	0.17	1	down	Creld2	ENSMUSG00000023272
0.00426139	-0.132834	0.113	0.182	1	down	Cdc14a	ENSMUSG00000033502
0.00426455	0.144347	0.398	0.31	1	up	Zfp444	ENSMUSG00000044876
0.00427168	0.164904	0.382	0.33	1	up	Tbc1d30	ENSMUSG00000052302
0.00427996	-0.0915954	0.082	0.152	1	down	Casp6	ENSMUSG00000027997
0.00429484	-0.158297	0.342	0.402	1	down	Gm8098	ENSMUSG00000073073
0.0042963	-0.152276	0.39	0.47	1	down	Rpp21	ENSMUSG00000024446
0.00429901	0.153824	0.485	0.42	1	up	Msl2	ENSMUSG00000066415
0.00431455	0.173301	0.871	0.804	1	up	Slc25a12	ENSMUSG00000027010
0.00432179	0.155015	0.539	0.467	1	up	Psmd13	ENSMUSG00000025487
0.00433646	-0.106297	0.131	0.214	1	down	Pcsk2os2	ENSMUSG00000087115
0.00434521	0.13556	0.996	0.994	1	up	Dock9	ENSMUSG00000025558
0.0043538	0.153782	0.871	0.839	1	up	Tnrc6a	ENSMUSG00000052707
0.0043549	0.164858	0.769	0.717	1	up	Usp7	ENSMUSG00000022710
0.00436219	0.203717	0.851	0.839	1	up	Tspoap1	ENSMUSG00000034156
0.00436549	0.117422	0.227	0.155	1	up	Ppp1r16a	ENSMUSG00000033819
0.00437522	0.161742	0.795	0.768	1	up	A330076H08Rik	ENSMUSG00000109321
0.00438462	0.192508	0.74	0.693	1	up	5330434G04Rik	ENSMUSG00000087620
0.00443882	0.123992	1	0.997	1	up	Rbm39	ENSMUSG00000027620
0.00443912	-0.138159	0.209	0.274	1	down	Fxyd1	ENSMUSG00000036570
0.00444706	0.157403	0.372	0.312	1	up	C330007P06Rik	ENSMUSG00000006423
0.0044688	0.157403	0.374	0.327	1	up	Otub1	ENSMUSG00000024767
0.00448957	-0.106627	0.127	0.202	1	down	Ift22	ENSMUSG00000007987
0.00451296	0.147235	0.28	0.188	1	up	Slco5a1	ENSMUSG00000025938
0.00452624	0.128505	0.219	0.146	1	up	Ccndbp1	ENSMUSG00000023572
0.00453209	0.124515	0.233	0.173	1	up	Tmem150a	ENSMUSG00000055912
0.00453916	-0.163265	0.966	0.979	1	down	Dnajc1	ENSMUSG00000026740
0.00454576	0.169871	0.702	0.69	1	up	Hnrnpk	ENSMUSG00000021546
0.00455211	0.1447	0.423	0.307	1	up	Btf3	ENSMUSG00000021660
0.00457352	0.16979	0.553	0.485	1	up	Lrrc20	ENSMUSG00000037151
0.00459224	0.168168	0.656	0.613	1	up	Nop56	ENSMUSG00000027405
0.00459668	-0.0936604	0.074	0.155	1	down	Noxred1	ENSMUSG00000072919
0.00462116	0.190223	0.748	0.771	1	up	Ctsb	ENSMUSG00000021939
0.00462271	0.162315	0.964	0.92	1	up	Gpi1	ENSMUSG00000036427
0.0046285	0.170381	0.751	0.676	1	up	Gripap1	ENSMUSG00000031153
0.00463295	0.162717	0.475	0.414	1	up	Adck1	ENSMUSG00000021044
0.00463542	0.160798	0.857	0.777	1	up	Brd4	ENSMUSG00000024002
0.00464182	0.100276	0.135	0.068	1	up	Efcc1	ENSMUSG00000068263
0.00464684	0.170281	0.604	0.554	1	up	Elmo2	ENSMUSG00000017670
0.00466556	-0.141754	0.354	0.455	1	down	Rbis	ENSMUSG00000078784
0.00467387	0.111451	0.237	0.158	1	up	Trp53	ENSMUSG00000059552
0.00472014	-0.193735	0.94	0.952	1	down	Grip1	ENSMUSG00000034813
0.00473765	0.166072	0.803	0.771	1	up	Stk25	ENSMUSG00000026277
0.00475425	0.160398	0.801	0.777	1	up	Atxn2l	ENSMUSG00000032637
0.00477233	0.164279	0.843	0.815	1	up	Scamp1	ENSMUSG00000021687
0.00477281	-0.146364	0.499	0.571	1	down	Copb1	ENSMUSG00000030754
0.00478048	-0.136208	0.952	0.961	1	down	Tsc22d1	ENSMUSG00000022010
0.00481394	-0.216152	0.612	0.714	1	down	Flrt2	ENSMUSG00000047414
0.0048158	0.138083	0.264	0.179	1	up	Peg13	ENSMUSG00000106847
0.00482018	0.168277	0.567	0.521	1	up	Stx1b	ENSMUSG00000030806
0.00482251	-0.163648	0.549	0.628	1	down	Tsga10	ENSMUSG00000060771
0.00483669	0.154788	0.394	0.333	1	up	Zkscan16	ENSMUSG00000038630
0.00483707	-0.186635	0.388	0.446	1	down	Stac2	ENSMUSG00000017400
0.00486513	0.116147	0.173	0.11	1	up	Cmtm4	ENSMUSG00000096188
0.00488862	0.194277	0.795	0.747	1	up	Rab40c	ENSMUSG00000025730
0.00490733	0.153563	0.968	0.938	1	up	Wdr7	ENSMUSG00000040560
0.00492406	0.160776	0.469	0.378	1	up	Slc36a1	ENSMUSG00000020261
0.00492915	-0.101591	0.05	0.101	1	down	Tmem47	ENSMUSG00000025666
0.00495752	0.176088	0.781	0.72	1	up	Faim2	ENSMUSG00000023011
0.00495967	-0.125287	0.127	0.199	1	down	Gm15834	ENSMUSG00000085054
0.00496864	-0.125742	0.181	0.271	1	down	Gm41505	ENSMUSG00000116641
0.00501296	0.154799	0.463	0.357	1	up	Trappc11	ENSMUSG00000038102
0.00501794	0.10641	0.141	0.086	1	up	Sdhaf1	ENSMUSG00000074211
0.0050196	-0.158731	0.688	0.741	1	down	Banp	ENSMUSG00000025316
0.00502849	0.153507	0.346	0.268	1	up	Ltbp4	ENSMUSG00000040488
0.00504443	-0.153997	0.416	0.512	1	down	Rps28	ENSMUSG00000067288
0.00505183	0.163136	0.511	0.432	1	up	Mras	ENSMUSG00000032470
0.00505205	0.157823	0.855	0.81	1	up	Scamp5	ENSMUSG00000040722
0.00505678	-0.0963246	0.082	0.143	1	down	Olfr1256	ENSMUSG00000075073
0.0050727	0.164431	0.652	0.604	1	up	Inpp5k	ENSMUSG00000006127
0.00515625	0.164492	0.813	0.768	1	up	Tent4b	ENSMUSG00000036779
0.00522245	-0.147073	0.338	0.423	1	down	Kcna4	ENSMUSG00000042604
0.00522707	-0.0858638	0.062	0.122	1	down	Gm49127	ENSMUSG00000115460
0.00525286	-0.162774	0.127	0.17	1	down	Prss23	ENSMUSG00000039405
0.00528507	-0.121955	0.161	0.235	1	down	Gm26672	ENSMUSG00000097330
0.00534182	0.144789	0.318	0.235	1	up	Minar2	ENSMUSG00000050875
0.00535122	0.175906	0.783	0.744	1	up	Sez6l2	ENSMUSG00000030683
0.0054179	0.131897	0.26	0.196	1	up	Gm26618	ENSMUSG00000097342
0.00545046	-0.144351	0.189	0.271	1	down	Kcng1	ENSMUSG00000074575
0.0054574	0.139231	0.31	0.238	1	up	Bnip2	ENSMUSG00000011958
0.0054583	0.155211	0.419	0.363	1	up	Ube2m	ENSMUSG00000005575
0.00547086	0.127725	0.34	0.247	1	up	L3mbtl2	ENSMUSG00000022394
0.00547478	0.157651	0.936	0.899	1	up	Ablim2	ENSMUSG00000029095
0.00549898	-0.248652	0.68	0.714	1	down	Tmtc2	ENSMUSG00000036019
0.00552683	0.133341	0.169	0.116	1	up	Kcnk9	ENSMUSG00000036760
0.00557103	0.093781	0.143	0.071	1	up	Wdr24	ENSMUSG00000025737
0.00558949	0.166677	0.855	0.792	1	up	Plppr2	ENSMUSG00000040563
0.00560726	0.155314	0.447	0.36	1	up	Dyrk2	ENSMUSG00000028630
0.00561383	-0.174048	0.662	0.735	1	down	Abhd17b	ENSMUSG00000047368
0.00564466	0.0931094	0.121	0.065	1	up	Cep76	ENSMUSG00000073542
0.00566164	0.149126	0.439	0.348	1	up	Paxip1	ENSMUSG00000002221
0.00569023	0.14107	0.342	0.268	1	up	Prdx1	ENSMUSG00000028691
0.00570497	-0.138112	0.268	0.357	1	down	Sap18	ENSMUSG00000021963
0.00570843	-0.158114	0.344	0.429	1	down	Krtcap2	ENSMUSG00000042747
0.00573632	-0.201277	0.421	0.479	1	down	Atp11c	ENSMUSG00000062949
0.00574947	0.150471	0.811	0.747	1	up	Ube4a	ENSMUSG00000059890
0.00575712	-0.142794	0.457	0.562	1	down	1810026B05Rik	ENSMUSG00000101970
0.0057779	-0.102158	0.127	0.193	1	down	6230400D17Rik	ENSMUSG00000097577
0.00582273	0.153203	0.936	0.929	1	up	Fam172a	ENSMUSG00000064138
0.00584135	-0.136115	0.225	0.298	1	down	Spag1	ENSMUSG00000037617
0.00585442	0.165517	0.272	0.193	1	up	Cit	ENSMUSG00000029516
0.00587717	0.156183	0.907	0.86	1	up	Rnf157	ENSMUSG00000052949
0.00590241	-0.149747	0.676	0.75	1	down	Cox7b	ENSMUSG00000031231
0.00590266	0.133317	0.994	0.997	1	up	Sptan1	ENSMUSG00000057738
0.0059387	0.150058	0.543	0.461	1	up	L1cam	ENSMUSG00000031391
0.00594229	-0.161047	0.575	0.616	1	down	Atl3	ENSMUSG00000024759
0.00594277	0.151081	0.529	0.47	1	up	Psmd4	ENSMUSG00000005625
0.0059459	0.159744	0.825	0.771	1	up	Rapgef1	ENSMUSG00000039844
0.00598089	0.155431	0.783	0.708	1	up	Usp48	ENSMUSG00000043411
0.0059899	0.15654	0.598	0.488	1	up	Tbkbp1	ENSMUSG00000038517
0.00602905	-0.129475	0.235	0.342	1	down	Utp18	ENSMUSG00000054079
0.00604763	0.170388	0.702	0.664	1	up	Rab15	ENSMUSG00000021062
0.0060542	0.150179	0.537	0.452	1	up	Slc4a3	ENSMUSG00000006576
0.00609263	-0.121594	0.994	0.994	1	down	Ntrk3	ENSMUSG00000059146
0.00610811	0.235286	0.763	0.753	1	up	Slc44a5	ENSMUSG00000028360
0.00610885	0.125231	0.258	0.176	1	up	Gart	ENSMUSG00000022962
0.00610921	0.147069	0.704	0.655	1	up	Trit1	ENSMUSG00000028653
0.00610961	0.128554	0.3	0.226	1	up	Mcfd2	ENSMUSG00000024150
0.00611403	0.182872	0.686	0.595	1	up	Slc9a9	ENSMUSG00000031129
0.00613447	0.14915	0.332	0.229	1	up	Eml1	ENSMUSG00000058070
0.00613642	-0.0911391	0.119	0.185	1	down	Glp2r	ENSMUSG00000049928
0.00617211	0.150976	0.557	0.455	1	up	Guf1	ENSMUSG00000029208
0.00617953	-0.197516	0.201	0.357	1	down	Ptgds	ENSMUSG00000015090
0.00618108	0.1705	0.873	0.884	1	up	Tmem30a	ENSMUSG00000032328
0.00621294	-0.144078	0.284	0.339	1	down	Mfap3	ENSMUSG00000020522
0.00621317	0.153344	0.791	0.741	1	up	Pnn	ENSMUSG00000020994
0.00621626	0.0994246	0.145	0.089	1	up	Pigo	ENSMUSG00000028454
0.00622814	0.153406	0.742	0.646	1	up	Copa	ENSMUSG00000026553
0.00622916	0.110973	0.217	0.146	1	up	Slc2a8	ENSMUSG00000026791
0.00623058	-0.156526	0.199	0.25	1	down	Nr4a2	ENSMUSG00000026826
0.00623632	-0.147117	0.911	0.899	1	down	Raph1	ENSMUSG00000026014
0.00625732	0.116003	0.221	0.158	1	up	Nkain4	ENSMUSG00000027574
0.00635118	-0.169323	0.561	0.622	1	down	Cep78	ENSMUSG00000041491
0.00636871	0.148465	0.853	0.815	1	up	Pcca	ENSMUSG00000041650
0.00640449	-0.321681	0.33	0.354	1	down	Mir670hg	ENSMUSG00000075020
0.00644559	0.143612	0.344	0.286	1	up	Tmem56	ENSMUSG00000028132
0.00644918	-0.144347	0.871	0.899	1	down	Ccnt2	ENSMUSG00000026349
0.00645287	-0.141009	0.68	0.744	1	down	Galnt11	ENSMUSG00000038072
0.00645477	0.162311	0.761	0.682	1	up	Ap3b2	ENSMUSG00000062444
0.00646327	0.155379	0.541	0.476	1	up	Sap130	ENSMUSG00000024260
0.00647015	0.117679	0.28	0.193	1	up	Map11	ENSMUSG00000036948
0.00647345	0.139832	0.354	0.259	1	up	Tarsl2	ENSMUSG00000030515
0.00647622	0.152066	0.187	0.098	1	up	Itpr2	ENSMUSG00000030287
0.00648747	-0.162067	0.111	0.176	1	down	Tenm1	ENSMUSG00000016150
0.00654396	-0.13602	0.334	0.402	1	down	Ssbp1	ENSMUSG00000029911
0.00654738	-0.191962	0.924	0.932	1	down	Nectin3	ENSMUSG00000022656
0.00654994	0.174339	0.63	0.554	1	up	Slc4a8	ENSMUSG00000023032
0.00659014	0.105067	0.163	0.107	1	up	Stk32c	ENSMUSG00000015981
0.00659746	0.149813	0.533	0.476	1	up	Csnk1g2	ENSMUSG00000003345
0.00659873	-0.13602	0.324	0.429	1	down	Plgrkt	ENSMUSG00000016495
0.00660965	-0.102833	0.131	0.214	1	down	Polr2i	ENSMUSG00000019738
0.00661257	0.111427	0.199	0.137	1	up	Aldh2	ENSMUSG00000029455
0.0066432	-0.108464	0.149	0.223	1	down	Grpel1	ENSMUSG00000029198
0.00667185	-0.144112	0.272	0.375	1	down	Nat14	ENSMUSG00000035285
0.00674429	0.15668	0.626	0.598	1	up	Tex2	ENSMUSG00000040548
0.0067715	0.173056	0.596	0.542	1	up	Dtd1	ENSMUSG00000027430
0.00677874	0.137013	0.451	0.348	1	up	Hspa14	ENSMUSG00000109865
0.0068167	0.148458	0.92	0.86	1	up	Arhgef17	ENSMUSG00000032875
0.00682114	0.141181	0.37	0.295	1	up	Gm46123	ENSMUSG00000111443
0.00683819	-0.0868329	0.08	0.14	1	down	Gm10629	ENSMUSG00000074113
0.00686039	-0.135199	0.163	0.211	1	down	Pcsk1	ENSMUSG00000021587
0.00689855	0.154727	0.849	0.804	1	up	Prkcz	ENSMUSG00000029053
0.00692058	-0.150768	0.543	0.613	1	down	Ppwd1	ENSMUSG00000021713
0.00692316	-0.237114	0.471	0.536	1	down	Enpp2	ENSMUSG00000022425
0.00697044	-0.197076	0.827	0.902	1	down	Hectd2	ENSMUSG00000041180
0.00702059	0.112827	0.227	0.14	1	up	Adck5	ENSMUSG00000022550
0.00704746	0.155849	0.757	0.67	1	up	Eri3	ENSMUSG00000033423
0.00704939	-0.109105	0.143	0.199	1	down	Gm20721	ENSMUSG00000090625
0.00705074	-0.152665	0.875	0.878	1	down	Jarid2	ENSMUSG00000038518
0.00705085	-0.143289	0.837	0.911	1	down	Vmp1	ENSMUSG00000018171
0.00711133	0.137535	0.646	0.568	1	up	Klhl24	ENSMUSG00000062901
0.00712953	-0.157199	0.94	0.929	1	down	Sgk1	ENSMUSG00000019970
0.00718068	0.157145	0.742	0.658	1	up	Abca3	ENSMUSG00000024130
0.0071932	-0.143156	0.924	0.955	1	down	Tecr	ENSMUSG00000031708
0.00722578	0.166612	0.553	0.432	1	up	Glt1d1	ENSMUSG00000049971
0.00722915	-0.136029	0.219	0.283	1	down	Camk1	ENSMUSG00000030272
0.00723936	-0.0793578	0.066	0.116	1	down	Tmem107	ENSMUSG00000020895
0.00729543	0.152143	0.485	0.423	1	up	Bcat1	ENSMUSG00000030268
0.00729998	0.103889	0.205	0.128	1	up	Rad51d	ENSMUSG00000018841
0.00734445	-0.15632	0.565	0.622	1	down	Rpl38	ENSMUSG00000057322
0.0073508	0.15017	0.956	0.943	1	up	Ncoa1	ENSMUSG00000020647
0.0073573	0.0772823	0.101	0.054	1	up	Rtbdn	ENSMUSG00000048617
0.00736924	-0.0831494	0.066	0.116	1	down	Gm45345	ENSMUSG00000109854
0.00737064	-0.0883466	0.089	0.14	1	down	Gm16263	ENSMUSG00000086709
0.00740355	0.154154	0.748	0.676	1	up	5031439G07Rik	ENSMUSG00000036046
0.00741666	0.149813	0.972	0.973	1	up	Sobp	ENSMUSG00000038248
0.0074194	0.144648	0.503	0.399	1	up	5730455P16Rik	ENSMUSG00000057181
0.00743019	0.0973724	0.189	0.11	1	up	Zfp13	ENSMUSG00000062012
0.00743631	0.12254	0.272	0.185	1	up	Zdhhc16	ENSMUSG00000025157
0.0074486	0.126111	0.288	0.217	1	up	Atg4d	ENSMUSG00000002820
0.00745587	0.168128	0.968	0.973	1	up	Serinc1	ENSMUSG00000019877
0.00746456	0.180507	0.757	0.741	1	up	Catspere2	ENSMUSG00000091476
0.00746684	0.101315	0.119	0.051	1	up	Otogl	ENSMUSG00000091455
0.00748041	0.143711	0.481	0.405	1	up	Ndufs2	ENSMUSG00000013593
0.00756678	0.110559	0.233	0.161	1	up	Cc2d1a	ENSMUSG00000036686
0.00757814	-0.106262	0.181	0.235	1	down	Slirp	ENSMUSG00000021040
0.00757832	0.166061	0.521	0.446	1	up	Impad1	ENSMUSG00000066324
0.00758005	0.154315	0.567	0.5	1	up	Mthfr	ENSMUSG00000029009
0.00758487	0.150636	0.861	0.798	1	up	Adar	ENSMUSG00000027951
0.00758803	0.116554	0.195	0.125	1	up	Cep128	ENSMUSG00000061533
0.00761951	0.14039	0.366	0.292	1	up	Fggy	ENSMUSG00000028573
0.0076334	-0.141737	0.181	0.188	1	down	Fuca1	ENSMUSG00000028673
0.00763826	0.125531	0.219	0.149	1	up	Anp32e	ENSMUSG00000015749
0.00764265	0.159749	0.688	0.622	1	up	Smg5	ENSMUSG00000001415
0.00765388	0.111003	0.231	0.167	1	up	Wdr45	ENSMUSG00000039382
0.00769431	0.116554	0.195	0.119	1	up	Lgi2	ENSMUSG00000039252
0.00769444	0.156835	0.748	0.693	1	up	Arpc1a	ENSMUSG00000029621
0.00775789	0.141484	0.624	0.583	1	up	Ddx39b	ENSMUSG00000019432
0.00777529	-0.110854	0.155	0.241	1	down	Txndc17	ENSMUSG00000020803
0.00778519	0.15484	0.755	0.685	1	up	Cep120	ENSMUSG00000048799
0.00780736	0.160883	0.622	0.562	1	up	Git2	ENSMUSG00000041890
0.00781282	0.212258	0.692	0.604	1	up	Wwox	ENSMUSG00000004637
0.00784082	0.146626	0.499	0.429	1	up	Gramd1a	ENSMUSG00000001248
0.00788155	0.13335	0.998	1	1	up	Phactr1	ENSMUSG00000054728
0.00793	0.147916	0.936	0.893	1	up	Lrrfip1	ENSMUSG00000026305
0.00793096	0.119554	0.229	0.161	1	up	Prps1	ENSMUSG00000031432
0.00793469	0.135897	0.362	0.289	1	up	Arnt2	ENSMUSG00000015709
0.00794078	0.124945	0.28	0.193	1	up	Sh3bp1	ENSMUSG00000022436
0.00796272	-0.158043	0.461	0.562	1	down	Cep19	ENSMUSG00000035790
0.00796405	-0.168233	0.406	0.524	1	down	Gm1976	ENSMUSG00000066057
0.00797627	-0.131825	0.511	0.539	1	down	Kansl2	ENSMUSG00000022992
0.00800775	0.0927164	0.123	0.068	1	up	Polm	ENSMUSG00000020474
0.00800949	0.156853	0.831	0.798	1	up	Ano6	ENSMUSG00000064210
0.00802594	-0.159943	0.471	0.479	1	down	Slc12a2	ENSMUSG00000024597
0.00803601	-0.119673	0.199	0.271	1	down	Mrpl9	ENSMUSG00000028140
0.00805275	0.137688	0.455	0.375	1	up	Snapc4	ENSMUSG00000036281
0.00807723	-0.0958991	0.107	0.173	1	down	4933413L06Rik	ENSMUSG00000079048
0.00809424	-0.143609	0.992	0.991	1	down	Rgs7	ENSMUSG00000026527
0.00810763	0.0843665	0.119	0.068	1	up	Fah	ENSMUSG00000030630
0.00810982	0.154058	0.722	0.679	1	up	Nap1l1	ENSMUSG00000058799
0.00814052	0.155053	0.835	0.777	1	up	Pxdn	ENSMUSG00000020674
0.0081701	0.136919	0.32	0.247	1	up	Ube2z	ENSMUSG00000014349
0.00819913	0.167889	0.541	0.464	1	up	Tmem117	ENSMUSG00000063296
0.00820062	-0.138441	0.865	0.887	1	down	Rev1	ENSMUSG00000026082
0.00821026	0.15795	0.652	0.551	1	up	B3glct	ENSMUSG00000051950
0.00823223	-0.12724	0.247	0.304	1	down	Arl6	ENSMUSG00000022722
0.00830427	-0.121178	0.187	0.265	1	down	Rab22a	ENSMUSG00000027519
0.00831881	0.118834	0.996	0.997	1	up	Camk1d	ENSMUSG00000039145
0.00840248	-0.130619	0.249	0.333	1	down	Ebf4	ENSMUSG00000053552
0.00841208	0.148016	0.537	0.482	1	up	Rpl3	ENSMUSG00000060036
0.00842509	0.141534	0.821	0.774	1	up	Mblac2	ENSMUSG00000051098
0.0084312	0.143509	0.928	0.872	1	up	Cltc	ENSMUSG00000047126
0.00848881	0.143773	0.859	0.848	1	up	Trim33	ENSMUSG00000033014
0.0084963	0.168111	0.521	0.399	1	up	B230209E15Rik	ENSMUSG00000109006
0.00854287	0.124338	0.998	1	1	up	Rbfox1	ENSMUSG00000008658
0.00855792	0.137036	0.427	0.345	1	up	Smyd2	ENSMUSG00000026603
0.00856166	0.11192	0.235	0.161	1	up	Cybc1	ENSMUSG00000039294
0.00857207	0.148911	0.678	0.619	1	up	Tbk1	ENSMUSG00000020115
0.0085822	0.146166	0.479	0.443	1	up	Gmfb	ENSMUSG00000062014
0.00859285	0.199473	0.855	0.812	1	up	Alcam	ENSMUSG00000022636
0.00860844	-0.149747	0.193	0.244	1	down	Sst	ENSMUSG00000004366
0.00861704	-0.142468	0.873	0.908	1	down	Cstf3	ENSMUSG00000027176
0.00862129	0.14532	0.618	0.518	1	up	Cox19	ENSMUSG00000045438
0.00864855	-0.122002	0.33	0.39	1	down	Uckl1	ENSMUSG00000089917
0.0086513	0.106151	0.187	0.128	1	up	Pde1c	ENSMUSG00000004347
0.00865221	0.155277	0.811	0.768	1	up	Rlf	ENSMUSG00000049878
0.00868586	-0.147088	0.338	0.384	1	down	Cebpd	ENSMUSG00000071637
0.00871282	0.142914	0.419	0.348	1	up	Trim32	ENSMUSG00000051675
0.00872152	0.158627	0.869	0.872	1	up	Dpysl2	ENSMUSG00000022048
0.00872722	0.145239	0.803	0.738	1	up	Slc30a9	ENSMUSG00000029221
0.00872727	0.145373	0.875	0.908	1	up	Zfp148	ENSMUSG00000022811
0.00872836	0.19666	0.437	0.366	1	up	Cdh18	ENSMUSG00000040420
0.00874537	0.113287	0.225	0.158	1	up	Tubgcp2	ENSMUSG00000025474
0.00875258	0.151295	0.895	0.804	1	up	Eif4g1	ENSMUSG00000045983
0.00877246	0.151297	0.429	0.369	1	up	Nectin1	ENSMUSG00000032012
0.00878838	0.136162	0.318	0.247	1	up	Lrrc42	ENSMUSG00000028617
0.00879046	0.146199	0.799	0.735	1	up	Dcaf8	ENSMUSG00000026554
0.00880221	0.13323	0.368	0.283	1	up	Coil	ENSMUSG00000033983
0.00880501	0.129858	0.288	0.202	1	up	Cyp4x1	ENSMUSG00000047155
0.008851	0.146842	0.833	0.795	1	up	Asxl1	ENSMUSG00000042548
0.0088649	-0.179987	0.895	0.935	1	down	Plcl1	ENSMUSG00000038349
0.00891996	0.13366	0.976	0.961	1	up	Nsd1	ENSMUSG00000021488
0.00892985	0.183028	0.771	0.762	1	up	Col4a1	ENSMUSG00000031502
0.00893057	-0.107784	0.163	0.241	1	down	Fbxw17	ENSMUSG00000037816
0.00896818	-0.147372	0.986	0.982	1	down	Nkain3	ENSMUSG00000055761
0.00898134	0.156738	0.646	0.589	1	up	St5	ENSMUSG00000031024
0.00899435	-0.125008	0.264	0.31	1	down	Cox17	ENSMUSG00000046516
0.00905716	0.127917	0.28	0.205	1	up	Lpin1	ENSMUSG00000020593
0.00908944	-0.113106	1	0.997	1	down	Pcsk2	ENSMUSG00000027419
0.00909666	0.142708	0.706	0.649	1	up	Zfp106	ENSMUSG00000027288
0.00910698	0.14709	0.74	0.676	1	up	Zswim8	ENSMUSG00000021819
0.00911311	0.14012	0.507	0.458	1	up	Ankrd46	ENSMUSG00000048307
0.00912325	0.112372	0.231	0.137	1	up	Cadm4	ENSMUSG00000054793
0.00914293	0.118742	0.31	0.235	1	up	Plekha8	ENSMUSG00000005225
0.00915216	0.14973	0.795	0.768	1	up	Rundc3a	ENSMUSG00000006575
0.00917233	-0.137235	0.406	0.473	1	down	Rnft1	ENSMUSG00000020521
0.00918104	-0.129283	0.336	0.402	1	down	Ssna1	ENSMUSG00000026966
0.0091923	0.197556	0.553	0.473	1	up	Dnm3	ENSMUSG00000040265
0.00919854	0.148031	0.871	0.83	1	up	Taf15	ENSMUSG00000020680
0.00921386	0.147701	0.926	0.902	1	up	Cox16	ENSMUSG00000091803
0.00923355	0.146804	0.579	0.482	1	up	Smc5	ENSMUSG00000024943
0.0092435	0.144648	0.503	0.417	1	up	Wdr43	ENSMUSG00000041057
0.00926108	0.133707	0.346	0.286	1	up	Ube2g2	ENSMUSG00000009293
0.00928968	-0.130172	0.384	0.446	1	down	Api5	ENSMUSG00000027193
0.00930673	-0.141727	0.891	0.917	1	down	Klhdc10	ENSMUSG00000029775
0.00931467	0.154791	0.662	0.574	1	up	Ankrd13b	ENSMUSG00000037907
0.00935733	-0.117554	0.119	0.193	1	down	Gm47710	ENSMUSG00000112928
0.00939254	0.145542	0.41	0.327	1	up	Pacs2	ENSMUSG00000021143
0.00940059	0.135459	0.994	0.985	1	up	Syn2	ENSMUSG00000009394
0.00941427	0.119714	0.356	0.277	1	up	Mzt1	ENSMUSG00000033186
0.00942744	-0.105672	0.121	0.17	1	down	Mt2	ENSMUSG00000031762
0.00943962	-0.14093	0.994	0.991	1	down	Epha7	ENSMUSG00000028289
0.00944717	0.130194	0.471	0.405	1	up	Eif2ak1	ENSMUSG00000029613
0.00946581	0.151203	0.791	0.756	1	up	Crmp1	ENSMUSG00000029121
0.00949209	0.1533	0.958	0.955	1	up	Fam168a	ENSMUSG00000029461
0.00951074	-0.103453	0.131	0.193	1	down	Tmem114	ENSMUSG00000022715
0.00951745	0.136853	0.388	0.286	1	up	Atat1	ENSMUSG00000024426
0.00953116	0.154121	0.781	0.705	1	up	Rab3ip	ENSMUSG00000064181
0.00954754	0.111125	0.998	1	1	up	Erc2	ENSMUSG00000040640
0.00955922	-0.1142	0.225	0.298	1	down	Cbr1	ENSMUSG00000051483
0.00956714	-0.135465	0.628	0.682	1	down	Slc38a2	ENSMUSG00000022462
0.00957472	0.135655	0.453	0.387	1	up	Edc4	ENSMUSG00000036270
0.00957773	0.161193	0.65	0.539	1	up	Slc9a2	ENSMUSG00000026062
0.00957934	0.148086	0.664	0.58	1	up	Sars	ENSMUSG00000068739
0.00960285	-0.140287	0.521	0.622	1	down	Zfp266	ENSMUSG00000060510
0.00962348	0.110973	0.209	0.152	1	up	Rrp7a	ENSMUSG00000018040
0.0096767	0.146036	0.421	0.33	1	up	Pitpnm1	ENSMUSG00000024851
0.00968247	0.0723533	0.101	0.051	1	up	Klhdc8b	ENSMUSG00000032609
0.00973005	-0.134518	0.966	0.985	1	down	Rasgrp1	ENSMUSG00000027347
0.00974738	0.152163	0.427	0.369	1	up	Ran	ENSMUSG00000029430
0.00976727	0.144889	0.577	0.488	1	up	Lclat1	ENSMUSG00000054469
0.00976921	-0.111758	0.153	0.229	1	down	Prodh	ENSMUSG00000003526
0.00980539	0.126615	0.312	0.229	1	up	Pcnt	ENSMUSG00000001151
0.00983295	-0.161366	0.324	0.369	1	down	Mcc	ENSMUSG00000071856
0.00984272	-0.133989	0.704	0.735	1	down	Smpd4	ENSMUSG00000005899
0.00984844	-0.119138	0.274	0.336	1	down	Gm14399	ENSMUSG00000090093
0.00985953	0.0940478	0.133	0.089	1	up	Tbc1d7	ENSMUSG00000021368
0.00991851	0.144251	0.622	0.527	1	up	Slc25a28	ENSMUSG00000040414
0.00996759	0.15809	0.471	0.384	1	up	Jade3	ENSMUSG00000037315
0.00998007	0.0997451	0.211	0.137	1	up	Ddx41	ENSMUSG00000021494
0.0100256	-0.0986346	0.125	0.179	1	down	Hist1h1c	ENSMUSG00000036181
0.0100343	-0.0948986	0.109	0.161	1	down	BC051226	ENSMUSG00000092564
0.0100455	0.159465	0.793	0.804	1	up	Pfn2	ENSMUSG00000027805
0.010101	0.163815	0.696	0.64	1	up	Sqstm1	ENSMUSG00000015837
0.0101079	-0.148787	0.567	0.649	1	down	Lrif1	ENSMUSG00000056260
0.0101412	0.137938	0.899	0.863	1	up	Vps13d	ENSMUSG00000020220
0.0102061	-0.138282	0.382	0.452	1	down	Manbal	ENSMUSG00000063019
0.0102679	0.0792323	0.119	0.062	1	up	Rarg	ENSMUSG00000001288
0.010297	0.140529	0.851	0.812	1	up	Wdr26	ENSMUSG00000038733
0.0103067	0.138014	0.394	0.307	1	up	Rnf44	ENSMUSG00000034928
0.0103114	0.144551	0.419	0.318	1	up	Fam45a	ENSMUSG00000024993
0.0103289	0.151861	0.519	0.467	1	up	Carmil1	ENSMUSG00000021338
0.0103359	0.136446	0.801	0.756	1	up	Akap8	ENSMUSG00000024045
0.010343	0.143913	0.507	0.438	1	up	Sema6b	ENSMUSG00000001227
0.0103948	0.134213	0.497	0.44	1	up	Emc1	ENSMUSG00000078517
0.0104047	0.125814	0.298	0.229	1	up	Mzf1	ENSMUSG00000030380
0.0104169	0.152485	0.626	0.565	1	up	Pnkd	ENSMUSG00000026179
0.0104342	0.104556	1	1	1	up	Syt1	ENSMUSG00000035864
0.0104466	0.103071	0.143	0.092	1	up	Fndc1	ENSMUSG00000071984
0.0104495	0.141716	0.606	0.515	1	up	Zfp512b	ENSMUSG00000000823
0.0104571	0.115399	0.998	0.991	1	up	Usp34	ENSMUSG00000056342
0.0104596	-0.133173	0.213	0.307	1	down	Shisal1	ENSMUSG00000062760
0.0104749	-0.140927	0.33	0.381	1	down	Mrps21	ENSMUSG00000054312
0.0105092	0.401129	0.767	0.634	1	up	Asic2	ENSMUSG00000020704
0.0105336	-0.18123	0.374	0.473	1	down	Syn3	ENSMUSG00000059602
0.0105864	0.151327	0.632	0.58	1	up	Clip2	ENSMUSG00000063146
0.0105902	-0.115177	0.998	1	1	down	Clstn2	ENSMUSG00000032452
0.0106162	0.152897	0.702	0.646	1	up	Plekhm2	ENSMUSG00000028917
0.0106532	-0.1582	0.823	0.869	1	down	Chd2	ENSMUSG00000078671
0.0107033	-0.292083	0.072	0.107	1	down	Gm34544	ENSMUSG00000112126
0.0107095	0.103594	0.215	0.161	1	up	Wdr81	ENSMUSG00000045374
0.0107259	-0.140479	0.592	0.631	1	down	Sec11a	ENSMUSG00000025724
0.0107313	0.141254	0.988	0.994	1	up	Dpp6	ENSMUSG00000061576
0.0107562	-0.129776	0.998	0.997	1	down	Prkg1	ENSMUSG00000052920
0.0107688	-0.130185	0.414	0.482	1	down	Hps4	ENSMUSG00000042328
0.0107783	0.138794	0.978	0.985	1	up	Eml6	ENSMUSG00000044072
0.0107824	0.0949457	0.179	0.11	1	up	Gm49768	ENSMUSG00000115220
0.010799	-0.147824	0.998	0.997	1	down	Tafa1	ENSMUSG00000059187
0.0108081	0.157103	0.857	0.789	1	up	Spock2	ENSMUSG00000058297
0.010827	0.146819	0.467	0.369	1	up	Inpp5j	ENSMUSG00000034570
0.0108274	0.138651	0.801	0.786	1	up	Tmem131	ENSMUSG00000026116
0.0108385	-0.129785	0.505	0.542	1	down	Ankrd13d	ENSMUSG00000005986
0.0108475	0.112348	0.183	0.122	1	up	Bid	ENSMUSG00000004446
0.0108566	0.176952	0.986	0.979	1	up	Wipf3	ENSMUSG00000086040
0.0108661	0.127093	0.334	0.262	1	up	Ephx1	ENSMUSG00000038776
0.0108861	-0.13698	0.531	0.604	1	down	Sec11c	ENSMUSG00000024516
0.0109278	0.131319	0.425	0.366	1	up	Pnpla6	ENSMUSG00000004565
0.0109478	0.111031	0.235	0.149	1	up	Pnpla7	ENSMUSG00000036833
0.0109799	0.13973	0.978	0.97	1	up	Syt11	ENSMUSG00000068923
0.0110482	-0.183949	0.531	0.592	1	down	Sertad2	ENSMUSG00000049800
0.0110545	-0.0895716	0.125	0.188	1	down	Gm36198	ENSMUSG00000110915
0.0110686	0.138278	0.356	0.307	1	up	Guk1	ENSMUSG00000020444
0.0110699	0.150631	0.634	0.571	1	up	Usp28	ENSMUSG00000032267
0.0110974	0.128171	0.34	0.253	1	up	Tmcc2	ENSMUSG00000042066
0.0111047	0.15285	0.555	0.482	1	up	Slc11a2	ENSMUSG00000023030
0.0111146	-0.0925517	0.137	0.185	1	down	Kcnmb4os2	ENSMUSG00000085837
0.0111635	-0.0825484	0.085	0.134	1	down	2900079G21Rik	ENSMUSG00000087038
0.0111649	-0.176321	0.358	0.375	1	down	Junb	ENSMUSG00000052837
0.0112316	0.135211	0.936	0.902	1	up	Zfp445	ENSMUSG00000047036
0.0112324	0.136127	0.36	0.321	1	up	Pnmal2	ENSMUSG00000070802
0.0112486	-0.0837147	0.058	0.101	1	down	Ccdc14	ENSMUSG00000022833
0.0112717	-0.109105	0.131	0.193	1	down	Gm47167	ENSMUSG00000113907
0.011283	0.142195	0.839	0.804	1	up	Xpo7	ENSMUSG00000022100
0.0112837	0.12137	0.342	0.274	1	up	Larp6	ENSMUSG00000034839
0.0113365	-0.0804261	0.08	0.131	1	down	Gm48677	ENSMUSG00000110824
0.0113373	0.144489	0.97	0.961	1	up	Ccbe1	ENSMUSG00000046318
0.0114374	0.078423	0.111	0.057	1	up	Shmt2	ENSMUSG00000025403
0.0114401	0.081352	0.101	0.048	1	up	Enkd1	ENSMUSG00000013155
0.0114489	0.127806	0.392	0.339	1	up	Rpl7	ENSMUSG00000043716
0.0114854	-0.151545	0.956	0.979	1	down	Cdh2	ENSMUSG00000024304
0.0115042	0.122176	0.986	0.988	1	up	Vps13b	ENSMUSG00000037646
0.0115158	0.114753	0.125	0.083	1	up	9330111N05Rik	ENSMUSG00000097098
0.0115704	0.158592	0.698	0.652	1	up	Araf	ENSMUSG00000001127
0.0115803	0.162852	0.827	0.792	1	up	Xylt1	ENSMUSG00000030657
0.0115979	0.104242	0.252	0.164	1	up	Tdrkh	ENSMUSG00000041912
0.0116127	0.161553	0.604	0.542	1	up	Hmgb1	ENSMUSG00000066551
0.0116427	0.155555	0.509	0.455	1	up	Per3	ENSMUSG00000028957
0.0116474	-0.13415	0.435	0.5	1	down	Ddost	ENSMUSG00000028757
0.0116477	0.111003	0.217	0.146	1	up	AW146154	ENSMUSG00000074166
0.0116711	0.149771	0.507	0.399	1	up	Farsa	ENSMUSG00000003808
0.0117259	-0.0952993	0.109	0.167	1	down	Vasn	ENSMUSG00000039646
0.011736	0.161096	0.517	0.464	1	up	E230029C05Rik	ENSMUSG00000097585
0.0117378	0.113361	0.998	0.997	1	up	Ube2e2	ENSMUSG00000058317
0.0117413	-0.0722496	0.062	0.104	1	down	Cyb561a3	ENSMUSG00000034445
0.0117426	-0.0841588	0.078	0.131	1	down	Gm36839	ENSMUSG00000113170
0.0117552	0.127387	0.954	0.932	1	up	Itsn1	ENSMUSG00000022957
0.0117947	-0.0958802	0.137	0.196	1	down	Nup37	ENSMUSG00000035351
0.0117952	-0.116511	0.245	0.312	1	down	Mcl1	ENSMUSG00000038612
0.0118347	0.144781	0.688	0.598	1	up	Slc9a1	ENSMUSG00000028854
0.0118462	0.128394	0.938	0.92	1	up	Afdn	ENSMUSG00000068036
0.0118482	0.0843665	0.117	0.068	1	up	Rfx5	ENSMUSG00000005774
0.0119299	0.180674	0.932	0.893	1	up	Tafa5	ENSMUSG00000054863
0.0119591	0.127377	0.441	0.339	1	up	Prkcsh	ENSMUSG00000003402
0.0119647	0.153595	0.72	0.67	1	up	Lrrc4b	ENSMUSG00000047085
0.0119841	0.131505	0.427	0.333	1	up	Fbh1	ENSMUSG00000058594
0.0119863	0.137582	0.897	0.887	1	up	Cdk12	ENSMUSG00000003119
0.0119941	0.153751	0.616	0.545	1	up	Eif2ak4	ENSMUSG00000005102
0.0120084	0.144538	0.529	0.423	1	up	Fam234b	ENSMUSG00000030207
0.0120179	-0.14935	0.706	0.714	1	down	Foxn2	ENSMUSG00000034998
0.0120314	0.0854693	0.121	0.057	1	up	Arrdc1	ENSMUSG00000026972
0.0120602	0.107355	0.229	0.149	1	up	Pdxk	ENSMUSG00000032788
0.012084	0.174506	0.734	0.661	1	up	Mdga1	ENSMUSG00000043557
0.0120979	-0.142761	0.557	0.64	1	down	Mcts1	ENSMUSG00000000355
0.0121049	0.153574	0.27	0.208	1	up	Mbp	ENSMUSG00000041607
0.0121328	0.141549	0.704	0.673	1	up	Ccdc47	ENSMUSG00000078622
0.0121396	0.149957	0.845	0.759	1	up	Orai2	ENSMUSG00000039747
0.0121625	-0.0979559	1	0.994	1	down	Grin2b	ENSMUSG00000030209
0.0121976	-0.120373	0.239	0.312	1	down	Dynlt1a	ENSMUSG00000092074
0.0122442	0.0894003	0.159	0.104	1	up	Gpsm1	ENSMUSG00000026930
0.0122455	-0.0766485	0.068	0.113	1	down	Gm39214	ENSMUSG00000109754
0.0122724	0.143184	0.849	0.804	1	up	Fgd4	ENSMUSG00000022788
0.0122834	0.0983756	0.211	0.146	1	up	Serp1	ENSMUSG00000027808
0.0123435	-0.0830523	0.091	0.14	1	down	Kctd21	ENSMUSG00000044952
0.0123507	0.125102	0.964	0.943	1	up	Mapk1	ENSMUSG00000063358
0.0124139	0.142252	0.946	0.923	1	up	Gabbr1	ENSMUSG00000024462
0.012443	-0.141941	0.431	0.482	1	down	Morc3	ENSMUSG00000039456
0.0124906	0.093163	0.179	0.122	1	up	Zbtb21	ENSMUSG00000046962
0.012511	0.136489	0.519	0.414	1	up	Ptcd3	ENSMUSG00000063884
0.0125124	-0.117938	0.229	0.321	1	down	Dph5	ENSMUSG00000033554
0.0125256	0.173149	0.531	0.455	1	up	Sfxn5	ENSMUSG00000033720
0.0125336	0.142595	0.879	0.821	1	up	Dbn1	ENSMUSG00000034675
0.0125422	0.144946	0.622	0.554	1	up	Caskin1	ENSMUSG00000033597
0.012546	0.137134	0.736	0.714	1	up	Add3	ENSMUSG00000025026
0.0125606	0.136071	0.92	0.911	1	up	Rnf165	ENSMUSG00000025427
0.0125698	-0.130778	0.288	0.378	1	down	2010320O07Rik	ENSMUSG00000089983
0.0125894	-0.118358	0.219	0.304	1	down	Dok3	ENSMUSG00000035711
0.0126235	0.138194	0.479	0.405	1	up	Terf2	ENSMUSG00000031921
0.0126389	0.162862	0.386	0.304	1	up	Nipal2	ENSMUSG00000038879
0.0126666	-0.132404	0.899	0.923	1	down	Ktn1	ENSMUSG00000021843
0.0126742	0.116854	0.235	0.179	1	up	Rfc2	ENSMUSG00000023104
0.0127202	0.122109	0.304	0.22	1	up	Exosc9	ENSMUSG00000027714
0.0127235	-0.124817	0.292	0.339	1	down	Mettl15	ENSMUSG00000057234
0.0127357	0.143634	0.96	0.949	1	up	Tcf12	ENSMUSG00000032228
0.0127434	0.109152	0.201	0.146	1	up	D430019H16Rik	ENSMUSG00000094910
0.012768	0.125618	0.362	0.283	1	up	Ctps2	ENSMUSG00000031360
0.0127947	0.129386	0.414	0.339	1	up	Mta1	ENSMUSG00000021144
0.0128539	0.191854	0.857	0.869	1	up	Enc1	ENSMUSG00000041773
0.012862	-0.105353	0.181	0.247	1	down	9530077C05Rik	ENSMUSG00000036411
0.0128645	0.152407	0.918	0.899	1	up	Smpd3	ENSMUSG00000031906
0.0128693	-0.111528	0.177	0.256	1	down	Dusp6	ENSMUSG00000019960
0.0128996	-0.0881217	0.111	0.167	1	down	Gm44777	ENSMUSG00000108738
0.0129283	0.108715	0.197	0.131	1	up	Nrros	ENSMUSG00000052384
0.0129363	0.141553	0.686	0.619	1	up	Nova2	ENSMUSG00000030411
0.0129743	0.132757	0.35	0.286	1	up	Kcnh3	ENSMUSG00000037579
0.0130417	-0.0793578	0.072	0.134	1	down	Slc4a2	ENSMUSG00000028962
0.0130657	0.158663	0.511	0.464	1	up	Fam110b	ENSMUSG00000049119
0.0130897	0.141415	0.658	0.598	1	up	Zfand5	ENSMUSG00000024750
0.0130922	0.142094	0.907	0.869	1	up	Acaca	ENSMUSG00000020532
0.0131206	-0.23634	0.362	0.449	1	down	Sema5b	ENSMUSG00000052133
0.0131611	0.121849	0.278	0.211	1	up	Cc2d1b	ENSMUSG00000028582
0.0131655	0.152437	0.567	0.533	1	up	Rpl24	ENSMUSG00000098274
0.0132583	0.151242	0.662	0.631	1	up	Jakmip3	ENSMUSG00000056856
0.0132616	-0.147388	0.416	0.524	1	down	Nenf	ENSMUSG00000037499
0.0132918	0.13874	0.614	0.5	1	up	Ilf2	ENSMUSG00000001016
0.0133087	-0.0929948	0.998	1	1	down	Tcf4	ENSMUSG00000053477
0.0134496	0.138738	0.805	0.774	1	up	Rnf169	ENSMUSG00000058761
0.0134811	-0.142154	0.608	0.652	1	down	Cyb5r4	ENSMUSG00000032872
0.0134908	-0.124212	0.302	0.408	1	down	Snhg3	ENSMUSG00000085241
0.013499	0.0872921	0.161	0.092	1	up	Mrps23	ENSMUSG00000023723
0.0134999	-0.23748	0.948	0.938	1	down	Trps1	ENSMUSG00000038679
0.0135243	-0.085138	0.089	0.143	1	down	Gm34821	ENSMUSG00000109186
0.013588	0.147813	0.588	0.533	1	up	Slc44a2	ENSMUSG00000057193
0.0136204	-0.120816	0.233	0.301	1	down	Dus4l	ENSMUSG00000020648
0.0136243	0.0869337	0.141	0.077	1	up	Efnb3	ENSMUSG00000003934
0.0136319	0.140277	0.803	0.735	1	up	Uri1	ENSMUSG00000030421
0.0136545	0.145214	0.763	0.661	1	up	Rars2	ENSMUSG00000028292
0.0136623	0.101681	0.209	0.149	1	up	Mbd3	ENSMUSG00000035478
0.0136744	0.137286	0.527	0.446	1	up	Xpo5	ENSMUSG00000067150
0.0136784	0.115016	0.278	0.205	1	up	Ptbp1	ENSMUSG00000006498
0.0136858	0.121681	0.262	0.176	1	up	Washc1	ENSMUSG00000024101
0.0137036	0.129368	0.455	0.381	1	up	Nop58	ENSMUSG00000026020
0.0137153	0.137375	0.92	0.902	1	up	Bicral	ENSMUSG00000036568
0.0137284	0.0894405	0.129	0.074	1	up	Sord	ENSMUSG00000027227
0.0137497	0.148502	0.72	0.676	1	up	Ppp2ca	ENSMUSG00000020349
0.0137811	0.105368	0.264	0.176	1	up	Pgm3	ENSMUSG00000056131
0.0137926	0.104194	0.169	0.113	1	up	Arhgef10	ENSMUSG00000071176
0.0138016	0.134019	0.4	0.292	1	up	Zfp945	ENSMUSG00000059142
0.0138245	0.142085	0.734	0.723	1	up	Pfkm	ENSMUSG00000033065
0.0138314	-0.13779	0.646	0.673	1	down	Vamp4	ENSMUSG00000026696
0.0138748	-0.126112	0.39	0.473	1	down	6720427I07Rik	ENSMUSG00000097375
0.0139001	0.0904447	0.163	0.101	1	up	LTO1	ENSMUSG00000031072
0.0139225	0.150507	0.573	0.548	1	up	Nxpe3	ENSMUSG00000075033
0.0139246	0.121019	0.322	0.283	1	up	B4galt3	ENSMUSG00000052423
0.0139298	-0.229029	0.471	0.545	1	down	Pcsk5	ENSMUSG00000024713
0.013961	0.135487	0.632	0.631	1	up	Lemd3	ENSMUSG00000048661
0.0139885	-0.135351	0.563	0.61	1	down	Ttll4	ENSMUSG00000033257
0.01403	0.123271	0.423	0.342	1	up	Cpox	ENSMUSG00000022742
0.0140588	-0.16502	0.771	0.792	1	down	Pid1	ENSMUSG00000045658
0.0140791	0.135249	0.507	0.464	1	up	Ss18l1	ENSMUSG00000039086
0.0140803	0.150238	0.36	0.259	1	up	Dennd4c	ENSMUSG00000038024
0.0140832	-0.161429	0.765	0.807	1	down	Nme7	ENSMUSG00000026575
0.0141015	0.137876	0.722	0.699	1	up	Opa1	ENSMUSG00000038084
0.0141072	0.137761	0.928	0.893	1	up	Gapvd1	ENSMUSG00000026867
0.0141155	0.0717791	0.113	0.06	1	up	Isyna1	ENSMUSG00000019139
0.0141594	0.205158	0.348	0.283	1	up	mt-Nd5	ENSMUSG00000064367
0.014195	-0.146359	0.74	0.762	1	down	Zbtb38	ENSMUSG00000040433
0.0141953	-0.141422	0.505	0.562	1	down	Higd2a	ENSMUSG00000025868
0.0142259	0.103716	0.225	0.155	1	up	Ece1	ENSMUSG00000057530
0.0142872	0.144669	0.483	0.399	1	up	St8sia1	ENSMUSG00000030283
0.0143093	-0.128686	0.41	0.482	1	down	Abhd2	ENSMUSG00000039202
0.0143236	0.136816	0.678	0.574	1	up	Mfsd11	ENSMUSG00000020818
0.014368	0.148128	0.62	0.518	1	up	Retreg2	ENSMUSG00000049339
0.0144098	0.130546	0.338	0.271	1	up	Gys1	ENSMUSG00000003865
0.0144113	0.106593	0.153	0.101	1	up	Gm960	ENSMUSG00000071691
0.0144139	0.133545	0.915	0.866	1	up	Ggnbp2	ENSMUSG00000020530
0.0144179	0.133968	0.618	0.554	1	up	Cbx3	ENSMUSG00000029836
0.0145099	0.133344	0.887	0.824	1	up	Shprh	ENSMUSG00000090112
0.0145287	0.126642	0.99	0.991	1	up	Atp1a3	ENSMUSG00000040907
0.0145417	0.133006	0.519	0.464	1	up	Slc9a8	ENSMUSG00000039463
0.0145607	-0.160753	0.414	0.461	1	down	Gm12536	ENSMUSG00000085654
0.014605	-0.188342	0.384	0.449	1	down	Slc39a11	ENSMUSG00000041654
0.0146174	-0.123915	0.298	0.384	1	down	4930549G23Rik	ENSMUSG00000118134
0.014709	0.132183	0.461	0.375	1	up	Wdr41	ENSMUSG00000042015
0.0147617	0.131406	0.932	0.896	1	up	Sf3b1	ENSMUSG00000025982
0.0147855	0.131094	0.38	0.283	1	up	Atg2a	ENSMUSG00000024773
0.0147925	0.137958	0.92	0.872	1	up	Luzp1	ENSMUSG00000001089
0.0148098	-0.127068	0.956	0.988	1	down	Jmjd1c	ENSMUSG00000037876
0.01486	-0.133353	0.555	0.583	1	down	Rbm28	ENSMUSG00000029701
0.0149006	0.133455	0.853	0.78	1	up	Btrc	ENSMUSG00000025217
0.014901	0.134845	0.525	0.461	1	up	Iars	ENSMUSG00000037851
0.0149067	0.146119	0.165	0.11	1	up	Kcnt1	ENSMUSG00000058740
0.0149219	0.122831	0.354	0.298	1	up	Snrpa	ENSMUSG00000061479
0.0149489	0.140139	0.853	0.801	1	up	Stk39	ENSMUSG00000027030
0.0149664	0.217503	0.97	0.976	1	up	Lrrtm4	ENSMUSG00000052581
0.0149845	0.131287	0.336	0.259	1	up	Mthfd1l	ENSMUSG00000040675
0.0150019	0.119786	0.332	0.256	1	up	Klhl5	ENSMUSG00000054920
0.0150122	0.130361	0.441	0.375	1	up	Xpot	ENSMUSG00000034667
0.0150217	-0.0836026	0.087	0.122	1	down	Abca17	ENSMUSG00000035435
0.015055	0.131627	0.344	0.274	1	up	Cdon	ENSMUSG00000038119
0.0151418	0.138316	0.427	0.336	1	up	Usp11	ENSMUSG00000031066
0.0151468	0.110198	0.268	0.193	1	up	Meis3	ENSMUSG00000041420
0.0151698	0.127445	0.885	0.801	1	up	Acin1	ENSMUSG00000022185
0.0151891	0.131114	0.563	0.449	1	up	Cep104	ENSMUSG00000039523
0.0152029	-0.124872	0.419	0.473	1	down	2900093K20Rik	ENSMUSG00000099632
0.0152107	0.137189	0.612	0.604	1	up	Tppp	ENSMUSG00000021573
0.0152205	-0.160124	0.374	0.411	1	down	4930509J09Rik	ENSMUSG00000102362
0.0152374	0.133679	0.537	0.479	1	up	Dhx9	ENSMUSG00000042699
0.0152513	0.145451	0.602	0.551	1	up	Gigyf1	ENSMUSG00000029714
0.0152649	-0.12096	0.427	0.479	1	down	Kctd6	ENSMUSG00000021752
0.015272	0.132146	0.39	0.315	1	up	Bdh1	ENSMUSG00000046598
0.0153545	-0.0972181	0.151	0.188	1	down	Gm16152	ENSMUSG00000087131
0.0153554	0.14182	0.829	0.783	1	up	Tmod2	ENSMUSG00000032186
0.015364	-0.102278	0.155	0.205	1	down	Taf13	ENSMUSG00000048100
0.0153728	0.135655	0.586	0.524	1	up	Bicra	ENSMUSG00000070808
0.0153739	0.135655	0.368	0.283	1	up	Prdm11	ENSMUSG00000075028
0.015405	0.148359	0.531	0.467	1	up	Ap2a1	ENSMUSG00000060279
0.0154143	-0.13598	0.819	0.836	1	down	Ranbp2	ENSMUSG00000003226
0.0154517	-0.0875637	0.119	0.182	1	down	Pycrl	ENSMUSG00000022571
0.0155032	0.160835	0.738	0.658	1	up	Fam222b	ENSMUSG00000037750
0.0155039	0.0865791	0.143	0.089	1	up	Med12	ENSMUSG00000079487
0.0155113	-0.0840974	0.087	0.143	1	down	Kdm8	ENSMUSG00000030752
0.015545	0.115335	0.328	0.259	1	up	Zfand2a	ENSMUSG00000053581
0.0155972	0.137712	0.592	0.5	1	up	Ccdc149	ENSMUSG00000045790
0.0156052	0.0935405	0.998	1	1	up	Gria1	ENSMUSG00000020524
0.0156177	-0.138219	0.946	0.946	1	down	Nrn1	ENSMUSG00000039114
0.0156435	0.136102	0.944	0.938	1	up	Sfswap	ENSMUSG00000029439
0.0156458	0.143984	0.65	0.56	1	up	Clip3	ENSMUSG00000013921
0.0157527	0.114783	0.423	0.315	1	up	Hexdc	ENSMUSG00000039307
0.0158144	-0.148156	0.847	0.872	1	down	C78859	ENSMUSG00000110710
0.0158408	-0.149747	0.545	0.616	1	down	Tspan17	ENSMUSG00000025875
0.0159148	0.127241	0.358	0.307	1	up	Sumf2	ENSMUSG00000025538
0.0159783	-0.134228	0.455	0.485	1	down	Birc2	ENSMUSG00000057367
0.0159827	-0.0886856	0.103	0.164	1	down	Fbxo46	ENSMUSG00000050428
0.0159982	0.124129	0.37	0.289	1	up	Zfp777	ENSMUSG00000071477
0.0160148	0.143035	0.694	0.628	1	up	Auh	ENSMUSG00000021460
0.0161447	0.107501	0.254	0.179	1	up	Entpd5	ENSMUSG00000021236
0.0161532	0.111561	0.274	0.19	1	up	Fam184b	ENSMUSG00000015879
0.0162005	0.137205	0.427	0.342	1	up	Ap2s1	ENSMUSG00000008036
0.0162105	0.134755	0.903	0.872	1	up	Mtdh	ENSMUSG00000022255
0.0162474	-0.123432	0.447	0.5	1	down	Rpl12	ENSMUSG00000038900
0.0163165	-0.0938939	0.103	0.155	1	down	Alg3	ENSMUSG00000033809
0.0163611	0.151615	0.62	0.536	1	up	Cntln	ENSMUSG00000038070
0.0163722	-0.0983057	0.159	0.214	1	down	Gm16066	ENSMUSG00000082848
0.0165657	0.112913	0.998	0.976	1	up	Rere	ENSMUSG00000039852
0.0165824	-0.140864	0.722	0.759	1	down	Tmem50a	ENSMUSG00000028822
0.0165841	0.132267	0.622	0.557	1	up	Timm44	ENSMUSG00000002949
0.0166063	0.139266	0.755	0.708	1	up	Otud7b	ENSMUSG00000038495
0.0166255	-0.136802	0.306	0.402	1	down	Nop10	ENSMUSG00000027133
0.0166286	-0.0740145	0.085	0.134	1	down	Lrp8os2	ENSMUSG00000073779
0.01663	-0.091715	0.111	0.179	1	down	Gm42726	ENSMUSG00000107102
0.0166332	0.140087	0.738	0.708	1	up	Dnajb6	ENSMUSG00000029131
0.0166727	0.113947	0.99	0.991	1	up	Rbfox2	ENSMUSG00000033565
0.0166763	0.113719	0.29	0.211	1	up	Tmem104	ENSMUSG00000045980
0.0167321	-0.120187	0.227	0.298	1	down	Far1os	ENSMUSG00000084984
0.0167525	0.139941	0.821	0.798	1	up	Slc8a2	ENSMUSG00000030376
0.0167788	-0.097795	0.219	0.292	1	down	Zfp511	ENSMUSG00000025470
0.0167847	-0.121232	0.67	0.693	1	down	Rrnad1	ENSMUSG00000004896
0.0167849	0.132614	0.624	0.539	1	up	G3bp1	ENSMUSG00000018583
0.0167955	0.13641	0.698	0.658	1	up	Dpp8	ENSMUSG00000032393
0.0168683	0.145003	0.539	0.455	1	up	Gprasp2	ENSMUSG00000072966
0.0168732	0.13774	0.547	0.518	1	up	Fbxo3	ENSMUSG00000027180
0.0168993	0.129253	0.956	0.926	1	up	Ulk2	ENSMUSG00000004798
0.0169291	-0.0669694	0.074	0.119	1	down	Gm35037	ENSMUSG00000107985
0.0169369	0.121325	0.517	0.44	1	up	Izumo4	ENSMUSG00000055862
0.0169789	0.114956	0.328	0.241	1	up	Hectd3	ENSMUSG00000046861
0.0170394	0.136371	0.368	0.28	1	up	Arhgap33	ENSMUSG00000036882
0.0170628	0.128619	0.918	0.866	1	up	Gnb1	ENSMUSG00000029064
0.0171832	-0.116634	0.928	0.97	1	down	Fus	ENSMUSG00000030795
0.0171834	0.129112	0.451	0.414	1	up	Yy1	ENSMUSG00000021264
0.0172204	-0.0974357	0.125	0.185	1	down	4930532I03Rik	ENSMUSG00000112201
0.0172442	0.116393	0.386	0.321	1	up	Krba1	ENSMUSG00000042810
0.0172657	0.0985779	0.175	0.119	1	up	Pnpla3	ENSMUSG00000041653
0.0173746	0.116319	0.268	0.193	1	up	4930570G19Rik	ENSMUSG00000085084
0.0173828	-0.226176	0.843	0.845	1	down	Cdh9	ENSMUSG00000025370
0.0173908	0.135337	0.875	0.836	1	up	Ppp6r2	ENSMUSG00000036561
0.0174062	-0.140344	0.744	0.765	1	down	P4ha1	ENSMUSG00000019916
0.0174477	-0.151457	0.656	0.702	1	down	Rps2	ENSMUSG00000044533
0.0174548	0.145709	0.678	0.619	1	up	Ddi2	ENSMUSG00000078515
0.0174578	0.106832	0.298	0.196	1	up	Pprc1	ENSMUSG00000055491
0.0174894	-0.0756057	0.08	0.116	1	down	Gm34868	ENSMUSG00000112784
0.0174996	0.102907	0.233	0.161	1	up	Qdpr	ENSMUSG00000015806
0.0175917	-0.118689	0.292	0.348	1	down	Eef1akmt1	ENSMUSG00000021951
0.0175984	-0.115427	0.076	0.125	1	down	Cdh23	ENSMUSG00000012819
0.0176531	0.126789	0.358	0.274	1	up	Rfx1	ENSMUSG00000031706
0.0177472	0.139189	0.684	0.625	1	up	Numbl	ENSMUSG00000063160
0.0177615	0.11529	0.328	0.25	1	up	Ypel5	ENSMUSG00000039770
0.0177659	0.184407	0.435	0.348	1	up	Matn2	ENSMUSG00000022324
0.0178067	-0.125377	0.443	0.476	1	down	Dlk2	ENSMUSG00000047428
0.0178318	0.116498	0.964	0.958	1	up	Papola	ENSMUSG00000021111
0.0178502	0.135042	0.539	0.432	1	up	Setd1a	ENSMUSG00000042308
0.017922	0.139149	0.65	0.622	1	up	Prkdc	ENSMUSG00000022672
0.0179516	-0.122376	0.264	0.351	1	down	Gm16638	ENSMUSG00000087088
0.0179646	-0.0679229	0.066	0.116	1	down	Gm46367	ENSMUSG00000114150
0.017973	0.138598	0.326	0.235	1	up	Vwa5b2	ENSMUSG00000046613
0.0180062	0.137115	0.571	0.533	1	up	Rtf1	ENSMUSG00000027304
0.0180217	0.119031	0.408	0.315	1	up	Arfip2	ENSMUSG00000030881
0.0181385	-0.167118	0.304	0.351	1	down	Mef2c	ENSMUSG00000005583
0.0181463	-0.124838	0.998	1	1	down	Mgat4c	ENSMUSG00000019888
0.0181745	-0.134821	0.467	0.521	1	down	Glrx2	ENSMUSG00000018196
0.0181813	0.155107	0.372	0.292	1	up	Simc1	ENSMUSG00000043183
0.0181967	-0.136067	0.497	0.56	1	down	Ube2e3	ENSMUSG00000027011
0.0182182	-0.0946861	0.08	0.11	1	down	Npy	ENSMUSG00000029819
0.0182373	0.137696	0.6	0.595	1	up	Nceh1	ENSMUSG00000027698
0.0182416	-0.0783251	0.119	0.176	1	down	Hipk4	ENSMUSG00000040424
0.01829	-0.208572	0.318	0.408	1	down	Pcdh17	ENSMUSG00000035566
0.0183407	0.133405	0.503	0.399	1	up	Kbtbd11	ENSMUSG00000055675
0.0183682	0.149028	0.543	0.482	1	up	Gpx4	ENSMUSG00000075706
0.0183702	0.129268	0.463	0.375	1	up	Fam78b	ENSMUSG00000060568
0.0183816	-0.139947	0.718	0.753	1	down	Zfp398	ENSMUSG00000062519
0.0183881	0.117334	0.358	0.274	1	up	Pik3cd	ENSMUSG00000039936
0.0184571	0.101529	0.183	0.11	1	up	Hlf	ENSMUSG00000003949
0.0184887	-0.13318	0.533	0.562	1	down	Klf3	ENSMUSG00000029178
0.0184944	0.108442	0.992	0.988	1	up	Nsf	ENSMUSG00000034187
0.0185085	-0.117523	0.272	0.324	1	down	Ss18l2	ENSMUSG00000032526
0.0185232	-0.125135	0.909	0.917	1	down	Zfp280d	ENSMUSG00000038535
0.0185885	0.14262	0.875	0.848	1	up	2900026A02Rik	ENSMUSG00000051339
0.0186419	0.131944	0.421	0.357	1	up	Sh3bgrl	ENSMUSG00000031246
0.0186562	0.13583	0.594	0.562	1	up	Rpsa	ENSMUSG00000032518
0.0186617	0.124156	0.533	0.464	1	up	Usp8	ENSMUSG00000027363
0.0186758	0.166029	0.197	0.179	1	up	Mettl24	ENSMUSG00000045555
0.0186863	0.123379	0.382	0.295	1	up	Ubqln4	ENSMUSG00000008604
0.0187042	0.144336	0.7	0.589	1	up	Arid1a	ENSMUSG00000007880
0.0187703	0.136304	0.795	0.735	1	up	Syt13	ENSMUSG00000027220
0.0187855	-0.099121	0.149	0.188	1	down	Slc5a3	ENSMUSG00000089774
0.0188608	0.116213	0.264	0.22	1	up	Tsacc	ENSMUSG00000010538
0.0188829	0.131695	0.398	0.315	1	up	Dhcr24	ENSMUSG00000034926
0.0189312	-0.0734352	0.076	0.122	1	down	Htr2b	ENSMUSG00000026228
0.018963	0.0759657	0.151	0.098	1	up	Slc19a1	ENSMUSG00000001436
0.0189964	0.0901327	0.145	0.08	1	up	Mettl27	ENSMUSG00000040557
0.0190416	-0.128576	0.38	0.473	1	down	Timm8b	ENSMUSG00000039016
0.0190458	-0.110627	0.429	0.512	1	down	Gnptg	ENSMUSG00000035521
0.0190464	-0.110649	0.996	0.994	1	down	Robo1	ENSMUSG00000022883
0.0190488	0.121555	0.481	0.399	1	up	Gga2	ENSMUSG00000030872
0.0190555	0.112416	0.26	0.199	1	up	Vhl	ENSMUSG00000033933
0.019098	0.165232	0.777	0.72	1	up	Dlc1	ENSMUSG00000031523
0.019132	0.131335	0.555	0.47	1	up	Cdc123	ENSMUSG00000039128
0.0191489	0.0970117	0.203	0.152	1	up	Fasn	ENSMUSG00000025153
0.0192183	0.127025	0.849	0.857	1	up	Zzef1	ENSMUSG00000055670
0.0192268	0.123915	0.529	0.449	1	up	Pigq	ENSMUSG00000025728
0.019242	-0.110488	0.157	0.217	1	down	1700007F19Rik	ENSMUSG00000100666
0.0192637	0.101333	0.252	0.188	1	up	Lrrc59	ENSMUSG00000020869
0.0192822	0.0855041	0.127	0.083	1	up	Dcaf12l1	ENSMUSG00000045284
0.0193292	-0.105952	0.187	0.244	1	down	Rpl35	ENSMUSG00000062997
0.0193865	-0.127001	0.988	0.991	1	down	Adgrl3	ENSMUSG00000037605
0.0194919	0.128034	0.569	0.491	1	up	Cep70	ENSMUSG00000056267
0.0195053	0.0997451	0.205	0.143	1	up	Dcaf15	ENSMUSG00000037103
0.0195436	0.125184	0.994	0.994	1	up	Frmpd4	ENSMUSG00000049176
0.0195586	-0.137873	0.891	0.92	1	down	Bsg	ENSMUSG00000023175
0.0196474	0.127188	0.95	0.935	1	up	Ppp1r13b	ENSMUSG00000021285
0.0196571	0.0989103	0.27	0.211	1	up	Slc12a9	ENSMUSG00000037344
0.0196632	0.0763515	0.115	0.068	1	up	Exosc2	ENSMUSG00000039356
0.0197329	-0.125553	0.539	0.61	1	down	Lrrcc1	ENSMUSG00000027550
0.0197358	0.135732	0.94	0.89	1	up	Traf3	ENSMUSG00000021277
0.0197795	-0.119617	0.215	0.253	1	down	Pcyt1b	ENSMUSG00000035246
0.0198108	0.115813	0.298	0.208	1	up	Evc	ENSMUSG00000029122
0.0198279	0.132071	0.614	0.56	1	up	Ppp1r12c	ENSMUSG00000019254
0.0198881	0.118025	0.543	0.503	1	up	1810013L24Rik	ENSMUSG00000022507
0.0199356	0.137194	0.732	0.72	1	up	Dhx33	ENSMUSG00000040620
0.0199819	0.137913	0.799	0.699	1	up	Slc2a3	ENSMUSG00000003153
0.0199946	0.0981804	0.181	0.116	1	up	Mcmdc2	ENSMUSG00000046101
0.0200245	-0.0926301	0.064	0.125	1	down	BC028777	ENSMUSG00000085185
0.0201244	-0.0713502	0.087	0.125	1	down	Ccdc159	ENSMUSG00000006241
0.0201693	-0.093642	0.199	0.238	1	down	Gm16172	ENSMUSG00000086472
0.0201753	-0.0999237	0.173	0.235	1	down	Gm48749	ENSMUSG00000111627
0.0202021	-0.114827	0.292	0.366	1	down	Nr2c1	ENSMUSG00000005897
0.0202724	0.125638	0.541	0.476	1	up	Ccdc186	ENSMUSG00000035173
0.0202844	0.132653	0.453	0.384	1	up	Cct6a	ENSMUSG00000029447
0.0203757	-0.128841	0.652	0.708	1	down	Ahctf1	ENSMUSG00000026491
0.0204456	0.128009	0.843	0.798	1	up	Vps41	ENSMUSG00000041236
0.0204572	0.125147	0.726	0.685	1	up	Psen1	ENSMUSG00000019969
0.0204859	0.151286	0.767	0.705	1	up	Epb41l4b	ENSMUSG00000028434
0.0205016	0.132204	0.644	0.565	1	up	Miga2	ENSMUSG00000026858
0.0205219	0.124014	0.487	0.405	1	up	Znrf2	ENSMUSG00000058446
0.0205917	0.138589	0.783	0.69	1	up	Lpgat1	ENSMUSG00000026623
0.0206289	-0.132313	0.503	0.592	1	down	Pex13	ENSMUSG00000020283
0.0206926	0.12995	0.875	0.827	1	up	Uvrag	ENSMUSG00000035354
0.0207228	0.136094	0.849	0.836	1	up	Hnrnpr	ENSMUSG00000066037
0.0207474	0.122748	0.398	0.315	1	up	Snrpb	ENSMUSG00000027404
0.0208009	0.0958729	1	1	1	up	Ank3	ENSMUSG00000069601
0.0208131	-0.127868	0.877	0.896	1	down	Snhg20	ENSMUSG00000086859
0.0208787	0.141409	0.586	0.521	1	up	Tomm34	ENSMUSG00000018322
0.0208956	0.106315	0.105	0.051	1	up	Gm42397	ENSMUSG00000109532
0.0209579	-0.126852	0.354	0.438	1	down	Dhps	ENSMUSG00000060038
0.0209938	0.141322	0.952	0.961	1	up	Cacnb4	ENSMUSG00000017412
0.0210315	0.100551	0.185	0.128	1	up	Tmem145	ENSMUSG00000043843
0.0210742	-0.0755562	0.064	0.104	1	down	Gm14329	ENSMUSG00000086239
0.0210853	0.132191	0.759	0.738	1	up	Fhl2	ENSMUSG00000008136
0.0210887	0.135655	0.455	0.423	1	up	Nme1	ENSMUSG00000037601
0.0210956	0.108051	0.254	0.176	1	up	Zfp3	ENSMUSG00000043602
0.0211093	0.134604	0.726	0.619	1	up	Usp24	ENSMUSG00000028514
0.0211377	-0.100351	0.203	0.256	1	down	Saysd1	ENSMUSG00000045107
0.0211656	0.127561	0.839	0.75	1	up	Tsc1	ENSMUSG00000026812
0.0211657	0.10316	0.252	0.185	1	up	Vps28	ENSMUSG00000115987
0.0212101	-0.134062	0.302	0.396	1	down	D3Ertd751e	ENSMUSG00000025766
0.0212384	0.13392	0.455	0.351	1	up	Rfwd3	ENSMUSG00000033596
0.0212792	-0.217499	0.577	0.661	1	down	Inf2	ENSMUSG00000037679
0.0213191	-0.105353	0.294	0.345	1	down	Dtymk	ENSMUSG00000026281
0.0213318	0.108688	0.314	0.241	1	up	Rrp15	ENSMUSG00000001305
0.0213609	0.230016	0.489	0.378	1	up	Epha10	ENSMUSG00000028876
0.0214131	0.131062	0.581	0.497	1	up	Ivd	ENSMUSG00000027332
0.0214191	-0.123363	0.173	0.211	1	down	P2ry12	ENSMUSG00000036353
0.0214241	0.125903	0.847	0.839	1	up	Kif2a	ENSMUSG00000021693
0.0214794	0.155585	0.6	0.482	1	up	Nxpe4	ENSMUSG00000044229
0.0216078	0.122147	0.398	0.351	1	up	Pdgfb	ENSMUSG00000000489
0.0216472	0.124428	0.461	0.396	1	up	Ap3m2	ENSMUSG00000031539
0.0216908	0.142365	0.7	0.682	1	up	Hmgcll1	ENSMUSG00000007908
0.0217077	0.124647	0.465	0.369	1	up	Sart3	ENSMUSG00000018974
0.0217309	0.119714	0.316	0.25	1	up	Crlf3	ENSMUSG00000017561
0.0217672	-0.0935367	0.115	0.185	1	down	5031415H12Rik	ENSMUSG00000097282
0.0218214	-0.173451	0.881	0.878	1	down	Edil3	ENSMUSG00000034488
0.0218371	0.117475	0.877	0.815	1	up	Sec24b	ENSMUSG00000001052
0.021861	-0.0675981	0.085	0.131	1	down	4930506C21Rik	ENSMUSG00000087478
0.0218903	0.133204	0.877	0.869	1	up	Pdzd4	ENSMUSG00000002006
0.0219015	0.0746257	0.129	0.08	1	up	Rrp1b	ENSMUSG00000058392
0.0219117	-0.0684075	0.054	0.104	1	down	Gm2897	ENSMUSG00000079410
0.0219214	-0.14364	0.946	0.961	1	down	Pam	ENSMUSG00000026335
0.0219503	0.0862671	0.181	0.125	1	up	5730409E04Rik	ENSMUSG00000073755
0.0219737	0.0919686	0.213	0.158	1	up	Zbtb41	ENSMUSG00000033964
0.0220611	-0.0719403	0.089	0.137	1	down	4930455C13Rik	ENSMUSG00000112654
0.0221423	0.121175	0.531	0.494	1	up	Uhmk1	ENSMUSG00000026667
0.0221471	0.120606	0.394	0.312	1	up	Sdad1	ENSMUSG00000029415
0.022162	0.122181	0.952	0.946	1	up	1110051M20Rik	ENSMUSG00000040591
0.0222282	0.115454	0.998	1	1	up	Kcnd2	ENSMUSG00000060882
0.0223605	0.139097	0.612	0.58	1	up	Lztr1	ENSMUSG00000022761
0.0224219	0.118116	0.479	0.438	1	up	Zcchc8	ENSMUSG00000029427
0.0225172	-0.0820025	0.085	0.125	1	down	Ehhadh	ENSMUSG00000022853
0.022539	0.101333	0.266	0.185	1	up	Hip1r	ENSMUSG00000000915
0.0225731	0.134143	0.92	0.89	1	up	Sik3	ENSMUSG00000034135
0.0226242	-0.0990115	0.223	0.262	1	down	Prcp	ENSMUSG00000061119
0.0226439	0.137235	0.676	0.592	1	up	Ctdspl	ENSMUSG00000047409
0.0227199	0.114865	0.366	0.277	1	up	Lemd2	ENSMUSG00000044857
0.0227665	0.132187	0.821	0.815	1	up	Sept3	ENSMUSG00000022456
0.0227672	-0.111009	0.668	0.685	1	down	Pabpc4	ENSMUSG00000011257
0.0227828	0.0926904	0.185	0.14	1	up	Wdr6	ENSMUSG00000066357
0.0227978	0.156608	0.592	0.488	1	up	Myh9	ENSMUSG00000022443
0.0228373	-0.10562	0.296	0.357	1	down	Gm10785	ENSMUSG00000085169
0.0228739	0.145217	0.958	0.958	1	up	Hpca	ENSMUSG00000028785
0.0228797	-0.12402	0.668	0.726	1	down	Txndc15	ENSMUSG00000021497
0.0228817	-0.114589	0.771	0.792	1	down	Nudcd3	ENSMUSG00000053838
0.0229109	0.173801	0.4	0.324	1	up	Tmtc1	ENSMUSG00000030306
0.0229149	0.116497	0.346	0.253	1	up	Gtf2ird2	ENSMUSG00000015942
0.0229189	-0.15486	0.99	0.994	1	down	Chgb	ENSMUSG00000027350
0.0230323	0.163643	0.545	0.479	1	up	Cacng3	ENSMUSG00000066189
0.0230761	0.0746257	0.129	0.077	1	up	Brca2	ENSMUSG00000041147
0.023079	0.124428	0.412	0.378	1	up	Stmn1	ENSMUSG00000028832
0.0231098	-0.121633	0.362	0.452	1	down	Synj2	ENSMUSG00000023805
0.0231226	0.136459	0.841	0.845	1	up	Dennd5b	ENSMUSG00000030313
0.0231401	0.128472	0.668	0.643	1	up	Foxj3	ENSMUSG00000032998
0.0231699	0.129838	0.636	0.577	1	up	Smap2	ENSMUSG00000032870
0.0231837	0.12526	0.559	0.515	1	up	Wipi2	ENSMUSG00000029578
0.0231998	0.0889404	0.996	1	1	up	Unc80	ENSMUSG00000055567
0.0232215	-0.0772069	0.068	0.122	1	down	Gm20319	ENSMUSG00000092545
0.0232269	0.0916612	1	0.997	1	up	Nbea	ENSMUSG00000027799
0.023233	0.10087	0.276	0.211	1	up	Kcna6	ENSMUSG00000038077
0.0232561	0.129014	0.505	0.423	1	up	Hdac3	ENSMUSG00000024454
0.0232782	0.13425	0.823	0.774	1	up	Fgfr1op2	ENSMUSG00000040242
0.0232833	0.114492	0.344	0.274	1	up	Arhgdia	ENSMUSG00000025132
0.0233222	-0.121816	0.501	0.589	1	down	Nkiras1	ENSMUSG00000021772
0.0233349	0.0900799	0.153	0.107	1	up	Grhpr	ENSMUSG00000035637
0.0233457	-0.121261	0.31	0.366	1	down	Gm13269	ENSMUSG00000087086
0.0233705	0.125691	0.962	0.929	1	up	Clip1	ENSMUSG00000049550
0.0234687	0.102153	0.326	0.268	1	up	Atp13a1	ENSMUSG00000031862
0.0234763	-0.0858441	0.145	0.202	1	down	4732440D04Rik	ENSMUSG00000090031
0.0235499	0.133131	0.62	0.637	1	up	Fau	ENSMUSG00000038274
0.02355	0.142115	0.7	0.619	1	up	Chd3	ENSMUSG00000018474
0.0235642	-0.123993	0.809	0.83	1	down	Lrch3	ENSMUSG00000022801
0.0235666	-0.126498	0.694	0.688	1	down	Stx5a	ENSMUSG00000010110
0.0236025	0.097992	0.221	0.143	1	up	Ramp1	ENSMUSG00000034353
0.0236806	-0.119121	0.36	0.399	1	down	Slx4ip	ENSMUSG00000027281
0.023682	0.0757476	0.125	0.074	1	up	Prim2	ENSMUSG00000026134
0.0237468	0.0911565	0.994	1	1	up	Rims1	ENSMUSG00000041670
0.0237923	-0.1283	0.447	0.524	1	down	Mapk11	ENSMUSG00000053137
0.0238122	-0.11176	0.865	0.866	1	down	Ccar1	ENSMUSG00000020074
0.023816	0.124396	0.678	0.574	1	up	Crk	ENSMUSG00000017776
0.0238463	0.108522	0.278	0.193	1	up	Foxp4	ENSMUSG00000023991
0.0238831	0.0700668	0.117	0.068	1	up	Tsen54	ENSMUSG00000020781
0.0239096	0.135271	0.531	0.5	1	up	Tmem151b	ENSMUSG00000096847
0.0239541	-0.074585	0.091	0.128	1	down	Gm13883	ENSMUSG00000087473
0.0239915	0.127093	0.614	0.56	1	up	Evc2	ENSMUSG00000050248
0.0240079	-0.101611	0.133	0.182	1	down	Ism1	ENSMUSG00000074766
0.0240795	0.1121	0.356	0.298	1	up	Zdhhc18	ENSMUSG00000037553
0.0240845	0.131975	0.924	0.914	1	up	Taok1	ENSMUSG00000017291
0.0240868	0.114759	0.879	0.869	1	up	Ddhd2	ENSMUSG00000061313
0.0241647	0.122563	0.561	0.47	1	up	Nfrkb	ENSMUSG00000042185
0.0241879	0.108688	0.292	0.241	1	up	Ubxn6	ENSMUSG00000019578
0.024247	0.133694	0.618	0.518	1	up	Entpd6	ENSMUSG00000033068
0.0243	0.116579	0.942	0.94	1	up	Adam22	ENSMUSG00000040537
0.0243329	0.120483	0.427	0.36	1	up	Swi5	ENSMUSG00000044627
0.0243623	0.135319	0.839	0.821	1	up	Atad2b	ENSMUSG00000052812
0.0243826	0.0958776	0.217	0.167	1	up	Cyb561d1	ENSMUSG00000048796
0.0244083	0.121644	0.563	0.515	1	up	Bbs5	ENSMUSG00000063145
0.0244832	0.102518	0.314	0.265	1	up	Ccar2	ENSMUSG00000033712
0.0245266	0.104285	0.274	0.217	1	up	Phyh	ENSMUSG00000026664
0.0245348	0.145154	0.678	0.601	1	up	Bcan	ENSMUSG00000004892
0.0245396	0.136964	0.734	0.649	1	up	Kmt5b	ENSMUSG00000045098
0.024637	-0.125771	0.543	0.628	1	down	Arntl	ENSMUSG00000055116
0.0246586	0.119771	0.513	0.458	1	up	Tmco3	ENSMUSG00000038497
0.024659	0.106123	0.28	0.235	1	up	Rttn	ENSMUSG00000023066
0.0247012	-0.067285	0.052	0.104	1	down	Zfp39	ENSMUSG00000037001
0.0247261	-0.107616	0.227	0.301	1	down	Polr2k	ENSMUSG00000045996
0.0247454	0.141652	0.491	0.452	1	up	Gnaz	ENSMUSG00000040009
0.0247516	0.107641	0.268	0.202	1	up	Mybbp1a	ENSMUSG00000040463
0.0247723	0.193476	0.374	0.301	1	up	Itga8	ENSMUSG00000026768
0.0248025	0.132308	0.666	0.592	1	up	Fbxw8	ENSMUSG00000032867
0.024807	0.131175	0.875	0.821	1	up	Adora1	ENSMUSG00000042429
0.0248083	-0.158503	0.853	0.893	1	down	Immp2l	ENSMUSG00000056899
0.0248304	-0.0804124	0.085	0.128	1	down	Gemin8	ENSMUSG00000040621
0.0248388	0.121811	0.837	0.72	1	up	Ola1	ENSMUSG00000027108
0.0248458	0.106514	0.29	0.232	1	up	Brpf1	ENSMUSG00000001632
0.0248495	-0.122447	0.475	0.494	1	down	Tm2d3	ENSMUSG00000078681
0.02485	0.101333	0.254	0.19	1	up	Abtb1	ENSMUSG00000030083
0.0248599	-0.139116	0.471	0.557	1	down	Cox7a2	ENSMUSG00000032330
0.0249051	0.121576	0.443	0.333	1	up	Dbndd2	ENSMUSG00000017734
0.0249702	0.129558	0.485	0.402	1	up	Park7	ENSMUSG00000028964
0.0249958	0.117671	0.869	0.878	1	up	Atl1	ENSMUSG00000021066
0.025028	0.117754	0.487	0.411	1	up	Zfp386	ENSMUSG00000042063
0.0250433	0.123649	0.644	0.604	1	up	Eif5	ENSMUSG00000021282
0.0250563	0.113632	0.471	0.411	1	up	Wdr48	ENSMUSG00000032512
0.0250806	0.139206	0.549	0.521	1	up	Nfe2l1	ENSMUSG00000038615
0.0251635	-0.0724333	0.087	0.131	1	down	Gm49417	ENSMUSG00000115186
0.0251792	0.1139	0.913	0.878	1	up	Med13l	ENSMUSG00000018076
0.0252258	0.122428	0.364	0.321	1	up	St3gal2	ENSMUSG00000031749
0.0252331	0.121931	0.469	0.414	1	up	Kif21b	ENSMUSG00000041642
0.0252551	-0.118053	0.342	0.393	1	down	Tspan31	ENSMUSG00000006736
0.0252804	0.105067	0.27	0.208	1	up	Neurl1b	ENSMUSG00000034413
0.0253372	0.0960812	0.996	0.997	1	up	Snhg14	ENSMUSG00000100826
0.0253426	0.12861	0.652	0.625	1	up	Map3k7	ENSMUSG00000028284
0.0253789	-0.0981337	0.996	0.997	1	down	Mical2	ENSMUSG00000038244
0.0254025	-0.126308	0.406	0.479	1	down	Dnajc15	ENSMUSG00000022013
0.0254786	-0.115236	0.298	0.36	1	down	Chac2	ENSMUSG00000020309
0.0254848	0.113287	0.362	0.28	1	up	Csrnp2	ENSMUSG00000044636
0.0254892	-0.121589	0.913	0.911	1	down	Ascc3	ENSMUSG00000038774
0.0256952	-0.117844	0.765	0.827	1	down	Tra2b	ENSMUSG00000022858
0.0257202	0.133241	0.714	0.571	1	up	Dipk1a	ENSMUSG00000029270
0.0257938	0.136638	0.905	0.875	1	up	Pgm2l1	ENSMUSG00000030729
0.0257947	-0.110376	0.298	0.342	1	down	Gpr19	ENSMUSG00000032641
0.0258114	0.12559	0.674	0.616	1	up	Msl1	ENSMUSG00000052915
0.0258132	-0.0950964	0.08	0.11	1	down	Ube2cbp	ENSMUSG00000032415
0.0258442	0.144754	0.789	0.744	1	up	Clvs2	ENSMUSG00000019785
0.025905	-0.105353	0.215	0.28	1	down	Ptch1	ENSMUSG00000021466
0.0259076	-0.106055	0.435	0.452	1	down	Zfand2b	ENSMUSG00000026197
0.0259223	0.13178	0.692	0.643	1	up	Usp22	ENSMUSG00000042506
0.0259619	0.124198	0.922	0.917	1	up	Pkp2	ENSMUSG00000041957
0.0260069	0.100949	0.252	0.193	1	up	Dpp3	ENSMUSG00000063904
0.026035	0.107921	0.219	0.17	1	up	Sri	ENSMUSG00000003161
0.0260938	0.127447	0.541	0.464	1	up	Erlin1	ENSMUSG00000025198
0.0260987	0.116235	0.408	0.324	1	up	Gm7072	ENSMUSG00000117284
0.0261352	0.128803	0.726	0.729	1	up	Sympk	ENSMUSG00000023118
0.0262538	-0.069428	0.111	0.155	1	down	Gm26590	ENSMUSG00000097533
0.0262614	0.135655	0.793	0.771	1	up	Itpr1	ENSMUSG00000030102
0.0263191	-0.0717446	0.062	0.107	1	down	Ddx4	ENSMUSG00000021758
0.0263709	0.120442	0.453	0.438	1	up	Rnf208	ENSMUSG00000044628
0.0263823	0.0613436	0.103	0.062	1	up	Ppil1	ENSMUSG00000024007
0.026395	0.118596	0.692	0.708	1	up	Ccser2	ENSMUSG00000058690
0.0264235	0.0872921	0.167	0.113	1	up	Ctc1	ENSMUSG00000020898
0.0264273	0.12466	0.481	0.44	1	up	Morc2b	ENSMUSG00000048602
0.0264371	0.123811	0.352	0.268	1	up	Smyd4	ENSMUSG00000018809
0.0264399	0.121931	0.441	0.402	1	up	Eif5a	ENSMUSG00000078812
0.0264646	0.149507	0.491	0.44	1	up	Sel1l3	ENSMUSG00000029189
0.0264981	0.105947	0.398	0.312	1	up	Pigg	ENSMUSG00000029263
0.0265122	-0.0924799	0.171	0.196	1	down	1110002L01Rik	ENSMUSG00000071456
0.0265264	-0.0858441	0.139	0.193	1	down	Mtif3	ENSMUSG00000016510
0.0265857	-0.0750926	0.082	0.128	1	down	A230004M16Rik	ENSMUSG00000087306
0.0266258	0.127455	0.543	0.473	1	up	Vipas39	ENSMUSG00000021038
0.0266525	0.13007	0.909	0.866	1	up	Dkk3	ENSMUSG00000030772
0.0266851	0.100288	0.306	0.244	1	up	Ccs	ENSMUSG00000034108
0.026765	0.105823	0.312	0.238	1	up	Polr2c	ENSMUSG00000031783
0.026844	-0.101347	0.143	0.19	1	down	Cald1	ENSMUSG00000029761
0.0268443	-0.101813	0.191	0.25	1	down	Tmem138	ENSMUSG00000024666
0.0269277	0.131823	0.648	0.557	1	up	Safb2	ENSMUSG00000042625
0.0269521	-0.0877042	0.147	0.223	1	down	H2-Ke6	ENSMUSG00000073422
0.0269984	-0.121055	0.92	0.949	1	down	Nlk	ENSMUSG00000017376
0.0270014	-0.119282	0.638	0.661	1	down	Gas5	ENSMUSG00000053332
0.0270024	-0.091127	0.161	0.208	1	down	Tmem251	ENSMUSG00000046675
0.0270221	0.0952793	0.207	0.143	1	up	Hs1bp3	ENSMUSG00000020605
0.027054	0.131413	0.459	0.387	1	up	Ptov1	ENSMUSG00000038502
0.0270596	0.127362	0.419	0.354	1	up	Gpd2	ENSMUSG00000026827
0.027218	-0.0987803	0.171	0.241	1	down	BC065397	ENSMUSG00000087368
0.0273073	-0.0873644	0.145	0.182	1	down	Ccdc73	ENSMUSG00000045106
0.0273276	-0.102389	0.177	0.235	1	down	Wdcp	ENSMUSG00000051721
0.0273551	0.130031	0.427	0.36	1	up	Prkacb	ENSMUSG00000005034
0.027383	0.0746257	0.117	0.077	1	up	Bean1	ENSMUSG00000031872
0.0273955	0.113287	0.199	0.149	1	up	Chd7	ENSMUSG00000041235
0.0274014	0.123271	0.447	0.348	1	up	Diaph1	ENSMUSG00000024456
0.0274048	0.118634	0.416	0.354	1	up	Ldhb	ENSMUSG00000030246
0.0274109	-0.100381	0.266	0.318	1	down	Gm43597	ENSMUSG00000107096
0.0274121	0.133284	0.577	0.491	1	up	Rrp1	ENSMUSG00000061032
0.0274283	-0.114849	0.847	0.884	1	down	Wac	ENSMUSG00000024283
0.0275047	0.128759	0.724	0.631	1	up	Zfp40	ENSMUSG00000002617
0.0275422	-0.113173	0.4	0.42	1	down	Psenen	ENSMUSG00000036835
0.0275622	0.137734	0.779	0.75	1	up	Nol4l	ENSMUSG00000061411
0.0276254	0.101999	0.249	0.211	1	up	Pxmp4	ENSMUSG00000000876
0.0276393	0.0876408	0.145	0.107	1	up	Siah3	ENSMUSG00000091722
0.0276635	0.119394	0.467	0.378	1	up	Scaf1	ENSMUSG00000038406
0.0276712	0.113652	0.988	0.967	1	up	Prkag2	ENSMUSG00000028944
0.0277014	0.109904	0.996	0.997	1	up	Dok6	ENSMUSG00000073514
0.0277159	0.0793737	0.185	0.119	1	up	Cep131	ENSMUSG00000039781
0.02776	0.12067	0.479	0.452	1	up	Nfatc2	ENSMUSG00000027544
0.0278455	0.138345	0.706	0.649	1	up	Pxn	ENSMUSG00000029528
0.0278501	-0.100116	0.205	0.259	1	down	Tyro3	ENSMUSG00000027298
0.0279198	0.122962	0.39	0.304	1	up	Pofut1	ENSMUSG00000046020
0.0279454	0.125618	0.336	0.295	1	up	Ehd3	ENSMUSG00000024065
0.0280762	0.116898	0.982	0.991	1	up	Dync1i1	ENSMUSG00000029757
0.0281079	0.111378	0.968	0.97	1	up	Trip12	ENSMUSG00000026219
0.0281261	0.118296	0.608	0.527	1	up	Vps35l	ENSMUSG00000030982
0.0281653	0.131435	0.841	0.818	1	up	Ppp2r2c	ENSMUSG00000029120
0.0281818	0.0848613	0.155	0.113	1	up	Gcsh	ENSMUSG00000034424
0.0282132	0.134421	0.68	0.628	1	up	Kdm5c	ENSMUSG00000025332
0.0282637	-0.100485	0.346	0.399	1	down	Cwc15	ENSMUSG00000004096
0.0283562	-0.115141	0.254	0.315	1	down	Wdr83os	ENSMUSG00000059355
0.0283618	0.117688	0.408	0.345	1	up	Brcc3	ENSMUSG00000031201
0.0283705	0.130416	0.722	0.705	1	up	Psd	ENSMUSG00000037126
0.0284424	0.103035	0.229	0.17	1	up	Fance	ENSMUSG00000007570
0.0284935	0.12345	0.873	0.899	1	up	N4bp2l2	ENSMUSG00000029655
0.0285034	0.129802	0.594	0.509	1	up	Zfp810	ENSMUSG00000066829
0.0285054	-0.0975274	0.254	0.289	1	down	Tmem86b	ENSMUSG00000045282
0.0285355	0.098932	0.233	0.176	1	up	Rpap1	ENSMUSG00000034032
0.028558	0.196028	0.684	0.649	1	up	6530403H02Rik	ENSMUSG00000098097
0.0285651	0.0918867	0.215	0.152	1	up	Appl2	ENSMUSG00000020263
0.028599	0.121307	0.602	0.503	1	up	Cog2	ENSMUSG00000031979
0.028644	-0.111574	0.96	0.955	1	down	Fbxw7	ENSMUSG00000028086
0.028662	0.0723606	0.119	0.077	1	up	Nelfcd	ENSMUSG00000016253
0.028706	-0.0949342	0.193	0.226	1	down	Mrpl33	ENSMUSG00000106918
0.0288131	-0.107656	0.209	0.277	1	down	Zfp24	ENSMUSG00000051469
0.0288254	0.125243	0.67	0.592	1	up	Mpc1	ENSMUSG00000023861
0.0288704	-0.112525	0.179	0.202	1	down	Cbfa2t3	ENSMUSG00000006362
0.0289265	0.110441	0.322	0.259	1	up	Dus2	ENSMUSG00000031901
0.0289293	0.121247	0.787	0.774	1	up	Sugp2	ENSMUSG00000036054
0.0290023	-0.0931967	0.145	0.199	1	down	Snhg5	ENSMUSG00000097195
0.0290589	-0.130296	0.734	0.807	1	down	Selenok	ENSMUSG00000042682
0.0291159	-0.120985	0.889	0.887	1	down	Arid4b	ENSMUSG00000039219
0.0291339	0.121693	0.571	0.494	1	up	Set	ENSMUSG00000054766
0.0291612	-0.110292	0.336	0.414	1	down	Vopp1	ENSMUSG00000037788
0.0291761	0.11976	0.688	0.616	1	up	Acadsb	ENSMUSG00000030861
0.0292147	0.122748	0.66	0.589	1	up	Trak2	ENSMUSG00000026028
0.0293484	-0.125778	0.751	0.804	1	down	Klf7	ENSMUSG00000025959
0.0293941	0.123763	0.855	0.83	1	up	Ckap5	ENSMUSG00000040549
0.0294145	0.0862854	0.207	0.149	1	up	Trim27	ENSMUSG00000021326
0.0294542	-0.100914	0.258	0.327	1	down	Lsm12	ENSMUSG00000020922
0.0294606	-0.12947	0.928	0.881	1	down	Asap1	ENSMUSG00000022377
0.0295264	0.0877771	1	1	1	up	Csmd1	ENSMUSG00000060924
0.0296187	0.121698	0.759	0.696	1	up	Insr	ENSMUSG00000005534
0.0296344	-0.080889	0.129	0.17	1	down	Gm16794	ENSMUSG00000097777
0.0296998	0.120342	0.449	0.378	1	up	Hnrnpul2	ENSMUSG00000071659
0.02973	0.127819	0.521	0.455	1	up	Coro7	ENSMUSG00000039637
0.0297559	0.127093	0.497	0.452	1	up	Nhlrc2	ENSMUSG00000025078
0.0297933	-0.12839	0.477	0.539	1	down	Xrcc6	ENSMUSG00000022471
0.0298007	-0.080889	0.121	0.164	1	down	Lonrf3	ENSMUSG00000016239
[truncated: 8,525 more rows]

## Sheet: ageAll_DG
p_val	avg_log2FC	pct.1	pct.2	p_val_adj	dir	SYMBOL	GENEID
0	-2.16812	0.557	0.729	0	down	Ttr	ENSMUSG00000061808
5.66274e-245	1.14304	0.771	0.419	1.14433e-240	up	Zfp804b	ENSMUSG00000092094
1.42515e-235	0.749023	0.518	0.113	2.87995e-231	up	Gm48530	ENSMUSG00000112968
1.35554e-172	-0.616828	0.92	0.976	2.73928e-168	down	C1ql3	ENSMUSG00000049630
2.83883e-123	-0.489446	0.094	0.316	5.7367e-119	down	Enpp2	ENSMUSG00000022425
2.51279e-119	0.467578	0.4	0.145	5.07785e-115	up	Camk2d	ENSMUSG00000053819
4.26696e-118	0.814355	0.906	0.728	8.62267e-114	up	Nrg1	ENSMUSG00000062991
3.03179e-94	-0.364249	0.959	0.988	6.12665e-90	down	Itm2b	ENSMUSG00000022108
2.10993e-91	-0.348785	1	1	4.26374e-87	down	Malat1	ENSMUSG00000092341
2.7877e-89	-0.34408	0.999	1	5.63338e-85	down	Zbtb20	ENSMUSG00000022708
6.33635e-87	-0.351091	0.874	0.944	1.28045e-82	down	Atp6v0b	ENSMUSG00000033379
3.53329e-86	-0.353987	0.242	0.433	7.14007e-82	down	Gm20642	ENSMUSG00000093383
1.89934e-81	-0.48192	0.276	0.462	3.83818e-77	down	Robo1	ENSMUSG00000022883
1.22476e-77	-0.257473	0.043	0.183	2.47499e-73	down	Bach2	ENSMUSG00000040270
1.31864e-77	-0.334533	0.979	0.996	2.66471e-73	down	Atp6v0c	ENSMUSG00000024121
3.83987e-77	-0.413857	0.132	0.313	7.75961e-73	down	Cdh10	ENSMUSG00000022321
4.26483e-76	-0.375362	0.64	0.776	8.61837e-72	down	Calr	ENSMUSG00000003814
2.99279e-71	-0.342585	0.866	0.928	6.04783e-67	down	Caly	ENSMUSG00000025468
1.45561e-69	-0.40763	0.124	0.284	2.94149e-65	down	Rgs6	ENSMUSG00000021219
1.84813e-68	0.507777	0.852	0.681	3.73471e-64	up	Unc5d	ENSMUSG00000063626
1.15452e-67	-0.359118	0.516	0.642	2.33306e-63	down	Hspa5	ENSMUSG00000026864
7.69167e-66	-0.41854	0.752	0.842	1.55433e-61	down	Hspa8	ENSMUSG00000015656
1.78457e-65	-0.406133	0.883	0.95	3.60627e-61	down	Cdh9	ENSMUSG00000025370
3.53033e-65	0.362634	0.664	0.525	7.1341e-61	up	B230209E15Rik	ENSMUSG00000109006
1.34366e-62	-0.291297	0.274	0.426	2.71527e-58	down	Pdia6	ENSMUSG00000020571
2.82033e-59	-0.429622	0.429	0.571	5.69932e-55	down	Cck	ENSMUSG00000032532
3.18388e-59	-0.324173	0.77	0.875	6.43399e-55	down	Rnasek	ENSMUSG00000093989
7.46636e-59	-0.316551	0.453	0.613	1.5088e-54	down	Rps29	ENSMUSG00000034892
1.39836e-58	0.281724	0.992	0.983	2.8258e-54	up	Syt7	ENSMUSG00000024743
1.29644e-57	-0.480881	0.33	0.531	2.61984e-53	down	Chst9	ENSMUSG00000047161
1.52121e-56	0.319624	0.755	0.614	3.07406e-52	up	Mfsd4a	ENSMUSG00000059149
2.9193e-56	-0.281558	0.366	0.528	5.89932e-52	down	Dalrd3	ENSMUSG00000019039
5.98131e-56	-0.37182	0.782	0.875	1.2087e-51	down	Cyp7b1	ENSMUSG00000039519
8.04442e-56	-0.299439	0.779	0.861	1.62562e-51	down	Tecr	ENSMUSG00000031708
1.85833e-55	-0.273307	0.915	0.954	3.75531e-51	down	Rnf112	ENSMUSG00000010086
2.3689e-55	-0.299617	0.871	0.944	4.78708e-51	down	Ube3a	ENSMUSG00000025326
1.02583e-54	0.232417	0.177	0.053	2.073e-50	up	Tmem132d	ENSMUSG00000034310
2.27976e-54	-0.480913	0.727	0.865	4.60693e-50	down	Dcc	ENSMUSG00000060534
1.99767e-52	-0.297709	0.988	0.996	4.03689e-48	down	Negr1	ENSMUSG00000040037
7.96738e-51	-0.264941	0.812	0.881	1.61005e-46	down	Sbf1	ENSMUSG00000036529
2.27008e-50	-0.28299	0.269	0.439	4.58737e-46	down	Nrg3os	ENSMUSG00000093528
5.71193e-50	0.313202	0.43	0.279	1.15427e-45	up	A830036E02Rik	ENSMUSG00000084890
8.19926e-49	-0.360045	0.935	0.967	1.65691e-44	down	Nr3c2	ENSMUSG00000031618
3.56849e-48	0.309988	0.573	0.418	7.21121e-44	up	Epb41	ENSMUSG00000028906
4.17607e-48	-0.291501	0.63	0.755	8.439e-44	down	Ppib	ENSMUSG00000032383
1.06328e-47	0.263681	0.986	0.969	2.14867e-43	up	Grin1	ENSMUSG00000026959
1.36898e-47	-0.285764	0.54	0.675	2.76643e-43	down	Spcs1	ENSMUSG00000021917
3.59648e-47	-0.297113	0.81	0.893	7.26778e-43	down	Nrn1	ENSMUSG00000039114
6.48218e-46	-0.271507	0.356	0.498	1.30992e-41	down	5330438D12Rik	ENSMUSG00000052291
1.54027e-45	-0.232769	0.996	0.999	3.11258e-41	down	Grin2b	ENSMUSG00000030209
2.29447e-44	-0.268915	0.649	0.767	4.63667e-40	down	Arl6ip5	ENSMUSG00000035199
1.49816e-43	-0.263391	0.703	0.79	3.02747e-39	down	Prpf4b	ENSMUSG00000021413
1.92616e-43	-0.311091	0.505	0.654	3.89239e-39	down	Cnih2	ENSMUSG00000024873
2.0476e-43	-0.264806	0.999	0.999	4.13779e-39	down	Nrg3	ENSMUSG00000041014
3.90473e-43	-0.271231	0.67	0.76	7.89067e-39	down	Hsp90b1	ENSMUSG00000020048
5.0073e-43	-0.390118	0.691	0.802	1.01188e-38	down	Nrp1	ENSMUSG00000025810
8.34727e-43	-0.164778	0.026	0.107	1.68682e-38	down	Sema3e	ENSMUSG00000063531
1.73445e-42	0.300286	0.93	0.887	3.50497e-38	up	Kcnb2	ENSMUSG00000092083
5.74359e-42	0.373414	0.5	0.433	1.16066e-37	up	Gm47283	ENSMUSG00000096768
3.95601e-41	-0.256794	0.795	0.87	7.9943e-37	down	Tra2a	ENSMUSG00000029817
7.15597e-41	-0.245728	0.385	0.512	1.44608e-36	down	Manf	ENSMUSG00000032575
1.15414e-40	-0.253899	0.734	0.823	2.3323e-36	down	Bsg	ENSMUSG00000023175
1.73616e-40	0.244664	0.138	0.037	3.50843e-36	up	9530026P05Rik	ENSMUSG00000097462
3.32442e-40	-0.262468	0.879	0.929	6.71798e-36	down	Cdr1os	ENSMUSG00000071753
1.37172e-39	-0.354405	0.704	0.807	2.77196e-35	down	Nkain3	ENSMUSG00000055761
2.00143e-39	0.237947	0.276	0.145	4.04449e-35	up	Onecut1	ENSMUSG00000043013
4.53708e-39	-0.238348	0.905	0.959	9.16852e-35	down	Ndfip1	ENSMUSG00000024425
6.12255e-39	-0.278854	0.59	0.707	1.23725e-34	down	Mt3	ENSMUSG00000031760
9.24086e-39	-0.217459	0.201	0.323	1.86739e-34	down	Gm36975	ENSMUSG00000104302
3.67162e-38	-0.251607	0.718	0.806	7.41961e-34	down	Polb	ENSMUSG00000031536
4.11535e-38	-0.254	0.533	0.638	8.3163e-34	down	Pdia3	ENSMUSG00000027248
4.24664e-38	0.297207	0.644	0.51	8.58162e-34	up	Clmp	ENSMUSG00000032024
4.71324e-37	-0.261281	0.922	0.945	9.52452e-33	down	Tnr	ENSMUSG00000015829
5.57569e-37	-0.261017	0.682	0.769	1.12674e-32	down	Sec62	ENSMUSG00000027706
6.38426e-37	-0.249997	0.802	0.88	1.29013e-32	down	C1qtnf4	ENSMUSG00000040794
7.44649e-37	0.261708	0.771	0.67	1.50479e-32	up	Btaf1	ENSMUSG00000040565
2.9744e-36	0.226668	0.989	0.986	6.01067e-32	up	Dgki	ENSMUSG00000038665
3.9283e-36	-0.307732	0.46	0.594	7.93831e-32	down	Lrrtm3	ENSMUSG00000042846
7.21141e-36	-0.20562	0.137	0.248	1.45728e-31	down	Ctnna3	ENSMUSG00000060843
1.37537e-35	0.253236	0.813	0.727	2.77934e-31	up	Sptbn4	ENSMUSG00000011751
1.9044e-35	0.269129	0.955	0.926	3.84842e-31	up	Adcy1	ENSMUSG00000020431
2.29509e-35	-0.176268	0.086	0.188	4.63792e-31	down	Gm4258	ENSMUSG00000098243
2.31995e-35	-0.263197	0.31	0.438	4.68816e-31	down	Parp8	ENSMUSG00000021725
2.82379e-35	0.236299	0.93	0.889	5.70631e-31	up	Pitpnm2	ENSMUSG00000029406
7.05716e-35	-0.246945	0.381	0.506	1.42611e-30	down	Pcdh20	ENSMUSG00000050505
9.5736e-35	-0.196533	0.189	0.303	1.93463e-30	down	Gm44151	ENSMUSG00000107862
1.45036e-34	-0.303903	0.698	0.747	2.9309e-30	down	Pde10a	ENSMUSG00000023868
1.45143e-34	0.246642	0.98	0.984	2.93305e-30	up	Gm20754	ENSMUSG00000103428
1.93939e-34	0.278402	0.74	0.652	3.91912e-30	up	Slc9a9	ENSMUSG00000031129
3.07237e-34	-0.275385	0.573	0.676	6.20864e-30	down	Arl6ip1	ENSMUSG00000030654
3.61996e-34	0.244401	0.809	0.742	7.31521e-30	up	Thra	ENSMUSG00000058756
4.90144e-34	-0.309056	0.788	0.871	9.90482e-30	down	Ubb	ENSMUSG00000019505
8.42236e-34	-0.246899	0.558	0.67	1.70199e-29	down	Kctd4	ENSMUSG00000046523
9.06963e-34	-0.242203	0.13	0.245	1.83279e-29	down	Slc8a1	ENSMUSG00000054640
1.6225e-33	0.235043	0.928	0.872	3.27874e-29	up	Mapt	ENSMUSG00000018411
2.11245e-33	0.258223	0.881	0.827	4.26883e-29	up	Rims2	ENSMUSG00000037386
4.22106e-33	-0.195562	0.185	0.299	8.52992e-29	down	Tmem258	ENSMUSG00000036372
6.51027e-33	0.245424	0.865	0.804	1.3156e-28	up	Susd4	ENSMUSG00000038576
1.76342e-32	-0.173927	0.143	0.255	3.56351e-28	down	Hist3h2a	ENSMUSG00000078851
4.96307e-32	-0.184663	0.996	0.999	1.00294e-27	down	Tcf4	ENSMUSG00000053477
1.37499e-31	-0.126072	0.058	0.142	2.77859e-27	down	Gm9968	ENSMUSG00000055370
2.50882e-31	0.236057	0.883	0.844	5.06983e-27	up	Itga8	ENSMUSG00000026768
2.65217e-31	0.326524	0.346	0.205	5.3595e-27	up	Grm8	ENSMUSG00000024211
2.9408e-31	0.246556	0.831	0.755	5.94276e-27	up	Elavl3	ENSMUSG00000003410
3.06204e-31	-0.311917	0.753	0.845	6.18776e-27	down	Tenm1	ENSMUSG00000016150
3.44196e-31	0.195086	1	1	6.95551e-27	up	Nkain2	ENSMUSG00000069670
1.32605e-30	-0.220935	0.137	0.255	2.67968e-26	down	Hectd2os	ENSMUSG00000087579
1.42126e-30	0.217189	0.327	0.195	2.87209e-26	up	Fmn1	ENSMUSG00000044042
1.59291e-30	-0.22937	0.978	0.988	3.21895e-26	down	Clstn2	ENSMUSG00000032452
1.88635e-30	-0.111055	0.035	0.108	3.81194e-26	down	Gm12027	ENSMUSG00000086911
2.27396e-30	-0.205247	0.333	0.452	4.59522e-26	down	Rps27	ENSMUSG00000090733
2.76349e-30	0.23158	0.801	0.732	5.58446e-26	up	Ksr2	ENSMUSG00000061578
2.89866e-30	-0.219783	0.751	0.826	5.85761e-26	down	Tmem59	ENSMUSG00000028618
5.07519e-30	-0.181865	0.112	0.208	1.02559e-25	down	Etv1	ENSMUSG00000004151
8.75533e-30	-0.282614	0.625	0.724	1.76928e-25	down	Edil3	ENSMUSG00000034488
1.04695e-29	-0.201809	0.293	0.399	2.11568e-25	down	Lrrn3	ENSMUSG00000036295
1.04797e-29	-0.234719	0.399	0.506	2.11774e-25	down	Doc2b	ENSMUSG00000020848
1.22188e-29	-0.27185	0.98	0.994	2.46917e-25	down	Rfx3	ENSMUSG00000040929
2.01887e-29	-0.210405	0.741	0.811	4.07974e-25	down	Mir124a-1hg	ENSMUSG00000097545
2.05462e-29	0.256886	0.892	0.848	4.15198e-25	up	Rora	ENSMUSG00000032238
2.71407e-29	-0.159891	0.137	0.245	5.48459e-25	down	Rpl35	ENSMUSG00000062997
3.63141e-29	-0.23608	0.642	0.734	7.33834e-25	down	Rpl41	ENSMUSG00000093674
3.82912e-29	0.233016	0.318	0.208	7.73789e-25	up	Fras1	ENSMUSG00000034687
5.78249e-29	-0.168947	0.18	0.288	1.16853e-24	down	Sorbs2os	ENSMUSG00000085440
7.44739e-29	0.183164	0.342	0.222	1.50497e-24	up	Ide	ENSMUSG00000056999
9.68374e-29	-0.205441	0.351	0.478	1.95689e-24	down	Rps28	ENSMUSG00000067288
1.94805e-28	0.183299	0.14	0.049	3.93663e-24	up	Tox	ENSMUSG00000041272
2.07271e-28	-0.185711	0.209	0.323	4.18853e-24	down	Gm43376	ENSMUSG00000104677
2.58813e-28	-0.21236	0.412	0.53	5.23009e-24	down	Dad1	ENSMUSG00000022174
3.14668e-28	-0.206632	0.171	0.257	6.3588e-24	down	Ptgds	ENSMUSG00000015090
3.60004e-28	-0.154487	0.106	0.202	7.27496e-24	down	Gm20319	ENSMUSG00000092545
5.7933e-28	-0.204724	0.5	0.598	1.17071e-23	down	Lrpap1	ENSMUSG00000029103
1.04505e-27	-0.241934	0.458	0.571	2.11183e-23	down	Cdh11	ENSMUSG00000031673
1.90761e-27	-0.148285	0.119	0.22	3.8549e-23	down	Slc24a5	ENSMUSG00000035183
3.44984e-27	0.212787	0.965	0.944	6.97144e-23	up	Dock3	ENSMUSG00000039716
4.89777e-27	-0.227544	0.543	0.65	9.89742e-23	down	Rpl37	ENSMUSG00000041841
4.93226e-27	-0.232751	0.566	0.673	9.9671e-23	down	Cox7c	ENSMUSG00000017778
6.11087e-27	0.22476	0.901	0.863	1.23488e-22	up	Dmd	ENSMUSG00000045103
9.18431e-27	-0.238057	0.58	0.699	1.85597e-22	down	Dynll1	ENSMUSG00000009013
9.69487e-27	-0.16822	0.147	0.236	1.95914e-22	down	Fgfr1	ENSMUSG00000031565
1.39903e-26	-0.188038	0.995	0.998	2.82715e-22	down	Olfm1	ENSMUSG00000026833
1.80352e-26	0.201848	0.819	0.755	3.64456e-22	up	Ddx17	ENSMUSG00000055065
3.38474e-26	0.21275	0.946	0.929	6.83989e-22	up	Abr	ENSMUSG00000017631
4.00195e-26	-0.15887	0.118	0.208	8.08714e-22	down	Sncaip	ENSMUSG00000024534
4.42072e-26	-0.190454	0.311	0.418	8.93339e-22	down	Ndufaf4	ENSMUSG00000028261
4.58645e-26	-0.206545	0.443	0.555	9.26829e-22	down	P4ha1	ENSMUSG00000019916
4.67443e-26	0.117803	0.113	0.042	9.44608e-22	up	Ntn5	ENSMUSG00000070564
6.39821e-26	-0.192043	0.928	0.95	1.29295e-21	down	Phf20l1	ENSMUSG00000072501
7.92003e-26	0.21654	0.941	0.909	1.60048e-21	up	2010300C02Rik	ENSMUSG00000026090
1.48622e-25	-0.256958	0.331	0.388	3.00335e-21	down	Homer1	ENSMUSG00000007617
1.57508e-25	-0.209435	0.404	0.505	3.18292e-21	down	Atp5md	ENSMUSG00000071528
1.58573e-25	-0.174368	0.24	0.341	3.20444e-21	down	Ndufa3	ENSMUSG00000035674
1.79942e-25	0.168863	0.19	0.096	3.63626e-21	up	Ighm	ENSMUSG00000076617
2.29759e-25	-0.214639	0.64	0.73	4.64297e-21	down	Slc25a3	ENSMUSG00000061904
3.14711e-25	-0.166096	0.198	0.294	6.35967e-21	down	1600010M07Rik	ENSMUSG00000101585
3.51903e-25	-0.173658	0.191	0.296	7.11126e-21	down	Spred1	ENSMUSG00000027351
4.05843e-25	-0.195395	0.715	0.775	8.20127e-21	down	Npdc1	ENSMUSG00000015094
8.51111e-25	0.19303	0.856	0.799	1.71993e-20	up	Rsrp1	ENSMUSG00000037266
8.90333e-25	-0.167075	0.228	0.33	1.79918e-20	down	Ostc	ENSMUSG00000041084
8.91752e-25	-0.192951	0.967	0.981	1.80205e-20	down	Prickle1	ENSMUSG00000036158
1.14671e-24	-0.139447	0.107	0.186	2.31727e-20	down	Rph3al	ENSMUSG00000020847
1.18481e-24	0.283596	0.834	0.769	2.39427e-20	up	Unc5c	ENSMUSG00000059921
1.25906e-24	-0.232197	0.887	0.944	2.54431e-20	down	Xkr4	ENSMUSG00000051951
1.27551e-24	-0.164961	0.242	0.333	2.57756e-20	down	Hist3h2ba	ENSMUSG00000056895
1.45004e-24	-0.211517	0.279	0.385	2.93024e-20	down	Plxdc2	ENSMUSG00000026748
1.77935e-24	-0.165896	0.247	0.349	3.59572e-20	down	Ccdc66	ENSMUSG00000046753
1.84586e-24	-0.243116	0.534	0.639	3.73011e-20	down	Aff2	ENSMUSG00000031189
2.65055e-24	-0.201749	0.237	0.345	5.35624e-20	down	Abcb10	ENSMUSG00000031974
3.59465e-24	-0.182733	0.201	0.299	7.26406e-20	down	Bhlhe22	ENSMUSG00000025128
4.91615e-24	-0.169648	0.995	0.998	9.93456e-20	down	Lrrc7	ENSMUSG00000028176
5.38545e-24	-0.152628	0.981	0.992	1.08829e-19	down	Ddx5	ENSMUSG00000020719
7.08031e-24	0.164893	0.202	0.121	1.43079e-19	up	Zfhx3	ENSMUSG00000038872
7.19741e-24	-0.199162	0.924	0.956	1.45445e-19	down	Hivep2	ENSMUSG00000015501
1.30379e-23	-0.184853	0.456	0.553	2.6347e-19	down	Emc4	ENSMUSG00000027131
1.41979e-23	-0.200899	0.587	0.647	2.8691e-19	down	Prrt1	ENSMUSG00000015476
1.50381e-23	-0.178742	0.99	0.997	3.0389e-19	down	Nrxn1	ENSMUSG00000024109
1.92609e-23	-0.222227	0.416	0.515	3.89224e-19	down	Sh3kbp1	ENSMUSG00000040990
2.54402e-23	0.211908	0.547	0.444	5.14096e-19	up	Ntng2	ENSMUSG00000035513
2.86224e-23	0.449378	0.774	0.731	5.78402e-19	up	mt-Nd1	ENSMUSG00000064341
2.88234e-23	0.199711	0.635	0.554	5.82463e-19	up	Cdk9	ENSMUSG00000009555
3.3246e-23	-0.243172	0.849	0.896	6.71836e-19	down	Sparcl1	ENSMUSG00000029309
5.20911e-23	-0.211994	0.462	0.544	1.05266e-18	down	Ubash3b	ENSMUSG00000032020
5.71528e-23	-0.142256	0.134	0.23	1.15494e-18	down	Gm48747	ENSMUSG00000113694
5.91373e-23	0.192491	0.839	0.784	1.19505e-18	up	Adgrb2	ENSMUSG00000028782
2.00189e-22	-0.189372	0.498	0.588	4.04542e-18	down	Selenok	ENSMUSG00000042682
2.41939e-22	-0.194686	0.88	0.915	4.88909e-18	down	Arpp21	ENSMUSG00000032503
2.95271e-22	-0.154663	0.234	0.324	5.96684e-18	down	Gm37240	ENSMUSG00000102805
3.05821e-22	0.205532	0.937	0.903	6.18003e-18	up	Dgkg	ENSMUSG00000022861
3.24487e-22	0.250406	0.67	0.599	6.55723e-18	up	Cntn3	ENSMUSG00000030075
3.50109e-22	0.209155	0.981	0.945	7.075e-18	up	AC149090.1	ENSMUSG00000095041
3.53304e-22	-0.164736	0.29	0.385	7.13957e-18	down	Tmco1	ENSMUSG00000052428
3.67402e-22	-0.191198	0.662	0.749	7.42446e-18	down	Tspan3	ENSMUSG00000032324
3.95621e-22	-0.228775	0.468	0.558	7.99472e-18	down	Pcdh19	ENSMUSG00000051323
4.10166e-22	-0.185127	0.529	0.626	8.28864e-18	down	Emc10	ENSMUSG00000008140
4.5271e-22	0.291962	0.983	0.925	9.14837e-18	up	Nrxn3	ENSMUSG00000066392
4.61483e-22	-0.214107	0.626	0.725	9.32564e-18	down	Nol4	ENSMUSG00000041923
4.61975e-22	0.251474	0.929	0.947	9.33559e-18	up	Egfem1	ENSMUSG00000063600
7.67834e-22	-0.216019	0.623	0.721	1.55164e-17	down	Gabra5	ENSMUSG00000055078
1.24178e-21	-0.184244	0.372	0.467	2.50938e-17	down	Gm15738	ENSMUSG00000087526
1.29777e-21	-0.184241	0.293	0.397	2.62253e-17	down	B3galt2	ENSMUSG00000033849
1.4757e-21	-0.173222	0.405	0.509	2.9821e-17	down	Txndc15	ENSMUSG00000021497
1.87205e-21	0.287512	0.637	0.519	3.78304e-17	up	Mapk4	ENSMUSG00000024558
2.43419e-21	0.136683	0.232	0.143	4.91901e-17	up	Muc3a	ENSMUSG00000094840
2.59447e-21	0.161061	0.216	0.128	5.24291e-17	up	Svil	ENSMUSG00000024236
3.70304e-21	-0.187392	0.313	0.416	7.48311e-17	down	Mpp6	ENSMUSG00000038388
3.80497e-21	-0.184033	0.508	0.605	7.68908e-17	down	Rpl37a	ENSMUSG00000046330
4.48291e-21	0.419348	0.792	0.767	9.05907e-17	up	mt-Co2	ENSMUSG00000064354
4.50885e-21	-0.184225	0.948	0.971	9.11148e-17	down	Pcsk1n	ENSMUSG00000039278
5.94847e-21	-0.20059	0.75	0.821	1.20207e-16	down	Chl1	ENSMUSG00000030077
6.07764e-21	-0.171198	0.985	0.99	1.22817e-16	down	Nell2	ENSMUSG00000022454
6.84647e-21	-0.140891	0.203	0.295	1.38354e-16	down	Mettl23	ENSMUSG00000090266
7.2538e-21	0.150968	0.237	0.155	1.46585e-16	up	Ptn	ENSMUSG00000029838
7.73585e-21	-0.155197	0.275	0.368	1.56326e-16	down	Fkbp2	ENSMUSG00000056629
1.29208e-20	0.425825	0.813	0.786	2.61104e-16	up	mt-Atp6	ENSMUSG00000064357
1.29291e-20	-0.200533	0.83	0.881	2.61272e-16	down	Tspan5	ENSMUSG00000028152
1.31614e-20	-0.186485	0.965	0.982	2.65965e-16	down	Epha5	ENSMUSG00000029245
1.66376e-20	0.133892	0.211	0.125	3.36213e-16	up	Osbpl10	ENSMUSG00000040875
1.89227e-20	-0.138921	0.179	0.269	3.82389e-16	down	Uba52	ENSMUSG00000090137
2.07127e-20	-0.149875	0.106	0.181	4.18563e-16	down	Tenm4	ENSMUSG00000048078
2.17259e-20	0.136633	0.246	0.167	4.39038e-16	up	Cirbp	ENSMUSG00000045193
2.18379e-20	0.103438	0.121	0.056	4.41301e-16	up	B930018H19Rik	ENSMUSG00000109819
2.22484e-20	-0.126151	0.107	0.184	4.49596e-16	down	Gm35188	ENSMUSG00000112437
2.95387e-20	0.189862	0.743	0.676	5.96919e-16	up	Usp2	ENSMUSG00000032010
3.72461e-20	0.14997	0.349	0.26	7.52669e-16	up	Zfp46	ENSMUSG00000051351
4.03718e-20	0.422036	0.846	0.83	8.15833e-16	up	mt-Co3	ENSMUSG00000064358
4.48407e-20	-0.178351	0.614	0.696	9.06141e-16	down	Ktn1	ENSMUSG00000021843
4.5923e-20	0.178557	0.728	0.659	9.28013e-16	up	Cpeb1	ENSMUSG00000025586
4.91395e-20	-0.173006	0.536	0.634	9.93011e-16	down	Idh3b	ENSMUSG00000027406
6.72524e-20	-0.193256	0.692	0.779	1.35904e-15	down	Foxn3	ENSMUSG00000033713
9.15252e-20	0.208495	0.759	0.702	1.84954e-15	up	Galnt13	ENSMUSG00000060988
1.24829e-19	-0.159763	0.253	0.348	2.52254e-15	down	Ndufa1	ENSMUSG00000016427
1.24835e-19	0.16222	0.417	0.324	2.52266e-15	up	Kcnj4	ENSMUSG00000044216
1.39139e-19	-0.189919	0.88	0.937	2.81171e-15	down	Kcnt2	ENSMUSG00000052726
1.59142e-19	-0.179139	0.981	0.994	3.21594e-15	down	Gabrb1	ENSMUSG00000029212
1.6622e-19	-0.191325	0.708	0.775	3.35897e-15	down	Sorl1	ENSMUSG00000049313
1.93027e-19	-0.179017	0.379	0.472	3.90069e-15	down	Ndufc2	ENSMUSG00000030647
2.21338e-19	0.186495	0.488	0.384	4.4728e-15	up	Prkcg	ENSMUSG00000078816
2.24483e-19	-0.151015	0.251	0.335	4.53635e-15	down	Cnpy2	ENSMUSG00000025381
2.55284e-19	-0.160283	0.429	0.52	5.15878e-15	down	Tmed2	ENSMUSG00000029390
2.61824e-19	0.189357	0.618	0.518	5.29093e-15	up	Smad3	ENSMUSG00000032402
4.17533e-19	-0.208923	0.737	0.792	8.43752e-15	down	Chgb	ENSMUSG00000027350
4.26114e-19	-0.172417	0.463	0.575	8.61092e-15	down	Gde1	ENSMUSG00000033917
5.22577e-19	-0.145723	0.242	0.324	1.05602e-14	down	Atp5k	ENSMUSG00000050856
5.59301e-19	-0.183887	0.702	0.783	1.13023e-14	down	Tspan13	ENSMUSG00000020577
5.66097e-19	-0.103587	0.088	0.152	1.14397e-14	down	Sdf2l1	ENSMUSG00000022769
7.31041e-19	-0.138005	0.209	0.285	1.47729e-14	down	Dhrs7	ENSMUSG00000021094
1.12644e-18	-0.18201	0.897	0.932	2.27631e-14	down	Nfia	ENSMUSG00000028565
1.16932e-18	-0.167205	0.456	0.536	2.36296e-14	down	Tmem50a	ENSMUSG00000028822
1.28599e-18	0.175752	0.576	0.489	2.59874e-14	up	Arhgap44	ENSMUSG00000033389
1.31729e-18	0.152718	0.396	0.291	2.66198e-14	up	Ipo9	ENSMUSG00000041879
1.55374e-18	-0.168576	0.422	0.52	3.13981e-14	down	Cox7b	ENSMUSG00000031231
1.58406e-18	-0.181142	0.615	0.678	3.20107e-14	down	Rasl10a	ENSMUSG00000034209
1.77525e-18	0.124351	0.233	0.15	3.58743e-14	up	Nrbp2	ENSMUSG00000075590
1.86665e-18	0.391239	0.784	0.745	3.77212e-14	up	mt-Cytb	ENSMUSG00000064370
2.01328e-18	0.162248	0.452	0.349	4.06843e-14	up	Kcnh3	ENSMUSG00000037579
2.08896e-18	0.163663	0.902	0.873	4.22138e-14	up	Dnm1	ENSMUSG00000026825
2.10962e-18	0.211775	0.5	0.398	4.26311e-14	up	Gsg1l	ENSMUSG00000046182
2.15998e-18	0.152502	0.411	0.317	4.36488e-14	up	Ppfia4	ENSMUSG00000026458
2.50877e-18	-0.134732	0.232	0.311	5.06972e-14	down	Dnajb11	ENSMUSG00000004460
2.56317e-18	0.133111	1	1	5.17966e-14	up	Kcnip4	ENSMUSG00000029088
2.64235e-18	-0.171543	0.674	0.727	5.33967e-14	down	Krit1	ENSMUSG00000000600
2.75768e-18	-0.0960012	0.051	0.106	5.57273e-14	down	Trib2	ENSMUSG00000020601
2.75774e-18	0.161667	0.327	0.246	5.57284e-14	up	Gfra1	ENSMUSG00000025089
3.01149e-18	-0.187006	0.453	0.551	6.08562e-14	down	Gm28376	ENSMUSG00000101640
3.45974e-18	0.222189	0.796	0.752	6.99144e-14	up	Cdh12	ENSMUSG00000040452
4.57153e-18	-0.18226	0.909	0.946	9.23816e-14	down	Dscam	ENSMUSG00000050272
6.08289e-18	-0.111627	0.124	0.194	1.22923e-13	down	Igf2bp3	ENSMUSG00000029814
6.29621e-18	0.100806	0.144	0.076	1.27234e-13	up	Dbp	ENSMUSG00000059824
8.31682e-18	0.174828	0.695	0.631	1.68066e-13	up	Mark2	ENSMUSG00000024969
9.17158e-18	0.104293	0.102	0.042	1.85339e-13	up	Lin28b	ENSMUSG00000063804
1.04486e-17	-0.192765	0.921	0.948	2.11146e-13	down	Tmeff2	ENSMUSG00000026109
1.06699e-17	-0.151151	0.296	0.385	2.15618e-13	down	Snhg8	ENSMUSG00000104960
1.07448e-17	-0.189045	0.958	0.972	2.17131e-13	down	Cntnap5a	ENSMUSG00000070695
1.14565e-17	-0.229102	0.711	0.775	2.31512e-13	down	Pde4d	ENSMUSG00000021699
1.2317e-17	-0.159269	0.944	0.968	2.48903e-13	down	Myt1l	ENSMUSG00000061911
1.32516e-17	-0.0940729	0.066	0.122	2.67788e-13	down	Tmsb10	ENSMUSG00000079523
1.45908e-17	-0.147429	0.244	0.332	2.94851e-13	down	Gm12353	ENSMUSG00000078772
1.49459e-17	0.186214	0.57	0.504	3.02028e-13	up	Rreb1	ENSMUSG00000039087
1.49588e-17	0.16595	0.588	0.499	3.02287e-13	up	Man2a2	ENSMUSG00000038886
1.57501e-17	0.158852	0.343	0.244	3.18279e-13	up	Pla2g4e	ENSMUSG00000050211
1.66065e-17	0.194522	0.663	0.605	3.35584e-13	up	Fam189a1	ENSMUSG00000030518
1.84791e-17	-0.193095	0.385	0.482	3.73425e-13	down	Grip1	ENSMUSG00000034813
2.03476e-17	-0.110972	0.104	0.169	4.11184e-13	down	Gm32509	ENSMUSG00000117000
2.07359e-17	-0.134265	0.167	0.239	4.19031e-13	down	Spry2	ENSMUSG00000022114
2.13387e-17	-0.188319	0.501	0.589	4.31212e-13	down	Cox6a1	ENSMUSG00000041697
2.52418e-17	-0.13593	0.214	0.296	5.10086e-13	down	Xbp1	ENSMUSG00000020484
2.61348e-17	-0.109686	0.105	0.174	5.28133e-13	down	4930567K20Rik	ENSMUSG00000112730
2.61882e-17	-0.135467	0.271	0.36	5.29212e-13	down	Tm2d3	ENSMUSG00000078681
2.76589e-17	-0.16828	0.574	0.647	5.58931e-13	down	Rmdn1	ENSMUSG00000028229
3.08799e-17	-0.106585	0.059	0.116	6.2402e-13	down	Prlr	ENSMUSG00000005268
3.3077e-17	-0.0986909	0.075	0.131	6.68419e-13	down	Serinc2	ENSMUSG00000023232
3.81213e-17	0.155668	0.939	0.934	7.70356e-13	up	Elmod1	ENSMUSG00000041986
3.93045e-17	-0.137106	0.037	0.1	7.94266e-13	down	Pcdh15	ENSMUSG00000052613
4.20088e-17	0.106295	0.178	0.105	8.48914e-13	up	Slc6a1	ENSMUSG00000030310
4.32396e-17	-0.158349	0.461	0.554	8.73785e-13	down	Ndfip2	ENSMUSG00000053253
5.1168e-17	-0.160807	0.291	0.381	1.034e-12	down	Rpl39	ENSMUSG00000079641
5.51329e-17	-0.170349	0.452	0.54	1.11413e-12	down	Rpl38	ENSMUSG00000057322
6.87448e-17	-0.167935	0.824	0.858	1.3892e-12	down	Ptpra	ENSMUSG00000027303
8.18711e-17	-0.120363	0.126	0.196	1.65445e-12	down	Abcd2	ENSMUSG00000055782
9.00956e-17	-0.152206	0.252	0.339	1.82065e-12	down	Lrrtm1	ENSMUSG00000060780
9.13329e-17	-0.157373	0.98	0.994	1.84566e-12	down	Plcb1	ENSMUSG00000051177
9.23053e-17	-0.145544	0.255	0.337	1.8653e-12	down	Krtcap2	ENSMUSG00000042747
1.01763e-16	-0.122197	0.176	0.25	2.05642e-12	down	6720427I07Rik	ENSMUSG00000097375
1.06616e-16	-0.140052	0.243	0.325	2.1545e-12	down	Tmem223	ENSMUSG00000117924
1.18997e-16	-0.145624	0.809	0.846	2.40468e-12	down	Hnrnph1	ENSMUSG00000007850
1.30977e-16	0.167578	0.766	0.715	2.64678e-12	up	Camkv	ENSMUSG00000032936
1.65813e-16	0.152201	0.521	0.431	3.35074e-12	up	Zdhhc8	ENSMUSG00000060166
1.81654e-16	-0.175594	0.477	0.56	3.67086e-12	down	Tpt1	ENSMUSG00000060126
2.02954e-16	-0.181465	0.332	0.397	4.10129e-12	down	A330102I10Rik	ENSMUSG00000086363
2.03259e-16	-0.102057	0.092	0.143	4.10745e-12	down	Hist1h2bc	ENSMUSG00000018102
2.10645e-16	0.125932	0.196	0.126	4.25671e-12	up	Sntg2	ENSMUSG00000020672
2.16065e-16	-0.130158	0.226	0.305	4.36625e-12	down	Tmem126a	ENSMUSG00000030615
2.16112e-16	-0.138081	0.268	0.339	4.36719e-12	down	Chga	ENSMUSG00000021194
2.25604e-16	0.11964	0.233	0.155	4.55901e-12	up	Mbd6	ENSMUSG00000025409
2.38466e-16	-0.190145	0.909	0.95	4.81892e-12	down	Cdh8	ENSMUSG00000036510
3.03921e-16	-0.122164	0.19	0.264	6.14163e-12	down	Cys1	ENSMUSG00000062563
3.27403e-16	-0.123916	1	1	6.61615e-12	down	Celf2	ENSMUSG00000002107
3.29156e-16	-0.238671	0.369	0.441	6.65158e-12	down	Fbxl7	ENSMUSG00000043556
3.32579e-16	0.183498	0.733	0.666	6.72075e-12	up	Nptxr	ENSMUSG00000022421
3.44869e-16	-0.158429	0.514	0.589	6.96911e-12	down	Epc1	ENSMUSG00000024240
3.59168e-16	-0.14023	0.239	0.315	7.25807e-12	down	Slc25a42	ENSMUSG00000002346
3.70666e-16	-0.151726	0.438	0.513	7.49043e-12	down	A930015D03Rik	ENSMUSG00000092368
3.88987e-16	-0.200796	0.639	0.714	7.86065e-12	down	Itpr1	ENSMUSG00000030102
4.44973e-16	-0.0952814	0.077	0.137	8.99201e-12	down	Gm31763	ENSMUSG00000112925
4.52624e-16	0.154237	0.225	0.161	9.14663e-12	up	Gm28905	ENSMUSG00000101621
4.64688e-16	-0.163931	0.366	0.462	9.39042e-12	down	Gm17167	ENSMUSG00000091542
4.68323e-16	0.162664	0.637	0.551	9.46388e-12	up	Rilpl1	ENSMUSG00000029392
4.76857e-16	0.145976	0.375	0.285	9.63632e-12	up	Plekha6	ENSMUSG00000041757
5.56056e-16	-0.152923	0.681	0.747	1.12368e-11	down	Aplp2	ENSMUSG00000031996
5.62123e-16	0.151616	0.956	0.95	1.13594e-11	up	Pde4dip	ENSMUSG00000038170
6.03376e-16	-0.144971	0.301	0.384	1.2193e-11	down	Ppwd1	ENSMUSG00000021713
6.53655e-16	-0.165394	0.341	0.428	1.32091e-11	down	Slc25a5	ENSMUSG00000016319
6.56573e-16	-0.18204	0.685	0.76	1.3268e-11	down	Cox4i1	ENSMUSG00000031818
7.46023e-16	-0.144143	0.355	0.436	1.50756e-11	down	Prxl2a	ENSMUSG00000021792
8.90644e-16	-0.175662	0.981	0.99	1.79981e-11	down	Trpm3	ENSMUSG00000052387
1.05898e-15	-0.178927	0.82	0.861	2.13998e-11	down	Pcdh17	ENSMUSG00000035566
1.13526e-15	-0.120747	0.198	0.279	2.29413e-11	down	Pet100	ENSMUSG00000087687
1.13976e-15	-0.114519	0.153	0.222	2.30323e-11	down	Smim26	ENSMUSG00000074754
1.16649e-15	-0.142692	0.419	0.503	2.35725e-11	down	Erp29	ENSMUSG00000029616
1.19828e-15	-0.154405	0.638	0.709	2.42148e-11	down	Cd81	ENSMUSG00000037706
1.29842e-15	-0.138982	0.301	0.379	2.62385e-11	down	Arxes1	ENSMUSG00000048355
1.36494e-15	-0.168714	0.711	0.788	2.75828e-11	down	Cdh2	ENSMUSG00000024304
1.44667e-15	0.183959	0.962	0.93	2.92342e-11	up	Ntng1	ENSMUSG00000059857
1.5007e-15	0.157451	0.434	0.344	3.03262e-11	up	Pknox2	ENSMUSG00000035934
1.5775e-15	-0.148198	0.967	0.98	3.18781e-11	down	Grm1	ENSMUSG00000019828
1.64685e-15	0.184483	0.465	0.377	3.32796e-11	up	Esrrg	ENSMUSG00000026610
1.67218e-15	0.157517	0.549	0.461	3.37914e-11	up	Cul9	ENSMUSG00000040327
1.81734e-15	-0.191477	0.447	0.492	3.67249e-11	down	Cdh18	ENSMUSG00000040420
1.82489e-15	-0.157708	0.387	0.461	3.68773e-11	down	Ubc	ENSMUSG00000008348
1.84272e-15	0.147772	0.31	0.225	3.72378e-11	up	Nek10	ENSMUSG00000042567
1.90974e-15	0.109515	0.162	0.104	3.8592e-11	up	Tmem255a	ENSMUSG00000036502
2.10371e-15	0.146067	0.389	0.307	4.25117e-11	up	Pde2a	ENSMUSG00000110195
2.11464e-15	0.146167	0.308	0.226	4.27326e-11	up	Epb41l4b	ENSMUSG00000028434
2.16482e-15	-0.147087	0.151	0.23	4.37467e-11	down	Thsd7b	ENSMUSG00000042581
2.53061e-15	0.144483	0.452	0.358	5.11386e-11	up	Pde1b	ENSMUSG00000022489
2.6308e-15	-0.168847	0.575	0.639	5.31632e-11	down	Kdm7a	ENSMUSG00000042599
2.75616e-15	-0.165857	0.224	0.303	5.56966e-11	down	Adcy8	ENSMUSG00000022376
2.78195e-15	-0.149314	0.588	0.675	5.62177e-11	down	Saraf	ENSMUSG00000031532
3.11866e-15	-0.157323	0.525	0.592	6.30219e-11	down	Mtch2	ENSMUSG00000027282
3.22083e-15	-0.152386	0.522	0.589	6.50864e-11	down	Slc25a27	ENSMUSG00000023912
3.54588e-15	-0.168484	0.215	0.293	7.16552e-11	down	Bcl6	ENSMUSG00000022508
3.55205e-15	0.158765	0.921	0.916	7.17798e-11	up	Diaph2	ENSMUSG00000034480
3.85459e-15	-0.122979	0.259	0.337	7.78935e-11	down	Snhg9	ENSMUSG00000090101
3.94091e-15	0.165433	0.837	0.802	7.96378e-11	up	Cacnb4	ENSMUSG00000017412
4.21749e-15	0.128371	0.246	0.167	8.5227e-11	up	Spsb1	ENSMUSG00000039911
4.29631e-15	0.152494	0.689	0.626	8.68197e-11	up	Matk	ENSMUSG00000004933
4.30443e-15	-0.139442	0.348	0.43	8.6984e-11	down	Sec11c	ENSMUSG00000024516
4.62387e-15	0.150528	0.967	0.964	9.34392e-11	up	Gphn	ENSMUSG00000047454
5.89753e-15	-0.138576	0.316	0.403	1.19177e-10	down	Tmem9b	ENSMUSG00000031021
6.97465e-15	-0.146987	0.993	0.998	1.40944e-10	down	Adgrb3	ENSMUSG00000033569
7.11388e-15	-0.134656	0.999	0.999	1.43757e-10	down	Auts2	ENSMUSG00000029673
7.52889e-15	-0.114048	0.167	0.233	1.52144e-10	down	Dpm3	ENSMUSG00000042737
7.64614e-15	0.26661	0.739	0.689	1.54513e-10	up	Cntnap5b	ENSMUSG00000067028
7.75287e-15	-0.0963979	0.117	0.18	1.5667e-10	down	Sft2d3	ENSMUSG00000044982
8.45694e-15	0.155839	0.964	0.971	1.70898e-10	up	Robo2	ENSMUSG00000052516
8.71372e-15	-0.165366	0.567	0.635	1.76087e-10	down	Cst3	ENSMUSG00000027447
9.82394e-15	-0.0988522	0.116	0.182	1.98522e-10	down	Saysd1	ENSMUSG00000045107
1.02206e-14	-0.154784	0.619	0.699	2.06539e-10	down	4632427E13Rik	ENSMUSG00000074024
1.03153e-14	-0.15548	0.592	0.668	2.08452e-10	down	Ypel3	ENSMUSG00000042675
1.1496e-14	-0.0934853	0.099	0.156	2.32312e-10	down	Gm10848	ENSMUSG00000104106
1.26858e-14	0.122357	1	1	2.56354e-10	up	Kalrn	ENSMUSG00000061751
1.37675e-14	-0.114274	0.139	0.203	2.78213e-10	down	Sec61g	ENSMUSG00000078974
1.51709e-14	-0.151052	0.574	0.638	3.06574e-10	down	Mpdz	ENSMUSG00000028402
1.54468e-14	0.137249	0.423	0.347	3.1215e-10	up	Kctd17	ENSMUSG00000033287
1.60792e-14	-0.130539	0.263	0.335	3.24928e-10	down	Psenen	ENSMUSG00000036835
1.66098e-14	-0.167905	0.267	0.349	3.35652e-10	down	Grb14	ENSMUSG00000026888
1.66555e-14	-0.123902	0.187	0.261	3.36575e-10	down	P2ry14	ENSMUSG00000036381
2.00615e-14	-0.150036	0.546	0.621	4.05402e-10	down	Pigk	ENSMUSG00000039047
2.06941e-14	-0.136109	0.557	0.62	4.18186e-10	down	Glt8d1	ENSMUSG00000021916
2.28492e-14	0.141464	0.44	0.369	4.61737e-10	up	Daglb	ENSMUSG00000039206
2.39272e-14	-0.154667	0.491	0.545	4.83521e-10	down	Dnaja1	ENSMUSG00000028410
2.55732e-14	-0.142345	0.541	0.605	5.16783e-10	down	Yme1l1	ENSMUSG00000026775
2.76339e-14	-0.128854	0.69	0.728	5.58427e-10	down	Cpt1c	ENSMUSG00000007783
2.98573e-14	-0.149141	0.89	0.934	6.03356e-10	down	Map2	ENSMUSG00000015222
3.10189e-14	0.0918508	0.16	0.101	6.2683e-10	up	Dab2ip	ENSMUSG00000026883
3.32973e-14	-0.0917597	0.104	0.163	6.72872e-10	down	2610001J05Rik	ENSMUSG00000052419
3.67652e-14	-0.137448	0.462	0.552	7.42951e-10	down	Crebzf	ENSMUSG00000051451
3.98669e-14	-0.144576	0.424	0.503	8.0563e-10	down	Spcs2	ENSMUSG00000035227
4.20432e-14	-0.132822	0.354	0.437	8.49608e-10	down	Mfap3	ENSMUSG00000020522
4.52758e-14	-0.17313	0.638	0.697	9.14934e-10	down	Mllt3	ENSMUSG00000028496
5.12155e-14	0.138287	0.981	0.978	1.03496e-09	up	Kcnma1	ENSMUSG00000063142
5.15754e-14	-0.108195	0.14	0.202	1.04224e-09	down	Gm9828	ENSMUSG00000048603
5.28946e-14	-0.141122	0.966	0.985	1.06889e-09	down	Nfib	ENSMUSG00000008575
5.35251e-14	0.148895	0.928	0.91	1.08164e-09	up	Lyst	ENSMUSG00000019726
5.43807e-14	-0.116357	1	1	1.09893e-09	down	Cadm2	ENSMUSG00000064115
5.58905e-14	0.106701	0.224	0.156	1.12943e-09	up	Chd5	ENSMUSG00000005045
5.87297e-14	-0.0790527	0.057	0.107	1.18681e-09	down	BC065397	ENSMUSG00000087368
6.48321e-14	0.147714	0.528	0.434	1.31013e-09	up	Tmod1	ENSMUSG00000028328
6.81253e-14	-0.0942605	0.098	0.153	1.37668e-09	down	Gm42439	ENSMUSG00000106395
6.87179e-14	-0.167689	0.617	0.686	1.38865e-09	down	Ndufa4	ENSMUSG00000029632
7.06238e-14	-0.144	0.914	0.94	1.42717e-09	down	Rabgap1l	ENSMUSG00000026721
7.83914e-14	-0.111335	0.205	0.276	1.58413e-09	down	Zfp933	ENSMUSG00000059423
8.75413e-14	-0.138929	0.512	0.593	1.76903e-09	down	Dpm1	ENSMUSG00000078919
9.4449e-14	-0.114926	0.238	0.309	1.90862e-09	down	Ssr2	ENSMUSG00000041355
9.45441e-14	-0.178626	0.905	0.941	1.91055e-09	down	Il1rap	ENSMUSG00000022514
9.59083e-14	-0.119911	0.181	0.247	1.93812e-09	down	Zdhhc23	ENSMUSG00000036304
9.77221e-14	-0.145969	0.936	0.959	1.97477e-09	down	Gabra2	ENSMUSG00000000560
9.81154e-14	0.119675	0.326	0.249	1.98272e-09	up	Colgalt1	ENSMUSG00000034807
9.94733e-14	-0.140124	0.582	0.653	2.01016e-09	down	Psma3	ENSMUSG00000060073
1.02635e-13	0.125525	0.341	0.262	2.07405e-09	up	Nr1d2	ENSMUSG00000021775
1.05718e-13	-0.141453	0.551	0.613	2.13635e-09	down	Fgfr2	ENSMUSG00000030849
1.11093e-13	-0.120151	0.234	0.304	2.24497e-09	down	Dnajc3	ENSMUSG00000022136
1.15238e-13	-0.14841	0.646	0.715	2.32874e-09	down	St7	ENSMUSG00000029534
1.22546e-13	-0.138206	0.29	0.368	2.47641e-09	down	Ndufb11	ENSMUSG00000031059
1.25103e-13	0.147236	0.492	0.407	2.52808e-09	up	Galc	ENSMUSG00000021003
1.26329e-13	-0.150507	0.443	0.523	2.55286e-09	down	Aig1	ENSMUSG00000019806
1.2729e-13	-0.173495	0.511	0.582	2.57228e-09	down	Trpc4	ENSMUSG00000027748
1.31449e-13	0.153988	0.878	0.856	2.65633e-09	up	Lmo7	ENSMUSG00000033060
1.36035e-13	-0.168073	0.837	0.879	2.74899e-09	down	Sema6d	ENSMUSG00000027200
1.36469e-13	-0.0844025	0.072	0.125	2.75777e-09	down	Rflnb	ENSMUSG00000020846
1.47744e-13	-0.0972561	0.124	0.183	2.9856e-09	down	Timp3	ENSMUSG00000020044
1.79863e-13	0.165984	0.698	0.625	3.63466e-09	up	Cpne4	ENSMUSG00000032564
1.82838e-13	-0.134945	0.753	0.823	3.69479e-09	down	Tmem59l	ENSMUSG00000035964
1.85198e-13	-0.150391	0.743	0.798	3.74249e-09	down	Stim2	ENSMUSG00000039156
1.91414e-13	-0.142261	0.366	0.448	3.86809e-09	down	Ndufa13	ENSMUSG00000036199
1.97556e-13	-0.120505	0.347	0.436	3.99221e-09	down	Gpr162	ENSMUSG00000038390
2.02262e-13	-0.16391	0.58	0.661	4.08732e-09	down	Rps21	ENSMUSG00000039001
2.02372e-13	0.14243	0.39	0.324	4.08952e-09	up	Arhgap26	ENSMUSG00000036452
2.28478e-13	-0.159657	0.631	0.697	4.61708e-09	down	Rit2	ENSMUSG00000057455
2.3109e-13	0.0858656	0.133	0.077	4.66988e-09	up	Cacna1i	ENSMUSG00000022416
2.64392e-13	0.103184	0.12	0.066	5.34284e-09	up	Gm46102	ENSMUSG00000111061
2.68971e-13	-0.113761	0.241	0.315	5.43537e-09	down	Tmbim4	ENSMUSG00000020225
2.89066e-13	-0.0948116	0.144	0.205	5.84145e-09	down	Pdia4	ENSMUSG00000025823
2.9386e-13	-0.134299	0.362	0.435	5.93832e-09	down	Jkamp	ENSMUSG00000005078
3.11415e-13	-0.0990096	0.134	0.187	6.29307e-09	down	Gm41609	ENSMUSG00000117231
3.34834e-13	-0.139229	0.273	0.363	6.76633e-09	down	4930509J09Rik	ENSMUSG00000102362
3.54492e-13	0.163575	0.553	0.476	7.16357e-09	up	Gm34567	ENSMUSG00000117254
3.69784e-13	0.129473	0.356	0.28	7.47259e-09	up	Kcnk9	ENSMUSG00000036760
3.82857e-13	0.138787	0.487	0.408	7.73677e-09	up	Pxdn	ENSMUSG00000020674
3.83683e-13	-0.138815	0.274	0.333	7.75347e-09	down	Gm44257	ENSMUSG00000107815
4.14345e-13	-0.155931	0.643	0.718	8.37308e-09	down	Erc1	ENSMUSG00000030172
4.17993e-13	0.144292	0.948	0.935	8.4468e-09	up	Nav2	ENSMUSG00000052512
4.50431e-13	-0.117272	0.265	0.338	9.10231e-09	down	Bcas2	ENSMUSG00000005687
4.85913e-13	-0.149598	0.711	0.764	9.81933e-09	down	Top1	ENSMUSG00000070544
5.15184e-13	-0.148657	0.873	0.905	1.04108e-08	down	Mir99ahg	ENSMUSG00000090386
5.59537e-13	0.107676	0.215	0.151	1.13071e-08	up	Rad51ap2	ENSMUSG00000086022
6.37395e-13	-0.135134	0.44	0.514	1.28805e-08	down	Sar1b	ENSMUSG00000020386
6.40641e-13	-0.137403	0.323	0.386	1.29461e-08	down	Phf6	ENSMUSG00000025626
6.61149e-13	0.217063	0.449	0.39	1.33605e-08	up	Epha10	ENSMUSG00000028876
6.67492e-13	-0.11114	0.215	0.289	1.34887e-08	down	Eno1	ENSMUSG00000063524
7.23191e-13	-0.128622	0.361	0.436	1.46143e-08	down	Dnajb4	ENSMUSG00000028035
7.31096e-13	0.149314	0.631	0.563	1.4774e-08	up	E130307A14Rik	ENSMUSG00000087177
7.78277e-13	-0.140908	0.584	0.673	1.57274e-08	down	Ramp1	ENSMUSG00000034353
7.8354e-13	0.149949	0.911	0.913	1.58338e-08	up	Thsd7a	ENSMUSG00000032625
8.39084e-13	-0.122437	0.4	0.461	1.69562e-08	down	Pabpc4	ENSMUSG00000011257
8.42965e-13	-0.133713	0.339	0.411	1.70346e-08	down	Eef1b2	ENSMUSG00000025967
9.12547e-13	0.116351	0.32	0.247	1.84407e-08	up	Zfp523	ENSMUSG00000024220
9.29984e-13	-0.125722	0.434	0.503	1.87931e-08	down	Prelid3a	ENSMUSG00000024530
9.40219e-13	-0.139158	0.964	0.982	1.9e-08	down	Chn1	ENSMUSG00000056486
9.74182e-13	0.154779	0.656	0.595	1.96863e-08	up	Caln1	ENSMUSG00000060371
9.81437e-13	0.12477	0.396	0.317	1.98329e-08	up	Gigyf1	ENSMUSG00000029714
9.91617e-13	0.157118	0.412	0.335	2.00386e-08	up	Tenm3	ENSMUSG00000031561
9.98814e-13	-0.11728	0.283	0.352	2.0184e-08	down	Slc35b1	ENSMUSG00000020873
1.01435e-12	0.152175	0.908	0.885	2.0498e-08	up	Dapk1	ENSMUSG00000021559
1.02595e-12	0.160224	0.799	0.768	2.07324e-08	up	Prkn	ENSMUSG00000023826
1.06479e-12	-0.103801	0.15	0.219	2.15174e-08	down	Brip1os	ENSMUSG00000085208
1.21649e-12	-0.109226	0.232	0.307	2.45828e-08	down	Rdh14	ENSMUSG00000020621
1.26016e-12	-0.107679	0.173	0.241	2.54654e-08	down	Snrpg	ENSMUSG00000057278
1.26038e-12	-0.133781	0.438	0.508	2.54697e-08	down	Mtif2	ENSMUSG00000020459
1.29116e-12	-0.109441	0.25	0.319	2.60918e-08	down	Prpf3	ENSMUSG00000015748
1.29405e-12	0.136573	0.461	0.398	2.61503e-08	up	A330076H08Rik	ENSMUSG00000109321
1.44082e-12	-0.108589	0.206	0.273	2.91161e-08	down	Bcap31	ENSMUSG00000002015
1.62222e-12	0.136946	0.955	0.95	3.27819e-08	up	Fry	ENSMUSG00000056602
1.62368e-12	0.124831	0.358	0.282	3.28113e-08	up	Rab11fip4	ENSMUSG00000017639
1.6762e-12	-0.122831	0.227	0.296	3.38726e-08	down	Elovl6	ENSMUSG00000041220
1.77228e-12	-0.120827	0.328	0.41	3.58143e-08	down	Tm2d1	ENSMUSG00000028563
1.81031e-12	-0.135229	0.388	0.459	3.65828e-08	down	Tmem175	ENSMUSG00000013495
1.813e-12	-0.0872813	0.09	0.14	3.6637e-08	down	Nhsl1	ENSMUSG00000039835
1.82719e-12	0.0945712	0.185	0.126	3.69239e-08	up	Hexdc	ENSMUSG00000039307
2.12386e-12	-0.1295	0.968	0.982	4.2919e-08	down	Tspan7	ENSMUSG00000058254
2.12741e-12	-0.117296	0.241	0.312	4.29908e-08	down	Ndufb2	ENSMUSG00000002416
2.21315e-12	-0.145562	0.664	0.741	4.47234e-08	down	Csrnp3	ENSMUSG00000044647
2.24671e-12	-0.117449	0.326	0.394	4.54016e-08	down	Ddost	ENSMUSG00000028757
2.30306e-12	-0.0847393	0.107	0.167	4.65403e-08	down	Bcs1l	ENSMUSG00000026172
2.44258e-12	-0.11626	0.242	0.307	4.93596e-08	down	Gm48678	ENSMUSG00000111971
2.55318e-12	0.112781	0.283	0.216	5.15947e-08	up	Gpld1	ENSMUSG00000021340
2.59642e-12	-0.114317	0.315	0.375	5.24685e-08	down	Gm12940	ENSMUSG00000085334
2.61608e-12	-0.0930466	0.14	0.199	5.28657e-08	down	Zcchc9	ENSMUSG00000021621
2.67286e-12	-0.0832089	0.103	0.159	5.40131e-08	down	3110021N24Rik	ENSMUSG00000094958
2.71395e-12	-0.116538	0.322	0.389	5.48435e-08	down	Tmem147	ENSMUSG00000006315
2.85326e-12	0.14998	0.693	0.625	5.76587e-08	up	Rph3a	ENSMUSG00000029608
3.09447e-12	-0.0989901	0.136	0.199	6.25331e-08	down	9630028H03Rik	ENSMUSG00000085631
3.14637e-12	-0.130133	0.457	0.539	6.35819e-08	down	5031425E22Rik	ENSMUSG00000073147
3.22574e-12	0.10879	0.197	0.133	6.51858e-08	up	Fbn1	ENSMUSG00000027204
3.38054e-12	-0.104846	0.209	0.277	6.8314e-08	down	Tmem33	ENSMUSG00000037720
3.52131e-12	-0.135472	0.428	0.499	7.11586e-08	down	Dnaja2	ENSMUSG00000031701
3.83919e-12	-0.129367	0.663	0.726	7.75824e-08	down	Rtn4r	ENSMUSG00000043811
3.85608e-12	-0.10967	0.259	0.321	7.79237e-08	down	Zfp692	ENSMUSG00000037243
3.89169e-12	-0.083362	0.095	0.15	7.86433e-08	down	Gm14330	ENSMUSG00000086614
4.1089e-12	0.132477	0.362	0.286	8.30326e-08	up	Peli2	ENSMUSG00000021846
4.37484e-12	-0.0946414	0.151	0.211	8.84068e-08	down	H2-Ke6	ENSMUSG00000073422
4.55103e-12	0.155791	0.662	0.621	9.19673e-08	up	Ppp3r1	ENSMUSG00000033953
4.68238e-12	0.104642	0.289	0.218	9.46214e-08	up	Ldb1	ENSMUSG00000025223
4.77777e-12	-0.110142	0.207	0.27	9.65492e-08	down	Mrps21	ENSMUSG00000054312
4.78392e-12	-0.11613	0.269	0.342	9.66734e-08	down	Ctsl	ENSMUSG00000021477
5.09214e-12	-0.176043	0.681	0.76	1.02902e-07	down	Gapdh	ENSMUSG00000057666
5.56358e-12	-0.147468	0.358	0.453	1.12429e-07	down	Lurap1l	ENSMUSG00000048706
5.6819e-12	-0.0983295	0.152	0.207	1.1482e-07	down	Yif1b	ENSMUSG00000030588
6.06963e-12	-0.0964868	0.145	0.205	1.22655e-07	down	1110038B12Rik	ENSMUSG00000092203
6.13339e-12	-0.110686	0.282	0.342	1.23943e-07	down	Pnpt1	ENSMUSG00000020464
7.51395e-12	0.142014	0.986	0.99	1.51842e-07	up	Dgkh	ENSMUSG00000034731
8.80539e-12	0.132418	0.993	0.988	1.77939e-07	up	Syne1	ENSMUSG00000096054
9.53149e-12	-0.145281	0.847	0.889	1.92612e-07	down	Dnajc1	ENSMUSG00000026740
1.05833e-11	0.111544	0.998	1	2.13866e-07	up	Rbfox1	ENSMUSG00000008658
1.07731e-11	-0.12319	0.3	0.37	2.17703e-07	down	Ndufb1-ps	ENSMUSG00000113902
1.07989e-11	-0.159495	0.433	0.509	2.18224e-07	down	Acvr2a	ENSMUSG00000052155
1.12947e-11	0.130702	0.541	0.463	2.28244e-07	up	Nova2	ENSMUSG00000030411
1.16248e-11	0.13718	0.695	0.669	2.34915e-07	up	Fam131a	ENSMUSG00000050821
1.16946e-11	0.147836	0.638	0.571	2.36324e-07	up	Mtus2	ENSMUSG00000029651
1.25796e-11	-0.0695243	0.072	0.114	2.54209e-07	down	Serpina3n	ENSMUSG00000021091
1.30905e-11	0.118804	0.419	0.357	2.64534e-07	up	Sh3glb2	ENSMUSG00000026860
1.35581e-11	-0.121639	0.283	0.344	2.73982e-07	down	Uchl3	ENSMUSG00000022111
1.37066e-11	-0.120587	0.998	0.999	2.76983e-07	down	Fgf14	ENSMUSG00000025551
1.37565e-11	0.133274	0.516	0.46	2.77991e-07	up	Mamld1	ENSMUSG00000059401
1.54992e-11	-0.133724	0.996	0.999	3.13208e-07	down	Nlgn1	ENSMUSG00000063887
1.58076e-11	-0.116922	0.312	0.375	3.19441e-07	down	Cnih1	ENSMUSG00000015759
1.5895e-11	-0.139066	0.882	0.916	3.21206e-07	down	Trim9	ENSMUSG00000021071
1.62079e-11	0.0831025	0.155	0.1	3.27528e-07	up	Ptbp1	ENSMUSG00000006498
1.68227e-11	-0.0982861	0.169	0.226	3.39953e-07	down	Eps15	ENSMUSG00000028552
1.68307e-11	0.0659732	0.107	0.064	3.40114e-07	up	Nr1d1	ENSMUSG00000020889
1.68488e-11	0.125048	0.396	0.328	3.4048e-07	up	Rap1gap2	ENSMUSG00000038807
1.8347e-11	0.17753	0.769	0.727	3.70756e-07	up	Hs6st3	ENSMUSG00000053465
1.84181e-11	-0.130332	0.525	0.593	3.72192e-07	down	Syt5	ENSMUSG00000004961
1.87197e-11	-0.0912413	0.176	0.242	3.78288e-07	down	2900093K20Rik	ENSMUSG00000099632
1.88475e-11	0.115583	0.189	0.131	3.8087e-07	up	Pparg	ENSMUSG00000000440
2.03667e-11	-0.114932	0.314	0.391	4.11571e-07	down	Stard3nl	ENSMUSG00000003062
2.03768e-11	-0.116042	0.309	0.386	4.11774e-07	down	Slc39a10	ENSMUSG00000025986
2.05603e-11	-0.169728	0.816	0.863	4.15483e-07	down	Hsp90ab1	ENSMUSG00000023944
2.08981e-11	0.126232	0.928	0.917	4.22308e-07	up	Tiam1	ENSMUSG00000002489
2.15421e-11	-0.13902	0.551	0.602	4.35323e-07	down	Prdm5	ENSMUSG00000029913
2.20463e-11	-0.153268	0.572	0.656	4.45513e-07	down	Cox6c	ENSMUSG00000014313
2.26526e-11	-0.0710096	0.073	0.12	4.57763e-07	down	Ccdc73	ENSMUSG00000045106
2.28374e-11	-0.102986	0.211	0.276	4.61498e-07	down	Rnpc3	ENSMUSG00000027981
2.29951e-11	-0.115695	0.991	0.992	4.64685e-07	down	Cacna1e	ENSMUSG00000004110
2.38783e-11	-0.116661	0.299	0.374	4.82533e-07	down	Ndufb5	ENSMUSG00000027673
2.45404e-11	0.113165	0.378	0.305	4.95913e-07	up	Stk32c	ENSMUSG00000015981
2.48227e-11	0.141725	0.799	0.769	5.01617e-07	up	Ywhaz	ENSMUSG00000022285
2.50419e-11	-0.146045	0.564	0.632	5.06046e-07	down	Spred2	ENSMUSG00000045671
2.59307e-11	0.138883	0.696	0.64	5.24009e-07	up	Cemip	ENSMUSG00000052353
2.62209e-11	-0.139843	0.945	0.957	5.29872e-07	down	Kcnq3	ENSMUSG00000056258
2.64443e-11	-0.0763831	0.083	0.126	5.34387e-07	down	1700109K24Rik	ENSMUSG00000097267
2.64774e-11	-0.0974145	0.16	0.218	5.35056e-07	down	Chac2	ENSMUSG00000020309
2.67554e-11	0.133926	0.935	0.93	5.40673e-07	up	Rapgef2	ENSMUSG00000062232
2.69426e-11	0.278643	0.711	0.67	5.44456e-07	up	mt-Nd4	ENSMUSG00000064363
2.92764e-11	0.0753154	0.112	0.064	5.91618e-07	up	Igdcc4	ENSMUSG00000032816
3.08019e-11	0.14622	0.783	0.771	6.22444e-07	up	Camk2n1	ENSMUSG00000046447
3.12205e-11	0.115647	0.997	0.996	6.30904e-07	up	Ank2	ENSMUSG00000032826
3.29794e-11	0.133467	0.662	0.615	6.66447e-07	up	Tspoap1	ENSMUSG00000034156
3.43938e-11	0.140079	0.7	0.648	6.9503e-07	up	Vwa8	ENSMUSG00000058997
3.45697e-11	-0.0735461	0.092	0.143	6.98584e-07	down	Slirp	ENSMUSG00000021040
3.52314e-11	-0.0727669	0.081	0.13	7.11957e-07	down	Far1os	ENSMUSG00000084984
3.68168e-11	-0.119233	0.536	0.586	7.43993e-07	down	Crlf1	ENSMUSG00000007888
3.84749e-11	-0.140829	0.526	0.622	7.77501e-07	down	Mdh1	ENSMUSG00000020321
3.85237e-11	0.0761384	0.121	0.072	7.78487e-07	up	Mthfd1l	ENSMUSG00000040675
4.26852e-11	-0.125448	0.126	0.186	8.62583e-07	down	Camk4	ENSMUSG00000038128
4.4903e-11	0.110976	0.363	0.305	9.07399e-07	up	Cstf2	ENSMUSG00000031256
4.73463e-11	0.0699438	0.121	0.071	9.56774e-07	up	Sun2	ENSMUSG00000042524
4.74064e-11	0.102515	0.251	0.194	9.57989e-07	up	Grk3	ENSMUSG00000042249
4.78551e-11	-0.160036	0.602	0.683	9.67055e-07	down	Cox8a	ENSMUSG00000035885
4.84453e-11	-0.0939583	0.173	0.227	9.78983e-07	down	Timmdc1	ENSMUSG00000002846
4.9129e-11	-0.0923203	0.155	0.217	9.92798e-07	down	Rbis	ENSMUSG00000078784
5.04293e-11	-0.0681961	0.068	0.113	1.01908e-06	down	Rab26os	ENSMUSG00000093565
5.14152e-11	-0.117081	0.304	0.377	1.039e-06	down	Ssr4	ENSMUSG00000002014
5.18564e-11	-0.0748401	0.112	0.155	1.04791e-06	down	Fndc9	ENSMUSG00000048721
5.32119e-11	-0.0835662	0.132	0.182	1.07531e-06	down	Uckl1	ENSMUSG00000089917
6.0387e-11	-0.111914	0.292	0.351	1.2203e-06	down	Cfl2	ENSMUSG00000062929
6.04357e-11	0.129963	0.467	0.408	1.22129e-06	up	Sncb	ENSMUSG00000034891
6.06353e-11	0.0913039	0.208	0.151	1.22532e-06	up	Adap1	ENSMUSG00000056413
6.42329e-11	-0.114139	0.355	0.431	1.29802e-06	down	Sec11a	ENSMUSG00000025724
6.64431e-11	0.137555	0.739	0.682	1.34268e-06	up	Ablim1	ENSMUSG00000025085
7.02144e-11	-0.079646	0.08	0.121	1.41889e-06	down	Sox4	ENSMUSG00000076431
7.14376e-11	0.0847694	0.14	0.088	1.44361e-06	up	Stard8	ENSMUSG00000031216
7.61338e-11	0.146593	0.92	0.931	1.53851e-06	up	Frmd4a	ENSMUSG00000026657
7.62443e-11	-0.136699	0.897	0.92	1.54074e-06	down	Kcnq1ot1	ENSMUSG00000101609
7.62448e-11	-0.0907041	0.184	0.239	1.54075e-06	down	2700062C07Rik	ENSMUSG00000024273
7.83587e-11	-0.140339	0.619	0.689	1.58347e-06	down	Rpl6	ENSMUSG00000029614
8.00829e-11	-0.148174	0.68	0.736	1.61832e-06	down	St18	ENSMUSG00000033740
8.1227e-11	0.0996446	0.999	1	1.64144e-06	up	Csmd1	ENSMUSG00000060924
8.50991e-11	-0.127203	0.534	0.616	1.71968e-06	down	Rabac1	ENSMUSG00000003380
8.6303e-11	-0.0672384	0.061	0.107	1.74401e-06	down	Gm16351	ENSMUSG00000084954
8.77097e-11	0.150749	0.92	0.901	1.77244e-06	up	Wipf3	ENSMUSG00000086040
9.08885e-11	0.119364	0.652	0.599	1.83668e-06	up	Tef	ENSMUSG00000022389
9.34514e-11	0.159257	0.891	0.883	1.88847e-06	up	Ncdn	ENSMUSG00000028833
9.7707e-11	-0.141833	0.472	0.533	1.97446e-06	down	Tuba1a	ENSMUSG00000072235
9.93606e-11	-0.124345	0.461	0.524	2.00788e-06	down	Fam3c	ENSMUSG00000029672
9.97561e-11	-0.133267	0.345	0.427	2.01587e-06	down	Car12	ENSMUSG00000032373
1.00519e-10	0.130308	0.648	0.602	2.03129e-06	up	Cyth1	ENSMUSG00000017132
1.06804e-10	-0.0918896	0.083	0.125	2.1583e-06	down	Tiparp	ENSMUSG00000034640
1.07449e-10	-0.0983636	0.221	0.284	2.17133e-06	down	Hsf2	ENSMUSG00000019878
1.08434e-10	0.126405	0.733	0.688	2.19123e-06	up	Grik5	ENSMUSG00000003378
1.08873e-10	-0.117584	0.255	0.308	2.2001e-06	down	Ccdc58	ENSMUSG00000075229
1.12862e-10	-0.120261	0.374	0.45	2.28072e-06	down	Eefsec	ENSMUSG00000033216
1.27446e-10	-0.0996975	0.165	0.219	2.57542e-06	down	Rab3c	ENSMUSG00000021700
1.29837e-10	-0.0886676	0.143	0.196	2.62375e-06	down	A330015K06Rik	ENSMUSG00000104093
1.31089e-10	-0.109894	0.17	0.227	2.64905e-06	down	Ccdc171	ENSMUSG00000052407
1.36821e-10	0.110738	0.214	0.157	2.76487e-06	up	Magi3	ENSMUSG00000052539
1.43069e-10	-0.200269	0.623	0.669	2.89115e-06	down	Pcdh7	ENSMUSG00000029108
1.64078e-10	-0.0715077	0.083	0.126	3.31569e-06	down	Gm27241	ENSMUSG00000099051
1.70848e-10	-0.110547	0.291	0.367	3.4525e-06	down	Nsmce3	ENSMUSG00000070520
1.72119e-10	0.114405	0.335	0.274	3.47819e-06	up	Filip1	ENSMUSG00000034898
1.72784e-10	-0.128037	0.762	0.824	3.49162e-06	down	Tusc3	ENSMUSG00000039530
1.75221e-10	0.140117	0.895	0.884	3.54088e-06	up	Stox2	ENSMUSG00000038143
1.75701e-10	-0.127557	0.619	0.67	3.55056e-06	down	Tcaf1	ENSMUSG00000036667
1.89152e-10	0.163801	0.727	0.703	3.82238e-06	up	Sidt1	ENSMUSG00000022696
1.89677e-10	0.133774	0.435	0.365	3.83298e-06	up	2210408I21Rik	ENSMUSG00000071252
1.94629e-10	0.125729	0.48	0.411	3.93306e-06	up	Agfg2	ENSMUSG00000029722
1.97156e-10	-0.134418	0.285	0.357	3.98412e-06	down	Dock11	ENSMUSG00000031093
2.02364e-10	0.130295	0.687	0.652	4.08938e-06	up	Arf3	ENSMUSG00000051853
2.10764e-10	-0.108559	0.146	0.19	4.25912e-06	down	L3mbtl3	ENSMUSG00000039089
2.15735e-10	-0.123233	0.67	0.734	4.35957e-06	down	Sfpq	ENSMUSG00000028820
2.20718e-10	-0.119031	0.223	0.275	4.46027e-06	down	Nwd2	ENSMUSG00000090061
2.21279e-10	-0.117955	0.389	0.446	4.4716e-06	down	Fbxw2	ENSMUSG00000035949
2.24495e-10	-0.106901	0.224	0.289	4.5366e-06	down	Gm20275	ENSMUSG00000110803
2.25441e-10	-0.102106	0.262	0.324	4.5557e-06	down	Ppp1r10	ENSMUSG00000039220
2.35365e-10	-0.123535	0.453	0.515	4.75626e-06	down	C78859	ENSMUSG00000110710
2.36744e-10	-0.155439	0.409	0.467	4.78412e-06	down	Calb1	ENSMUSG00000028222
2.5768e-10	-0.0714349	0.101	0.153	5.2072e-06	down	Irf3	ENSMUSG00000003184
2.65661e-10	-0.121086	0.399	0.462	5.36847e-06	down	Ogfrl1	ENSMUSG00000026158
2.66174e-10	0.0916694	0.221	0.163	5.37885e-06	up	Cbx7	ENSMUSG00000053411
2.70977e-10	0.106594	0.29	0.228	5.4759e-06	up	Cabp1	ENSMUSG00000029544
2.72784e-10	-0.106502	0.997	0.999	5.51242e-06	down	Atp1b1	ENSMUSG00000026576
2.8302e-10	0.127054	0.661	0.61	5.71927e-06	up	Agap2	ENSMUSG00000025422
2.85935e-10	-0.12328	0.693	0.751	5.77817e-06	down	Srsf2	ENSMUSG00000034120
3.20083e-10	0.125789	0.35	0.288	6.46824e-06	up	Pou2f2	ENSMUSG00000008496
3.25462e-10	0.126526	0.635	0.58	6.57694e-06	up	Sv2a	ENSMUSG00000038486
3.35099e-10	-0.140597	0.225	0.304	6.77167e-06	down	Trhde	ENSMUSG00000050663
3.37061e-10	0.125421	0.518	0.455	6.81132e-06	up	Csgalnact1	ENSMUSG00000036356
3.42703e-10	-0.0732471	0.095	0.139	6.92534e-06	down	Gm28375	ENSMUSG00000099401
3.54615e-10	0.105599	0.396	0.328	7.16607e-06	up	Fam57b	ENSMUSG00000058966
3.69241e-10	-0.119373	0.981	0.99	7.46161e-06	down	Zfpm2	ENSMUSG00000022306
3.73382e-10	0.103934	0.325	0.257	7.5453e-06	up	Zmiz2	ENSMUSG00000041164
3.73419e-10	-0.119186	0.347	0.423	7.54604e-06	down	Fam174a	ENSMUSG00000051185
3.76053e-10	-0.0911428	0.11	0.159	7.59928e-06	down	Akap13	ENSMUSG00000066406
3.80412e-10	-0.101808	0.208	0.272	7.68736e-06	down	Gm11149	ENSMUSG00000079564
3.83006e-10	-0.109026	0.255	0.324	7.73979e-06	down	Atp5mpl	ENSMUSG00000021290
4.01456e-10	-0.0622348	0.065	0.102	8.11263e-06	down	Gm49003	ENSMUSG00000115363
4.02169e-10	0.134712	0.572	0.516	8.12702e-06	up	Prkcb	ENSMUSG00000052889
4.15825e-10	-0.111052	0.28	0.341	8.40299e-06	down	Nap1l5	ENSMUSG00000055430
4.42342e-10	-0.121256	0.636	0.691	8.93884e-06	down	Canx	ENSMUSG00000020368
4.58275e-10	0.13431	0.714	0.658	9.26082e-06	up	Nmnat2	ENSMUSG00000042751
4.74883e-10	-0.061601	0.059	0.1	9.59644e-06	down	Gm16093	ENSMUSG00000087108
4.79063e-10	-0.127863	0.473	0.547	9.68091e-06	down	Rap1gds1	ENSMUSG00000028149
4.80359e-10	0.116123	0.591	0.528	9.7071e-06	up	Srcin1	ENSMUSG00000038453
4.80991e-10	-0.0936543	0.179	0.24	9.71987e-06	down	Tmem60	ENSMUSG00000045435
4.81526e-10	-0.152444	0.875	0.883	9.73068e-06	down	Dgkb	ENSMUSG00000036095
4.85269e-10	-0.123264	0.435	0.489	9.80632e-06	down	Efr3a	ENSMUSG00000015002
4.87312e-10	0.0957157	0.28	0.219	9.84761e-06	up	B4galnt4	ENSMUSG00000055629
4.88912e-10	0.103325	0.347	0.286	9.87993e-06	up	Stx1b	ENSMUSG00000030806
5.02392e-10	-0.10375	0.349	0.408	1.01523e-05	down	Rbm28	ENSMUSG00000029701
5.15732e-10	0.125722	0.682	0.627	1.04219e-05	up	Clstn1	ENSMUSG00000039953
5.28409e-10	0.114578	0.32	0.268	1.06781e-05	up	Catspere2	ENSMUSG00000091476
5.33832e-10	-0.0692508	0.085	0.129	1.07877e-05	down	4930590L20Rik	ENSMUSG00000102368
5.38517e-10	0.077896	0.142	0.1	1.08823e-05	up	Rprm	ENSMUSG00000075334
5.46439e-10	0.108869	0.317	0.261	1.10424e-05	up	Prune2	ENSMUSG00000039126
5.51687e-10	0.10734	1	1	1.11485e-05	up	Lrrtm4	ENSMUSG00000052581
5.587e-10	-0.10947	0.319	0.384	1.12902e-05	down	Bbip1	ENSMUSG00000084957
5.78102e-10	0.131212	0.356	0.276	1.16823e-05	up	Itgav	ENSMUSG00000027087
5.84502e-10	0.109035	0.358	0.289	1.18116e-05	up	Ppp1r9b	ENSMUSG00000038976
6.0549e-10	-0.0767966	0.099	0.142	1.22358e-05	down	Oprm1	ENSMUSG00000000766
6.2217e-10	-0.0719216	0.093	0.133	1.25728e-05	down	Pla2g7	ENSMUSG00000023913
6.42327e-10	-0.104114	0.249	0.314	1.29801e-05	down	Acp1	ENSMUSG00000044573
6.48659e-10	-0.108271	0.296	0.357	1.31081e-05	down	Cep78	ENSMUSG00000041491
6.72009e-10	-0.110498	0.354	0.423	1.358e-05	down	Cisd2	ENSMUSG00000028165
6.783e-10	-0.0738323	0.106	0.157	1.37071e-05	down	Tmem243	ENSMUSG00000079659
6.81454e-10	-0.121263	0.471	0.524	1.37708e-05	down	Wasl	ENSMUSG00000029684
6.89131e-10	0.112678	0.332	0.253	1.3926e-05	up	Ptpn5	ENSMUSG00000030854
7.0003e-10	-0.0981049	0.213	0.268	1.41462e-05	down	Sem1	ENSMUSG00000042541
7.04994e-10	-0.102018	0.264	0.322	1.42465e-05	down	Tor1aip2	ENSMUSG00000050565
7.05906e-10	-0.113884	0.331	0.407	1.4265e-05	down	Uqcrq	ENSMUSG00000044894
7.07849e-10	0.0837828	0.207	0.15	1.43042e-05	up	Ankrd16	ENSMUSG00000047909
7.32884e-10	0.103618	0.255	0.189	1.48101e-05	up	Rps6ka5	ENSMUSG00000021180
7.39382e-10	0.139273	0.534	0.458	1.49414e-05	up	Col25a1	ENSMUSG00000058897
7.57895e-10	-0.127852	0.651	0.704	1.53155e-05	down	Ago3	ENSMUSG00000028842
7.65449e-10	-0.104702	0.264	0.328	1.54682e-05	down	Insig2	ENSMUSG00000003721
7.76083e-10	0.122237	0.427	0.359	1.56831e-05	up	Hlf	ENSMUSG00000003949
7.86902e-10	-0.10568	0.997	0.998	1.59017e-05	down	Rtn1	ENSMUSG00000021087
8.47649e-10	0.123492	0.706	0.681	1.71293e-05	up	Slc44a5	ENSMUSG00000028360
8.48656e-10	-0.130091	0.37	0.449	1.71496e-05	down	Lrrn1	ENSMUSG00000034648
8.64545e-10	-0.115177	0.415	0.476	1.74707e-05	down	Gm3764	ENSMUSG00000097156
8.74104e-10	0.104962	0.34	0.281	1.76639e-05	up	Zkscan16	ENSMUSG00000038630
8.95814e-10	-0.136571	0.819	0.841	1.81026e-05	down	C1ql2	ENSMUSG00000036907
9.00515e-10	-0.117269	0.797	0.844	1.81976e-05	down	Csnk1a1	ENSMUSG00000024576
9.14673e-10	-0.0623012	0.077	0.118	1.84837e-05	down	Creld2	ENSMUSG00000023272
9.23351e-10	0.121704	0.706	0.658	1.86591e-05	up	Slc25a23	ENSMUSG00000046329
9.25469e-10	-0.102661	0.921	0.94	1.87019e-05	down	Pnisr	ENSMUSG00000028248
9.38628e-10	-0.0936461	0.2	0.261	1.89678e-05	down	Lage3	ENSMUSG00000015289
9.98372e-10	-0.100866	0.22	0.286	2.01751e-05	down	Pigp	ENSMUSG00000022940
1.01204e-09	-0.0975145	0.148	0.2	2.04512e-05	down	Ptchd1	ENSMUSG00000041552
1.03376e-09	-0.119374	0.438	0.507	2.08901e-05	down	Atp5l	ENSMUSG00000038717
1.04705e-09	0.1363	0.643	0.594	2.11588e-05	up	Runx2	ENSMUSG00000039153
1.22326e-09	0.119465	0.983	0.978	2.47197e-05	up	Camk2b	ENSMUSG00000057897
1.24434e-09	-0.133337	0.834	0.883	2.51456e-05	down	Prkd1	ENSMUSG00000002688
1.27668e-09	0.11853	0.507	0.45	2.57992e-05	up	Phka2	ENSMUSG00000031295
1.29871e-09	0.133103	0.611	0.554	2.62443e-05	up	Ddn	ENSMUSG00000059213
1.38722e-09	0.124763	0.659	0.616	2.8033e-05	up	Cbx6	ENSMUSG00000089715
1.39616e-09	0.112281	0.982	0.989	2.82136e-05	up	Nav3	ENSMUSG00000020181
1.42095e-09	-0.162344	0.745	0.805	2.87145e-05	down	March1	ENSMUSG00000036469
1.42794e-09	0.167947	0.543	0.456	2.88558e-05	up	Cdh13	ENSMUSG00000031841
1.44134e-09	-0.100104	0.234	0.293	2.91266e-05	down	Cep19	ENSMUSG00000035790
1.44237e-09	-0.076935	0.12	0.169	2.91474e-05	down	Gm10785	ENSMUSG00000085169
1.46664e-09	0.138735	0.709	0.663	2.9638e-05	up	A230057D06Rik	ENSMUSG00000109394
1.51947e-09	0.115664	0.953	0.944	3.07055e-05	up	Rbfox3	ENSMUSG00000025576
1.56184e-09	-0.0979424	0.234	0.282	3.15617e-05	down	Slc12a2	ENSMUSG00000024597
1.61244e-09	-0.0838967	0.151	0.205	3.25841e-05	down	Dsel	ENSMUSG00000038702
1.64659e-09	0.103591	0.151	0.111	3.32744e-05	up	Npas3	ENSMUSG00000021010
1.66591e-09	-0.0989636	0.241	0.293	3.36647e-05	down	Gm1673	ENSMUSG00000070858
1.76939e-09	0.106578	0.46	0.396	3.57559e-05	up	Ajm1	ENSMUSG00000029419
1.77986e-09	0.135072	0.798	0.762	3.59674e-05	up	Zmat4	ENSMUSG00000037492
1.83549e-09	-0.118347	0.978	0.988	3.70915e-05	down	Zeb2	ENSMUSG00000026872
1.8528e-09	0.115795	0.991	0.993	3.74414e-05	up	Adarb2	ENSMUSG00000052551
1.85722e-09	-0.101957	0.287	0.359	3.75307e-05	down	Tmem205	ENSMUSG00000040883
1.86221e-09	-0.102149	0.26	0.317	3.76314e-05	down	Cct8	ENSMUSG00000025613
1.86993e-09	-0.108954	0.395	0.457	3.77876e-05	down	Lamp1	ENSMUSG00000031447
1.88742e-09	-0.0808756	0.128	0.176	3.8141e-05	down	Romo1	ENSMUSG00000067847
2.00272e-09	0.128042	0.693	0.647	4.04709e-05	up	Grik4	ENSMUSG00000032017
2.00851e-09	-0.0647805	0.089	0.133	4.0588e-05	down	Nsun6	ENSMUSG00000026707
2.05585e-09	-0.11837	0.366	0.442	4.15447e-05	down	Rpl27	ENSMUSG00000063316
2.07887e-09	-0.131802	0.29	0.36	4.20097e-05	down	Cenpp	ENSMUSG00000021391
2.11863e-09	-0.0995047	0.355	0.421	4.28133e-05	down	Brd9	ENSMUSG00000057649
2.22368e-09	-0.0913853	0.345	0.391	4.49361e-05	down	Cnot3	ENSMUSG00000035632
2.23014e-09	-0.115664	0.748	0.796	4.50667e-05	down	Thy1	ENSMUSG00000032011
2.23474e-09	-0.121831	0.507	0.574	4.51597e-05	down	Atpif1	ENSMUSG00000054428
2.30325e-09	-0.103689	0.188	0.238	4.65441e-05	down	Spata13	ENSMUSG00000021990
2.34912e-09	-0.10162	0.29	0.35	4.7471e-05	down	Ier3ip1	ENSMUSG00000090000
2.39715e-09	-0.152294	0.51	0.579	4.84416e-05	down	Tubb2a	ENSMUSG00000058672
2.53691e-09	0.120676	0.502	0.444	5.12658e-05	up	4732471J01Rik	ENSMUSG00000053714
2.54816e-09	-0.113999	0.498	0.553	5.14933e-05	down	Mtmr1	ENSMUSG00000015214
2.58023e-09	-0.106732	0.338	0.399	5.21412e-05	down	Zfp266	ENSMUSG00000060510
2.59472e-09	-0.102531	0.282	0.345	5.24341e-05	down	Uqcr10	ENSMUSG00000059534
2.64409e-09	0.118043	0.622	0.578	5.34317e-05	up	Arhgef2	ENSMUSG00000028059
2.64758e-09	-0.0719883	0.103	0.154	5.35024e-05	down	9530077C05Rik	ENSMUSG00000036411
2.67245e-09	0.106503	0.349	0.287	5.40049e-05	up	Sfxn1	ENSMUSG00000021474
2.67882e-09	-0.117783	0.431	0.49	5.41336e-05	down	Rpl36	ENSMUSG00000057863
2.71575e-09	-0.118225	0.924	0.945	5.48798e-05	down	Ctnnd2	ENSMUSG00000022240
2.88411e-09	0.124843	0.755	0.71	5.82821e-05	up	Fam163b	ENSMUSG00000009216
2.91038e-09	-0.0790863	0.141	0.194	5.8813e-05	down	6430590A07Rik	ENSMUSG00000097583
2.95274e-09	-0.123412	0.569	0.63	5.96689e-05	down	Clvs1	ENSMUSG00000041216
2.98073e-09	0.109358	0.319	0.255	6.02345e-05	up	Arhgap10	ENSMUSG00000037148
2.99387e-09	-0.102755	0.262	0.318	6.05e-05	down	Lrif1	ENSMUSG00000056260
3.02664e-09	-0.141114	0.472	0.565	6.11623e-05	down	Spon1	ENSMUSG00000038156
3.3002e-09	-0.0980577	0.203	0.256	6.66904e-05	down	Pnrc1	ENSMUSG00000040128
3.33643e-09	-0.121498	0.974	0.981	6.74225e-05	down	Map1b	ENSMUSG00000052727
3.34683e-09	0.114205	0.433	0.37	6.76328e-05	up	Taok3	ENSMUSG00000061288
3.35905e-09	-0.069992	0.1	0.145	6.78796e-05	down	Rbm4b	ENSMUSG00000033760
3.4214e-09	-0.140342	0.569	0.592	6.91396e-05	down	Bdnf	ENSMUSG00000048482
3.60181e-09	0.111637	0.508	0.445	7.27854e-05	up	Usp7	ENSMUSG00000022710
3.60244e-09	-0.112721	0.342	0.401	7.27982e-05	down	Rack1	ENSMUSG00000020372
3.72235e-09	-0.0695916	0.102	0.142	7.52212e-05	down	Leng9	ENSMUSG00000043432
3.74109e-09	-0.0633579	0.079	0.12	7.56e-05	down	Gm28379	ENSMUSG00000100130
3.74588e-09	-0.0928698	0.267	0.327	7.56968e-05	down	Tmem208	ENSMUSG00000014856
3.75745e-09	0.129644	0.956	0.946	7.59305e-05	up	Cntn5	ENSMUSG00000039488
3.80653e-09	-0.120212	0.446	0.488	7.69224e-05	down	Tsga10	ENSMUSG00000060771
3.86031e-09	0.119826	0.481	0.419	7.80092e-05	up	Hdac7	ENSMUSG00000022475
3.8807e-09	-0.110115	0.422	0.465	7.84212e-05	down	Map6	ENSMUSG00000055407
3.919e-09	-0.105715	0.943	0.962	7.91952e-05	down	Serinc1	ENSMUSG00000019877
3.93659e-09	0.0668947	0.134	0.089	7.95506e-05	up	Gm17066	ENSMUSG00000091509
4.02462e-09	-0.115949	0.522	0.578	8.13296e-05	down	Laptm4a	ENSMUSG00000020585
4.13268e-09	0.11775	0.871	0.84	8.35132e-05	up	Pacsin1	ENSMUSG00000040276
4.19037e-09	0.158379	0.636	0.565	8.46789e-05	up	Brinp3	ENSMUSG00000035131
4.20606e-09	-0.123555	0.549	0.6	8.4996e-05	down	Dpf3	ENSMUSG00000021221
4.24099e-09	-0.114535	0.524	0.583	8.57019e-05	down	Man1a2	ENSMUSG00000008763
4.38079e-09	0.11996	0.782	0.744	8.85269e-05	up	Nrg2	ENSMUSG00000060275
4.46388e-09	0.127248	0.88	0.877	9.02061e-05	up	Fgf12	ENSMUSG00000022523
4.49847e-09	0.247048	0.711	0.698	9.0905e-05	up	mt-Nd2	ENSMUSG00000064345
4.58367e-09	0.111832	0.569	0.509	9.26267e-05	up	Crtc1	ENSMUSG00000003575
4.66905e-09	-0.109966	0.654	0.687	9.43522e-05	down	Rufy3	ENSMUSG00000029291
4.7378e-09	-0.105514	0.969	0.981	9.57414e-05	down	Sorbs2	ENSMUSG00000031626
5.04645e-09	0.126799	0.285	0.221	0.000101979	up	Grm3	ENSMUSG00000003974
5.08094e-09	-0.0870879	0.164	0.21	0.000102676	down	Ift52	ENSMUSG00000017858
5.08418e-09	-0.0835464	0.161	0.213	0.000102741	down	Zfp955b	ENSMUSG00000096910
5.12586e-09	-0.116943	0.776	0.812	0.000103583	down	Xpr1	ENSMUSG00000026469
5.30335e-09	-0.135893	0.385	0.438	0.00010717	down	Acvr1c	ENSMUSG00000026834
5.68852e-09	0.129825	0.841	0.838	0.000114954	up	Dpyd	ENSMUSG00000033308
5.7667e-09	-0.0925129	0.268	0.319	0.000116533	down	Atp6v0e	ENSMUSG00000015575
5.78337e-09	-0.121259	0.977	0.986	0.00011687	down	Kirrel3	ENSMUSG00000032036
6.04427e-09	-0.103741	0.333	0.391	0.000122143	down	Ly6e	ENSMUSG00000022587
6.0583e-09	-0.0916448	1	1	0.000122426	down	Lsamp	ENSMUSG00000061080
6.31653e-09	-0.127015	0.913	0.94	0.000127644	down	Plcl1	ENSMUSG00000038349
6.41482e-09	0.0737921	0.148	0.1	0.000129631	up	Sel1l3	ENSMUSG00000029189
6.67057e-09	0.0762605	0.165	0.116	0.000134799	up	Arhgef10l	ENSMUSG00000040964
6.76612e-09	-0.0877684	0.161	0.217	0.00013673	down	Ramp2	ENSMUSG00000001240
6.79272e-09	0.112641	0.706	0.646	0.000137267	up	Slc12a5	ENSMUSG00000017740
6.83787e-09	-0.12307	0.924	0.947	0.00013818	down	Slc2a13	ENSMUSG00000036298
6.85057e-09	-0.121357	0.37	0.441	0.000138436	down	Cox5a	ENSMUSG00000000088
6.85061e-09	0.0899341	0.217	0.158	0.000138437	up	Pcnx2	ENSMUSG00000060212
6.85197e-09	0.0809336	0.187	0.132	0.000138465	up	Wipi1	ENSMUSG00000041895
7.85492e-09	0.102439	0.466	0.422	0.000158732	up	Rbm3	ENSMUSG00000031167
8.18273e-09	0.111346	0.928	0.912	0.000165357	up	Cadps	ENSMUSG00000054423
8.25939e-09	-0.110181	0.655	0.7	0.000166906	down	Trim35	ENSMUSG00000022043
8.35461e-09	0.11444	0.538	0.496	0.00016883	up	Tgfbr3	ENSMUSG00000029287
8.38759e-09	-0.102685	0.304	0.363	0.000169496	down	Atp5j2	ENSMUSG00000038690
8.47369e-09	-0.0876213	0.192	0.245	0.000171236	down	Pdp1	ENSMUSG00000049225
8.52814e-09	-0.0870694	0.184	0.239	0.000172337	down	Cox11	ENSMUSG00000020544
8.60278e-09	-0.110651	0.508	0.566	0.000173845	down	Ccpg1	ENSMUSG00000034563
8.74508e-09	-0.109323	0.473	0.54	0.000176721	down	Smap1	ENSMUSG00000026155
8.81141e-09	-0.0965363	0.343	0.396	0.000178061	down	Ephx4	ENSMUSG00000033805
8.8745e-09	-0.126324	0.594	0.628	0.000179336	down	Focad	ENSMUSG00000038368
8.92814e-09	-0.0955028	0.276	0.331	0.00018042	down	Cct3	ENSMUSG00000001416
8.94776e-09	-0.102725	0.334	0.396	0.000180816	down	Gtf2f2	ENSMUSG00000067995
8.95857e-09	0.102515	0.985	0.987	0.000181035	up	Kcnj3	ENSMUSG00000026824
9.39444e-09	0.0999209	0.344	0.284	0.000189843	up	Sh3pxd2a	ENSMUSG00000053617
9.49401e-09	0.11207	0.959	0.951	0.000191855	up	St6galnac5	ENSMUSG00000039037
9.57804e-09	0.116657	0.764	0.732	0.000193553	up	Dnmt3a	ENSMUSG00000020661
9.64669e-09	0.105299	0.41	0.342	0.00019494	up	Tnk2	ENSMUSG00000022791
9.81304e-09	0.107655	0.414	0.364	0.000198302	up	Mgat5b	ENSMUSG00000043857
9.94442e-09	-0.124528	0.435	0.505	0.000200957	down	Cox5b	ENSMUSG00000061518
9.96245e-09	-0.0917069	0.196	0.26	0.000201321	down	Atp5e	ENSMUSG00000016252
9.99097e-09	0.0898093	0.107	0.066	0.000201898	up	Cpa6	ENSMUSG00000042501
1.01793e-08	0.115162	0.68	0.645	0.000205703	up	Prrc2b	ENSMUSG00000039262
1.01854e-08	0.146623	0.409	0.325	0.000205827	up	Hs3st4	ENSMUSG00000078591
1.09628e-08	-0.0713779	0.13	0.172	0.000221537	down	Gpr180	ENSMUSG00000022131
1.1523e-08	-0.131017	0.587	0.657	0.000232856	down	Pcp4	ENSMUSG00000090223
1.16032e-08	-0.107909	0.605	0.658	0.000234477	down	Lrp11	ENSMUSG00000019796
1.18577e-08	0.0878421	0.213	0.165	0.000239621	up	Slc8a3	ENSMUSG00000079055
1.20934e-08	-0.113969	0.504	0.565	0.000244384	down	Cdc42	ENSMUSG00000006699
1.21302e-08	-0.128258	0.763	0.8	0.000245127	down	Eml6	ENSMUSG00000044072
1.22727e-08	-0.0713636	0.105	0.151	0.000248008	down	6530401F13Rik	ENSMUSG00000091947
1.24316e-08	-0.0776507	0.161	0.22	0.000251217	down	Gm9856	ENSMUSG00000110945
1.24996e-08	-0.0898359	0.24	0.295	0.000252592	down	Mmaa	ENSMUSG00000037022
1.27586e-08	-0.0989873	0.885	0.912	0.000257826	down	Atp6v0a1	ENSMUSG00000019302
1.27804e-08	-0.11438	0.734	0.769	0.000258267	down	Akap11	ENSMUSG00000022016
1.40359e-08	0.084919	0.22	0.163	0.000283638	up	Slc20a1	ENSMUSG00000027397
1.42002e-08	0.113559	0.669	0.609	0.000286957	up	Camk2g	ENSMUSG00000021820
1.45817e-08	-0.100124	0.255	0.311	0.000294666	down	Skil	ENSMUSG00000027660
1.46984e-08	-0.118832	0.86	0.902	0.000297026	down	Mef2c	ENSMUSG00000005583
1.49973e-08	0.0935908	0.37	0.321	0.000303065	up	Igsf3	ENSMUSG00000042035
1.50976e-08	-0.11245	0.412	0.476	0.000305092	down	Rplp2	ENSMUSG00000025508
1.54328e-08	-0.0910671	0.999	1	0.000311866	down	Syt1	ENSMUSG00000035864
1.55673e-08	-0.116677	0.507	0.574	0.000314584	down	Ywhag	ENSMUSG00000051391
1.61594e-08	-0.104475	0.403	0.457	0.00032655	down	Arl8b	ENSMUSG00000030105
1.64211e-08	0.109943	0.54	0.472	0.000331837	up	Unc5a	ENSMUSG00000025876
1.64413e-08	0.060391	0.107	0.067	0.000332245	up	Phldb1	ENSMUSG00000048537
1.65488e-08	-0.114569	0.873	0.917	0.000334419	down	Rtn4	ENSMUSG00000020458
1.66153e-08	-0.0870014	0.198	0.258	0.000335763	down	Dhrs7b	ENSMUSG00000042569
1.66446e-08	-0.0801484	0.082	0.111	0.000336353	down	Nr4a2	ENSMUSG00000026826
1.68915e-08	-0.108073	0.408	0.458	0.000341343	down	Emc7	ENSMUSG00000055943
1.69534e-08	-0.133122	0.521	0.587	0.000342595	down	Epha3	ENSMUSG00000052504
1.70372e-08	-0.102175	0.563	0.607	0.000344288	down	Nudcd3	ENSMUSG00000053838
1.71542e-08	0.0971122	0.141	0.1	0.000346652	up	Gm26691	ENSMUSG00000097911
1.72338e-08	-0.0941049	0.3	0.364	0.00034826	down	Foxg1	ENSMUSG00000020950
1.81548e-08	0.10735	0.495	0.447	0.000366872	up	Rab6b	ENSMUSG00000032549
1.82562e-08	0.0892294	0.273	0.217	0.000368921	up	Megf8	ENSMUSG00000045039
1.89521e-08	-0.11125	0.533	0.595	0.000382985	down	Klhl3	ENSMUSG00000014164
1.91022e-08	-0.102103	0.374	0.438	0.000386017	down	Nck2	ENSMUSG00000066877
1.96557e-08	-0.081724	0.182	0.234	0.000397203	down	Dancr	ENSMUSG00000106943
2.00804e-08	-0.0983697	0.193	0.244	0.000405786	down	March4	ENSMUSG00000039372
2.03015e-08	-0.0747616	0.135	0.183	0.000410252	down	Gpr61	ENSMUSG00000046793
2.03907e-08	-0.0935044	0.13	0.171	0.000412056	down	Junb	ENSMUSG00000052837
2.11217e-08	0.0778345	0.199	0.149	0.000426827	up	Nfic	ENSMUSG00000055053
2.12149e-08	-0.108208	0.459	0.519	0.000428711	down	Tmem150c	ENSMUSG00000050640
2.1608e-08	-0.0968726	0.3	0.352	0.000436655	down	Tcp1	ENSMUSG00000068039
2.20162e-08	0.135789	0.506	0.447	0.000444903	up	Rasgrp1	ENSMUSG00000027347
2.31764e-08	0.0849733	0.263	0.212	0.000468348	up	Gprasp2	ENSMUSG00000072966
2.34135e-08	-0.0761813	0.143	0.188	0.000473141	down	Rpp21	ENSMUSG00000024446
2.41995e-08	0.0946021	0.289	0.233	0.000489022	up	Arnt2	ENSMUSG00000015709
2.46318e-08	0.0653497	0.126	0.082	0.000497759	up	Hook2	ENSMUSG00000052566
2.5694e-08	-0.0856352	0.282	0.336	0.000519224	down	Tnfrsf25	ENSMUSG00000024793
2.63282e-08	0.113579	0.783	0.761	0.00053204	up	Epb41l1	ENSMUSG00000027624
2.70299e-08	0.115382	0.71	0.681	0.00054622	up	Adk	ENSMUSG00000039197
2.73498e-08	-0.112304	0.683	0.728	0.000552685	down	Slc44a1	ENSMUSG00000028412
2.73975e-08	-0.0647446	0.086	0.129	0.000553649	down	Morn2	ENSMUSG00000045257
2.77915e-08	0.108419	0.594	0.528	0.00056161	up	Mink1	ENSMUSG00000020827
2.82451e-08	-0.0979185	0.16	0.2	0.000570777	down	Gm13889	ENSMUSG00000087006
2.90224e-08	-0.0918224	0.262	0.323	0.000586484	down	Adprh	ENSMUSG00000002844
2.91461e-08	-0.0793441	0.176	0.22	0.000588984	down	Ccdc107	ENSMUSG00000028461
2.96884e-08	0.14973	0.261	0.189	0.000599944	up	A230006K03Rik	ENSMUSG00000068151
3.01862e-08	-0.104915	0.334	0.386	0.000610004	down	Vstm2b	ENSMUSG00000039257
3.07863e-08	-0.124874	0.714	0.765	0.000622129	down	Arl15	ENSMUSG00000042348
3.12787e-08	-0.0735787	0.147	0.196	0.000632079	down	Dph5	ENSMUSG00000033554
3.13385e-08	0.124836	0.809	0.797	0.000633288	up	Htr4	ENSMUSG00000026322
3.14324e-08	-0.101175	0.406	0.457	0.000635187	down	Fxr1	ENSMUSG00000027680
3.14546e-08	0.103831	0.963	0.95	0.000635634	up	Eml5	ENSMUSG00000051166
3.19047e-08	0.112524	0.736	0.704	0.00064473	up	Iqsec2	ENSMUSG00000041115
3.29403e-08	-0.0957626	0.979	0.987	0.000665659	down	Aplp1	ENSMUSG00000006651
3.30493e-08	0.0913523	0.323	0.269	0.00066786	up	Mapk3	ENSMUSG00000063065
3.35487e-08	-0.113746	0.344	0.396	0.000677953	down	Cox7a2	ENSMUSG00000032330
3.43842e-08	-0.0939747	0.184	0.243	0.000694836	down	Tmem144	ENSMUSG00000027956
3.48485e-08	-0.087418	0.231	0.274	0.000704219	down	Npy5r	ENSMUSG00000044014
3.48935e-08	-0.109888	0.454	0.521	0.000705129	down	Rps26	ENSMUSG00000025362
3.60316e-08	-0.0615326	0.082	0.125	0.000728126	down	Rimklb	ENSMUSG00000040649
3.67634e-08	0.13939	0.845	0.796	0.000742915	up	Pdzd2	ENSMUSG00000022197
3.70973e-08	-0.0670677	0.107	0.143	0.000749663	down	Gm13562	ENSMUSG00000086779
3.75064e-08	-0.0768778	1	1	0.000757929	down	Gria2	ENSMUSG00000033981
3.85753e-08	0.105713	0.47	0.411	0.000779529	up	Gabrd	ENSMUSG00000029054
3.89205e-08	0.0670728	0.115	0.071	0.000786506	up	Cobl	ENSMUSG00000020173
4.00721e-08	0.109357	0.555	0.498	0.000809778	up	Camta2	ENSMUSG00000040712
4.32709e-08	-0.0692062	0.127	0.169	0.000874417	down	Mrps10	ENSMUSG00000034729
4.35432e-08	-0.0835739	0.205	0.246	0.00087992	down	Disc1	ENSMUSG00000043051
4.41135e-08	-0.111782	0.657	0.702	0.000891446	down	Osbpl6	ENSMUSG00000042359
4.49461e-08	-0.10089	0.336	0.398	0.00090827	down	Mllt11	ENSMUSG00000053192
4.67452e-08	-0.109884	0.665	0.719	0.000944626	down	Stmn3	ENSMUSG00000027581
4.67519e-08	-0.0910382	0.296	0.349	0.000944761	down	Cebpz	ENSMUSG00000024081
4.69496e-08	-0.0962902	0.354	0.413	0.000948758	down	Yipf5	ENSMUSG00000024487
4.70261e-08	0.103468	0.446	0.397	0.000950304	up	Gm46123	ENSMUSG00000111443
4.91696e-08	-0.0790104	0.193	0.244	0.000993619	down	Gm15594	ENSMUSG00000084947
4.92173e-08	-0.101739	0.975	0.983	0.000994583	down	Cacna1c	ENSMUSG00000051331
4.94997e-08	0.127433	0.266	0.216	0.00100029	up	Ror1	ENSMUSG00000035305
5.03353e-08	-0.0997498	0.349	0.417	0.00101717	down	Thoc7	ENSMUSG00000053453
5.0672e-08	0.105641	0.613	0.562	0.00102398	up	Tcf25	ENSMUSG00000001472
5.38273e-08	0.100929	0.409	0.364	0.00108774	up	Rhob	ENSMUSG00000054364
5.43471e-08	-0.0756404	0.146	0.194	0.00109825	down	Krt10	ENSMUSG00000019761
5.83649e-08	-0.0852528	0.218	0.273	0.00117944	down	Usp50	ENSMUSG00000027364
5.8421e-08	-0.0965721	0.322	0.377	0.00118057	down	Rhoa	ENSMUSG00000007815
6.34134e-08	-0.114143	0.63	0.691	0.00128146	down	Jakmip2	ENSMUSG00000024502
6.41354e-08	-0.0555394	0.076	0.111	0.00129605	down	Gm47167	ENSMUSG00000113907
6.65415e-08	0.0916077	0.303	0.255	0.00134467	up	Emx2os	ENSMUSG00000087095
6.67832e-08	0.0594632	0.127	0.088	0.00134955	up	Fcho1	ENSMUSG00000070000
6.8579e-08	-0.191217	0.436	0.535	0.00138585	down	Hectd2	ENSMUSG00000041180
6.88048e-08	-0.0796399	0.201	0.253	0.00139041	down	Lysmd4	ENSMUSG00000043831
6.88532e-08	-0.0930873	0.33	0.384	0.00139138	down	Rpn1	ENSMUSG00000030062
6.92194e-08	0.108502	0.626	0.58	0.00139879	up	Gas7	ENSMUSG00000033066
7.07054e-08	-0.116227	0.454	0.519	0.00142882	down	Gda	ENSMUSG00000058624
7.1718e-08	0.103139	0.388	0.332	0.00144928	up	Chd7	ENSMUSG00000041235
7.2052e-08	0.0967807	0.41	0.353	0.00145603	up	Kifc2	ENSMUSG00000004187
7.26998e-08	0.138609	0.321	0.255	0.00146912	up	Agbl4	ENSMUSG00000061298
7.29265e-08	0.0891189	0.104	0.078	0.0014737	up	Gm15155	ENSMUSG00000055109
7.32345e-08	0.114852	0.635	0.589	0.00147992	up	Scaper	ENSMUSG00000034007
7.35585e-08	-0.126394	0.753	0.831	0.00148647	down	Snca	ENSMUSG00000025889
7.4808e-08	0.10676	0.925	0.922	0.00151172	up	Ndrg4	ENSMUSG00000036564
7.6299e-08	-0.0872683	0.221	0.27	0.00154185	down	Traip	ENSMUSG00000032586
7.76078e-08	-0.0904744	0.275	0.32	0.0015683	down	Zfp182	ENSMUSG00000054737
7.79932e-08	0.0763437	0.23	0.178	0.00157609	up	Slc25a28	ENSMUSG00000040414
7.82552e-08	0.0926079	0.324	0.267	0.00158138	up	Ppargc1b	ENSMUSG00000033871
7.83668e-08	0.108184	0.651	0.604	0.00158364	up	Rab40b	ENSMUSG00000025170
8.03998e-08	0.126424	0.655	0.627	0.00162472	up	Rasgrf2	ENSMUSG00000021708
8.11524e-08	0.108076	0.236	0.178	0.00163993	up	Npas2	ENSMUSG00000026077
8.18e-08	-0.0900999	0.235	0.284	0.00165301	down	Amn1	ENSMUSG00000068250
8.45988e-08	-0.0904452	0.281	0.336	0.00170957	down	Ap3m1	ENSMUSG00000021824
8.48674e-08	-0.0833042	0.237	0.29	0.001715	down	Isca2	ENSMUSG00000021241
8.66921e-08	-0.0944657	0.258	0.32	0.00175187	down	Tmcc3	ENSMUSG00000020023
8.72748e-08	-0.0757607	0.141	0.179	0.00176365	down	Gsdme	ENSMUSG00000029821
9.06956e-08	-0.109673	0.962	0.979	0.00183278	down	Ccser1	ENSMUSG00000039578
9.11881e-08	0.21347	0.74	0.72	0.00184273	up	mt-Co1	ENSMUSG00000064351
9.18222e-08	-0.0980317	0.502	0.561	0.00185554	down	Stx16	ENSMUSG00000027522
9.27119e-08	0.108844	0.93	0.912	0.00187352	up	Plekhg5	ENSMUSG00000039713
9.35828e-08	0.057316	0.101	0.064	0.00189112	up	Dkk3	ENSMUSG00000030772
9.43104e-08	-0.0611237	0.082	0.119	0.00190583	down	Mthfd2	ENSMUSG00000005667
9.4769e-08	-0.111751	0.445	0.501	0.00191509	down	Mpc2	ENSMUSG00000026568
9.49149e-08	-0.104437	0.895	0.917	0.00191804	down	Exoc4	ENSMUSG00000029763
9.72934e-08	-0.099363	0.389	0.438	0.0019661	down	Selenos	ENSMUSG00000075701
9.87492e-08	-0.0597542	0.095	0.138	0.00199552	down	Hspa13	ENSMUSG00000032932
1.01311e-07	-0.0725797	0.169	0.214	0.0020473	down	Jagn1	ENSMUSG00000051256
1.01413e-07	-0.0669521	0.115	0.155	0.00204936	down	C630043F03Rik	ENSMUSG00000084910
1.01546e-07	-0.0853143	0.233	0.286	0.00205203	down	Tmem38b	ENSMUSG00000028420
1.03106e-07	0.109609	0.708	0.663	0.00208357	up	Ablim2	ENSMUSG00000029095
1.03281e-07	-0.0976604	0.397	0.448	0.00208711	down	Rcn2	ENSMUSG00000032320
1.03894e-07	-0.100802	0.908	0.923	0.00209949	down	Ptk2	ENSMUSG00000022607
1.04113e-07	0.103141	0.905	0.87	0.00210391	up	Baiap2	ENSMUSG00000025372
1.05711e-07	0.0928046	0.388	0.329	0.00213621	up	Ivd	ENSMUSG00000027332
1.06771e-07	-0.110919	0.384	0.422	0.00215764	down	Sik2	ENSMUSG00000037112
1.07532e-07	-0.106923	0.7	0.767	0.00217301	down	Srpk2	ENSMUSG00000062604
1.0848e-07	-0.116239	0.499	0.56	0.00219217	down	Ptma	ENSMUSG00000026238
1.09253e-07	-0.0996965	0.444	0.502	0.00220779	down	Zfp398	ENSMUSG00000062519
1.09441e-07	-0.0965338	0.378	0.428	0.00221158	down	BC031181	ENSMUSG00000036299
1.09678e-07	-0.105432	0.608	0.668	0.00221637	down	Tasor	ENSMUSG00000040651
1.10389e-07	0.116854	0.809	0.788	0.00223075	up	Gpr158	ENSMUSG00000045967
1.1196e-07	-0.0658156	0.128	0.17	0.00226249	down	1500015A07Rik	ENSMUSG00000098702
1.12047e-07	0.0937843	0.348	0.279	0.00226424	up	Shank3	ENSMUSG00000022623
1.12259e-07	-0.100237	0.213	0.268	0.00226852	down	Lix1	ENSMUSG00000047786
1.15586e-07	-0.0737339	0.164	0.21	0.00233576	down	Hadha	ENSMUSG00000025745
1.17211e-07	-0.0991191	0.392	0.461	0.0023686	down	Gm27032	ENSMUSG00000098051
1.17213e-07	-0.080361	0.195	0.249	0.00236864	down	Wdr83os	ENSMUSG00000059355
1.17833e-07	-0.058387	0.075	0.11	0.00238118	down	Trp53inp2	ENSMUSG00000038375
1.1828e-07	0.104406	0.614	0.55	0.0023902	up	Srcap	ENSMUSG00000053877
1.23396e-07	-0.0560349	0.07	0.11	0.00249359	down	Slc22a14	ENSMUSG00000070280
1.28845e-07	0.0747547	0.214	0.161	0.0026037	up	Cic	ENSMUSG00000005442
1.30848e-07	-0.0985093	0.308	0.357	0.00264418	down	Tagln3	ENSMUSG00000022658
1.32825e-07	-0.119218	0.357	0.429	0.00268413	down	Ext1	ENSMUSG00000061731
1.33988e-07	-0.12534	0.863	0.903	0.00270764	down	Dok6	ENSMUSG00000073514
1.3589e-07	-0.100248	0.323	0.382	0.00274607	down	Rps17	ENSMUSG00000061787
1.36219e-07	-0.0743943	0.13	0.177	0.00275272	down	Stard5	ENSMUSG00000046027
1.38311e-07	-0.101113	0.446	0.506	0.00279499	down	Pde7a	ENSMUSG00000069094
1.41976e-07	-0.0752124	0.156	0.198	0.00286904	down	Gm48512	ENSMUSG00000112308
1.42301e-07	-0.122988	0.664	0.715	0.00287562	down	Enc1	ENSMUSG00000041773
1.43099e-07	-0.0958398	0.43	0.487	0.00289175	down	Mas1	ENSMUSG00000068037
1.46924e-07	-0.0916057	0.41	0.459	0.00296905	down	Nsmaf	ENSMUSG00000028245
1.5141e-07	-0.0887756	0.223	0.281	0.00305969	down	Hspe1	ENSMUSG00000073676
1.53148e-07	0.0775205	0.242	0.19	0.00309482	up	Setd1a	ENSMUSG00000042308
1.53889e-07	-0.0952324	0.52	0.571	0.00310978	down	Fam173a	ENSMUSG00000057411
1.55699e-07	-0.0881164	0.331	0.389	0.00314636	down	Galnt11	ENSMUSG00000038072
1.65404e-07	0.109363	0.722	0.711	0.00334248	up	Smg6	ENSMUSG00000038290
1.65462e-07	-0.0908858	0.289	0.34	0.00334366	down	Ift122	ENSMUSG00000030323
1.68151e-07	-0.0724103	0.149	0.2	0.003398	down	Polr2k	ENSMUSG00000045996
1.74893e-07	0.106503	0.501	0.454	0.00353424	up	Capzb	ENSMUSG00000028745
1.81318e-07	-0.0712907	0.092	0.132	0.00366407	down	Dsg2	ENSMUSG00000044393
1.84183e-07	-0.0810128	0.195	0.25	0.00372197	down	Zfas1	ENSMUSG00000074578
1.87042e-07	-0.113278	0.712	0.768	0.00377975	down	Magi1	ENSMUSG00000045095
1.87055e-07	0.0969666	0.465	0.419	0.00378001	up	Sun1	ENSMUSG00000036817
1.87892e-07	-0.0995831	0.63	0.686	0.00379693	down	Glrb	ENSMUSG00000028020
1.88344e-07	0.0546149	0.104	0.068	0.00380605	up	Cdc25b	ENSMUSG00000027330
1.89451e-07	0.0820743	0.225	0.167	0.00382843	up	Heg1	ENSMUSG00000075254
1.89985e-07	-0.123371	0.704	0.759	0.00383922	down	Hsp90aa1	ENSMUSG00000021270
1.91366e-07	0.0696878	0.13	0.094	0.00386713	up	Rbms1	ENSMUSG00000026970
1.93768e-07	-0.0901596	0.26	0.318	0.00391566	down	Cct2	ENSMUSG00000034024
1.95004e-07	-0.0835895	0.262	0.314	0.00394064	down	Dnajb5	ENSMUSG00000036052
1.95606e-07	-0.0682287	0.099	0.138	0.0039528	down	Gm16759	ENSMUSG00000086539
1.97104e-07	0.106744	0.584	0.547	0.00398308	up	Cdon	ENSMUSG00000038119
2.01338e-07	-0.0921584	0.325	0.382	0.00406864	down	Tspan33	ENSMUSG00000001763
2.053e-07	-0.103565	0.574	0.613	0.00414871	down	Plppr5	ENSMUSG00000033342
2.06436e-07	-0.101709	0.617	0.668	0.00417165	down	Phf3	ENSMUSG00000048874
2.14589e-07	0.107591	0.209	0.168	0.00433642	up	Slit2	ENSMUSG00000031558
2.17341e-07	-0.0723963	0.154	0.201	0.00439203	down	Mrpl42	ENSMUSG00000062981
2.18496e-07	0.0866183	0.3	0.245	0.00441537	up	Ece2	ENSMUSG00000022842
2.18523e-07	0.0729652	0.213	0.168	0.00441592	up	Vstm2l	ENSMUSG00000037843
2.24307e-07	0.101793	0.454	0.4	0.0045328	up	Nol4l	ENSMUSG00000061411
2.2551e-07	-0.0648924	0.103	0.14	0.0045571	down	Senp8	ENSMUSG00000051705
2.25986e-07	-0.0875314	0.202	0.264	0.00456673	down	Timm8b	ENSMUSG00000039016
2.2636e-07	-0.119845	0.526	0.58	0.00457429	down	Pex5l	ENSMUSG00000027674
2.34741e-07	-0.102487	0.423	0.482	0.00474364	down	Rpl34	ENSMUSG00000062006
2.38321e-07	0.103892	0.479	0.42	0.00481599	up	Crim1	ENSMUSG00000024074
2.39525e-07	0.0887171	0.324	0.267	0.00484031	up	Arhgef17	ENSMUSG00000032875
2.43322e-07	0.106557	0.686	0.651	0.00491705	up	Celf3	ENSMUSG00000028137
2.44303e-07	-0.0687649	0.163	0.204	0.00493687	down	Pdcd11	ENSMUSG00000025047
2.45972e-07	-0.087604	0.292	0.351	0.00497059	down	Commd3	ENSMUSG00000051154
2.46706e-07	-0.093586	0.342	0.391	0.00498543	down	Nenf	ENSMUSG00000037499
2.5456e-07	-0.0975077	0.882	0.918	0.00514416	down	Unc79	ENSMUSG00000021198
2.59704e-07	-0.0522141	0.079	0.113	0.0052481	down	Zmym1	ENSMUSG00000043872
2.62644e-07	-0.117678	0.488	0.523	0.00530752	down	Rnf19a	ENSMUSG00000022280
2.68813e-07	0.110451	0.649	0.625	0.00543218	up	Abl2	ENSMUSG00000026596
2.73942e-07	-0.109064	0.763	0.779	0.00553582	down	Cacna2d3	ENSMUSG00000021991
2.75424e-07	0.107575	0.744	0.722	0.00556577	up	Ncoa2	ENSMUSG00000005886
2.76855e-07	-0.0600492	0.086	0.124	0.00559468	down	Mrpl36	ENSMUSG00000021607
2.87593e-07	0.113821	0.681	0.633	0.00581167	up	Smoc2	ENSMUSG00000023886
2.87594e-07	0.101083	0.453	0.393	0.0058117	up	Lgi3	ENSMUSG00000033595
2.88822e-07	-0.0827835	0.998	0.998	0.00583652	down	Ryr2	ENSMUSG00000021313
2.89128e-07	-0.0757022	0.168	0.215	0.00584269	down	Dpy19l3	ENSMUSG00000043671
2.89248e-07	-0.0563284	0.094	0.129	0.00584513	down	Zscan22	ENSMUSG00000054715
2.89364e-07	-0.0981484	0.443	0.505	0.00584746	down	Ralgps2	ENSMUSG00000026594
2.92996e-07	-0.0540764	0.089	0.125	0.00592087	down	Tcta	ENSMUSG00000039461
3.03389e-07	-0.0961301	0.584	0.617	0.00613088	down	Zmynd8	ENSMUSG00000039671
3.03473e-07	0.0867485	0.273	0.219	0.00613259	up	Inpp5j	ENSMUSG00000034570
3.04226e-07	-0.0989394	0.679	0.741	0.00614779	down	Map2k4	ENSMUSG00000033352
3.10166e-07	-0.0695645	0.169	0.213	0.00626783	down	Ahsa1	ENSMUSG00000021037
3.11779e-07	-0.0960595	0.436	0.481	0.00630044	down	Tmem161b	ENSMUSG00000035762
3.13332e-07	-0.0923934	0.342	0.403	0.0063318	down	Fam13b	ENSMUSG00000036501
3.16498e-07	-0.0938736	0.319	0.38	0.00639579	down	Serf2	ENSMUSG00000074884
3.18134e-07	-0.0630748	0.106	0.147	0.00642886	down	Man2c1os	ENSMUSG00000086728
3.20358e-07	-0.113007	0.72	0.753	0.0064738	down	Syn3	ENSMUSG00000059602
3.3108e-07	-0.0777419	0.187	0.235	0.00669047	down	Cops9	ENSMUSG00000073616
3.31991e-07	-0.104159	0.553	0.594	0.00670888	down	Tle4	ENSMUSG00000024642
3.33759e-07	-0.0705912	0.138	0.174	0.00674459	down	Tmed5	ENSMUSG00000063406
3.33852e-07	-0.0540101	0.085	0.122	0.00674649	down	Yjefn3	ENSMUSG00000048967
3.41406e-07	-0.0825342	0.253	0.308	0.00689914	down	Robo3	ENSMUSG00000032128
3.48632e-07	-0.065618	0.132	0.174	0.00704516	down	Gm26749	ENSMUSG00000097546
3.49853e-07	0.0885953	0.379	0.329	0.00706982	up	Plec	ENSMUSG00000022565
3.51836e-07	0.0768817	0.227	0.178	0.0071099	up	Sumo3	ENSMUSG00000020265
3.53477e-07	0.0963799	0.318	0.267	0.00714307	up	Nxpe4	ENSMUSG00000044229
3.53534e-07	-0.0980779	0.652	0.701	0.00714421	down	Igsf8	ENSMUSG00000038034
3.54986e-07	0.0636291	0.11	0.071	0.00717356	up	Gm2087	ENSMUSG00000099718
3.5598e-07	0.0819564	0.348	0.304	0.00719365	up	Zfp512b	ENSMUSG00000000823
3.60379e-07	-0.104268	0.609	0.656	0.00728253	down	Vstm2a	ENSMUSG00000048834
3.62713e-07	-0.0724538	0.215	0.26	0.0073297	down	Pex6	ENSMUSG00000002763
3.72127e-07	0.0794781	0.231	0.184	0.00751995	up	Plod2	ENSMUSG00000032374
3.74727e-07	-0.0931689	0.366	0.418	0.00757248	down	Napepld	ENSMUSG00000044968
3.83377e-07	-0.0864102	0.309	0.355	0.00774728	down	Scg3	ENSMUSG00000032181
3.86951e-07	-0.0653645	0.121	0.17	0.00781951	down	Prss36	ENSMUSG00000070371
3.90372e-07	-0.0732722	0.171	0.214	0.00788864	down	Rnf149	ENSMUSG00000048234
4.05577e-07	-0.104234	0.365	0.411	0.00819589	down	Gm10649	ENSMUSG00000074235
4.08548e-07	0.103668	0.478	0.458	0.00825593	up	2900097C17Rik	ENSMUSG00000102869
4.10262e-07	-0.102131	0.702	0.75	0.00829057	down	Rabgap1	ENSMUSG00000035437
4.14668e-07	-0.072809	0.206	0.249	0.00837961	down	Dguok	ENSMUSG00000014554
4.17132e-07	0.0761699	0.236	0.19	0.00842939	up	Prpf40b	ENSMUSG00000023007
4.17694e-07	0.103135	0.679	0.643	0.00844076	up	Map7	ENSMUSG00000019996
4.22154e-07	-0.0732919	0.162	0.21	0.00853089	down	Tomm7	ENSMUSG00000028998
4.23737e-07	-0.099948	0.516	0.58	0.00856287	down	Paip2	ENSMUSG00000037058
4.28636e-07	-0.0900376	0.391	0.437	0.00866188	down	Tmbim6	ENSMUSG00000023010
4.28902e-07	-0.0806853	0.199	0.257	0.00866724	down	Cbwd1	ENSMUSG00000024878
4.6997e-07	0.0861301	0.302	0.246	0.00949715	up	Unk	ENSMUSG00000020770
4.70195e-07	-0.0781268	0.207	0.255	0.0095017	down	Lrrtm2	ENSMUSG00000071862
4.77132e-07	-0.0560819	0.088	0.126	0.00964189	down	Cyren	ENSMUSG00000046806
4.81142e-07	0.103816	0.453	0.39	0.00972291	up	Sil1	ENSMUSG00000024357
4.81264e-07	-0.0786444	0.167	0.222	0.00972538	down	Nop10	ENSMUSG00000027133
4.83647e-07	-0.0817577	0.274	0.321	0.00977353	down	Birc2	ENSMUSG00000057367
4.84135e-07	-0.0798071	0.234	0.284	0.00978341	down	Pxk	ENSMUSG00000033885
4.87589e-07	0.102025	0.993	0.995	0.0098532	up	Rasal2	ENSMUSG00000070565
4.99091e-07	-0.0731994	0.189	0.235	0.0100856	down	Praf2	ENSMUSG00000031149
5.03786e-07	-0.0802656	0.245	0.3	0.0101805	down	Omg	ENSMUSG00000049612
5.07315e-07	0.0851576	0.213	0.157	0.0102518	up	Hmgcll1	ENSMUSG00000007908
5.16289e-07	0.1009	0.854	0.841	0.0104332	up	Trerf1	ENSMUSG00000064043
5.16341e-07	-0.0713376	0.165	0.213	0.0104342	down	Nudt9	ENSMUSG00000029310
5.23356e-07	-0.0885689	0.306	0.346	0.010576	down	Kcnn2	ENSMUSG00000054477
5.27347e-07	-0.0675564	0.124	0.17	0.0106566	down	Lsm8	ENSMUSG00000044155
5.2954e-07	-0.105447	0.654	0.693	0.0107009	down	Pgrmc1	ENSMUSG00000006373
5.38229e-07	0.104401	0.506	0.458	0.0108765	up	Tafa5	ENSMUSG00000054863
5.41264e-07	0.105379	0.764	0.72	0.0109379	up	Sgsm2	ENSMUSG00000038351
5.43657e-07	0.0913036	0.365	0.329	0.0109862	up	Aifm3	ENSMUSG00000022763
5.54351e-07	0.0893329	0.426	0.378	0.0112023	up	Eif5	ENSMUSG00000021282
5.55493e-07	-0.0997283	0.404	0.464	0.0112254	down	Cisd1	ENSMUSG00000037710
5.67792e-07	-0.0639903	0.134	0.176	0.0114739	down	Gm41505	ENSMUSG00000116641
5.69365e-07	-0.0939946	0.92	0.937	0.0115057	down	Grina	ENSMUSG00000022564
5.75891e-07	-0.0726197	0.174	0.22	0.0116376	down	Mrps5	ENSMUSG00000027374
5.7627e-07	0.0601351	0.118	0.081	0.0116453	up	Vwa5b2	ENSMUSG00000046613
5.80523e-07	0.0985375	0.538	0.494	0.0117312	up	Gng7	ENSMUSG00000048240
5.82081e-07	-0.0765063	0.196	0.256	0.0117627	down	Ssna1	ENSMUSG00000026966
5.88385e-07	0.0657684	0.179	0.134	0.0118901	up	Plekho1	ENSMUSG00000015745
5.91034e-07	-0.0699468	0.144	0.186	0.0119436	down	Gm26672	ENSMUSG00000097330
5.99348e-07	0.0879656	0.414	0.361	0.0121116	up	Sf1	ENSMUSG00000024949
5.99973e-07	-0.0860521	0.308	0.35	0.0121243	down	Tm2d2	ENSMUSG00000031556
6.04838e-07	0.0521011	0.1	0.067	0.0122226	up	Plppr3	ENSMUSG00000035835
6.14939e-07	-0.0976188	0.424	0.485	0.0124267	down	Ptpro	ENSMUSG00000030223
6.3035e-07	-0.0577394	0.102	0.14	0.0127381	down	Hmgn2	ENSMUSG00000003038
6.41815e-07	0.106725	0.656	0.605	0.0129698	up	Rab11fip3	ENSMUSG00000037098
6.43733e-07	0.10587	0.614	0.587	0.0130085	up	Galnt16	ENSMUSG00000021130
6.44767e-07	0.0775843	0.252	0.207	0.0130295	up	Atp2b4	ENSMUSG00000026463
6.44847e-07	-0.0869611	0.344	0.399	0.0130311	down	Lztfl1	ENSMUSG00000025245
6.47542e-07	0.0999236	0.81	0.785	0.0130855	up	Arhgef9	ENSMUSG00000025656
6.52516e-07	-0.0831653	0.244	0.292	0.013186	down	Las1l	ENSMUSG00000057421
6.63054e-07	-0.085041	0.241	0.292	0.013399	down	Rpl36a	ENSMUSG00000079435
6.64674e-07	-0.0775451	0.221	0.266	0.0134317	down	Psmc2	ENSMUSG00000028932
6.68202e-07	-0.0631579	0.147	0.183	0.013503	down	C030034I22Rik	ENSMUSG00000073374
6.71286e-07	-0.0701124	0.15	0.194	0.0135654	down	Nudt5	ENSMUSG00000025817
6.76533e-07	0.0908294	0.371	0.316	0.0136714	up	Adamts20	ENSMUSG00000022449
6.85785e-07	-0.0704982	0.145	0.184	0.0138583	down	Pam16	ENSMUSG00000014301
6.90121e-07	0.0650173	0.158	0.119	0.013946	up	Cyp4x1	ENSMUSG00000047155
7.36394e-07	-0.0830314	0.258	0.313	0.0148811	down	Agpat5	ENSMUSG00000031467
7.42054e-07	-0.0967232	0.681	0.725	0.0149954	down	Cstf3	ENSMUSG00000027176
7.60328e-07	0.0965929	0.919	0.902	0.0153647	up	Camta1	ENSMUSG00000014592
7.65398e-07	-0.0898009	0.24	0.287	0.0154672	down	Tubb5	ENSMUSG00000001525
7.68451e-07	0.0980907	0.561	0.519	0.0155289	up	BC005537	ENSMUSG00000019132
7.86258e-07	-0.0969365	0.728	0.764	0.0158887	down	Ptpre	ENSMUSG00000041836
7.90269e-07	-0.0776266	0.245	0.284	0.0159698	down	M6pr	ENSMUSG00000007458
7.93824e-07	-0.0651377	0.142	0.182	0.0160416	down	Spag1	ENSMUSG00000037617
7.97858e-07	-0.0936392	0.975	0.978	0.0161231	down	Plxna4	ENSMUSG00000029765
7.97992e-07	-0.0700049	0.173	0.22	0.0161258	down	Tmem128	ENSMUSG00000067365
8.03639e-07	0.0903271	0.406	0.364	0.0162399	up	Gnb2	ENSMUSG00000029713
8.24487e-07	0.0912563	0.535	0.49	0.0166612	up	Stx6	ENSMUSG00000026470
8.37788e-07	-0.0753094	0.226	0.269	0.01693	down	Naxd	ENSMUSG00000031505
8.38449e-07	-0.102145	0.272	0.322	0.0169434	down	Olfml2b	ENSMUSG00000038463
8.52777e-07	0.0860032	0.386	0.355	0.0172329	up	Nat8l	ENSMUSG00000048142
8.71746e-07	0.0979682	0.457	0.409	0.0176163	up	Fryl	ENSMUSG00000070733
8.95233e-07	-0.0811033	0.257	0.293	0.0180909	down	Flrt3	ENSMUSG00000051379
9.03579e-07	0.105919	0.752	0.747	0.0182595	up	Asic2	ENSMUSG00000020704
9.12162e-07	0.0558312	0.123	0.087	0.018433	up	Ovgp1	ENSMUSG00000074340
9.37697e-07	0.0916648	0.408	0.354	0.018949	up	Bmp1	ENSMUSG00000022098
9.41615e-07	-0.0793757	0.372	0.425	0.0190282	down	Dusp11	ENSMUSG00000030002
9.53836e-07	-0.127082	0.745	0.819	0.0192751	down	Ppia	ENSMUSG00000071866
9.61149e-07	0.0987543	0.577	0.536	0.0194229	up	Fam135a	ENSMUSG00000026153
9.75119e-07	0.0915252	0.466	0.413	0.0197052	up	Cry2	ENSMUSG00000068742
9.77151e-07	0.096552	0.598	0.558	0.0197463	up	Clip1	ENSMUSG00000049550
9.81171e-07	-0.0837334	0.302	0.351	0.0198275	down	Erp44	ENSMUSG00000028343
9.98617e-07	0.098472	0.744	0.724	0.0201801	up	Gm42418	ENSMUSG00000098178
1.00608e-06	0.0806041	0.224	0.179	0.0203309	up	Tbc1d1	ENSMUSG00000029174
1.01351e-06	-0.082815	0.268	0.32	0.020481	down	Tgs1	ENSMUSG00000028233
1.01446e-06	-0.0832751	0.236	0.276	0.0205003	down	Clu	ENSMUSG00000022037
1.0253e-06	-0.0534451	0.08	0.114	0.0207193	down	Gm14372	ENSMUSG00000085745
1.03827e-06	-0.104088	0.656	0.709	0.0209814	down	Tbc1d5	ENSMUSG00000023923
1.04178e-06	0.0717033	0.179	0.139	0.0210523	up	Slc9a5	ENSMUSG00000014786
1.0472e-06	0.0776223	0.23	0.188	0.0211617	up	Gm10125	ENSMUSG00000063087
1.07522e-06	-0.0647459	0.131	0.175	0.021728	down	Per2	ENSMUSG00000055866
1.08998e-06	0.083984	0.39	0.341	0.0220262	up	Tmem259	ENSMUSG00000013858
1.09187e-06	0.107452	0.861	0.856	0.0220645	up	Limch1	ENSMUSG00000037736
1.09871e-06	-0.0867132	0.398	0.445	0.0222027	down	Erg28	ENSMUSG00000021252
1.11244e-06	-0.0999165	0.98	0.992	0.0224801	down	Epha6	ENSMUSG00000055540
1.11877e-06	-0.0958441	0.48	0.522	0.0226082	down	Clta	ENSMUSG00000028478
1.1717e-06	0.0972748	0.99	0.99	0.0236776	up	Slit3	ENSMUSG00000056427
1.17321e-06	-0.0540867	0.1	0.14	0.0237081	down	Gmpr2	ENSMUSG00000002326
1.19034e-06	0.0701229	0.239	0.201	0.0240543	up	Mpp2	ENSMUSG00000017314
1.19131e-06	-0.062213	0.124	0.17	0.0240741	down	Mrps18c	ENSMUSG00000016833
1.19148e-06	0.100709	0.742	0.696	0.0240775	up	Nt5c2	ENSMUSG00000025041
1.19269e-06	0.0614731	0.168	0.129	0.0241019	up	Rgs14	ENSMUSG00000052087
1.20743e-06	-0.0951555	0.233	0.283	0.0243997	down	Gm5087	ENSMUSG00000051729
1.21425e-06	-0.0681626	0.16	0.195	0.0245377	down	Rint1	ENSMUSG00000028999
1.22427e-06	0.0871709	0.364	0.32	0.0247401	up	Ddx3x	ENSMUSG00000000787
1.22775e-06	0.0991027	0.519	0.468	0.0248104	up	Slc24a4	ENSMUSG00000041771
1.23662e-06	-0.0789562	0.368	0.418	0.0249895	down	Ttc4	ENSMUSG00000025413
1.25114e-06	-0.071122	0.154	0.205	0.0252831	down	Cep57l1	ENSMUSG00000019813
1.26787e-06	-0.0919613	0.347	0.403	0.0256211	down	Ndufs5	ENSMUSG00000028648
1.28794e-06	-0.0862763	0.302	0.352	0.0260267	down	Fam118b	ENSMUSG00000050471
1.31359e-06	0.101061	0.898	0.897	0.0265451	up	Shisa9	ENSMUSG00000022494
1.32507e-06	0.0870238	0.97	0.97	0.026777	up	Tnrc6c	ENSMUSG00000025571
1.33703e-06	-0.062129	0.123	0.164	0.0270187	down	Wdr78	ENSMUSG00000035126
1.34065e-06	-0.0681972	0.193	0.237	0.0270919	down	Hdac4	ENSMUSG00000026313
1.36379e-06	-0.0677261	0.174	0.219	0.0275595	down	Dnajb9	ENSMUSG00000014905
1.36537e-06	-0.0873465	0.937	0.948	0.0275914	down	Cdc42bpa	ENSMUSG00000026490
1.38181e-06	0.0612789	0.169	0.13	0.0279235	up	Kmt2b	ENSMUSG00000006307
1.39094e-06	-0.0735465	0.231	0.274	0.0281081	down	Glrx2	ENSMUSG00000018196
1.39817e-06	-0.0563782	0.093	0.13	0.0282543	down	Mcl1	ENSMUSG00000038612
1.41505e-06	0.0614249	0.141	0.103	0.0285953	up	Pcdhb17	ENSMUSG00000046387
1.41623e-06	-0.0889094	0.906	0.93	0.0286192	down	Akap6	ENSMUSG00000061603
1.46016e-06	-0.0918946	0.528	0.593	0.0295068	down	Atp6ap2	ENSMUSG00000031007
1.47554e-06	-0.103745	0.597	0.651	0.0298177	down	Basp1	ENSMUSG00000045763
1.49635e-06	-0.0863191	0.327	0.377	0.0302382	down	2300009A05Rik	ENSMUSG00000032403
1.49649e-06	-0.0888644	0.987	0.992	0.030241	down	Gabrb3	ENSMUSG00000033676
1.49847e-06	0.0757023	0.238	0.189	0.030281	up	St8sia1	ENSMUSG00000030283
1.50011e-06	-0.105837	0.996	0.999	0.0303142	down	Lrp1b	ENSMUSG00000049252
1.50899e-06	-0.0961897	0.748	0.795	0.0304937	down	Zfp608	ENSMUSG00000052713
1.50989e-06	0.0809022	0.368	0.317	0.0305118	up	Zmym3	ENSMUSG00000031310
1.54116e-06	-0.0936378	0.505	0.552	0.0311437	down	Zdhhc21	ENSMUSG00000028403
1.5463e-06	-0.0862673	0.375	0.423	0.0312476	down	Psma1	ENSMUSG00000030751
1.58145e-06	-0.0675265	0.155	0.196	0.0319579	down	Trim17	ENSMUSG00000036964
1.58282e-06	0.0880316	0.966	0.962	0.0319856	up	Gm26871	ENSMUSG00000097311
1.59734e-06	0.0995534	0.65	0.609	0.0322791	up	Strada	ENSMUSG00000069631
1.6234e-06	-0.0573168	0.102	0.137	0.0328056	down	Echdc1	ENSMUSG00000019883
1.63036e-06	-0.0865645	0.444	0.491	0.0329462	down	Ppil2	ENSMUSG00000022771
1.67169e-06	-0.092459	0.772	0.815	0.0337814	down	Hnrnpdl	ENSMUSG00000029328
1.70272e-06	-0.0865903	0.294	0.354	0.0344085	down	Asxl3	ENSMUSG00000045215
1.72926e-06	0.088669	0.425	0.374	0.0349448	up	Exoc1	ENSMUSG00000036435
1.74106e-06	0.0776897	0.272	0.216	0.0351834	up	Ctps2	ENSMUSG00000031360
1.80663e-06	0.0606857	0.132	0.092	0.0365084	up	2810049E08Rik	ENSMUSG00000100891
1.82366e-06	-0.095712	0.568	0.627	0.0368524	down	Ncoa7	ENSMUSG00000039697
1.82653e-06	0.0939763	0.957	0.95	0.0369105	up	Atxn1	ENSMUSG00000046876
1.82838e-06	-0.0925651	0.591	0.638	0.0369478	down	Hnrnpc	ENSMUSG00000060373
1.83752e-06	0.0685834	0.174	0.133	0.0371327	up	Fam78b	ENSMUSG00000060568
1.8473e-06	-0.0934102	0.558	0.611	0.0373302	down	Tub	ENSMUSG00000031028
1.86123e-06	0.0622601	0.18	0.138	0.0376118	up	Rusc1	ENSMUSG00000041263
1.87349e-06	-0.0562522	0.098	0.135	0.0378594	down	Cox20	ENSMUSG00000026500
1.89774e-06	-0.0817216	0.391	0.426	0.0383495	down	Clk4	ENSMUSG00000020385
1.92857e-06	-0.0665263	0.171	0.215	0.0389726	down	C1galt1c1	ENSMUSG00000048970
1.96729e-06	-0.0597766	0.118	0.151	0.0397551	down	Prcp	ENSMUSG00000061119
1.96969e-06	-0.0935005	0.714	0.763	0.0398035	down	Pard3	ENSMUSG00000025812
2.00043e-06	0.0945705	0.864	0.844	0.0404247	up	Ncald	ENSMUSG00000051359
2.01258e-06	-0.0523011	0.072	0.102	0.0406703	down	Gm6994	ENSMUSG00000067973
2.01668e-06	0.105255	0.825	0.818	0.040753	up	Slit1	ENSMUSG00000025020
2.04038e-06	0.0948363	0.845	0.824	0.041232	up	Ptprs	ENSMUSG00000013236
2.04328e-06	0.0761902	0.298	0.246	0.0412906	up	Fads1	ENSMUSG00000010663
2.04962e-06	-0.0481982	0.082	0.114	0.0414187	down	6230400D17Rik	ENSMUSG00000097577
2.05136e-06	-0.0950352	0.464	0.519	0.0414539	down	Rps15a	ENSMUSG00000008683
2.06501e-06	-0.0795232	0.331	0.379	0.0417297	down	Rchy1	ENSMUSG00000029397
2.07104e-06	0.0548856	0.127	0.088	0.0418516	up	Slc29a1	ENSMUSG00000023942
2.07305e-06	0.102688	0.524	0.465	0.0418923	up	Fkbp5	ENSMUSG00000024222
2.08385e-06	-0.0710653	0.156	0.199	0.0421105	down	Mok	ENSMUSG00000056458
2.11306e-06	-0.0719816	0.154	0.193	0.0427007	down	Resf1	ENSMUSG00000032712
2.17099e-06	0.0743279	0.292	0.251	0.0438713	up	Trub1	ENSMUSG00000025086
2.19655e-06	-0.0721544	0.165	0.206	0.0443879	down	Eef1akmt1	ENSMUSG00000021951
2.22126e-06	-0.0551422	0.101	0.138	0.0448871	down	2810004N23Rik	ENSMUSG00000031984
2.22923e-06	-0.0875591	0.369	0.421	0.0450483	down	B230219D22Rik	ENSMUSG00000045767
2.23965e-06	-0.0745566	0.223	0.265	0.0452589	down	Taldo1	ENSMUSG00000025503
2.28199e-06	-0.0496074	0.074	0.107	0.0461145	down	Gm50250	ENSMUSG00000117835
2.28786e-06	-0.0571712	0.112	0.152	0.046233	down	Sap18	ENSMUSG00000021963
2.32527e-06	0.0777704	0.289	0.233	0.046989	up	Mtcl1	ENSMUSG00000052105
2.33847e-06	0.099351	0.919	0.89	0.0472558	up	Slc35f3	ENSMUSG00000057060
2.36299e-06	0.0770665	0.301	0.255	0.0477513	up	Wdr1	ENSMUSG00000005103
2.43639e-06	-0.0537436	0.106	0.136	0.0492345	down	Col20a1	ENSMUSG00000016356
2.48884e-06	-0.0619556	0.132	0.169	0.0502945	down	Hsd17b12	ENSMUSG00000027195
2.52014e-06	-0.0746913	0.17	0.213	0.0509269	down	Tubb4b	ENSMUSG00000036752
2.52841e-06	0.0915963	0.515	0.465	0.0510941	up	Zswim8	ENSMUSG00000021819
2.56358e-06	-0.0806091	0.317	0.365	0.0518048	down	Emc3	ENSMUSG00000030286
2.60405e-06	-0.0815273	0.294	0.342	0.0526227	down	5430405H02Rik	ENSMUSG00000085741
2.62848e-06	-0.0649339	0.166	0.211	0.0531163	down	Txndc9	ENSMUSG00000058407
2.66626e-06	-0.0851839	0.761	0.802	0.0538797	down	C2cd5	ENSMUSG00000030279
2.68287e-06	-0.0754714	0.206	0.244	0.0542154	down	Mirg	ENSMUSG00000097391
2.72019e-06	-0.0882247	0.466	0.519	0.0549696	down	Zc3h14	ENSMUSG00000021012
2.72423e-06	0.0531841	0.123	0.088	0.0550512	up	Dhcr24	ENSMUSG00000034926
2.727e-06	-0.0917534	0.902	0.919	0.0551071	down	Zcchc7	ENSMUSG00000035649
2.72855e-06	0.0588587	0.157	0.12	0.0551386	up	Dlg5	ENSMUSG00000021782
2.735e-06	0.0517313	0.105	0.071	0.0552688	up	Dhdh	ENSMUSG00000011382
2.74021e-06	0.0917443	0.472	0.433	0.0553742	up	Slc39a6	ENSMUSG00000024270
2.74525e-06	-0.0779538	0.321	0.361	0.0554759	down	Dcun1d5	ENSMUSG00000032002
2.76834e-06	-0.0809977	0.299	0.334	0.0559427	down	Cct5	ENSMUSG00000022234
2.80922e-06	0.101194	0.865	0.859	0.0567687	up	St6galnac3	ENSMUSG00000052544
2.8178e-06	-0.0968929	0.73	0.757	0.056942	down	Rapgef6	ENSMUSG00000037533
2.86563e-06	0.0815619	0.358	0.305	0.0579087	up	Eml2	ENSMUSG00000040811
2.87418e-06	-0.0933799	0.75	0.8	0.0580815	down	C130071C03Rik	ENSMUSG00000050334
2.88839e-06	-0.0869961	0.61	0.661	0.0583686	down	Rev1	ENSMUSG00000026082
2.92515e-06	0.0757343	0.257	0.206	0.0591115	up	Kif1c	ENSMUSG00000020821
2.93878e-06	-0.0530912	0.097	0.131	0.0593868	down	Gm13269	ENSMUSG00000087086
2.95745e-06	-0.0925291	0.518	0.575	0.0597642	down	Rpl35a	ENSMUSG00000060636
3.01338e-06	0.0703867	0.236	0.191	0.0608944	up	Rps6kl1	ENSMUSG00000019235
3.03615e-06	0.0866272	0.485	0.453	0.0613546	up	Aagab	ENSMUSG00000037257
3.06011e-06	0.0889867	0.458	0.407	0.0618387	up	Dgke	ENSMUSG00000000276
3.09566e-06	-0.0795208	0.309	0.349	0.0625572	down	Alg2	ENSMUSG00000039740
3.12754e-06	0.0537036	0.116	0.079	0.0632013	up	Map3k20	ENSMUSG00000004085
3.23958e-06	-0.0531248	0.1	0.139	0.0654654	down	Pigf	ENSMUSG00000024145
3.25778e-06	-0.0684703	0.195	0.237	0.0658332	down	Psmd6	ENSMUSG00000021737
3.27604e-06	-0.0505341	0.083	0.113	0.0662023	down	4930473A02Rik	ENSMUSG00000060029
3.28852e-06	-0.0721187	0.23	0.275	0.0664544	down	Gpr85	ENSMUSG00000048216
3.34487e-06	-0.0569798	0.105	0.136	0.0675931	down	Nuak1	ENSMUSG00000020032
3.36941e-06	0.100714	0.729	0.715	0.0680891	up	Arsb	ENSMUSG00000042082
3.41837e-06	-0.0969401	0.546	0.605	0.0690785	down	Chd2	ENSMUSG00000078671
3.43429e-06	-0.0960343	0.644	0.707	0.0694001	down	Exoc6b	ENSMUSG00000033769
3.47784e-06	-0.0484076	0.082	0.113	0.0702802	down	Gm16105	ENSMUSG00000084849
3.48101e-06	-0.0995523	0.579	0.648	0.0703442	down	Rps2	ENSMUSG00000044533
3.54491e-06	0.0609863	0.173	0.135	0.0716355	up	Ap3m2	ENSMUSG00000031539
3.55482e-06	-0.0725966	0.24	0.281	0.0718358	down	Snw1	ENSMUSG00000021039
3.57228e-06	-0.0466138	0.076	0.103	0.0721887	down	Gm50232	ENSMUSG00000117743
3.57903e-06	-0.048881	0.083	0.116	0.0723251	down	Gnpda2	ENSMUSG00000029209
3.59536e-06	-0.0788374	0.302	0.349	0.072655	down	Mcts1	ENSMUSG00000000355
3.62679e-06	-0.0853302	0.799	0.816	0.0732901	down	A330023F24Rik	ENSMUSG00000096929
3.77872e-06	-0.0671268	0.167	0.211	0.0763604	down	Dus4l	ENSMUSG00000020648
3.7922e-06	-0.0658308	0.162	0.203	0.0766327	down	4930549G23Rik	ENSMUSG00000118134
3.81306e-06	-0.0808167	0.344	0.401	0.0770544	down	Pank2	ENSMUSG00000037514
3.81849e-06	0.0976345	0.598	0.546	0.077164	up	Tmem117	ENSMUSG00000063296
3.86691e-06	-0.0607101	0.124	0.163	0.0781426	down	Gm17106	ENSMUSG00000078489
3.87034e-06	0.0924231	0.694	0.666	0.0782118	up	Nsmf	ENSMUSG00000006476
3.89812e-06	0.0990107	0.703	0.679	0.0787732	up	Sik3	ENSMUSG00000034135
3.9677e-06	-0.096318	0.349	0.399	0.0801792	down	Atp5g1	ENSMUSG00000006057
4.00289e-06	-0.0701394	0.193	0.233	0.0808905	down	Thap2	ENSMUSG00000020137
4.01789e-06	-0.090293	0.475	0.529	0.0811935	down	Ablim3	ENSMUSG00000032735
4.02454e-06	0.0636162	0.188	0.146	0.0813278	up	Snapc4	ENSMUSG00000036281
4.04744e-06	-0.0927635	0.584	0.629	0.0817907	down	Ube2w	ENSMUSG00000025939
4.05316e-06	-0.0763843	0.228	0.279	0.0819062	down	Dnajc19	ENSMUSG00000027679
4.05619e-06	-0.0673592	0.193	0.238	0.0819674	down	Cnot8	ENSMUSG00000020515
4.05845e-06	-0.0792822	0.915	0.94	0.0820131	down	Ttc14	ENSMUSG00000027677
4.10291e-06	-0.0873571	0.478	0.535	0.0829117	down	Ago2	ENSMUSG00000036698
4.12739e-06	0.0894233	0.319	0.266	0.0834063	up	Kif17	ENSMUSG00000028758
4.13783e-06	-0.0890391	0.502	0.551	0.0836174	down	Abhd6	ENSMUSG00000025277
4.17891e-06	-0.0739902	0.313	0.359	0.0844474	down	Epdr1	ENSMUSG00000002808
4.1839e-06	-0.0671024	0.177	0.22	0.0845483	down	Snrpf	ENSMUSG00000020018
4.20035e-06	-0.0540387	0.105	0.14	0.0848806	down	Fdps	ENSMUSG00000059743
4.24499e-06	-0.0626607	0.17	0.206	0.0857827	down	Ccdc127	ENSMUSG00000021578
4.24944e-06	0.0497551	0.101	0.066	0.0858727	up	Ptk7	ENSMUSG00000023972
4.29641e-06	0.079378	0.997	0.998	0.0868218	up	Il1rapl1	ENSMUSG00000052372
4.35056e-06	-0.0864524	0.303	0.343	0.0879162	down	Tuba1b	ENSMUSG00000023004
4.3917e-06	0.0969911	0.672	0.65	0.0887475	up	Ankrd12	ENSMUSG00000034647
4.41157e-06	-0.0762319	0.27	0.331	0.0891489	down	Unc50	ENSMUSG00000026111
4.43727e-06	-0.0729204	0.237	0.273	0.0896684	down	Lynx1	ENSMUSG00000022594
4.45618e-06	-0.0651008	0.202	0.246	0.0900505	down	Proser1	ENSMUSG00000049504
4.46011e-06	-0.100172	0.7	0.749	0.0901299	down	Ly6h	ENSMUSG00000022577
4.46845e-06	-0.0804648	0.226	0.276	0.0902983	down	Ubl5	ENSMUSG00000084786
4.51486e-06	-0.0477801	0.082	0.113	0.0912362	down	2310058D17Rik	ENSMUSG00000085379
4.62358e-06	0.0861377	0.936	0.935	0.0934334	up	Atp1a1	ENSMUSG00000033161
4.72062e-06	-0.0826532	0.271	0.324	0.0953942	down	Pgk1	ENSMUSG00000062070
4.72205e-06	0.050888	0.113	0.077	0.0954231	up	Jag2	ENSMUSG00000002799
4.73687e-06	-0.100506	0.498	0.555	0.0957226	down	Pcdh8	ENSMUSG00000036422
4.80008e-06	0.0919411	0.714	0.673	0.0970001	up	Pip5k1a	ENSMUSG00000028126
4.80588e-06	0.0670142	0.232	0.19	0.0971172	up	Gm41361	ENSMUSG00000116125
4.88915e-06	-0.0913727	0.63	0.679	0.0987999	down	Myef2	ENSMUSG00000027201
4.8896e-06	-0.0568217	0.115	0.154	0.098809	down	Hist1h1c	ENSMUSG00000036181
4.90666e-06	-0.0935841	0.653	0.69	0.0991538	down	Fars2	ENSMUSG00000021420
4.93397e-06	-0.071966	0.237	0.274	0.0997056	down	Rnft1	ENSMUSG00000020521
4.97538e-06	-0.0715271	0.226	0.265	0.100543	down	Mageh1	ENSMUSG00000047238
5.05666e-06	-0.0655206	0.165	0.204	0.102185	down	Cox17	ENSMUSG00000046516
5.0828e-06	0.0627414	0.188	0.143	0.102713	up	Lpin1	ENSMUSG00000020593
5.27834e-06	-0.0894154	0.616	0.65	0.106665	down	Rabl6	ENSMUSG00000015087
5.28707e-06	-0.0874282	0.651	0.689	0.106841	down	Pcmtd1	ENSMUSG00000051285
5.28782e-06	0.0939151	0.509	0.458	0.106856	up	Ints6l	ENSMUSG00000035967
5.28999e-06	0.0847312	0.437	0.392	0.1069	up	Rundc3a	ENSMUSG00000006575
5.31877e-06	-0.0806173	0.344	0.396	0.107482	down	Sept8	ENSMUSG00000018398
5.3275e-06	-0.0625212	0.104	0.145	0.107658	down	Tbl1x	ENSMUSG00000025246
5.32818e-06	-0.066512	0.208	0.251	0.107672	down	Trappc13	ENSMUSG00000021711
5.34191e-06	-0.0731415	0.215	0.247	0.107949	down	Traf6	ENSMUSG00000027164
5.37218e-06	-0.0581731	0.123	0.159	0.108561	down	4921511C10Rik	ENSMUSG00000104585
5.39705e-06	-0.0812434	0.231	0.273	0.109064	down	St8sia4	ENSMUSG00000040710
5.41314e-06	-0.0805922	0.319	0.368	0.109389	down	Galnt1	ENSMUSG00000000420
5.41404e-06	-0.0594885	0.162	0.2	0.109407	down	Scamp3	ENSMUSG00000028049
5.41845e-06	-0.0640838	0.226	0.262	0.109496	down	Hps4	ENSMUSG00000042328
5.42717e-06	-0.0593282	0.14	0.183	0.109672	down	1110038F14Rik	ENSMUSG00000063236
5.45979e-06	-0.0740861	0.262	0.303	0.110331	down	Rnf114	ENSMUSG00000006418
5.50107e-06	-0.0457799	0.072	0.105	0.111166	down	4930509H03Rik	ENSMUSG00000105659
5.51844e-06	-0.082856	0.379	0.421	0.111517	down	Lonrf2	ENSMUSG00000048814
5.56711e-06	-0.0860639	0.408	0.456	0.1125	down	Npy1r	ENSMUSG00000036437
5.57125e-06	-0.0640086	0.161	0.205	0.112584	down	Zdhhc13	ENSMUSG00000030471
5.59421e-06	0.0727163	0.287	0.246	0.113048	up	Slc4a3	ENSMUSG00000006576
5.63055e-06	0.0843764	0.506	0.46	0.113782	up	Gpr155	ENSMUSG00000041762
5.64161e-06	-0.0866878	0.476	0.546	0.114006	down	Gas5	ENSMUSG00000053332
5.65855e-06	0.0536097	0.108	0.078	0.114348	up	Sema5b	ENSMUSG00000052133
5.68615e-06	-0.0699609	0.196	0.235	0.114906	down	Raver2	ENSMUSG00000035275
5.82856e-06	-0.073633	0.261	0.309	0.117784	down	Pex13	ENSMUSG00000020283
5.83219e-06	-0.0908539	0.376	0.421	0.117857	down	Zdhhc14	ENSMUSG00000034265
5.84712e-06	-0.0917607	0.627	0.661	0.118159	down	Acvr1	ENSMUSG00000026836
5.85946e-06	-0.0991678	0.97	0.977	0.118408	down	Ntrk3	ENSMUSG00000059146
5.86198e-06	0.0842662	0.487	0.441	0.118459	up	Mblac2	ENSMUSG00000051098
5.8694e-06	-0.0758948	0.276	0.319	0.118609	down	Sf3b6	ENSMUSG00000037361
5.91969e-06	-0.0840043	0.807	0.847	0.119625	down	Srsf11	ENSMUSG00000055436
6.02593e-06	-0.0992108	0.629	0.684	0.121772	down	Nme7	ENSMUSG00000026575
6.06928e-06	0.0887559	0.709	0.691	0.122648	up	Stxbp1	ENSMUSG00000026797
6.07252e-06	-0.0689119	0.193	0.24	0.122714	down	Zfp322a	ENSMUSG00000046351
6.07848e-06	0.092052	0.345	0.292	0.122834	up	Ppp2r2b	ENSMUSG00000024500
6.09035e-06	-0.0757208	1	0.999	0.123074	down	Dlg2	ENSMUSG00000052572
6.15055e-06	-0.0847503	0.426	0.472	0.12429	down	Zbtb38	ENSMUSG00000040433
6.16376e-06	0.0841495	0.431	0.378	0.124557	up	Strn4	ENSMUSG00000030374
6.17639e-06	0.0749117	0.313	0.257	0.124812	up	Chrd	ENSMUSG00000006958
6.18828e-06	-0.0824363	0.393	0.446	0.125053	down	Sprn	ENSMUSG00000045733
6.2105e-06	0.0485696	0.117	0.087	0.125502	up	Bahd1	ENSMUSG00000040007
6.2109e-06	-0.0512349	0.092	0.121	0.12551	down	Gm32250	ENSMUSG00000104206
6.21106e-06	0.0846787	0.282	0.23	0.125513	up	Csdc2	ENSMUSG00000042109
6.22982e-06	0.0791192	0.409	0.368	0.125892	up	Adam11	ENSMUSG00000020926
6.25234e-06	-0.10279	0.689	0.717	0.126347	down	Scg2	ENSMUSG00000050711
6.33623e-06	-0.0898623	0.333	0.373	0.128043	down	Ptpn9	ENSMUSG00000032290
6.41147e-06	-0.0552721	0.097	0.135	0.129563	down	Fmc1	ENSMUSG00000019689
6.75502e-06	-0.0779331	0.24	0.295	0.136506	down	Psma2	ENSMUSG00000015671
6.7677e-06	0.0881034	0.51	0.46	0.136762	up	Apbb2	ENSMUSG00000029207
6.77334e-06	-0.128766	0.899	0.924	0.136876	down	Tafa1	ENSMUSG00000059187
6.91663e-06	-0.0749361	0.354	0.4	0.139771	down	Chordc1	ENSMUSG00000001774
6.91702e-06	-0.0603412	0.131	0.175	0.139779	down	Erh	ENSMUSG00000021131
7.00371e-06	-0.0902331	0.672	0.708	0.141531	down	Bcl11a	ENSMUSG00000000861
7.06811e-06	-0.0774916	0.415	0.465	0.142832	down	Zscan26	ENSMUSG00000022228
7.07489e-06	-0.0822089	0.48	0.512	0.142969	down	Slc38a2	ENSMUSG00000022462
7.09945e-06	0.0846363	0.399	0.35	0.143466	up	Tbc1d24	ENSMUSG00000036473
7.13575e-06	0.0856661	0.517	0.474	0.144199	up	2610507B11Rik	ENSMUSG00000010277
7.18167e-06	-0.0895807	0.528	0.596	0.145127	down	Psd3	ENSMUSG00000030465
7.2252e-06	0.0945178	0.634	0.597	0.146007	up	Rnf150	ENSMUSG00000047747
7.38164e-06	0.0572744	0.16	0.122	0.149168	up	Rcc1l	ENSMUSG00000061979
7.38616e-06	-0.0890224	0.364	0.426	0.14926	down	Rpl22l1	ENSMUSG00000039221
7.40631e-06	0.0660953	0.201	0.163	0.149667	up	Nos1	ENSMUSG00000029361
7.4725e-06	-0.107972	0.6	0.675	0.151004	down	Adamts17	ENSMUSG00000058145
7.4816e-06	0.0697462	0.247	0.208	0.151188	up	Ppfia3	ENSMUSG00000003863
7.55908e-06	-0.0868527	0.288	0.335	0.152754	down	Golm1	ENSMUSG00000021556
7.60474e-06	0.0955818	0.519	0.478	0.153677	up	Rab40c	ENSMUSG00000025730
7.68509e-06	0.0880637	0.5	0.451	0.1553	up	Ctdspl	ENSMUSG00000047409
7.71307e-06	-0.0607066	0.161	0.195	0.155866	down	Thyn1	ENSMUSG00000035443
7.73165e-06	-0.0989068	0.341	0.39	0.156241	down	Arhgap15	ENSMUSG00000049744
7.74674e-06	-0.0856454	0.436	0.499	0.156546	down	Brk1	ENSMUSG00000033940
7.79938e-06	-0.0623226	0.162	0.207	0.15761	down	Ublcp1	ENSMUSG00000041231
7.80849e-06	-0.0796141	0.285	0.335	0.157794	down	4930578M01Rik	ENSMUSG00000097587
7.90564e-06	-0.0503778	0.085	0.118	0.159757	down	Tmem251	ENSMUSG00000046675
7.91344e-06	-0.0661396	0.178	0.215	0.159915	down	Flvcr1	ENSMUSG00000066595
7.99227e-06	-0.0796622	0.392	0.432	0.161508	down	H2afy	ENSMUSG00000015937
8.00215e-06	-0.0517592	0.117	0.144	0.161708	down	Wbp1	ENSMUSG00000030035
8.0737e-06	-0.0498249	0.085	0.118	0.163153	down	Arsk	ENSMUSG00000021592
8.12713e-06	-0.0861422	0.724	0.76	0.164233	down	Maged1	ENSMUSG00000025151
8.3284e-06	0.0479154	0.112	0.081	0.1683	up	C630031E19Rik	ENSMUSG00000112663
8.34574e-06	-0.0772701	0.259	0.298	0.168651	down	Myh9	ENSMUSG00000022443
8.36346e-06	-0.0653729	0.161	0.205	0.169009	down	Pdcd5	ENSMUSG00000030417
8.37919e-06	-0.0844869	0.149	0.194	0.169327	down	Slc35f1	ENSMUSG00000038602
8.41489e-06	0.090487	0.699	0.658	0.170048	up	St3gal5	ENSMUSG00000056091
8.41775e-06	-0.0605465	0.143	0.181	0.170106	down	Psmc4	ENSMUSG00000030603
8.62891e-06	0.0936914	0.656	0.6	0.174373	up	Srrm3	ENSMUSG00000039860
8.67192e-06	0.0766408	0.36	0.315	0.175242	up	Ist1	ENSMUSG00000031729
8.7251e-06	-0.0921017	0.645	0.693	0.176317	down	Slc4a7	ENSMUSG00000021733
8.73106e-06	-0.0831051	0.523	0.552	0.176437	down	Hnrnph3	ENSMUSG00000020069
8.75001e-06	0.0768949	0.352	0.311	0.17682	up	Got1	ENSMUSG00000025190
8.80939e-06	-0.0786542	0.242	0.288	0.17802	down	Sox11	ENSMUSG00000063632
8.81019e-06	0.0517623	0.143	0.109	0.178036	up	Pcbp4	ENSMUSG00000023495
8.84458e-06	-0.0540078	0.134	0.169	0.178731	down	Heatr1	ENSMUSG00000050244
9.044e-06	0.0607636	0.177	0.142	0.182761	up	Hnrnpa0	ENSMUSG00000007836
9.05268e-06	0.0600406	0.125	0.091	0.182937	up	Mdga1	ENSMUSG00000043557
9.11179e-06	0.0800702	0.963	0.969	0.184131	up	Cadm1	ENSMUSG00000032076
9.27456e-06	0.0887759	0.722	0.692	0.18742	up	Gabra1	ENSMUSG00000010803
9.29154e-06	0.0636137	0.2	0.156	0.187763	up	Slc6a8	ENSMUSG00000019558
9.51484e-06	-0.0914403	0.451	0.499	0.192276	down	Phyhipl	ENSMUSG00000037747
9.55612e-06	-0.100922	0.333	0.402	0.19311	down	Inf2	ENSMUSG00000037679
9.78043e-06	-0.0623366	0.144	0.18	0.197643	down	Errfi1	ENSMUSG00000028967
1.00599e-05	-0.0647445	0.143	0.178	0.203291	down	H2afv	ENSMUSG00000041126
1.00773e-05	-0.0784497	0.882	0.908	0.203643	down	Srek1	ENSMUSG00000032621
1.01256e-05	0.0963652	0.475	0.432	0.204617	up	Pacs1	ENSMUSG00000024855
1.01783e-05	-0.0649812	0.166	0.21	0.205683	down	Srp19	ENSMUSG00000014504
1.02504e-05	-0.0950703	0.44	0.473	0.207139	down	Synpo	ENSMUSG00000043079
1.02786e-05	-0.0914446	0.571	0.607	0.207711	down	Cnrip1	ENSMUSG00000044629
1.03019e-05	-0.0845691	0.937	0.948	0.20818	down	R3hdm1	ENSMUSG00000056211
1.03353e-05	0.0638833	0.239	0.193	0.208857	up	Ranbp3	ENSMUSG00000002372
1.03607e-05	-0.0786339	0.191	0.221	0.209368	down	Btg2	ENSMUSG00000020423
1.05263e-05	0.0843282	0.944	0.943	0.212715	up	Adcy2	ENSMUSG00000021536
1.05847e-05	-0.0814447	0.451	0.486	0.213895	down	Lsm7	ENSMUSG00000035215
1.06818e-05	0.0862873	0.443	0.394	0.215859	up	Myh10	ENSMUSG00000020900
1.07513e-05	0.0923075	0.846	0.835	0.217262	up	Camk1d	ENSMUSG00000039145
1.0822e-05	0.0791388	0.425	0.38	0.21869	up	Hap1	ENSMUSG00000006930
1.08473e-05	-0.0517287	0.109	0.146	0.219201	down	Snhg5	ENSMUSG00000097195
1.08785e-05	-0.082019	0.417	0.46	0.219832	down	Ppp2r2a	ENSMUSG00000022052
1.09005e-05	0.0780518	0.985	0.989	0.220277	up	Slc24a2	ENSMUSG00000037996
1.09334e-05	-0.0873753	0.354	0.403	0.220943	down	Supt3	ENSMUSG00000038954
1.09674e-05	-0.0688571	0.235	0.279	0.22163	down	Rer1	ENSMUSG00000029048
1.10706e-05	0.0767751	0.429	0.367	0.223715	up	Pip5k1c	ENSMUSG00000034902
1.1084e-05	0.10098	0.812	0.798	0.223985	up	Kcnab1	ENSMUSG00000027827
1.11907e-05	-0.0843254	0.848	0.86	0.226142	down	Prkag2	ENSMUSG00000028944
1.12081e-05	-0.0768657	0.897	0.906	0.226493	down	Mical2	ENSMUSG00000038244
1.1265e-05	-0.0753541	0.32	0.361	0.227642	down	Selenot	ENSMUSG00000075700
1.14012e-05	-0.0841353	0.343	0.401	0.230396	down	Slco3a1	ENSMUSG00000025790
1.15016e-05	-0.0871022	0.383	0.441	0.232425	down	Cebpd	ENSMUSG00000071637
1.16039e-05	-0.0734082	0.24	0.281	0.234492	down	A830082K12Rik	ENSMUSG00000087143
1.16856e-05	0.0794662	0.4	0.355	0.236144	up	Kcnk10	ENSMUSG00000033854
1.17545e-05	-0.0767074	0.374	0.418	0.237534	down	Yipf4	ENSMUSG00000024072
1.18525e-05	0.0891973	0.564	0.53	0.239515	up	Actn1	ENSMUSG00000015143
1.23213e-05	-0.0450826	0.076	0.101	0.248988	down	Lysmd3	ENSMUSG00000035840
1.2333e-05	-0.120869	0.825	0.88	0.249226	down	Tmsb4x	ENSMUSG00000049775
1.25407e-05	-0.073683	0.292	0.344	0.253423	down	Tmx3	ENSMUSG00000024614
1.25743e-05	-0.0837016	0.405	0.462	0.254101	down	B4gat1	ENSMUSG00000047379
1.25791e-05	0.0724019	0.279	0.24	0.254199	up	4933412O06Rik	ENSMUSG00000113960
1.25976e-05	0.101842	0.995	0.964	0.254571	up	Meg3	ENSMUSG00000021268
1.26911e-05	0.0874779	0.873	0.862	0.256461	up	Ash1l	ENSMUSG00000028053
1.27242e-05	-0.0766061	0.329	0.381	0.257131	down	Psmd7	ENSMUSG00000039067
1.27333e-05	-0.0522798	0.093	0.132	0.257315	down	P2ry12	ENSMUSG00000036353
1.30261e-05	-0.0787284	0.402	0.457	0.263231	down	Sf3b3	ENSMUSG00000033732
1.31228e-05	-0.0558479	0.092	0.121	0.265186	down	Galnt3	ENSMUSG00000026994
1.32758e-05	-0.0481449	0.101	0.137	0.268277	down	Snhg10	ENSMUSG00000113722
1.32918e-05	0.0502049	0.115	0.084	0.268601	up	Wnt9a	ENSMUSG00000000126
1.36492e-05	-0.0748804	0.29	0.336	0.275823	down	Tmem165	ENSMUSG00000029234
1.39929e-05	-0.0735207	0.317	0.373	0.282768	down	H2afj	ENSMUSG00000060032
1.39952e-05	-0.0630329	0.151	0.185	0.282815	down	Irs2	ENSMUSG00000038894
1.42249e-05	-0.0674425	0.181	0.223	0.287456	down	Ndufc1	ENSMUSG00000037152
1.44025e-05	0.0878261	0.498	0.457	0.291046	up	D630045J12Rik	ENSMUSG00000063455
1.44929e-05	0.0576761	0.193	0.149	0.292873	up	Sidt2	ENSMUSG00000034908
1.45435e-05	-0.0535092	0.14	0.174	0.293894	down	Gspt2	ENSMUSG00000071723
1.46958e-05	0.0841919	0.348	0.292	0.296974	up	Gm12216	ENSMUSG00000081769
1.4742e-05	-0.0821228	0.456	0.502	0.297906	down	Dhx36	ENSMUSG00000027770
1.48638e-05	0.0923899	0.662	0.62	0.300368	up	Akap8l	ENSMUSG00000002625
1.49309e-05	-0.0627917	0.163	0.196	0.301724	down	Gstm5	ENSMUSG00000004032
1.49386e-05	0.0914713	0.644	0.621	0.301879	up	Gng2	ENSMUSG00000043004
1.50155e-05	-0.0746717	0.332	0.381	0.303433	down	Trmt6	ENSMUSG00000037376
1.5033e-05	0.0540824	0.12	0.083	0.303786	up	Rab31	ENSMUSG00000056515
1.509e-05	-0.0580471	0.141	0.181	0.30494	down	Snhg3	ENSMUSG00000085241
1.53305e-05	0.0588053	0.178	0.143	0.309798	up	Prr12	ENSMUSG00000046574
1.53963e-05	0.0673259	0.999	1	0.311129	up	Ppfia2	ENSMUSG00000053825
1.55986e-05	0.0915595	0.651	0.611	0.315216	up	Fam13c	ENSMUSG00000043259
1.56352e-05	-0.0884587	0.209	0.263	0.315956	down	Tspan18	ENSMUSG00000027217
1.57451e-05	-0.080665	0.3	0.341	0.318177	down	Arf4	ENSMUSG00000021877
1.57833e-05	0.0778858	0.364	0.318	0.31895	up	Retreg1	ENSMUSG00000022270
1.58059e-05	-0.057074	0.128	0.164	0.319405	down	Ssbp1	ENSMUSG00000029911
1.601e-05	0.073549	0.297	0.255	0.323531	up	Cemip2	ENSMUSG00000024754
1.61425e-05	-0.0750255	0.266	0.319	0.326208	down	Gal3st3	ENSMUSG00000047658
1.61643e-05	-0.0770823	0.996	0.997	0.326649	down	Grm7	ENSMUSG00000056755
1.63323e-05	0.0852698	0.882	0.868	0.330043	up	Arhgap21	ENSMUSG00000036591
1.6482e-05	-0.068333	0.256	0.301	0.333069	down	Sec61a1	ENSMUSG00000030082
1.6615e-05	0.0639065	0.173	0.136	0.335756	up	Slc26a8	ENSMUSG00000036196
1.66794e-05	0.0910161	0.422	0.381	0.337058	up	Tmem178b	ENSMUSG00000057716
1.67715e-05	0.0817039	0.744	0.722	0.338918	up	Ptbp2	ENSMUSG00000028134
1.67888e-05	0.0581342	0.19	0.153	0.339268	up	Cpsf4	ENSMUSG00000029625
1.68317e-05	-0.0730187	0.995	0.999	0.340134	down	Anks1b	ENSMUSG00000058589
1.69434e-05	-0.100464	0.605	0.671	0.342393	down	Slc25a4	ENSMUSG00000031633
1.70388e-05	0.0477561	0.105	0.078	0.344319	up	Hpcal1	ENSMUSG00000071379
1.77412e-05	0.0664455	0.235	0.192	0.358514	up	Zfp651	ENSMUSG00000013419
1.77569e-05	-0.0808625	0.907	0.922	0.358832	down	Cap2	ENSMUSG00000021373
1.79939e-05	-0.0631606	0.235	0.287	0.36362	down	Sept1	ENSMUSG00000000486
1.82383e-05	-0.0861981	0.653	0.711	0.368559	down	Qk	ENSMUSG00000062078
1.82453e-05	-0.0878042	0.367	0.423	0.3687	down	Atp5j	ENSMUSG00000022890
1.82531e-05	-0.0756311	0.358	0.398	0.368859	down	Coq2	ENSMUSG00000029319
1.8506e-05	-0.0704103	0.288	0.332	0.373969	down	Tex264	ENSMUSG00000040813
1.8562e-05	-0.0632601	0.178	0.219	0.3751	down	Akirin1	ENSMUSG00000023075
1.86291e-05	-0.0476927	0.091	0.118	0.376457	down	Odc1	ENSMUSG00000011179
1.88552e-05	-0.0891593	0.58	0.635	0.381026	down	Specc1	ENSMUSG00000042331
1.92242e-05	-0.0500047	0.108	0.138	0.388482	down	Zfp866	ENSMUSG00000043090
1.9672e-05	-0.0753268	0.385	0.429	0.397532	down	Nmt2	ENSMUSG00000026643
1.96738e-05	0.0644989	0.194	0.157	0.397568	up	Cep128	ENSMUSG00000061533
1.97259e-05	0.0929159	0.625	0.608	0.39862	up	Zbtb18	ENSMUSG00000063659
1.98085e-05	0.0991375	0.33	0.282	0.40029	up	Fhit	ENSMUSG00000060579
1.98315e-05	0.0793769	0.482	0.437	0.400755	up	Usp48	ENSMUSG00000043411
1.99276e-05	-0.074989	0.353	0.387	0.402698	down	Scn2b	ENSMUSG00000070304
2.00909e-05	-0.0696292	0.266	0.307	0.405996	down	Vrk1	ENSMUSG00000021115
2.02275e-05	-0.0891187	0.469	0.529	0.408757	down	Rps25	ENSMUSG00000009927
2.04847e-05	-0.0514183	0.092	0.124	0.413955	down	Gm20732	ENSMUSG00000093387
2.04925e-05	0.0464205	0.115	0.081	0.414112	up	Wdr6	ENSMUSG00000066357
2.0857e-05	0.0632126	0.246	0.203	0.421477	up	Zkscan2	ENSMUSG00000030757
2.09146e-05	-0.0551105	0.113	0.146	0.422642	down	2010204K13Rik	ENSMUSG00000063018
2.0961e-05	0.0688325	0.28	0.231	0.423579	up	Mmp24	ENSMUSG00000027612
2.11481e-05	-0.0832456	0.415	0.458	0.427361	down	Mbnl1	ENSMUSG00000027763
2.14022e-05	-0.0813746	0.355	0.399	0.432495	down	Uqcrh	ENSMUSG00000063882
2.1709e-05	-0.0758008	0.974	0.974	0.438696	down	Epha4	ENSMUSG00000026235
2.18211e-05	-0.0879127	0.654	0.702	0.440961	down	Hs2st1	ENSMUSG00000040151
2.19739e-05	-0.0848945	0.472	0.531	0.444048	down	Trpc1	ENSMUSG00000032839
2.2198e-05	-0.0551583	0.121	0.154	0.448577	down	Aamdc	ENSMUSG00000035642
2.24558e-05	-0.080642	0.536	0.587	0.453786	down	Fyco1	ENSMUSG00000025241
2.2484e-05	0.0461959	0.119	0.085	0.454357	up	Mnt	ENSMUSG00000000282
2.25598e-05	-0.0490713	0.106	0.141	0.455888	down	Glmp	ENSMUSG00000001418
2.25881e-05	-0.0949906	0.692	0.737	0.456461	down	Pam	ENSMUSG00000026335
2.27194e-05	-0.0798559	0.465	0.514	0.459114	down	Tmed9	ENSMUSG00000058569
2.2753e-05	-0.0833398	0.736	0.758	0.459792	down	Faim2	ENSMUSG00000023011
2.29941e-05	-0.0450149	0.079	0.11	0.464665	down	Tmem186	ENSMUSG00000043140
2.30188e-05	-0.0776062	0.43	0.472	0.465163	down	Uxs1	ENSMUSG00000057363
2.30715e-05	0.0589026	0.159	0.121	0.46623	up	Agl	ENSMUSG00000033400
2.31652e-05	-0.0738374	0.264	0.305	0.468123	down	Psmc5	ENSMUSG00000020708
2.3172e-05	-0.0808547	0.785	0.813	0.468259	down	Spag9	ENSMUSG00000020859
2.3218e-05	-0.0639287	0.199	0.237	0.469189	down	Zbtb44	ENSMUSG00000047412
2.32736e-05	-0.0666188	0.26	0.304	0.470313	down	Gtf2a2	ENSMUSG00000033543
2.35909e-05	-0.0886888	0.504	0.562	0.476725	down	Rps24	ENSMUSG00000025290
2.37525e-05	0.0439546	0.103	0.069	0.479991	up	Cables2	ENSMUSG00000038990
2.38071e-05	-0.054778	0.105	0.14	0.481094	down	Mrps36	ENSMUSG00000061474
2.38395e-05	0.063962	0.999	0.999	0.48175	up	Ptprd	ENSMUSG00000028399
2.38844e-05	-0.0850524	0.566	0.619	0.482656	down	Ddx50	ENSMUSG00000020076
2.39372e-05	-0.0800325	0.769	0.805	0.483723	down	Ube2b	ENSMUSG00000020390
2.39644e-05	-0.0857377	0.949	0.956	0.484272	down	Pcsk2	ENSMUSG00000027419
2.39965e-05	-0.0507074	0.1	0.13	0.484921	down	4930532I03Rik	ENSMUSG00000112201
2.41425e-05	0.0568082	0.176	0.138	0.487871	up	Pcdhga12	ENSMUSG00000102428
2.42297e-05	-0.0633421	0.189	0.227	0.489634	down	Timm10b	ENSMUSG00000089847
2.43994e-05	0.0721193	0.315	0.279	0.493063	up	Myrip	ENSMUSG00000041794
2.44134e-05	-0.0719124	0.461	0.492	0.493346	down	Pcmtd2	ENSMUSG00000027589
2.44968e-05	0.0876054	0.642	0.589	0.495032	up	Gm10419	ENSMUSG00000072769
2.48913e-05	0.0679844	0.268	0.231	0.503003	up	Evi5l	ENSMUSG00000011832
2.49292e-05	-0.0578806	0.152	0.184	0.50377	down	Znrf2	ENSMUSG00000058446
2.52129e-05	-0.0586675	0.165	0.195	0.509502	down	2610020C07Rik	ENSMUSG00000097537
2.52502e-05	-0.0850904	0.532	0.582	0.510255	down	Snx24	ENSMUSG00000024535
2.53458e-05	-0.0760387	0.317	0.353	0.512188	down	Eif3c	ENSMUSG00000030738
2.61122e-05	-0.0874349	0.646	0.682	0.527676	down	Zfp536	ENSMUSG00000043456
2.63052e-05	-0.0740202	0.845	0.878	0.531576	down	Dync1i2	ENSMUSG00000027012
2.63719e-05	-0.0861422	0.372	0.427	0.532922	down	Elob	ENSMUSG00000055839
2.64417e-05	0.0488643	0.134	0.104	0.534334	up	Kctd2	ENSMUSG00000016940
2.66834e-05	0.0778492	0.98	0.984	0.539218	up	Nrcam	ENSMUSG00000020598
2.69179e-05	-0.0566935	0.162	0.202	0.543957	down	Tspan31	ENSMUSG00000006736
2.74853e-05	-0.0557892	0.136	0.172	0.555423	down	4921524J17Rik	ENSMUSG00000036934
2.75834e-05	-0.0703472	0.3	0.349	0.557405	down	Hdac2	ENSMUSG00000019777
2.7876e-05	-0.0928508	0.53	0.571	0.563318	down	H3f3a	ENSMUSG00000060743
2.79685e-05	-0.0791847	0.459	0.495	0.565188	down	Hspa4	ENSMUSG00000020361
2.79688e-05	-0.0507659	0.115	0.145	0.565195	down	Nop9	ENSMUSG00000019297
2.81525e-05	-0.0732956	0.957	0.963	0.568906	down	Atp1a3	ENSMUSG00000040907
2.82209e-05	0.070092	0.246	0.212	0.570288	up	Rasa3	ENSMUSG00000031453
2.88413e-05	0.0651338	0.247	0.207	0.582826	up	Cbarp	ENSMUSG00000035640
2.89737e-05	-0.0810577	0.373	0.426	0.585501	down	Rpl10	ENSMUSG00000008682
2.90478e-05	-0.0535712	0.103	0.129	0.586998	down	Arl5b	ENSMUSG00000017418
2.93424e-05	0.0882021	0.686	0.641	0.592952	up	Fnip1	ENSMUSG00000035992
2.93754e-05	-0.0664707	0.279	0.313	0.593618	down	0610030E20Rik	ENSMUSG00000058706
2.96331e-05	-0.0728799	0.292	0.338	0.598825	down	Immp1l	ENSMUSG00000042670
2.96866e-05	0.068916	0.272	0.227	0.599907	up	Inpp5a	ENSMUSG00000025477
2.97996e-05	-0.0503639	0.084	0.108	0.602191	down	Gm11508	ENSMUSG00000086193
3.00531e-05	0.0796919	0.468	0.442	0.607314	up	Nucks1	ENSMUSG00000026434
3.09392e-05	0.0881156	0.867	0.868	0.625219	up	5730522E02Rik	ENSMUSG00000032985
3.09398e-05	-0.0411705	0.075	0.101	0.625232	down	Cgrrf1	ENSMUSG00000055128
3.13069e-05	0.0416259	0.109	0.082	0.632651	up	G6pc3	ENSMUSG00000034793
3.13687e-05	-0.0662804	0.236	0.276	0.633899	down	Rrn3	ENSMUSG00000022682
3.14692e-05	0.0682109	0.275	0.231	0.63593	up	Numbl	ENSMUSG00000063160
3.15052e-05	0.0809648	0.655	0.607	0.636657	up	Cdip1	ENSMUSG00000004071
3.15432e-05	0.0462005	0.127	0.099	0.637425	up	Akt1	ENSMUSG00000001729
3.17521e-05	0.0715665	0.297	0.263	0.641647	up	Chchd6	ENSMUSG00000030086
3.21923e-05	-0.0527679	0.149	0.182	0.650543	down	Leprot	ENSMUSG00000035212
3.236e-05	0.0902845	0.961	0.958	0.653931	up	Maml2	ENSMUSG00000031925
3.2564e-05	-0.0670887	0.26	0.311	0.658053	down	Ddrgk1	ENSMUSG00000068290
3.28722e-05	0.0760278	0.491	0.452	0.664281	up	Nudt3	ENSMUSG00000024213
3.29428e-05	-0.0821847	0.622	0.666	0.665709	down	Pcm1	ENSMUSG00000031592
3.30545e-05	-0.0828571	0.597	0.657	0.667966	down	Dync2h1	ENSMUSG00000047193
3.32398e-05	0.0911231	0.767	0.751	0.67171	up	Dtnb	ENSMUSG00000071454
3.35608e-05	-0.0671591	0.251	0.29	0.678196	down	Ccdc12	ENSMUSG00000019659
3.39458e-05	-0.0794038	0.791	0.825	0.685977	down	Chd9	ENSMUSG00000056608
3.41277e-05	0.0841502	0.429	0.378	0.689653	up	Tbc1d12	ENSMUSG00000048720
3.4387e-05	-0.0745936	0.342	0.398	0.694891	down	Lrp8	ENSMUSG00000028613
3.44355e-05	-0.0803595	0.469	0.503	0.695873	down	Micu1	ENSMUSG00000020111
3.46867e-05	0.0752844	0.322	0.267	0.700948	up	Foxo3	ENSMUSG00000048756
3.46925e-05	0.0789213	0.525	0.479	0.701066	up	C2cd2l	ENSMUSG00000032120
3.54452e-05	-0.0677169	0.203	0.246	0.716276	down	Slitrk2	ENSMUSG00000036790
3.56711e-05	-0.0495621	0.118	0.148	0.720842	down	Prdx6	ENSMUSG00000026701
3.59326e-05	-0.0733228	0.467	0.506	0.726125	down	Sel1l	ENSMUSG00000020964
3.60084e-05	0.043517	0.111	0.083	0.727657	up	Klhdc4	ENSMUSG00000040263
3.61266e-05	-0.0459094	0.099	0.124	0.730047	down	E130102H24Rik	ENSMUSG00000086782
3.62463e-05	0.0948609	0.597	0.558	0.732466	up	Rtn4rl1	ENSMUSG00000045287
3.63354e-05	-0.0818066	0.883	0.919	0.734266	down	Pclo	ENSMUSG00000061601
3.65832e-05	0.0516315	0.163	0.129	0.739274	up	Pitpnm1	ENSMUSG00000024851
3.70212e-05	-0.0855355	0.885	0.912	0.748125	down	Sybu	ENSMUSG00000022340
3.70546e-05	-0.0441977	0.091	0.119	0.7488	down	1500035N22Rik	ENSMUSG00000059631
3.77743e-05	-0.0471001	0.117	0.154	0.763343	down	Acp6	ENSMUSG00000028093
3.7795e-05	0.0828483	0.337	0.29	0.763762	up	Wdr17	ENSMUSG00000039375
3.78082e-05	-0.052149	0.125	0.159	0.764029	down	Ccng2	ENSMUSG00000029385
3.80264e-05	-0.0656873	0.289	0.324	0.768438	down	Nae1	ENSMUSG00000031878
3.81524e-05	-0.0668017	0.172	0.216	0.770984	down	Gfra2	ENSMUSG00000022103
3.82387e-05	0.0676706	0.199	0.161	0.772727	up	Hfm1	ENSMUSG00000043410
3.83125e-05	-0.0677474	0.187	0.228	0.774218	down	Ndufa8	ENSMUSG00000026895
3.84931e-05	-0.0749806	0.332	0.377	0.777869	down	Eny2	ENSMUSG00000022338
3.86622e-05	0.0733943	0.401	0.363	0.781285	up	Atp6v1c1	ENSMUSG00000022295
3.89038e-05	-0.0654436	0.285	0.328	0.786168	down	Ints3	ENSMUSG00000027933
3.90112e-05	-0.0452231	0.079	0.106	0.788338	down	Vkorc1	ENSMUSG00000096145
3.98138e-05	-0.0780241	0.444	0.494	0.804557	down	Ndufs3	ENSMUSG00000005510
3.99471e-05	-0.0780884	0.975	0.984	0.807251	down	Ube2e2	ENSMUSG00000058317
3.99718e-05	-0.0510269	0.116	0.15	0.80775	down	A230004M16Rik	ENSMUSG00000087306
3.99867e-05	0.0684009	0.289	0.253	0.808051	up	Rragd	ENSMUSG00000028278
4.05153e-05	-0.0485081	0.136	0.165	0.818733	down	Ttll3	ENSMUSG00000030276
4.05864e-05	-0.0474831	0.091	0.119	0.820169	down	Ptrh2	ENSMUSG00000072582
4.16543e-05	-0.0749685	0.454	0.486	0.84175	down	Mysm1	ENSMUSG00000062627
4.21779e-05	-0.0537392	0.135	0.169	0.852331	down	Tmem160	ENSMUSG00000019158
4.27082e-05	0.0538118	0.179	0.141	0.863048	up	Acap3	ENSMUSG00000029033
4.27112e-05	-0.0566788	0.164	0.199	0.863109	down	Ddx18	ENSMUSG00000001674
4.31593e-05	0.0459172	0.112	0.083	0.872162	up	Gtf2ird1	ENSMUSG00000023079
4.32425e-05	0.0478605	0.123	0.092	0.873845	up	Selenon	ENSMUSG00000050989
4.41477e-05	0.0642458	0.275	0.235	0.892136	up	Prrc2a	ENSMUSG00000024393
4.42156e-05	-0.0622987	0.23	0.268	0.893508	down	Setd4	ENSMUSG00000022948
4.43952e-05	0.0489669	0.147	0.114	0.897137	up	Rasl10b	ENSMUSG00000020684
4.46855e-05	-0.0693714	0.205	0.244	0.903006	down	Nme2	ENSMUSG00000020857
4.48032e-05	0.0702394	0.339	0.291	0.905383	up	Ube2o	ENSMUSG00000020802
4.51658e-05	-0.0455688	0.088	0.114	0.91271	down	Gm43713	ENSMUSG00000106218
4.59699e-05	-0.0659271	0.227	0.273	0.928959	down	3110039M20Rik	ENSMUSG00000104861
4.62381e-05	-0.061091	0.179	0.219	0.934379	down	Gm26652	ENSMUSG00000097497
4.65797e-05	-0.0704064	0.192	0.227	0.941283	down	Cebpb	ENSMUSG00000056501
4.70122e-05	0.0482151	0.124	0.095	0.950023	up	Disp1	ENSMUSG00000030768
4.72897e-05	0.0705275	0.337	0.287	0.95563	up	Sec16a	ENSMUSG00000026924
4.76404e-05	-0.0443254	0.079	0.111	0.962716	down	2900079G21Rik	ENSMUSG00000087038
4.84216e-05	0.0791394	0.767	0.74	0.978503	up	Faah	ENSMUSG00000034171
4.85373e-05	-0.0522687	0.115	0.144	0.980842	down	Sdhaf3	ENSMUSG00000042505
4.85882e-05	-0.0479127	0.111	0.139	0.98187	down	Fut11	ENSMUSG00000039357
4.85898e-05	0.0739476	0.427	0.385	0.981903	up	Phf12	ENSMUSG00000037791
4.87145e-05	0.0778822	0.482	0.44	0.984423	up	Adam23	ENSMUSG00000025964
4.90443e-05	-0.0728284	0.475	0.527	0.991086	down	Tm9sf2	ENSMUSG00000025544
4.9383e-05	-0.0434839	0.076	0.103	0.997932	down	Ggh	ENSMUSG00000073987
4.98014e-05	-0.0681723	0.255	0.293	1	down	Mrps33	ENSMUSG00000029918
5.03281e-05	-0.05048	0.133	0.167	1	down	Zgpat	ENSMUSG00000027582
5.05646e-05	-0.0724163	0.252	0.296	1	down	Tob1	ENSMUSG00000037573
5.11069e-05	0.085822	0.482	0.436	1	up	Hecw2	ENSMUSG00000042807
5.13704e-05	-0.0646341	0.137	0.184	1	down	Palmd	ENSMUSG00000033377
5.20373e-05	0.0819403	0.668	0.647	1	up	Kcnh1	ENSMUSG00000058248
5.20526e-05	-0.0452939	0.087	0.115	1	down	1600012H06Rik	ENSMUSG00000050088
5.24623e-05	0.0689028	0.339	0.291	1	up	Atg13	ENSMUSG00000027244
5.2571e-05	-0.0679859	0.523	0.559	1	down	Dtx3	ENSMUSG00000040415
5.26236e-05	0.0716675	0.399	0.357	1	up	Src	ENSMUSG00000027646
5.26243e-05	0.0504368	0.17	0.133	1	up	Lrfn1	ENSMUSG00000030600
5.36098e-05	-0.0579641	0.171	0.214	1	down	Polr2b	ENSMUSG00000029250
5.3743e-05	-0.0510536	0.117	0.153	1	down	Adal	ENSMUSG00000027259
5.37618e-05	0.0484057	0.135	0.104	1	up	Eif3b	ENSMUSG00000056076
5.38555e-05	-0.0694778	0.29	0.329	1	down	Higd2a	ENSMUSG00000025868
5.40299e-05	-0.0504263	0.143	0.177	1	down	Slc39a2	ENSMUSG00000072572
5.41004e-05	-0.0706139	0.287	0.33	1	down	Gm45159	ENSMUSG00000109125
5.41982e-05	-0.0794149	0.475	0.522	1	down	Tomm20	ENSMUSG00000093904
5.42016e-05	-0.0783999	0.616	0.651	1	down	Kcnip2	ENSMUSG00000025221
5.4232e-05	-0.0469432	0.086	0.111	1	down	Gm48091	ENSMUSG00000110741
5.48003e-05	0.0798764	0.872	0.856	1	up	Rbm25	ENSMUSG00000010608
5.49081e-05	0.0687327	0.275	0.23	1	up	Ago4	ENSMUSG00000042500
5.51464e-05	-0.0608915	0.201	0.237	1	down	Snap23	ENSMUSG00000027287
5.58891e-05	-0.0583103	0.169	0.21	1	down	Smarce1	ENSMUSG00000037935
5.69878e-05	-0.0727641	0.358	0.406	1	down	Ankrd13a	ENSMUSG00000041870
5.71231e-05	0.0447148	0.123	0.09	1	up	Ppp1r16a	ENSMUSG00000033819
5.71493e-05	-0.0669826	0.295	0.339	1	down	Suclg1	ENSMUSG00000052738
5.73844e-05	0.0776334	0.735	0.715	1	up	Fto	ENSMUSG00000055932
5.77774e-05	-0.070801	0.262	0.303	1	down	Pfdn1	ENSMUSG00000024346
5.78056e-05	-0.0720159	0.334	0.373	1	down	Zc3h15	ENSMUSG00000027091
5.78851e-05	-0.064981	0.204	0.237	1	down	Cycs	ENSMUSG00000063694
5.84193e-05	-0.0715327	0.32	0.353	1	down	Vwa3b	ENSMUSG00000050122
5.84477e-05	0.0532593	0.146	0.115	1	up	Rccd1	ENSMUSG00000038930
5.89091e-05	0.0508034	0.114	0.084	1	up	Garnl3	ENSMUSG00000038860
5.89681e-05	0.0547057	0.176	0.137	1	up	Aldh4a1	ENSMUSG00000028737
5.92114e-05	-0.0721069	0.451	0.492	1	down	Atraid	ENSMUSG00000013622
6.00431e-05	0.076664	0.829	0.834	1	up	Cdk17	ENSMUSG00000020015
6.0067e-05	-0.0607778	0.206	0.242	1	down	Rnf146	ENSMUSG00000038876
6.09431e-05	-0.0447477	0.092	0.122	1	down	Dr1	ENSMUSG00000029265
6.11434e-05	-0.0681788	0.282	0.325	1	down	Gars	ENSMUSG00000029777
6.12395e-05	-0.061743	0.223	0.258	1	down	Nkiras1	ENSMUSG00000021772
6.17838e-05	-0.0515987	0.14	0.178	1	down	Dhps	ENSMUSG00000060038
6.28466e-05	-0.0744608	0.677	0.709	1	down	9330159F19Rik	ENSMUSG00000004360
6.31019e-05	-0.04439	0.073	0.1	1	down	Gm17750	ENSMUSG00000098087
6.40259e-05	-0.0797843	0.467	0.518	1	down	Kpna4	ENSMUSG00000027782
6.4779e-05	-0.0443964	0.085	0.111	1	down	Zfp770	ENSMUSG00000040321
6.4795e-05	-0.0441902	0.082	0.113	1	down	Rtl8b	ENSMUSG00000067924
6.66807e-05	-0.0617496	0.229	0.268	1	down	Ankra2	ENSMUSG00000021661
6.66941e-05	-0.0574088	0.185	0.214	1	down	B230217C12Rik	ENSMUSG00000050538
6.73473e-05	-0.0704115	0.998	0.999	1	down	Lingo2	ENSMUSG00000045083
6.76967e-05	0.0500784	0.125	0.091	1	up	Gm29865	ENSMUSG00000105331
6.78376e-05	0.0721539	0.518	0.473	1	up	Ubp1	ENSMUSG00000009741
6.78597e-05	0.0763468	0.428	0.39	1	up	Dlg3	ENSMUSG00000000881
6.79833e-05	-0.0793672	0.547	0.584	1	down	Cacng8	ENSMUSG00000053395
6.80851e-05	0.0578783	0.192	0.151	1	up	1700087I21Rik	ENSMUSG00000115099
7.00341e-05	-0.0844641	0.577	0.616	1	down	Gnal	ENSMUSG00000024524
7.05401e-05	-0.0752004	0.398	0.433	1	down	Nceh1	ENSMUSG00000027698
7.13034e-05	-0.0388133	0.076	0.105	1	down	Ino80b	ENSMUSG00000030034
7.13307e-05	-0.0673314	0.317	0.346	1	down	Washc4	ENSMUSG00000034560
7.16526e-05	-0.0659353	0.353	0.391	1	down	Srpr	ENSMUSG00000032042
7.23881e-05	-0.0498062	0.121	0.153	1	down	Mynn	ENSMUSG00000037730
7.28066e-05	0.0792888	0.554	0.517	1	up	Ppp2r5c	ENSMUSG00000017843
7.49716e-05	0.0829067	0.603	0.563	1	up	Nrxn2	ENSMUSG00000033768
7.5011e-05	0.055311	0.188	0.15	1	up	Ece1	ENSMUSG00000057530
7.50358e-05	-0.0418397	0.084	0.112	1	down	Nrsn1	ENSMUSG00000048978
7.53374e-05	0.073063	0.431	0.38	1	up	Safb2	ENSMUSG00000042625
7.57808e-05	-0.075825	0.558	0.592	1	down	Slf2	ENSMUSG00000036097
7.5827e-05	-0.081515	0.582	0.629	1	down	Psmd14	ENSMUSG00000026914
7.61641e-05	-0.0794963	0.386	0.431	1	down	Ubl3	ENSMUSG00000001687
7.62704e-05	-0.0705188	0.397	0.432	1	down	Rsbn1	ENSMUSG00000044098
7.63414e-05	-0.0947553	0.696	0.728	1	down	Chsy3	ENSMUSG00000058152
7.66244e-05	-0.0574617	0.09	0.119	1	down	Kitl	ENSMUSG00000019966
7.67199e-05	0.0803476	0.72	0.69	1	up	Cnnm1	ENSMUSG00000025189
7.74206e-05	0.0601677	0.19	0.153	1	up	Abcc4	ENSMUSG00000032849
7.74549e-05	-0.0767932	0.595	0.639	1	down	Ddx24	ENSMUSG00000041645
7.77146e-05	-0.0694474	0.173	0.21	1	down	Tgfbr1	ENSMUSG00000007613
7.80061e-05	-0.0525839	0.132	0.167	1	down	2810013P06Rik	ENSMUSG00000099881
7.80603e-05	0.0999131	0.487	0.447	1	up	Gria4	ENSMUSG00000025892
7.84748e-05	-0.077301	0.632	0.672	1	down	Tmx4	ENSMUSG00000034723
7.92746e-05	-0.0764531	0.549	0.596	1	down	Dctn4	ENSMUSG00000024603
7.95298e-05	-0.0546423	0.152	0.182	1	down	Plgrkt	ENSMUSG00000016495
8.02962e-05	-0.0474417	0.108	0.137	1	down	Asap2	ENSMUSG00000052632
[truncated: 6,677 more rows]

## Sheet: ageAll_CR
p_val	avg_log2FC	pct.1	pct.2	p_val_adj	dir	SYMBOL	GENEID
[truncated: 5,803 more rows]

[truncated: 44 more sheets: Recovered_Sheet1, ageAll_GABA_MGE, ageAll_GABA_CGE, ageAll_MIG, ageAll_ASC, ageAll_VASC, ageAll_OLG, ageAll_OPC, EEall_CA1, EEall_CA3, EEall_DG, EEall_CR, Recovered_Sheet2, EEall_GABA_MGE, EEall_GABA_CGE, EEall_MIG, EEall_ASC, EEall_VASC, EEall_OLG, EEall_OPC …]
