# Supplementary material for: A multiomic atlas of the aging hippocampus reveals molecular changes in response to environmental enrichment
Source: Nat Commun. 2024 Jul 16;15:5829. doi: 10.1038/s41467-024-49608-z (PMC11252340; doi:10.1038/s41467-024-49608-z)
Supplement: Supplementary file 30 — Supplementary dataset 27 [file 41467_2024_49608_MOESM30_ESM.xlsx]

## Sheet: ageAll_CA1
p_val

## Sheet: ageAll_CA3
p_val

## Sheet: ageAll_DG
p_val

## Sheet: ageAll_CR
p_val

## Sheet: ageAll_L5/6, SUB
p_val

## Sheet: ageAll_GABA_MGE
p_val

## Sheet: ageAll_GABA_CGE
p_val

## Sheet: ageAll_MIG
p_val

## Sheet: ageAll_ASC
p_val

## Sheet: ageAll_VASC
p_val

[truncated: 38 more sheets: ageAll_OLG, ageAll_OPC, EEall_CA1, EEall_CA3, EEall_DG, EEall_CR, EEall_L5/6, SUB, EEall_GABA_MGE, EEall_GABA_CGE, EEall_MIG, EEall_ASC, EEall_VASC, EEall_OLG, EEall_OPC, EEyng_CA1, EEyng_CA3, EEyng_DG, EEyng_CR, EEyng_L5/6, SUB, EEyng_GABA_MGE …]
